# Supplementary material for: Cancer-associated mutations in DICER1 RNase IIIa and IIIb domains exert similar effects on miRNA biogenesis
Source: Nat Commun. 2019 Aug 15;10:3682. doi: 10.1038/s41467-019-11610-1 (PMC6695490; doi:10.1038/s41467-019-11610-1)
Supplement: Supplementary file 4 — Supplementary Data 1 [file 41467_2019_11610_MOESM4_ESM.xlsx]

## Sheet: Sheet1
Supplementary Data 1. Summary of DICER1 mutations in the TCGA PanCan dataset.
TCGA_ID	#_of_DICER1_mutations	mutations	CNA	#_of_Hotspots	#_of_mut_in_RNa_III_A	#_of_mut_in_RNa_III_B	#_missense	#_trunc	#_inframe	Tumor_Subtype	Cancer_Type	Cancer_Type	Mutation_Count	TCGA_NAME	Mutation_type
TCGA_AA_3973_01	2	p.S1344L_p.E218*	NA	1	1	0	1	1	0	COADREAD_CIN	Colorectal_Cancer	NA	NA	TCGA_COAD	RNAseIIIB_S1344L_biallelic
TCGA_A5_A0GN_01	1	p.S1344L	HETLOSS	1	1	0	1	0	0	UCEC_CN_high	Endometrial_Cancer	Endometrial_Carcinoma	56	TCGA_UCEC	RNAseIIIB_S1344L_biallelic
TCGA_EE_A2MC_06	1	p.S1344L	HOMDEL	1	1	0	1	0	0	SKCM	Melanoma	Melanoma	643	TCGA_SKCM	RNAseIIIB_S1344L_biallelic
TCGA_B5_A11U_01	2	p.P1377Lfs*2_p.S1344L	NA	1	2	0	1	1	0	UCEC_MSI	Endometrial_Cancer	Endometrial_Carcinoma	366	TCGA_UCEC	RNAseIIIB_S1344L_biallelic
TCGA_W5_AA39_01	2	p.S1344L_p.S1344T	NA	2	2	0	2	0	0	CHOL	Hepatobiliary_Cancer	Cholangiocarcinoma	634	TCGA_CHOL	RNAseIIIB_S1344L_biallelic
TCGA_A5_A0GH_01	2	p.E1813G_p.V1731Sfs*2	NA	1	0	2	1	1	0	UCEC_MSI	Endometrial_Cancer	Endometrial_Carcinoma	428	TCGA_UCEC	RNAseIIIB_hotspot_biallelic
TCGA_D1_A15Z_01	2	p.D1810A_p.L539Cfs*23	NA	1	0	1	1	1	0	UCEC_CN_low	Endometrial_Cancer	Endometrial_Carcinoma	67	TCGA_UCEC	RNAseIIIB_hotspot_biallelic
TCGA_EL_A3GO_01	2	p.D1810H_p.K376Nfs*11	NA	1	0	1	1	1	0	THCA	Thyroid_Cancer	Well_Differentiated_Thyroid_Cancer	10	TCGA_THCA	RNAseIIIB_hotspot_biallelic
TCGA_EL_A3D5_01	2	p.E1813G_p.S82Ifs*45	NA	1	0	1	1	1	0	NA	NA	NA	NA	TCGA_THCA	RNAseIIIB_hotspot_biallelic
TCGA_DI_A0WH_01	3	p.M1821I_p.D1709N_p.S1487Ifs*5	NA	1	1	2	2	1	0	UCEC_MSI	Endometrial_Cancer	Endometrial_Carcinoma	576	TCGA_UCEC	RNAseIIIB_hotspot_biallelic
TCGA_QS_A744_01	2	p.G1809R_p.S742T	NA	1	0	1	2	0	0	UCEC_CN_low	Endometrial_Cancer	Endometrial_Carcinoma	59	TCGA_UCEC	RNAseIIIB_hotspot_biallelic
TCGA_A6_6652_01	1	p.D1810N	HETLOSS	1	0	1	1	0	0	COADREAD_CIN	Colorectal_Cancer	NA	NA	TCGA_COAD	RNAseIIIB_hotspot_biallelic
TCGA_06_2569_01	2	p.E1705Q_p.C1053_L1058del	NA	1	0	1	1	0	1	GBM	Glioma	GBM	32	TCGA_GBM	RNAseIIIB_hotspot_biallelic
TCGA_QQ_A8VH_01	1	p.D1709N	NA	1	0	1	1	0	0	SARC_other	Nerve_Sheath_Tumor	Sarcoma	50	TCGA_SARC	RNAseIIIB_hotspot
TCGA_EY_A548_01	1	p.E1705K	NA	1	0	1	1	0	0	UCEC_MSI	Endometrial_Cancer	Endometrial_Carcinoma	588	TCGA_UCEC	RNAseIIIB_hotspot
TCGA_BG_A0M6_01	1	p.E1813A_(R1703C)	NA	1	0	1	1	0	0	UCEC_CN_high	Endometrial_Cancer	Endometrial_Carcinoma	43	TCGA_UCEC	RNAseIIIB_hotspot
TCGA_BF_AAP2_01	1	p.D1810N	NA	1	0	1	1	0	0	NA	NA	NA	NA	TCGA_SKCM	RNAseIIIB_hotspot
TCGA_D1_A17Q_01	2	p.E1705K_p.H341P	NA	1	0	1	2	0	0	UCEC_POLE	Endometrial_Cancer	Endometrial_Carcinoma	5886	TCGA_UCEC	RNAseIIIB_hotspot
TCGA_EY_A1GD_01	1	p.E1705K	NA	1	0	1	1	0	0	UCEC_POLE	Endometrial_Cancer	Endometrial_Carcinoma	1070	TCGA_UCEC	RNAseIIIB_hotspot
TCGA_B5_A11L_01	1	p.D1810N	NA	1	0	1	1	0	0	UCEC_CN_low	Endometrial_Cancer	Endometrial_Carcinoma	112	TCGA_UCEC	RNAseIIIB_hotspot
TCGA_ND_A4WC_01	1	p.D1709N	NA	1	0	1	1	0	0	UCS	Endometrial_Cancer	Endometrial_Carcinoma	3641	TCGA_UCS	RNAseIIIB_hotspot
TCGA_DK_A6AW_01	2	p.D1709N_p.A54T	NA	1	0	1	2	0	0	BLCA	Bladder_Cancer	Bladder_Urothelial_Carcinoma	3521	TCGA_BLCA	RNAseIIIB_hotspot
TCGA_DM_A28C_01	1	p.E1705Q_(E1813G_V1731fs)	NA	1	0	1	1	0	0	COADREAD_GS	Colorectal_Cancer	NA	NA	TCGA_COAD	RNAseIIIB_hotspot
TCGA_DU_6392_01	1	p.D1709N	NA	1	0	1	1	0	0	LGG_IDHwt	Glioma	Diffuse_Glioma	10757	TCGA_LGG	RNAseIIIB_hotspot
TCGA_AP_A0LM_01	3	p.E1705A_p.F1650C_p.R490H	NA	1	0	1	3	0	0	UCEC_POLE	Endometrial_Cancer	Endometrial_Carcinoma	13083	TCGA_UCEC	RNAseIIIB_hotspot
TCGA_N6_A4VE_01	1	p.D1810V	NA	1	0	1	1	0	0	UCS	Endometrial_Cancer	Endometrial_Carcinoma	59	TCGA_UCS	RNAseIIIB_hotspot
TCGA_PG_A916_01	1	p.D1810Y	NA	1	0	1	1	0	0	UCEC_CN_low	Endometrial_Cancer	Endometrial_Carcinoma	41	TCGA_UCEC	RNAseIIIB_hotspot
TCGA_D1_A1NS_01	1	p.E1813D	NA	1	0	1	1	0	0	UCEC_MSI	Endometrial_Cancer	Endometrial_Carcinoma	285	TCGA_UCEC	RNAseIIIB_hotspot
TCGA_EA_A410_01	1	p.D1810N	NA	1	0	1	1	0	0	CESC_Squamous	Cervical_Cancer	Cervical_Squamous_Cell_Carcinoma	1459	TCGA_CESC	RNAseIIIB_hotspot
TCGA_BG_A220_01	2	p.D1709N, p.R937H	NA	1	0	1	2	0	0	UCEC	Endometrial_Cancer	Endometrial_Carcinoma	NA	TCGA_UCEC	RNAseIIIB_hotspot
TCGA_14_0871_01	1	p.E1813G_homozygous	NA	1	0	1	1	0	0	GBM	Glioma	GBM	50	TCGA_GBM	RNAseIIIB_hotspot
TCGA_13_0889_01	2	p.I1716Nfs*7_p.L1365Sfs*11	NA	0	1	1	0	2	0	NA	Ovarian_Cancer	Ovarian_Epithelial_Tumor	1068	TCGA_OV	DICER_other
TCGA_AP_A051_01	3	p.I378F_p.R245K_p.T43M	NA	0	0	0	3	0	0	UCEC_POLE	Endometrial_Cancer	Endometrial_Carcinoma	8216	TCGA_UCEC	DICER_other
TCGA_A5_A0G2_01	7	p.Y1694C_p.L1603M_p.V1386A_p.R1314W_p.R624*_p.S299L_p.E136*	NA	0	2	0	5	2	0	UCEC_POLE	Endometrial_Cancer	Endometrial_Carcinoma	25461	TCGA_UCEC	DICER_other
TCGA_A8_A06Z_01	1	p.V776F	HETLOSS	0	0	0	1	0	0	BRCA_LumB	Breast_Cancer	Invasive_Breast_Carcinoma	70	TCGA_BRCA	DICER_other
TCGA_29_1781_01	1	p.E275A	NA	0	0	0	1	0	0	OV	Ovarian_Cancer	Ovarian_Epithelial_Tumor	96	TCGA_OV	DICER_other
TCGA_A8_A092_01	1	p.S1747L	NA	0	0	1	1	0	0	BRCA_LumB	Breast_Cancer	Invasive_Breast_Carcinoma	68	TCGA_BRCA	DICER_other
TCGA_EE_A2GI_06	2	p.P1869L_p.P1869S	NA	0	0	0	2	0	0	SKCM	Melanoma	Melanoma	1544	TCGA_SKCM	DICER_other
TCGA_FS_A1ZW_06	1	p.R1703S	NA	1	0	1	1	0	0	SKCM	Melanoma	Melanoma	584	TCGA_SKCM	DICER_other
TCGA_13_1411_01	1	p.T806M	HETLOSS	0	0	0	1	0	0	NA	Ovarian_Cancer	Ovarian_Epithelial_Tumor	61	TCGA_OV	DICER_other
TCGA_D8_A27G_01	1	p.E1340Q	NA	0	1	0	1	0	0	BRCA_LumA	Breast_Cancer	Invasive_Breast_Carcinoma	804	TCGA_BRCA	DICER_other
TCGA_BH_A18G_01	1	p.A695V	NA	0	0	0	1	0	0	BRCA_Basal	Breast_Cancer	Invasive_Breast_Carcinoma	1233	TCGA_BRCA	DICER_other
TCGA_AA_3844_01	1	p.V1893F	NA	0	0	0	1	0	0	COADREAD_CIN	Colorectal_Cancer	NA	NA	TCGA_COAD	DICER_other
TCGA_EE_A2A5_06	1	p.Q1007H	HETLOSS	0	0	0	1	0	0	SKCM	Melanoma	Melanoma	464	TCGA_SKCM	DICER_other
TCGA_AU_6004_01	1	p.S1473Ffs*4	NA	0	1	0	0	1	0	COADREAD_MSI	Colorectal_Cancer	NA	NA	TCGA_COAD	DICER_other
TCGA_EE_A29B_06	1	p.E1448*	NA	0	1	0	0	1	0	SKCM	Melanoma	Melanoma	490	TCGA_SKCM	DICER_other
TCGA_FS_A1ZQ_06	1	p.P19T	HETLOSS	0	0	0	1	0	0	SKCM	Melanoma	Melanoma	1120	TCGA_SKCM	DICER_other
TCGA_AN_A046_01	1	p.E497A	NA	0	0	0	1	0	0	BRCA_LumA	Breast_Cancer	Invasive_Breast_Carcinoma	5355	TCGA_BRCA	DICER_other
TCGA_AX_A05Z_01	1	p.F854L	NA	0	0	0	1	0	0	UCEC_POLE	Endometrial_Cancer	Endometrial_Carcinoma	7318	TCGA_UCEC	DICER_other
TCGA_44_2656_01	1	p.R935K	NA	0	0	0	1	0	0	LUAD	Non_Small_Cell_Lung_Cancer	Non_Small_Cell_Lung_Cancer	751	TCGA_LUAD	DICER_other
TCGA_AX_A0J1_01	2	p.Q1783*_p.T993I	NA	0	0	1	1	1	0	UCEC_POLE	Endometrial_Cancer	Endometrial_Carcinoma	5063	TCGA_UCEC	DICER_other
TCGA_60_2713_01	1	p.A1870S	HETLOSS	0	0	0	1	0	0	LUSC	Non_Small_Cell_Lung_Cancer	Non_Small_Cell_Lung_Cancer	215	TCGA_LUSC	DICER_other
TCGA_FS_A1ZE_06	1	p.R1060C	HETLOSS	0	0	0	1	0	0	SKCM	Melanoma	Melanoma	117	TCGA_SKCM	DICER_other
TCGA_29_1710_01	1	p.M24V	HETLOSS	0	0	0	1	0	0	OV	Ovarian_Cancer	Ovarian_Epithelial_Tumor	42	TCGA_OV	DICER_other
TCGA_F4_6704_01	1	p.S685N	NA	0	0	0	1	0	0	COADREAD_CIN	Colorectal_Cancer	NA	NA	TCGA_COAD	DICER_other
TCGA_BS_A0UF_01	3	p.F960C_p.E732D_p.K222N	NA	0	0	0	3	0	0	UCEC_POLE	Endometrial_Cancer	Endometrial_Carcinoma	8343	TCGA_UCEC	DICER_other
TCGA_EE_A2MJ_06	1	p.P435S	NA	0	0	0	1	0	0	SKCM	Melanoma	Melanoma	1703	TCGA_SKCM	DICER_other
TCGA_EE_A3AD_06	1	p.R758M	NA	0	0	0	1	0	0	SKCM	Melanoma	Melanoma	1569	TCGA_SKCM	DICER_other
TCGA_W3_AA1V_06	1	p.S735G	HETLOSS	0	0	0	1	0	0	SKCM	Melanoma	Melanoma	4470	NA	DICER_other
TCGA_BF_A1PU_01	1	p.G1136C	NA	0	0	0	1	0	0	NA	Melanoma	Melanoma	1399	TCGA_SKCM	DICER_other
TCGA_FS_A1ZN_01	2	p.G1309*_p.G1097W	NA	0	0	0	1	1	0	NA	Melanoma	Melanoma	653	TCGA_SKCM	DICER_other
TCGA_AX_A2HC_01	5	p.R1791I_p.R1003Q_p.R848I_p.R656Q_p.E227D	NA	0	0	1	5	0	0	UCEC_POLE	Endometrial_Cancer	Endometrial_Carcinoma	12862	TCGA_UCEC	DICER_other
TCGA_AA_A010_01	2	p.K1889T_p.S911I	NA	0	0	0	2	0	0	COADREAD_POLE	Colorectal_Cancer	NA	NA	TCGA_COAD	DICER_other
TCGA_GF_A3OT_06	1	p.P674L	NA	0	0	0	1	0	0	SKCM	Melanoma	Melanoma	450	TCGA_SKCM	DICER_other
TCGA_39_5011_01	1	p.K1806N	NA	0	0	1	1	0	0	LUSC	Non_Small_Cell_Lung_Cancer	Non_Small_Cell_Lung_Cancer	574	TCGA_LUSC	DICER_other
TCGA_EE_A183_06	1	p.D1699Y	NA	0	0	0	1	0	0	SKCM	Melanoma	Melanoma	2130	TCGA_SKCM	DICER_other
TCGA_CC_A7IH_01	1	p.X1699_splice	NA	0	0	0	0	1	0	LIHC	Hepatobiliary_Cancer	Hepatocellular_Carcinoma	674	TCGA_LIHC	DICER_other
TCGA_39_5028_01	1	p.L368V	NA	0	0	0	1	0	0	LUSC	Non_Small_Cell_Lung_Cancer	Non_Small_Cell_Lung_Cancer	159	TCGA_LUSC	DICER_other
TCGA_D1_A103_01	1	p.V680A	NA	0	0	0	1	0	0	UCEC_POLE	Endometrial_Cancer	Endometrial_Carcinoma	6774	TCGA_UCEC	DICER_other
TCGA_DD_AACT_01	1	p.H356L	NA	0	0	0	1	0	0	LIHC	Hepatobiliary_Cancer	Hepatocellular_Carcinoma	178	TCGA_LIHC	DICER_other
TCGA_AP_A059_01	1	p.A1039D	NA	0	0	0	1	0	0	UCEC_POLE	Endometrial_Cancer	Endometrial_Carcinoma	10812	TCGA_UCEC	DICER_other
TCGA_DX_A3UC_01	1	p.N477S	NA	0	0	0	1	0	0	SARC_LMS	Soft_Tissue_Sarcoma	Sarcoma	28	TCGA_SARC	DICER_other
TCGA_D3_A3MV_06	1	p.S828F	HETLOSS	0	0	0	1	0	0	SKCM	Melanoma	Melanoma	400	TCGA_SKCM	DICER_other
TCGA_AX_A0J0_01	2	p.S1504N_p.S1504N	NA	0	2	0	2	0	0	UCEC_POLE	Endometrial_Cancer	Endometrial_Carcinoma	7734	TCGA_UCEC	DICER_other
TCGA_50_6593_01	1	p.V921F	HETLOSS	0	0	0	1	0	0	LUAD	Non_Small_Cell_Lung_Cancer	Non_Small_Cell_Lung_Cancer	281	TCGA_LUAD	DICER_other
TCGA_CV_7568_01	2	p.L1617H_p.S290L	NA	0	0	0	2	0	0	NA	Head_and_Neck_Cancer	Head_and_Neck_Squamous_Cell_Carcinoma	1884	TCGA_HNSC	DICER_other
TCGA_18_3416_01	1	p.N1203Y	NA	0	0	0	1	0	0	LUSC	Non_Small_Cell_Lung_Cancer	Non_Small_Cell_Lung_Cancer	569	TCGA_LUSC	DICER_other
TCGA_ER_A19T_01	1	p.R676L	NA	0	0	0	1	0	0	SKCM	Melanoma	Melanoma	212	TCGA_SKCM	DICER_other
TCGA_HU_A4GT_01	1	p.P811H	NA	0	0	0	1	0	0	STAD_MSI	Esophagogastric_Cancer	Esophagogastric_Adenocarcinoma	1249	TCGA_STAD	DICER_other
TCGA_EE_A2GE_06	1	p.L1683I	HETLOSS	0	0	0	1	0	0	SKCM	Melanoma	Melanoma	661	TCGA_SKCM	DICER_other
TCGA_EM_A2CJ_01	1	p.R758M	NA	0	0	0	1	0	0	THCA	Thyroid_Cancer	Well_Differentiated_Thyroid_Cancer	54	TCGA_THCA	DICER_other
TCGA_FI_A2D5_01	3	p.R745Q_p.D620N_p.R392*	NA	0	0	0	2	1	0	UCEC_POLE	Endometrial_Cancer	Endometrial_Carcinoma	13734	TCGA_UCEC	DICER_other
TCGA_EB_A24C_01	1	p.G1097W	NA	0	0	0	1	0	0	NA	Melanoma	Melanoma	304	TCGA_SKCM	DICER_other
TCGA_FS_A1Z3_06	1	p.R1910*	NA	0	0	0	0	1	0	SKCM	Melanoma	Melanoma	849	TCGA_SKCM	DICER_other
TCGA_Y8_A894_01	1	p.P437A	NA	0	0	0	1	0	0	KIRP	Renal_Cell_Carcinoma	Renal_Non_Clear_Cell_Carcinoma	73	TCGA_KIRP	DICER_other
TCGA_FR_A8YC_06	1	p.R509*	NA	0	0	0	0	1	0	SKCM	Melanoma	Melanoma	2449	TCGA_SKCM	DICER_other
TCGA_HJ_7597_01	1	p.R1599W	HETLOSS	0	0	0	1	0	0	NA	Esophagogastric_Cancer	Undifferentiated_Stomach_Adenocarcinoma	690	TCGA_STAD	DICER_other
TCGA_AG_3892_01	1	p.K959T	NA	0	0	0	1	0	0	COADREAD_POLE	Colorectal_Cancer	NA	NA	TCGA_READ	DICER_other
TCGA_B5_A1MR_01	1	p.R1910Q	NA	0	0	0	1	0	0	UCEC_POLE	Endometrial_Cancer	Endometrial_Carcinoma	7263	TCGA_UCEC	DICER_other
TCGA_BR_8081_01	1	p.R1342C	NA	0	1	0	1	0	0	STAD_MSI	Esophagogastric_Cancer	Esophagogastric_Adenocarcinoma	791	TCGA_STAD	DICER_other
TCGA_K4_A83P_01	2	p.A1039G_p.A1039G	NA	0	0	0	2	0	0	BLCA	Bladder_Cancer	Bladder_Urothelial_Carcinoma	244	TCGA_BLCA	DICER_other
TCGA_B5_A11Y_01	1	p.W32R	NA	0	0	0	1	0	0	UCEC_POLE	Endometrial_Cancer	Endometrial_Carcinoma	934	TCGA_UCEC	DICER_other
TCGA_EE_A181_06	1	p.P737L	HETLOSS	0	0	0	1	0	0	SKCM	Melanoma	Melanoma	4469	TCGA_SKCM	DICER_other
TCGA_DF_A2KV_01	2	p.R688*_p.F280L	NA	0	0	0	1	1	0	UCEC_POLE	Endometrial_Cancer	Endometrial_Carcinoma	1318	TCGA_UCEC	DICER_other
TCGA_K4_A3WV_01	2	p.X636_splice_p.X636_splice	NA	0	0	0	0	2	0	BLCA	Bladder_Cancer	Bladder_Urothelial_Carcinoma	59	TCGA_BLCA	DICER_other
TCGA_G2_A3VY_01	1	p.Q1148E	NA	0	0	0	1	0	0	BLCA	Bladder_Cancer	Bladder_Urothelial_Carcinoma	658	TCGA_BLCA	DICER_other
TCGA_WE_AAA0_06	1	p.R509*	NA	0	0	0	0	1	0	SKCM	Melanoma	Melanoma	1194	TCGA_SKCM	DICER_other
TCGA_DA_A1I1_06	1	p.K1008N	HETLOSS	0	0	0	1	0	0	SKCM	Melanoma	Melanoma	1507	TCGA_SKCM	DICER_other
TCGA_D5_6928_01	1	p.L1617I	NA	0	0	0	1	0	0	COADREAD_MSI	Colorectal_Cancer	NA	NA	TCGA_COAD	DICER_other
TCGA_AX_A06F_01	2	p.K1615N_p.V147I	NA	0	0	0	2	0	0	UCEC_POLE	Endometrial_Cancer	Endometrial_Carcinoma	7209	TCGA_UCEC	DICER_other
TCGA_B5_A11E_01	2	p.R1274M_p.A872T	NA	0	0	0	2	0	0	UCEC_POLE	Endometrial_Cancer	Endometrial_Carcinoma	8963	TCGA_UCEC	DICER_other
TCGA_AX_A1C5_01	1	p.G908D	NA	0	0	0	1	0	0	UCEC_MSI	Endometrial_Cancer	Endometrial_Carcinoma	831	TCGA_UCEC	DICER_other
TCGA_IG_A4P3_01	1	p.A1174E	HETLOSS	0	0	0	1	0	0	ESCA_Squamous	Esophagogastric_Cancer	Esophageal_Squamous_Cell_Carcinoma	218	TCGA_ESCA	DICER_other
TCGA_50_5933_01	1	p.R1430M	HETLOSS	0	1	0	1	0	0	LUAD	Non_Small_Cell_Lung_Cancer	Non_Small_Cell_Lung_Cancer	484	TCGA_LUAD	DICER_other
TCGA_2W_A8YY_01	2	p.K1889Nfs*39_p.D727G	NA	0	0	0	1	1	0	CESC_Squamous	Cervical_Cancer	Cervical_Squamous_Cell_Carcinoma	11177	TCGA_CESC	DICER_other
TCGA_EO_A22X_01	1	p.F344I	NA	0	0	0	1	0	0	UCEC_POLE	Endometrial_Cancer	Endometrial_Carcinoma	9398	TCGA_UCEC	DICER_other
TCGA_B5_A3FA_01	4	p.E1608D_p.G1295V_p.D893N_p.I810T	NA	0	0	0	4	0	0	UCEC_POLE	Endometrial_Cancer	Endometrial_Carcinoma	9519	TCGA_UCEC	DICER_other
TCGA_98_A538_01	1	p.D1713Y	NA	0	0	1	1	0	0	LUSC	Non_Small_Cell_Lung_Cancer	Non_Small_Cell_Lung_Cancer	584	TCGA_LUSC	DICER_other
TCGA_CD_A4MI_01	1	p.D1598N	NA	0	0	0	1	0	0	STAD_MSI	Esophagogastric_Cancer	Esophagogastric_Adenocarcinoma	908	TCGA_STAD	DICER_other
TCGA_DA_A1HV_06	1	p.M272I	HETLOSS	0	0	0	1	0	0	SKCM	Melanoma	Melanoma	1239	TCGA_SKCM	DICER_other
TCGA_AZ_4315_01	2	p.R790Q_p.E328*	NA	0	0	0	1	1	0	COADREAD_POLE	Colorectal_Cancer	NA	NA	TCGA_COAD	DICER_other
TCGA_AD_5900_01	1	p.L1054F	NA	0	0	0	1	0	0	COADREAD_MSI	Colorectal_Cancer	NA	NA	TCGA_COAD	DICER_other
TCGA_EE_A2GC_06	1	p.R187*	NA	0	0	0	0	1	0	SKCM	Melanoma	Melanoma	1925	TCGA_SKCM	DICER_other
TCGA_EE_A2GK_06	1	p.R1855L	NA	0	0	0	1	0	0	SKCM	Melanoma	Melanoma	405	TCGA_SKCM	DICER_other
TCGA_AA_3947_01	2	p.V1257A_p.L978R	NA	0	0	0	2	0	0	COADREAD_MSI	Colorectal_Cancer	NA	NA	TCGA_COAD	DICER_other
TCGA_KQ_A41N_01	1	p.S874*	NA	0	0	0	0	1	0	BLCA	Bladder_Cancer	Bladder_Urothelial_Carcinoma	2500	TCGA_BLCA	DICER_other
TCGA_UB_A7ME_01	1	p.E1843D	NA	0	0	0	1	0	0	LIHC	Hepatobiliary_Cancer	Hepatocellular_Carcinoma	79	TCGA_LIHC	DICER_other
TCGA_ER_A19E_06	1	p.X681_splice	HETLOSS	0	0	0	0	1	0	SKCM	Melanoma	Melanoma	530	TCGA_SKCM	DICER_other
TCGA_G4_6302_01	2	p.A1560V_p.A1560V	NA	0	2	0	2	0	0	COADREAD_MSI	Colorectal_Cancer	NA	NA	TCGA_COAD	DICER_other
TCGA_S9_A7IY_01	1	p.L1469Ffs*7	NA	0	1	0	0	1	0	LGG_IDHmut	Glioma	Diffuse_Glioma	25	TCGA_LGG	DICER_other
TCGA_FS_A1ZK_06	1	p.S1142F	NA	0	0	0	1	0	0	SKCM	Melanoma	Melanoma	1423	TCGA_SKCM	DICER_other
TCGA_ZQ_A9CR_01	1	p.V625G	HETLOSS	0	0	0	1	0	0	STAD_CIN	Esophagogastric_Cancer	Esophagogastric_Adenocarcinoma	99	TCGA_STAD	DICER_other
TCGA_22_5478_01	1	p.K1516N	NA	0	1	0	1	0	0	LUSC	Non_Small_Cell_Lung_Cancer	Non_Small_Cell_Lung_Cancer	160	TCGA_LUSC	DICER_other
TCGA_C5_A1MH_01	1	p.R763K	NA	0	0	0	1	0	0	CESC_Squamous	Cervical_Cancer	Cervical_Squamous_Cell_Carcinoma	451	TCGA_CESC	DICER_other
TCGA_GV_A3QG_01	1	p.N1742S	NA	0	0	1	1	0	0	BLCA	Bladder_Cancer	Bladder_Urothelial_Carcinoma	89	TCGA_BLCA	DICER_other
TCGA_NC_A5HD_01	1	p.Q1580K	NA	0	0	0	1	0	0	LUSC	Non_Small_Cell_Lung_Cancer	Non_Small_Cell_Lung_Cancer	424	TCGA_LUSC	DICER_other
TCGA_64_5779_01	1	p.D620Y	HETLOSS	0	0	0	1	0	0	LUAD	Non_Small_Cell_Lung_Cancer	Non_Small_Cell_Lung_Cancer	320	TCGA_LUAD	DICER_other
TCGA_D3_A5GU_06	1	p.Y124_S125del	NA	0	0	0	0	0	1	SKCM	Melanoma	Melanoma	624	TCGA_SKCM	DICER_other
TCGA_E7_A7DV_01	1	p.L667V	NA	0	0	0	1	0	0	BLCA	Bladder_Cancer	Bladder_Urothelial_Carcinoma	488	TCGA_BLCA	DICER_other
TCGA_DQ_5625_01	1	p.X147_splice	NA	0	0	0	0	1	0	HNSC_HPV_	Head_and_Neck_Cancer	Head_and_Neck_Squamous_Cell_Carcinoma	171	TCGA_HNSC	DICER_other
TCGA_BA_4078_01	1	p.P216S	HETLOSS	0	0	0	1	0	0	HNSC_HPV_	Head_and_Neck_Cancer	Head_and_Neck_Squamous_Cell_Carcinoma	381	TCGA_HNSC	DICER_other
TCGA_BK_A13B_01	1	p.K1350Rfs*29	NA	0	1	0	0	1	0	UCEC_MSI	Endometrial_Cancer	Endometrial_Carcinoma	634	TCGA_UCEC	DICER_other
TCGA_DI_A1BU_01	2	p.F611Sfs*6_p.V75A	NA	0	0	0	1	1	0	UCEC_POLE	Endometrial_Cancer	Endometrial_Carcinoma	7492	TCGA_UCEC	DICER_other
TCGA_D8_A1JG_01	1	p.S593L	HETLOSS	0	0	0	1	0	0	BRCA_Her2	Breast_Cancer	Invasive_Breast_Carcinoma	130	NA	DICER_other
TCGA_YL_A8SB_01	1	p.D1699N	HETLOSS	0	0	0	1	0	0	PRAD	Prostate_Cancer	Prostate_Adenocarcinoma	25	TCGA_PRAD	DICER_other
TCGA_F5_6814_01	3	p.R944Q_p.R688*_p.R676Q	NA	0	0	0	2	1	0	COADREAD_POLE	Colorectal_Cancer	NA	NA	TCGA_READ	DICER_other
TCGA_77_A5G6_01	1	p.G908V	NA	0	0	0	1	0	0	LUSC	Non_Small_Cell_Lung_Cancer	Non_Small_Cell_Lung_Cancer	428	TCGA_LUSC	DICER_other
TCGA_B5_A0JY_01	1	p.F1442L	NA	0	1	0	1	0	0	UCEC_POLE	Endometrial_Cancer	Endometrial_Carcinoma	9623	TCGA_UCEC	DICER_other
TCGA_ZL_A9V6_01	1	p.K1601Rfs*19	NA	0	0	0	0	1	0	THYM	Thymic_Tumor	Thymic_Epithelial_Tumor	24	TCGA_THYM	DICER_other
TCGA_W3_A828_06	1	p.P1724S	NA	0	0	1	1	0	0	SKCM	Melanoma	Melanoma	1140	TCGA_SKCM	DICER_other
TCGA_AX_A05W_01	1	p.S665L	NA	0	0	0	1	0	0	UCEC_CN_low	Endometrial_Cancer	Endometrial_Carcinoma	66	TCGA_UCEC	DICER_other
TCGA_CV_5444_01	1	p.H1661Y	NA	0	0	0	1	0	0	HNSC_HPV_	Head_and_Neck_Cancer	Head_and_Neck_Squamous_Cell_Carcinoma	107	TCGA_HNSC	DICER_other
TCGA_AX_A2HJ_01	1	p.I528M	NA	0	0	0	1	0	0	UCEC_MSI	Endometrial_Cancer	Endometrial_Carcinoma	1558	TCGA_UCEC	DICER_other
TCGA_CG_5723_01	1	p.R490H	NA	0	0	0	1	0	0	STAD_MSI	Esophagogastric_Cancer	Esophagogastric_Adenocarcinoma	1599	TCGA_STAD	DICER_other
TCGA_AJ_A3EK_01	1	p.K1105T	NA	0	0	0	1	0	0	UCEC_POLE	Endometrial_Cancer	Endometrial_Carcinoma	5663	TCGA_UCEC	DICER_other
TCGA_DX_A8BP_01	1	p.A1560T	NA	0	1	0	1	0	0	SARC_MFS/UPS	Soft_Tissue_Sarcoma	Sarcoma	558	TCGA_SARC	DICER_other
TCGA_F7_A624_01	3	p.R1839W_p.V326L_p.E217D	NA	0	0	0	3	0	0	HNSC_HPV_	Head_and_Neck_Cancer	Head_and_Neck_Squamous_Cell_Carcinoma	2700	TCGA_HNSC	DICER_other
TCGA_EE_A3AA_06	1	p.Q249*	HETLOSS	0	0	0	0	1	0	SKCM	Melanoma	Melanoma	2700	TCGA_SKCM	DICER_other
TCGA_95_7567_01	1	p.K1030E	HETLOSS	0	0	0	1	0	0	LUAD	Non_Small_Cell_Lung_Cancer	Non_Small_Cell_Lung_Cancer	826	TCGA_LUAD	DICER_other
TCGA_BQ_5892_01	1	p.E1425D	NA	0	1	0	1	0	0	KIRP	Renal_Cell_Carcinoma	Renal_Non_Clear_Cell_Carcinoma	60	TCGA_KIRP	DICER_other
TCGA_AX_A3G3_01	1	p.Q766K	NA	0	0	0	1	0	0	NA	NA	NA	NA	TCGA_UCEC	DICER_other
TCGA_77_8136_01	1	p.Y1357C	NA	0	1	0	1	0	0	LUSC	Non_Small_Cell_Lung_Cancer	Non_Small_Cell_Lung_Cancer	386	TCGA_LUSC	DICER_other
TCGA_BG_A221_01	1	p.S1473Qfs*17	NA	0	1	0	0	1	0	NA	NA	NA	NA	TCGA_UCEC	DICER_other
TCGA_L5_A8NS_01	1	p.L1318R	NA	0	1	0	1	0	0	ESCA_POLE	Esophagogastric_Cancer	Esophagogastric_Adenocarcinoma	358	TCGA_ESCA	DICER_other
TCGA_HF_7132_01	1	p.V326A	NA	0	0	0	1	0	0	STAD_MSI	Esophagogastric_Cancer	Esophagogastric_Adenocarcinoma	1132	TCGA_STAD	DICER_other
TCGA_AX_A2HD_01	1	p.R1898M	NA	0	0	0	1	0	0	UCEC_POLE	Endometrial_Cancer	Endometrial_Carcinoma	7759	TCGA_UCEC	DICER_other
TCGA_MA_AA43_01	1	p.D57N	NA	0	0	0	1	0	0	CESC_Squamous	Cervical_Cancer	Cervical_Squamous_Cell_Carcinoma	59	TCGA_CESC	DICER_other
TCGA_A5_A2K3_01	1	p.K1350Rfs*29	NA	0	1	0	0	1	0	UCEC_MSI	Endometrial_Cancer	Endometrial_Carcinoma	1214	TCGA_UCEC	DICER_other
TCGA_EE_A3AB_06	1	p.R509*	NA	0	0	0	0	1	0	SKCM	Melanoma	Melanoma	651	TCGA_SKCM	DICER_other
TCGA_GN_A4U4_06	1	p.S1728F	NA	0	0	1	1	0	0	SKCM	Melanoma	Melanoma	566	TCGA_SKCM	DICER_other
TCGA_D3_A8GM_06	1	p.A1622D	NA	0	0	0	1	0	0	SKCM	Melanoma	Melanoma	3239	TCGA_SKCM	DICER_other
TCGA_BH_A2L8_01	1	p.Q108E	NA	0	0	0	1	0	0	BRCA_LumA	Breast_Cancer	Invasive_Breast_Carcinoma	418	TCGA_BRCA	DICER_other
TCGA_MI_A75C_01	1	p.Y793C	NA	0	0	0	1	0	0	LIHC	Hepatobiliary_Cancer	Hepatocellular_Carcinoma	106	TCGA_LIHC	DICER_other
TCGA_B5_A3FC_01	3	p.Y876C_p.L230I_p.T96M	NA	0	0	0	3	0	0	UCEC_POLE	Endometrial_Cancer	Endometrial_Carcinoma	12050	TCGA_UCEC	DICER_other
TCGA_B5_A5OC_01	1	p.E502G	NA	0	0	0	1	0	0	UCEC_POLE	Endometrial_Cancer	Endometrial_Carcinoma	964	TCGA_UCEC	DICER_other
TCGA_05_4427_01	1	p.E1068K	HETLOSS	0	0	0	1	0	0	LUAD	Non_Small_Cell_Lung_Cancer	Non_Small_Cell_Lung_Cancer	934	TCGA_LUAD	DICER_other
TCGA_2F_A9KO_01	3	p.S1216L_p.Q1135E_p.L159F	NA	0	0	0	3	0	0	BLCA	Bladder_Cancer	Bladder_Urothelial_Carcinoma	483	TCGA_BLCA	DICER_other
TCGA_E6_A1LX_01	3	p.K1486Q_p.S299L_p.Y124C	NA	0	1	0	3	0	0	UCEC_POLE	Endometrial_Cancer	Endometrial_Carcinoma	12585	TCGA_UCEC	DICER_other
TCGA_EE_A29Q_06	1	p.C1063G	NA	0	0	0	1	0	0	SKCM	Melanoma	Melanoma	601	TCGA_SKCM	DICER_other
TCGA_D3_A3CE_06	2	p.G1245*_p.E1226*	HETLOSS	0	0	0	0	2	0	SKCM	Melanoma	Melanoma	2071	TCGA_SKCM	DICER_other
TCGA_CG_5733_01	1	p.D1801N	NA	0	0	1	1	0	0	NA	Esophagogastric_Cancer	Esophagogastric_Adenocarcinoma	1030	TCGA_STAD	DICER_other
TCGA_MN_A4N1_01	1	p.K462R	HETLOSS	0	0	0	1	0	0	LUAD	Non_Small_Cell_Lung_Cancer	Non_Small_Cell_Lung_Cancer	405	TCGA_LUAD	DICER_other
TCGA_AA_3984_01	1	p.L1301M	NA	0	0	0	1	0	0	COADREAD_POLE	Colorectal_Cancer	NA	NA	TCGA_COAD	DICER_other
TCGA_5L_AAT1_01	1	p.S1477C	NA	0	1	0	1	0	0	NA	NA	NA	NA	TCGA_BRCA	DICER_other
TCGA_IA_A83S_01	1	p.R688*	NA	0	0	0	0	1	0	KIRP	Renal_Cell_Carcinoma	Renal_Non_Clear_Cell_Carcinoma	122	TCGA_KIRP	DICER_other
TCGA_EW_A2FV_01	2	p.F611Sfs*6_p.S571Vfs*16	HETLOSS	0	0	0	0	2	0	BRCA_LumA	Breast_Cancer	Invasive_Breast_Carcinoma	3888	TCGA_BRCA	DICER_other
TCGA_L5_A8NM_01	1	p.T1155M	NA	0	0	0	1	0	0	ESCA_MSI	Esophagogastric_Cancer	Esophagogastric_Adenocarcinoma	1411	TCGA_ESCA	DICER_other
TCGA_EO_A3KX_01	1	p.T71I	NA	0	0	0	1	0	0	UCEC_MSI	Endometrial_Cancer	Endometrial_Carcinoma	3154	TCGA_UCEC	DICER_other
TCGA_FD_A6TC_01	1	p.R654K	NA	0	0	0	1	0	0	BLCA	Bladder_Cancer	Bladder_Urothelial_Carcinoma	854	TCGA_BLCA	DICER_other
TCGA_EO_A3B0_01	1	p.F344L	NA	0	0	0	1	0	0	UCEC_POLE	Endometrial_Cancer	Endometrial_Carcinoma	10844	TCGA_UCEC	DICER_other
TCGA_AP_A054_01	1	p.F646L	NA	0	0	0	1	0	0	UCEC_POLE	Endometrial_Cancer	Endometrial_Carcinoma	1067	TCGA_UCEC	DICER_other
TCGA_EO_A3AV_01	2	p.R1855*_p.V687A	NA	0	0	0	1	1	0	UCEC_POLE	Endometrial_Cancer	Endometrial_Carcinoma	4069	TCGA_UCEC	DICER_other
TCGA_AJ_A5DW_01	1	p.E188*	NA	0	0	0	0	1	0	UCEC_POLE	Endometrial_Cancer	Endometrial_Carcinoma	3177	TCGA_UCEC	DICER_other
TCGA_BR_7707_01	1	p.A1627T	NA	0	0	0	1	0	0	STAD_MSI	Esophagogastric_Cancer	Esophagogastric_Adenocarcinoma	1255	TCGA_STAD	DICER_other
TCGA_FU_A3HY_01	1	p.Q1220*	NA	0	0	0	0	1	0	CESC_Squamous	Cervical_Cancer	Cervical_Squamous_Cell_Carcinoma	157	TCGA_CESC	DICER_other
TCGA_CD_A4MG_01	1	p.V309I	NA	0	0	0	1	0	0	STAD_MSI	Esophagogastric_Cancer	Esophagogastric_Adenocarcinoma	2166	TCGA_STAD	DICER_other
TCGA_BB_A5HZ_01	1	p.P1013S	NA	0	0	0	1	0	0	HNSC_HPV_	Head_and_Neck_Cancer	Head_and_Neck_Squamous_Cell_Carcinoma	59	TCGA_HNSC	DICER_other
TCGA_69_7973_01	1	p.N1193S	NA	0	0	0	1	0	0	LUAD	Non_Small_Cell_Lung_Cancer	Non_Small_Cell_Lung_Cancer	235	TCGA_LUAD	DICER_other
TCGA_CR_7402_01	1	p.D600E	NA	0	0	0	1	0	0	HNSC_HPV_	Head_and_Neck_Cancer	Head_and_Neck_Squamous_Cell_Carcinoma	904	TCGA_HNSC	DICER_other
TCGA_AJ_A2QM_01	1	p.E428Q	NA	0	0	0	1	0	0	UCEC_CN_high	Endometrial_Cancer	Endometrial_Carcinoma	177	TCGA_UCEC	DICER_other
TCGA_AA_3855_01	1	p.Q406*	NA	0	0	0	0	1	0	COADREAD_GS	Colorectal_Cancer	NA	NA	TCGA_COAD	DICER_other
TCGA_FI_A2F4_01	1	p.V1893A	NA	0	0	0	1	0	0	UCEC_MSI	Endometrial_Cancer	Endometrial_Carcinoma	1873	TCGA_UCEC	DICER_other
TCGA_E9_A244_01	1	p.S591C	HETLOSS	0	0	0	1	0	0	BRCA_Basal	Breast_Cancer	Invasive_Breast_Carcinoma	80	TCGA_BRCA	DICER_other
TCGA_52_7809_01	1	p.G1081R	NA	0	0	0	1	0	0	LUSC	Non_Small_Cell_Lung_Cancer	Non_Small_Cell_Lung_Cancer	222	TCGA_LUSC	DICER_other
TCGA_EM_A2CT_01	1	p.R1906S	NA	0	0	0	1	0	0	THCA	Thyroid_Cancer	Well_Differentiated_Thyroid_Cancer	20	TCGA_THCA	DICER_other
TCGA_D8_A1JI_01	1	p.C1510Y	NA	0	1	0	1	0	0	BRCA_LumB	Breast_Cancer	Invasive_Breast_Carcinoma	22	TCGA_BRCA	DICER_other
TCGA_G2_AA3F_01	1	p.S887C	NA	0	0	0	1	0	0	BLCA	Bladder_Cancer	Bladder_Urothelial_Carcinoma	130	TCGA_BLCA	DICER_other
TCGA_FU_A3HZ_01	1	p.V147A	NA	0	0	0	1	0	0	NA	Cervical_Cancer	Cervical_Squamous_Cell_Carcinoma	1876	TCGA_CESC	DICER_other
TCGA_33_AASB_01	1	p.A864T	NA	0	0	0	1	0	0	LUSC	Non_Small_Cell_Lung_Cancer	Non_Small_Cell_Lung_Cancer	345	TCGA_LUSC	DICER_other
TCGA_B5_A11N_01	1	p.R404I	NA	0	0	0	1	0	0	UCEC_POLE	Endometrial_Cancer	Endometrial_Carcinoma	1890	TCGA_UCEC	DICER_other
TCGA_5M_AAT6_01	3	p.Y951H_p.E707K_p.N433K	NA	0	0	0	3	0	0	COADREAD_MSI	Colorectal_Cancer	NA	NA	TCGA_COAD	DICER_other
TCGA_AX_A2H2_01	1	p.P880L	NA	0	0	0	1	0	0	UCEC_CN_high	Endometrial_Cancer	Endometrial_Carcinoma	184	TCGA_UCEC	DICER_other
TCGA_60_2698_01	2	p.M684I_p.I557M	NA	0	0	0	2	0	0	LUSC	Non_Small_Cell_Lung_Cancer	Non_Small_Cell_Lung_Cancer	965	TCGA_LUSC	DICER_other
TCGA_DF_A2KU_01	3	p.D1654Y_p.G1411D_p.R1342H	NA	0	2	0	3	0	0	UCEC_POLE	Endometrial_Cancer	Endometrial_Carcinoma	9959	TCGA_UCEC	DICER_other
TCGA_GN_A26A_06	1	p.G774*	HETLOSS	0	0	0	0	1	0	SKCM	Melanoma	Melanoma	446	TCGA_SKCM	DICER_other
TCGA_BF_A5EQ_01	1	p.S1747L	NA	0	0	1	1	0	0	NA	Melanoma	Melanoma	497	TCGA_SKCM	DICER_other
TCGA_95_7947_01	1	p.S1505F	NA	0	1	0	1	0	0	LUAD	Non_Small_Cell_Lung_Cancer	Non_Small_Cell_Lung_Cancer	467	TCGA_LUAD	DICER_other
TCGA_GV_A3QH_01	1	p.S1505C	NA	0	1	0	1	0	0	BLCA	Bladder_Cancer	Bladder_Urothelial_Carcinoma	152	TCGA_BLCA	DICER_other
TCGA_EO_A3AU_01	1	p.V1386I	NA	0	1	0	1	0	0	UCEC_MSI	Endometrial_Cancer	Endometrial_Carcinoma	659	TCGA_UCEC	DICER_other
TCGA_EI_6917_01	1	p.R1003Q	NA	0	0	0	1	0	0	COADREAD_POLE	Colorectal_Cancer	NA	NA	TCGA_READ	DICER_other
TCGA_94_A4VJ_01	1	p.S1426C	NA	0	1	0	1	0	0	LUSC	Non_Small_Cell_Lung_Cancer	Non_Small_Cell_Lung_Cancer	366	TCGA_LUSC	DICER_other
TCGA_ER_A19P_06	2	p.M150I_p.X147_splice	NA	0	0	0	1	1	0	SKCM	Melanoma	Melanoma	2848	TCGA_SKCM	DICER_other
TCGA_VS_A958_01	1	p.H1661Y	NA	0	0	0	1	0	0	CESC_Squamous	Cervical_Cancer	Cervical_Squamous_Cell_Carcinoma	732	TCGA_CESC	DICER_other
TCGA_AP_A1DV_01	1	p.R688*	NA	0	0	0	0	1	0	UCEC_POLE	Endometrial_Cancer	Endometrial_Carcinoma	11957	TCGA_UCEC	DICER_other
TCGA_B5_A1MX_01	2	p.X1699_splice_p.P764S	NA	0	0	0	1	1	0	UCEC_POLE	Endometrial_Cancer	Endometrial_Carcinoma	5610	TCGA_UCEC	DICER_other
TCGA_FB_AAQ0_01	1	p.K959I	NA	0	0	0	1	0	0	PAAD	Pancreatic_Cancer	Pancreatic_Adenocarcinoma	43	TCGA_PAAD	DICER_other
TCGA_W3_A825_06	1	p.E732*	NA	0	0	0	0	1	0	SKCM	Melanoma	Melanoma	906	TCGA_SKCM	DICER_other
TCGA_GN_A26C_01	1	p.P1231S	NA	0	0	0	1	0	0	NA	Melanoma	Melanoma	2409	TCGA_SKCM	DICER_other
TCGA_A2_A25A_01	1	p.P1013T	NA	0	0	0	1	0	0	BRCA_Normal	Breast_Cancer	Invasive_Breast_Carcinoma	299	TCGA_BRCA	DICER_other
TCGA_50_5930_01	1	p.K1557E	HETLOSS	0	1	0	1	0	0	LUAD	Non_Small_Cell_Lung_Cancer	Non_Small_Cell_Lung_Cancer	1019	TCGA_LUAD	DICER_other
TCGA_HZ_A8P0_01	1	p.C359Y	NA	0	0	0	1	0	0	PAAD	Pancreatic_Cancer	Pancreatic_Adenocarcinoma	27	TCGA_PAAD	DICER_other
TCGA_O2_A52S_01	1	p.Y452*	NA	0	0	0	0	1	0	LUSC	Non_Small_Cell_Lung_Cancer	Non_Small_Cell_Lung_Cancer	327	TCGA_LUSC	DICER_other
TCGA_DK_AA6M_01	1	p.E1520Q	NA	0	1	0	1	0	0	BLCA	Bladder_Cancer	Bladder_Urothelial_Carcinoma	60	TCGA_BLCA	DICER_other
TCGA_ZF_AA58_01	1	p.K1601N	NA	0	0	0	1	0	0	BLCA	Bladder_Cancer	Bladder_Urothelial_Carcinoma	201	TCGA_BLCA	DICER_other
TCGA_2G_AAFE_01	1	p.A1431S	NA	0	1	0	1	0	0	NA	NA	NA	NA	TCGA_TGCT	DICER_other
TCGA_CV_7437_01	2	p.I461V_p.I461V	NA	0	0	0	2	0	0	HNSC_HPV_	Head_and_Neck_Cancer	Head_and_Neck_Squamous_Cell_Carcinoma	118	TCGA_HNSC	DICER_other
TCGA_BD_A3EP_01	1	p.D1875N	NA	0	0	0	1	0	0	LIHC	Hepatobiliary_Cancer	Hepatocellular_Carcinoma	105	TCGA_LIHC	DICER_other
TCGA_GC_A3RB_01	1	p.R385C	HETLOSS	0	0	0	1	0	0	BLCA	Bladder_Cancer	Bladder_Urothelial_Carcinoma	147	TCGA_BLCA	DICER_other
TCGA_OR_A5JS_01	1	p.P1086Lfs*9	NA	0	0	0	0	1	0	ACC	Adrenocortical_Carcinoma	Adrenocortical_Carcinoma	29	TCGA_ACC	DICER_other
TCGA_EO_A22U_01	3	p.S1814L_p.A454T_p.S413G	NA	0	0	1	3	0	0	UCEC_POLE	Endometrial_Cancer	Endometrial_Carcinoma	13664	TCGA_UCEC	DICER_other
TCGA_CV_7422_01	1	p.F1452Lfs*2	HETLOSS	0	1	0	0	1	0	HNSC_HPV_	Head_and_Neck_Cancer	Head_and_Neck_Squamous_Cell_Carcinoma	123	TCGA_HNSC	DICER_other
TCGA_MN_A4N4_01	1	p.R1851L	NA	0	0	0	1	0	0	LUAD	Non_Small_Cell_Lung_Cancer	Non_Small_Cell_Lung_Cancer	1332	TCGA_LUAD	DICER_other
TCGA_EI_6507_01	1	p.T629M	NA	0	0	0	1	0	0	COADREAD_MSI	Colorectal_Cancer	NA	NA	TCGA_READ	DICER_other
TCGA_ZF_A9RE_01	1	p.E1532G	NA	0	1	0	1	0	0	BLCA	Bladder_Cancer	Bladder_Urothelial_Carcinoma	62	TCGA_BLCA	DICER_other
TCGA_A5_A2K5_01	2	p.E1159K_p.E227D	NA	0	0	0	2	0	0	UCEC_POLE	Endometrial_Cancer	Endometrial_Carcinoma	8450	TCGA_UCEC	DICER_other
TCGA_K4_A54R_01	2	p.I1467M_p.I1467M	NA	0	2	0	2	0	0	BLCA	Bladder_Cancer	Bladder_Urothelial_Carcinoma	821	TCGA_BLCA	DICER_other
TCGA_AD_6964_01	1	p.K1486Nfs*4	NA	0	1	0	0	1	0	COADREAD_MSI	Colorectal_Cancer	NA	NA	TCGA_COAD	DICER_other
TCGA_91_6830_01	1	p.Q84E	HETLOSS	0	0	0	1	0	0	LUAD	Non_Small_Cell_Lung_Cancer	Non_Small_Cell_Lung_Cancer	236	TCGA_LUAD	DICER_other
TCGA_97_A4M7_01	1	p.N1120H	NA	0	0	0	1	0	0	LUAD	Non_Small_Cell_Lung_Cancer	Non_Small_Cell_Lung_Cancer	272	TCGA_LUAD	DICER_other
TCGA_D3_A2JC_06	1	p.P814Q	NA	0	0	0	1	0	0	SKCM	Melanoma	Melanoma	3091	TCGA_SKCM	DICER_other
TCGA_VQ_A91E_01	1	p.Y1330H	NA	0	1	0	1	0	0	NA	Esophagogastric_Cancer	Esophagogastric_Adenocarcinoma	726	TCGA_STAD	DICER_other
TCGA_5N_A9KM_01	1	p.Y1675F	NA	0	0	0	1	0	0	BLCA	Bladder_Cancer	Bladder_Urothelial_Carcinoma	186	TCGA_BLCA	DICER_other
TCGA_AZ_6598_01	1	p.R790Q	NA	0	0	0	1	0	0	COADREAD_MSI	Colorectal_Cancer	NA	NA	TCGA_COAD	DICER_other
TCGA_WS_AB45_01	1	p.D1320N	NA	0	1	0	1	0	0	COADREAD_MSI	Colorectal_Cancer	NA	NA	TCGA_COAD	DICER_other
TCGA_AP_A1DK_01	1	p.P1231S	NA	0	0	0	1	0	0	UCEC_POLE	Endometrial_Cancer	Endometrial_Carcinoma	10120	TCGA_UCEC	DICER_other
TCGA_CN_A63T_01	1	p.K913N	NA	0	0	0	1	0	0	HNSC_HPV_	Head_and_Neck_Cancer	Head_and_Neck_Squamous_Cell_Carcinoma	217	TCGA_HNSC	DICER_other
TCGA_96_A4JK_01	1	p.D1734Pfs*26	NA	0	0	1	0	1	0	NA	NA	NA	NA	TCGA_LUSC	DICER_other
TCGA_CV_A45U_01	1	p.E542K	NA	0	0	0	1	0	0	HNSC_HPV_	Head_and_Neck_Cancer	Head_and_Neck_Squamous_Cell_Carcinoma	170	TCGA_HNSC	DICER_other
