# Supplementary material for: Cancer-associated mutations in DICER1 RNase IIIa and IIIb domains exert similar effects on miRNA biogenesis
Source: Nat Commun. 2019 Aug 15;10:3682. doi: 10.1038/s41467-019-11610-1 (PMC6695490; doi:10.1038/s41467-019-11610-1)
Supplement: Supplementary file 5 — Supplementary Data 2 [file 41467_2019_11610_MOESM5_ESM.xlsx]

## Sheet: msk_clinical_2
Supplementary Data 2. Summary of DICER1 mutations in the MSK-IMPACT dataset.
SAMPLE_ID	number_of_mutations	mutations	hotspots	RNASE_A	RNASE_B	cnt_RNASE_A	cnt_RNASE_B	cnt_missense	cnt_trunc	cnt_inframe	CANCER_TYPE	CANCER_TYPE_DETAILED	MSI_SCORE	Mutation_Rate	subtype	dicer_muts
P-0000083-T01-IM3	1	p.E1778Q	0	0	1	0	1	1	0	0	Bladder Cancer	Bladder Urothelial Carcinoma	5.88	131.599	Bladder Cancer Hypermutated	one_mut
P-0000204-T01-IM3	2	p.E1670Q, p.D1522H	0	0, 1	0, 0	1	0	2	0	0	Breast Cancer	Breast Invasive Ductal Carcinoma	0.52	7.80671	Breast Cancer	multi
P-0000284-T01-IM3	2	p.Q1198*, p.Q1198delinsLC*	0	0, 0	0, 0	0	0	0	2	0	Head and Neck Cancer	Oral Cavity Squamous Cell Carcinoma	0.28	7.80671	Head and Neck Cancer	multi
P-0000399-T01-IM3	1	p.R509*	0	0	0	0	0	0	1	0	Skin Cancer, Non-Melanoma	Skin Adnexal Carcinoma	0.68	61.3384	Skin Cancer, Non-Melanoma	one_mut
P-0000423-T01-IM3	1	p.Q249E	0	0	0	0	0	1	0	0	Bladder Cancer	Plasmacytoid/Signet Ring Cell Bladder Carcinoma	0.42	22.3049	Bladder Cancer	one_mut
P-0000448-T01-IM3	1	p.X1031_splice	0	0	0	0	0	0	1	0	Endometrial Cancer	Uterine Endometrioid Carcinoma	27.69	83.6433	Endometrial Cancer Hypermutated	one_mut
P-0000571-T01-IM3	1	p.M325I	0	0	0	0	0	1	0	0	Non-Small Cell Lung Cancer	Lung Adenocarcinoma	2.64	7.80671	Non-Small Cell Lung Cancer Hypermutated	one_mut
P-0000777-T01-IM3	1	p.N1029S	0	0	0	0	0	1	0	0	Colorectal Cancer	Colon Adenocarcinoma	1.52	4.46097	Colorectal Cancer	one_mut
P-0000821-T01-IM3	1	p.E1600K	0	0	0	0	0	1	0	0	Skin Cancer, Non-Melanoma	Basal Cell Carcinoma	0.25	62.4536	Skin Cancer, Non-Melanoma	one_mut
P-0000831-T01-IM3	1	p.R327G	0	0	0	0	0	1	0	0	Non-Small Cell Lung Cancer	Lung Adenocarcinoma	0.75	53.5317	Non-Small Cell Lung Cancer	one_mut
P-0000944-T01-IM3	1	p.T1066I	0	0	0	0	0	1	0	0	Glioma	Glioblastoma Multiforme	0.95	123.792	Glioma Hypermutated	one_mut
P-0001037-T01-IM3	1	p.Q1776*	0	0	1	0	1	0	1	0	Non-Small Cell Lung Cancer	Lung Adenocarcinoma	1.87	8.92195	Non-Small Cell Lung Cancer	one_mut
P-0001042-T01-IM3	3	p.K1671N, p.R1358H, p.R790Q	0	0, 1, 0	0, 0, 0	1	0	3	0	0	Skin Cancer, Non-Melanoma	Cutaneous Squamous Cell Carcinoma	12.54	294.424	Skin Cancer, Non-Melanoma Hypermutated	multi
P-0001047-T01-IM3	1	p.S1113F	0	0	0	0	0	1	0	0	Esophagogastric Cancer	Adenocarcinoma of the Gastroesophageal Junction	0.18	6.69146	Esophagogastric Cancer	one_mut
P-0001198-T01-IM3	1	p.L1178V	0	0	0	0	0	1	0	0	Skin Cancer, Non-Melanoma	Cutaneous Squamous Cell Carcinoma	0.16	59.1079	Skin Cancer, Non-Melanoma	one_mut
P-0001215-T01-IM3	3	p.K1557R, p.R944Q, p.E35D	0	1, 0, 0	0, 0, 0	1	0	3	0	0	Colorectal Cancer	Mucinous Adenocarcinoma of the Colon and Rectum	0.31	277.696	Colorectal Cancer Hypermutated	multi
P-0001237-T01-IM3	1	p.R201C	0	0	0	0	0	1	0	0	Colorectal Cancer	Mucinous Adenocarcinoma of the Colon and Rectum	29.42	74.7213	Colorectal Cancer Hypermutated	one_mut
P-0001444-T01-IM3	1	p.E1871D	0	0	0	0	0	1	0	0	Melanoma	Acral Melanoma	1.21	3.34573	Melanoma	one_mut
P-0001582-T01-IM3	1	p.D1636Tfs*7	0	0	0	0	0	0	1	0	Glioma	Glioblastoma Multiforme	0.59	4.46097	Glioma	one_mut
P-0001808-T01-IM3	3	p.R944Q, p.E707K, p.A277T	0	0, 0, 0	0, 0, 0	0	0	3	0	0	Colorectal Cancer	Colon Adenocarcinoma	0	178.439	Colorectal Cancer Hypermutated	multi
P-0002054-T01-IM3	1	p.V97L	0	0	0	0	0	1	0	0	Non-Small Cell Lung Cancer	Lung Adenocarcinoma	0.95	23.4201	Non-Small Cell Lung Cancer	one_mut
P-0002105-T01-IM3	1	p.S1545F	0	1	0	1	0	1	0	0	Non-Small Cell Lung Cancer	Lung Adenocarcinoma	2.32	37.9183	Non-Small Cell Lung Cancer Hypermutated	one_mut
P-0002170-T01-IM3	1	p.F351L	0	0	0	0	0	1	0	0	Bone Cancer	Ewing Sarcoma	0	6.69146	Bone Cancer	one_mut
P-0002186-T01-IM3	1	p.S411L	0	0	0	0	0	1	0	0	Bladder Cancer	Bladder Urothelial Carcinoma	1.1	53.5317	Bladder Cancer	one_mut
P-0002285-T01-IM3	2	p.M1402K, p.T647S	0	1, 0	0, 0	1	0	2	0	0	Ovarian Cancer	High-Grade Serous Ovarian Cancer	2.12	6.69146	Ovarian Cancer Hypermutated	multi
P-0002353-T01-IM3	1	p.P814L	0	0	0	0	0	1	0	0	Melanoma	Cutaneous Melanoma	0.55	20.0744	Melanoma	one_mut
P-0002379-T01-IM3	1	p.E970A	0	0	0	0	0	1	0	0	Breast Cancer	Breast Mixed Ductal and Lobular Carcinoma	0.18	3.34573	Breast Cancer	one_mut
P-0002416-T01-IM3	1	p.G314*	0	0	0	0	0	0	1	0	Non-Small Cell Lung Cancer	Lung Adenocarcinoma	0.25	10.0372	Non-Small Cell Lung Cancer	one_mut
P-0002455-T01-IM3	1	p.L1732P	0	0	1	0	1	1	0	0	Colorectal Cancer	Mucinous Adenocarcinoma of the Colon and Rectum	48.45	91.45	Colorectal Cancer Hypermutated	one_mut
P-0002469-T01-IM3	1	p.E1519K	0	1	0	1	0	1	0	0	Head and Neck Cancer	Oropharynx Squamous Cell Carcinoma	0.27	3.34573	Head and Neck Cancer	one_mut
P-0002551-T01-IM3	2	p.W1429L, p.K1363N	0	1, 1	0, 0	2	0	2	0	0	Non-Small Cell Lung Cancer	Lung Adenocarcinoma	0.35	17.8439	Non-Small Cell Lung Cancer	multi
P-0002612-T01-IM3	1	p.P23Vfs*40	0	0	0	0	0	0	1	0	Prostate Cancer	Prostate Adenocarcinoma	0	1.11524	Prostate Cancer	one_mut
P-0002695-T01-IM3	1	p.E1794K	0	0	1	0	1	1	0	0	Glioma	Glioblastoma Multiforme	2.13	103.718	Glioma Hypermutated	one_mut
P-0002758-T01-IM3	1	p.X48_splice	0	0	0	0	0	0	1	0	Non-Small Cell Lung Cancer	Lung Squamous Cell Carcinoma	3.61	33.4573	Non-Small Cell Lung Cancer Hypermutated	one_mut
P-0002910-T02-IM5	1	p.Q84*	0	0	0	0	0	0	1	0	Thyroid Cancer	Papillary Thyroid Cancer	0	8.8541	Thyroid Cancer	one_mut
P-0002998-T01-IM3	1	p.D797E	0	0	0	0	0	1	0	0	Skin Cancer, Non-Melanoma	Cutaneous Squamous Cell Carcinoma	0.3	57.9927	Skin Cancer, Non-Melanoma	one_mut
P-0003035-T01-IM5	1	p.T439I	0	0	0	0	0	1	0	0	Colorectal Cancer	Colon Adenocarcinoma	0.77	9.83789	Colorectal Cancer	one_mut
P-0003065-T01-IM5	1	p.D1656Y	0	0	0	0	0	1	0	0	Glioma	Anaplastic Oligodendroglioma	0.27	4.91895	Glioma	one_mut
P-0003099-T01-IM5	1	p.N1131I	0	0	0	0	0	1	0	0	CNS Cancer	Meningioma	0.74	2.95137	CNS Cancer	one_mut
P-0003235-T01-IM5	1	p.E1551K	0	1	0	1	0	1	0	0	Skin Cancer, Non-Melanoma	Merkel Cell Carcinoma	0.17	37.384	Skin Cancer, Non-Melanoma	one_mut
P-0003389-T01-IM5	1	p.N882S	0	0	0	0	0	1	0	0	Bladder Cancer	Bladder Adenocarcinoma	1.66	3.93516	Bladder Cancer	one_mut
P-0003520-T01-IM5	1	p.E1226A	0	0	0	0	0	1	0	0	Gastrointestinal Stromal Tumor	Gastrointestinal Stromal Tumor	15.89	6.88652	Gastrointestinal Stromal Tumor Hypermutated	one_mut
P-0003548-T01-IM5	1	p.E1144*	0	0	0	0	0	0	1	0	Mesothelioma	Pleural Mesothelioma, Epithelioid Type	0	5.90273	Mesothelioma	one_mut
P-0003560-T01-IM5	1	p.E901K	0	0	0	0	0	1	0	0	Melanoma	Melanoma of Unknown Primary	0.51	46.2381	Melanoma	one_mut
P-0003743-T01-IM5	1	p.P961L	0	0	0	0	0	1	0	0	Melanoma	Cutaneous Melanoma	0.16	8.8541	Melanoma	one_mut
P-0003797-T01-IM5	1	p.E328K	0	0	0	0	0	1	0	0	Thyroid Cancer	Hurthle Cell Thyroid Cancer	0.09	4.91895	Thyroid Cancer	one_mut
P-0003850-T01-IM5	1	p.I1043T	0	0	0	0	0	1	0	0	Glioma	Glioblastoma Multiforme	0.32	3.93516	Glioma	one_mut
P-0003900-T01-IM5	2	p.P1376L, p.R45K	0	1, 0	0, 0	1	0	2	0	0	Glioma	Glioblastoma Multiforme	1.89	411.224	Glioma Hypermutated	multi
P-0003951-T01-IM3	1	p.P1229L	0	0	0	0	0	1	0	0	Skin Cancer, Non-Melanoma	Cutaneous Squamous Cell Carcinoma	0.17	31.2268	Skin Cancer, Non-Melanoma	one_mut
P-0004051-T01-IM5	1	p.R307C	0	0	0	0	0	1	0	0	Colorectal Cancer	Colon Adenocarcinoma	38.64	68.8652	Colorectal Cancer Hypermutated	one_mut
P-0004065-T01-IM5	1	p.S643I	0	0	0	0	0	1	0	0	Non-Small Cell Lung Cancer	Lung Adenocarcinoma	0.08	33.4488	Non-Small Cell Lung Cancer	one_mut
P-0004092-T01-IM5	1	p.A630V	0	0	0	0	0	1	0	0	Skin Cancer, Non-Melanoma	Merkel Cell Carcinoma	1.43	91.4924	Skin Cancer, Non-Melanoma	one_mut
P-0004127-T01-IM5	1	p.E218Q	0	0	0	0	0	1	0	0	Breast Cancer	Breast Invasive Cancer, NOS	0.67	27.5461	Breast Cancer	one_mut
P-0004264-T01-IM5	1	p.S411L	0	0	0	0	0	1	0	0	Breast Cancer	Breast Invasive Ductal Carcinoma	0.08	16.7244	Breast Cancer	one_mut
P-0004340-T01-IM5	1	p.Y1205D	0	0	0	0	0	1	0	0	Ovarian Cancer	Low-Grade Serous Ovarian Cancer	0.76	1.96758	Ovarian Cancer	one_mut
P-0004379-T01-IM5	4	p.R1895Q, p.E1843*, p.K1100N, p.E428*	0	0, 0, 0, 0	0, 0, 0, 0	0	0	2	2	0	Endometrial Cancer	Uterine Endometrioid Carcinoma	10.02	435.819	Endometrial Cancer Hypermutated	multi
P-0004400-T01-IM5	1	p.W1024*	0	0	0	0	0	0	1	0	Glioma	Glioblastoma Multiforme	0.32	82.6383	Glioma	one_mut
P-0004437-T01-IM5	1	p.S1141F	0	0	0	0	0	1	0	0	Melanoma	Cutaneous Melanoma	0.19	15.7406	Melanoma	one_mut
P-0004442-T01-IM5	1	p.Q548*	0	0	0	0	0	0	1	0	Non-Small Cell Lung Cancer	Lung Adenocarcinoma	0.09	35.4164	Non-Small Cell Lung Cancer	one_mut
P-0004457-T01-IM5	1	p.C698G	0	0	0	0	0	1	0	0	Melanoma	Melanoma of Unknown Primary	0.79	39.3516	Melanoma	one_mut
P-0004615-T01-IM5	1	p.T96P	0	0	0	0	0	1	0	0	Non-Small Cell Lung Cancer	Lung Adenocarcinoma	0.4	14.7568	Non-Small Cell Lung Cancer	one_mut
P-0004688-T01-IM5	3	p.A1326V, p.A1174S, p.V776I	0	1, 0, 0	0, 0, 0	1	0	3	0	0	Bladder Cancer	Upper Tract Urothelial Carcinoma	1.14	409.256	Bladder Cancer Hypermutated	multi
P-0004755-T01-IM5	1	p.S1114C	0	0	0	0	0	1	0	0	Bladder Cancer	Bladder Urothelial Carcinoma	0.51	48.2057	Bladder Cancer	one_mut
P-0004824-T01-IM5	1	p.P645A	0	0	0	0	0	1	0	0	Breast Cancer	Breast Invasive Ductal Carcinoma	14.52	10.8217	Breast Cancer Hypermutated	one_mut
P-0004865-T01-IM5	1	p.K1362N	0	1	0	1	0	1	0	0	Colorectal Cancer	Colon Adenocarcinoma	0.33	144.617	Colorectal Cancer Hypermutated	one_mut
P-0004891-T01-IM5	1	p.D644Y	0	0	0	0	0	1	0	0	Non-Small Cell Lung Cancer	Lung Adenocarcinoma	0	10.8217	Non-Small Cell Lung Cancer	one_mut
P-0004892-T01-IM5	1	p.E382K	0	0	0	0	0	1	0	0	Prostate Cancer	Prostate Adenocarcinoma	0.07	11.8055	Prostate Cancer	one_mut
P-0004902-T01-IM5	1	p.S1280I	0	0	0	0	0	1	0	0	Endometrial Cancer	Uterine Carcinosarcoma/Uterine Malignant Mixed Mullerian Tumor	0.08	3.93516	Endometrial Cancer	one_mut
P-0005021-T01-IM5	3	p.A1818T, p.D929Y, p.R848I	0	0, 0, 0	1, 0, 0	0	1	3	0	0	Bladder Cancer	Upper Tract Urothelial Carcinoma	0.48	209.547	Bladder Cancer Hypermutated	multi
P-0005045-T01-IM5	1	p.Y1242H	0	0	0	0	0	1	0	0	Prostate Cancer	Prostate Adenocarcinoma	2	2.95137	Prostate Cancer Hypermutated	one_mut
P-0005104-T01-IM5	1	p.R1736L	0	0	1	0	1	1	0	0	Non-Small Cell Lung Cancer	Lung Squamous Cell Carcinoma	0.41	9.83789	Non-Small Cell Lung Cancer	one_mut
P-0005127-T01-IM5	1	p.G485K	0	0	0	0	0	1	0	0	Cancer of Unknown Primary	Cancer of Unknown Primary	0.21	95.4275	Cancer of Unknown Primary	one_mut
P-0005155-T01-IM5	1	p.S1631F	0	0	0	0	0	1	0	0	Breast Cancer	Breast Invasive Ductal Carcinoma	6.99	0.983789	Breast Cancer Hypermutated	one_mut
P-0005228-T01-IM5	1	p.S962F	0	0	0	0	0	1	0	0	Melanoma	Cutaneous Melanoma	0.16	92.4762	Melanoma	one_mut
P-0005230-T01-IM5	1	p.R676*	0	0	0	0	0	0	1	0	Colorectal Cancer	Colon Adenocarcinoma	14.14	63.9463	Colorectal Cancer Hypermutated	one_mut
P-0005346-T01-IM5	1	p.S1629L	0	0	0	0	0	1	0	0	Bladder Cancer	Bladder Urothelial Carcinoma	0.08	27.5461	Bladder Cancer	one_mut
P-0005366-T01-IM5	2	p.P762S, p.R509*	0	0, 0	0, 0	0	0	1	1	0	Melanoma	Cutaneous Melanoma	0.65	148.552	Melanoma Hypermutated	multi
P-0005380-T01-IM5	1	p.E1340Q	0	1	0	1	0	1	0	0	Non-Small Cell Lung Cancer	Lung Adenocarcinoma	0	10.8217	Non-Small Cell Lung Cancer	one_mut
P-0005564-T01-IM5	2	p.K320T, p.S82P	0	0, 0	0, 0	0	0	2	0	0	Endometrial Cancer	Uterine Endometrioid Carcinoma	43.66	112.152	Endometrial Cancer Hypermutated	multi
P-0005725-T01-IM5	1	p.N1393S	0	1	0	1	0	1	0	0	Melanoma	Melanoma of Unknown Primary	0.67	26.5623	Melanoma	one_mut
P-0005766-T01-IM5	1	p.R1139*	0	0	0	0	0	0	1	0	Ovarian Cancer	Mixed Ovarian Carcinoma	0.22	4.91895	Ovarian Cancer	one_mut
P-0005801-T01-IM5	1	p.A1560V	0	1	0	1	0	1	0	0	Colorectal Cancer	Colon Adenocarcinoma	0.62	7.87031	Colorectal Cancer	one_mut
P-0005824-T01-IM5	5	p.E1799*, p.R1599W, p.K744R, p.D575N, p.R201H	0	0, 0, 0, 0, 0	1, 0, 0, 0, 0	0	1	4	1	0	Colorectal Cancer	Rectal Adenocarcinoma	0.67	342.359	Colorectal Cancer Hypermutated	multi
P-0005827-T01-IM5	1	p.H703L	0	0	0	0	0	1	0	0	Non-Small Cell Lung Cancer	Lung Adenosquamous Carcinoma	0	19.6758	Non-Small Cell Lung Cancer	one_mut
P-0005889-T01-IM5	1	p.P489H	0	0	0	0	0	1	0	0	Germ Cell Tumor	Seminoma	2.24	12.7893	Germ Cell Tumor Hypermutated	one_mut
P-0005918-T01-IM5	1	p.H711Y	0	0	0	0	0	1	0	0	Soft Tissue Sarcoma	Undifferentiated Pleomorphic Sarcoma/Malignant Fibrous Histiocytoma/High-Grade Spindle Cell Sarcoma	0.33	50.1732	Soft Tissue Sarcoma	one_mut
P-0005928-T01-IM5	1	p.R1288K	0	0	0	0	0	1	0	0	Melanoma	Cutaneous Melanoma	0.16	18.692	Melanoma	one_mut
P-0005937-T01-IM5	1	p.I1663V	0	0	0	0	0	1	0	0	Pancreatic Cancer	Pancreatic Adenocarcinoma	0.08	7.87031	Pancreatic Cancer	one_mut
P-0006026-T01-IM5	1	p.S1150Y	0	0	0	0	0	1	0	0	Esophagogastric Cancer	Stomach Adenocarcinoma	0.39	6.88652	Esophagogastric Cancer	one_mut
P-0006034-T01-IM5	1	p.L1343F	0	1	0	1	0	1	0	0	Melanoma	Cutaneous Melanoma	0.68	44.2705	Melanoma	one_mut
P-0006124-T01-IM5	1	p.R490C	0	0	0	0	0	1	0	0	Bladder Cancer	Bladder Urothelial Carcinoma	3.25	74.768	Bladder Cancer Hypermutated	one_mut
P-0006135-T01-IM5	1	p.M562T	0	0	0	0	0	1	0	0	Colorectal Cancer	Colon Adenocarcinoma	16.46	17.7082	Colorectal Cancer Hypermutated	one_mut
P-0006170-T01-IM5	1	p.V715A	0	0	0	0	0	1	0	0	Colorectal Cancer	Colon Adenocarcinoma	26.19	55.0922	Colorectal Cancer Hypermutated	one_mut
P-0006264-T01-IM5	1	p.L370V	0	0	0	0	0	1	0	0	Cancer of Unknown Primary	Neuroendocrine Carcinoma, NOS	0.33	19.6758	Cancer of Unknown Primary	one_mut
P-0006327-T01-IM5	1	p.F1677L	0	0	0	0	0	1	0	0	Germ Cell Tumor	Mixed Germ Cell Tumor	2.29	1.96758	Germ Cell Tumor Hypermutated	one_mut
P-0006479-T01-IM5	1	p.E1793D	0	0	1	0	1	1	0	0	Breast Cancer	Breast Mixed Ductal and Lobular Carcinoma	6.85	4.91895	Breast Cancer Hypermutated	one_mut
P-0006612-T01-IM5	2	p.K1779N, p.D1320N	0	0, 1	1, 0	1	1	2	0	0	Colorectal Cancer	Colon Adenocarcinoma	1.44	356.132	Colorectal Cancer Hypermutated	multi
P-0006777-T01-IM5	1	p.E141K	0	0	0	0	0	1	0	0	Skin Cancer, Non-Melanoma	Basal Cell Carcinoma	0.08	41.3191	Skin Cancer, Non-Melanoma	one_mut
P-0006960-T01-IM5	1	p.N1742S	0	0	1	0	1	1	0	0	Colon Adenocarcinoma	Colon Adenocarcinoma	8.65	346.294	Colon Adenocarcinoma Hypermutated	one_mut
P-0007045-T01-IM5	1	p.E707*	0	0	0	0	0	0	1	0	Breast Cancer	Breast Invasive Ductal Carcinoma	1.5	7.87031	Breast Cancer	one_mut
P-0007126-T01-IM5	1	p.R1839W	0	0	0	0	0	1	0	0	Colorectal Cancer	Colon Adenocarcinoma	1.81	7.87031	Colorectal Cancer	one_mut
P-0007147-T01-IM5	1	p.C177R	0	0	0	0	0	1	0	0	Colorectal Cancer	Colon Adenocarcinoma	47.19	200.693	Colorectal Cancer Hypermutated	one_mut
P-0007183-T01-IM5	1	p.S1545F	0	1	0	1	0	1	0	0	Breast Cancer	Breast Mixed Ductal and Lobular Carcinoma	0	19.6758	Breast Cancer	one_mut
P-0007281-T01-IM5	1	p.P435L	0	0	0	0	0	1	0	0	Melanoma	Cutaneous Melanoma	0	11.8055	Melanoma	one_mut
P-0007531-T01-IM5	1	p.D1400Rfs*2	0	1	0	1	0	0	1	0	Esophagogastric Cancer	Stomach Adenocarcinoma	0	9.83789	Esophagogastric Cancer	one_mut
P-0007549-T01-IM5	1	p.R636T	0	0	0	0	0	1	0	0	Non-Small Cell Lung Cancer	Lung Adenocarcinoma	0.25	19.6758	Non-Small Cell Lung Cancer	one_mut
P-0007634-T01-IM5	1	p.T43A	0	0	0	0	0	1	0	0	Non-Small Cell Lung Cancer	Lung Adenocarcinoma	0.1	6.88652	Non-Small Cell Lung Cancer	one_mut
P-0007658-T01-IM5	1	p.L881I	0	0	0	0	0	1	0	0	Bladder Cancer	Bladder Urothelial Carcinoma	2.13	19.6758	Bladder Cancer Hypermutated	one_mut
P-0007688-T01-IM5	1	p.Y1701H	0	0	0	0	0	1	0	0	Colorectal Cancer	Colon Adenocarcinoma	34.94	51.157	Colorectal Cancer Hypermutated	one_mut
P-0007779-T01-IM5	1	p.Q1135R	0	0	0	0	0	1	0	0	Non-Small Cell Lung Cancer	Lung Adenocarcinoma	0	8.8541	Non-Small Cell Lung Cancer	one_mut
P-0007816-T01-IM5	1	p.P437L	0	0	0	0	0	1	0	0	Non-Small Cell Lung Cancer	Lung Adenocarcinoma	0.63	5.90273	Non-Small Cell Lung Cancer	one_mut
P-0007876-T01-IM5	1	p.P794S	0	0	0	0	0	1	0	0	Melanoma	Cutaneous Melanoma	0.78	37.384	Melanoma	one_mut
P-0007912-T01-IM5	1	p.R499K	0	0	0	0	0	1	0	0	Colorectal Cancer	Colon Adenocarcinoma	1.13	6.88652	Colorectal Cancer	one_mut
P-0008002-T01-IM5	1	p.Q1389E	0	1	0	1	0	1	0	0	Non-Small Cell Lung Cancer	Lung Adenocarcinoma	0	17.7082	Non-Small Cell Lung Cancer	one_mut
P-0008012-T01-IM5	1	p.M1808I	0	0	1	0	1	1	0	0	Head and Neck Cancer	Head and Neck Squamous Cell Carcinoma	0.18	8.8541	Head and Neck Cancer	one_mut
P-0008016-T01-IM5	1	p.I229N	0	0	0	0	0	1	0	0	Melanoma	Uveal Melanoma	0.44	2.95137	Melanoma	one_mut
P-0008031-T01-IM5	1	p.S132C	0	0	0	0	0	1	0	0	Colorectal Cancer	Rectal Adenocarcinoma	0.17	4.91895	Colorectal Cancer	one_mut
P-0008042-T01-IM5	1	p.L1365V	0	1	0	1	0	1	0	0	Colorectal Cancer	Colon Adenocarcinoma	0.27	6.88652	Colorectal Cancer	one_mut
P-0008058-T01-IM5	1	p.G835S	0	0	0	0	0	1	0	0	Non-Small Cell Lung Cancer	Lung Squamous Cell Carcinoma	0.17	12.7893	Non-Small Cell Lung Cancer	one_mut
P-0008180-T01-IM5	1	p.L1323*	0	1	0	1	0	0	1	0	Colorectal Cancer	Colon Adenocarcinoma	38.36	73.7842	Colorectal Cancer Hypermutated	one_mut
P-0008188-T01-IM5	1	p.R745*	0	0	0	0	0	0	1	0	Esophagogastric Cancer	Stomach Adenocarcinoma	14.78	47.2219	Esophagogastric Cancer Hypermutated	one_mut
P-0008246-T02-IM5	1	p.X706_splice	0	0	0	0	0	0	1	0	Cutaneous Melanoma	Cutaneous Melanoma		78.7031	Cutaneous Melanoma	one_mut
P-0008264-T01-IM5	1	p.S1620I	0	0	0	0	0	1	0	0	Soft Tissue Sarcoma	Proximal-Type Epithelioid Sarcoma	0	0.983789	Soft Tissue Sarcoma	one_mut
P-0008568-T01-IM5	1	p.K1363Efs*13	0	1	0	1	0	0	1	0	Appendiceal Cancer	Mucinous Adenocarcinoma of the Appendix	0	10.8217	Appendiceal Cancer	one_mut
P-0008668-T01-IM5	1	p.A864S	0	0	0	0	0	1	0	0	Non-Small Cell Lung Cancer	Lung Adenocarcinoma	0	2.95137	Non-Small Cell Lung Cancer	one_mut
P-0008675-T01-IM5	2	p.Q1230L, p.G706C	0	0, 0	0, 0	0	0	2	0	0	Non-Small Cell Lung Cancer	Lung Squamous Cell Carcinoma	1.94	20.6596	Non-Small Cell Lung Cancer	multi
P-0008721-T01-IM5	1	p.R937H	0	0	0	0	0	1	0	0	Colorectal Cancer	Colon Adenocarcinoma	38.82	77.7193	Colorectal Cancer Hypermutated	one_mut
P-0008776-T01-IM5	1	p.D407V	0	0	0	0	0	1	0	0	Renal Cell Carcinoma	Papillary Renal Cell Carcinoma	0	0.983789	Renal Cell Carcinoma	one_mut
P-0008902-T01-IM5	1	p.V455F	0	0	0	0	0	1	0	0	Non-Small Cell Lung Cancer	Lung Adenocarcinoma	0.51	4.91895	Non-Small Cell Lung Cancer	one_mut
P-0009072-T01-IM5	1	p.P961S	0	0	0	0	0	1	0	0	Melanoma	Melanoma of Unknown Primary	1.27	4.91895	Melanoma	one_mut
P-0009263-T01-IM5	1	p.X146_splice	0	0	0	0	0	0	1	0	Bladder Cancer	Bladder Urothelial Carcinoma	0.26	22.6271	Bladder Cancer	one_mut
P-0009311-T01-IM5	1	p.M324R	0	0	0	0	0	1	0	0	Melanoma	Cutaneous Melanoma	0.58	30.4975	Melanoma	one_mut
P-0009491-T01-IM5	1	p.G1568S	0	1	0	1	0	1	0	0	Cancer of Unknown Primary	Cancer of Unknown Primary	1.02	10.8217	Cancer of Unknown Primary	one_mut
P-0009706-T01-IM5	1	p.L219V	0	0	0	0	0	1	0	0	Renal Cell Carcinoma	Renal Clear Cell Carcinoma	1.56	22.6271	Renal Cell Carcinoma	one_mut
P-0009735-T01-IM5	1	p.P750S	0	0	0	0	0	1	0	0	Thyroid Cancer	Hurthle Cell Thyroid Cancer	1.86	20.6596	Thyroid Cancer	one_mut
P-0009815-T01-IM5	1	p.S834F	0	0	0	0	0	1	0	0	Breast Cancer	Breast Invasive Ductal Carcinoma	1.62	5.90273	Breast Cancer	one_mut
P-0010119-T01-IM5	1	p.H58R	0	0	0	0	0	1	0	0	Hepatobiliary Cancer	Hepatocellular Carcinoma	0	8.8541	Hepatobiliary Cancer	one_mut
P-0010130-T01-IM5	1	p.E423Q	0	0	0	0	0	1	0	0	Small Cell Lung Cancer	Combined Small Cell Lung Carcinoma	0.18	19.6758	Small Cell Lung Cancer	one_mut
P-0010340-T01-IM5	1	p.F1845Y	0	0	0	0	0	1	0	0	Melanoma	Melanoma of Unknown Primary	1.74	53.1246	Melanoma	one_mut
P-0010464-T01-IM5	1	p.D1454E	0	1	0	1	0	1	0	0	Breast Cancer	Breast Invasive Ductal Carcinoma	0.41	8.8541	Breast Cancer	one_mut
P-0010499-T01-IM5	1	p.K704T	0	0	0	0	0	1	0	0	Colorectal Cancer	Colon Adenocarcinoma	0	153.471	Colorectal Cancer Hypermutated	one_mut
P-0010512-T01-IM5	1	p.N1609H	0	0	0	0	0	1	0	0	Colorectal Cancer	Colon Adenocarcinoma	0.77	5.90273	Colorectal Cancer	one_mut
P-0010612-T01-IM5	1	p.P795L	0	0	0	0	0	1	0	0	Non-Small Cell Lung Cancer	Lung Adenocarcinoma	3.03	25.5785	Non-Small Cell Lung Cancer Hypermutated	one_mut
P-0010672-T01-IM5	1	p.K923Nfs*2	0	0	0	0	0	0	1	0	Non-Small Cell Lung Cancer	Large Cell Neuroendocrine Carcinoma	1.6	21.6434	Non-Small Cell Lung Cancer	one_mut
P-0010750-T01-IM5	1	p.S1664L	0	0	0	0	0	1	0	0	Non-Small Cell Lung Cancer	Lung Adenocarcinoma	0.15	7.87031	Non-Small Cell Lung Cancer	one_mut
P-0010784-T01-IM5	1	p.D1556A	0	1	0	1	0	1	0	0	Cervical Cancer	Cervical Squamous Cell Carcinoma	0.67	7.87031	Cervical Cancer	one_mut
P-0010791-T01-IM5	1	p.E463Q	0	0	0	0	0	1	0	0	Renal Cell Carcinoma	Renal Clear Cell Carcinoma	0.08	3.93516	Renal Cell Carcinoma	one_mut
P-0010798-T01-IM5	1	p.A807T	0	0	0	0	0	1	0	0	Colorectal Cancer	Colon Adenocarcinoma	34.14	24.5947	Colorectal Cancer Hypermutated	one_mut
P-0010855-T01-IM5	1	p.K1672R	0	0	0	0	0	1	0	0	Non-Small Cell Lung Cancer	Lung Adenocarcinoma	0.88	6.88652	Non-Small Cell Lung Cancer	one_mut
P-0010967-T01-IM5	1	p.R45I	0	0	0	0	0	1	0	0	Endometrial Cancer	Uterine Endometrioid Carcinoma	0	159.374	Endometrial Cancer Hypermutated	one_mut
P-0011016-T01-IM5	1	p.E1313D	0	1	0	1	0	1	0	0	Non-Small Cell Lung Cancer	Lung Adenocarcinoma	0.16	15.7406	Non-Small Cell Lung Cancer	one_mut
P-0011293-T01-IM5	1	p.P642S	0	0	0	0	0	1	0	0	Non-Small Cell Lung Cancer	Lung Adenocarcinoma	1.32	39.3516	Non-Small Cell Lung Cancer	one_mut
P-0011305-T01-IM5	2	p.P934L, p.L879V	0	0, 0	0, 0	0	0	2	0	0	Breast Cancer	Breast Invasive Carcinoma, NOS	0	17.7082	Breast Cancer	multi
P-0011334-T01-IM5	1	p.G465Afs*15	0	0	0	0	0	0	1	0	Non-Small Cell Lung Cancer	Poorly Differentiated Non-Small Cell Lung Cancer	3.25	48.2057	Non-Small Cell Lung Cancer Hypermutated	one_mut
P-0011357-T01-IM5	3	p.Q841H, p.S571R, p.N161H	0	0, 0, 0	0, 0, 0	0	0	3	0	0	Colorectal Cancer	Colon Adenocarcinoma	0	203.644	Colorectal Cancer Hypermutated	multi
P-0011471-T01-IM5	1	p.D727N	0	0	0	0	0	1	0	0	Non-Small Cell Lung Cancer	Lung Adenocarcinoma	1.02	35.4164	Non-Small Cell Lung Cancer	one_mut
P-0011563-T01-IM5	1	p.E830_L831del	0	0	0	0	0	0	0	1	Colorectal Cancer	Rectal Adenocarcinoma	0.15	5.90273	Colorectal Cancer	one_mut
P-0011567-T02-IM6	2	p.S1618L, p.D606Y	0	0, 0	0, 0	0	0	2	0	0	Breast Cancer	Invasive Breast Carcinoma	1.55	41.2526	Breast Cancer	multi
P-0011570-T01-IM5	1	p.D620N	0	0	0	0	0	1	0	0	Endometrial Cancer	Uterine Endometrioid Carcinoma	0	111.168	Endometrial Cancer Hypermutated	one_mut
P-0012054-T01-IM5	1	p.N440I	0	0	0	0	0	1	0	0	Appendiceal Cancer	Mucinous Adenocarcinoma of the Appendix	0	6.88652	Appendiceal Cancer	one_mut
P-0012107-T01-IM5	1	p.R1358C	0	1	0	1	0	1	0	0	Head and Neck Cancer	Head and Neck Squamous Cell Carcinoma	0.14	11.8055	Head and Neck Cancer	one_mut
P-0012113-T01-IM5	2	p.N477D, p.V309I	0	0, 0	0, 0	0	0	2	0	0	Endometrial Cancer	Uterine Endometrioid Carcinoma	10.64	242.012	Endometrial Cancer Hypermutated	multi
P-0012115-T01-IM5	1	p.A1710V	0	0	1	0	1	1	0	0	Colorectal Cancer	Colon Adenocarcinoma	32.04	52.1408	Colorectal Cancer Hypermutated	one_mut
P-0012188-T01-IM5	1	p.L99F	0	0	0	0	0	1	0	0	Cancer of Unknown Primary	Cancer of Unknown Primary	2.11	20.6596	Cancer of Unknown Primary Hypermutated	one_mut
P-0012207-T01-IM5	1	p.E497K	0	0	0	0	0	1	0	0	Bladder Cancer	Upper Tract Urothelial Carcinoma	0.16	9.83789	Bladder Cancer	one_mut
P-0012249-T01-IM5	1	p.S1232T	0	0	0	0	0	1	0	0	Colon Adenocarcinoma	Colon Adenocarcinoma	29.81	37.384	Colon Adenocarcinoma Hypermutated	one_mut
P-0012358-T01-IM5	3	p.R1895*, p.P1002L, p.S299L	0	0, 0, 0	0, 0, 0	0	0	2	1	0	Endometrial Cancer	Uterine Endometrioid Carcinoma	2.23	448.608	Endometrial Cancer Hypermutated	multi
P-0012397-T01-IM5	1	p.E901V	0	0	0	0	0	1	0	0	Endometrial Cancer	Uterine Endometrioid Carcinoma	0.08	219.385	Endometrial Cancer Hypermutated	one_mut
P-0012423-T01-IM5	1	p.R1736Q	0	0	1	0	1	1	0	0	Hepatobiliary Cancer	Cholangiocarcinoma	4.95	9.83789	Hepatobiliary Cancer Hypermutated	one_mut
P-0012445-T01-IM5	1	p.R187Q	0	0	0	0	0	1	0	0	Endometrial Cancer	Uterine Endometrioid Carcinoma	0.15	168.228	Endometrial Cancer Hypermutated	one_mut
P-0012638-T01-IM5	1	p.S1076R	0	0	0	0	0	1	0	0	Wilms Tumor	Wilms' Tumor	1.19	2.95137	Wilms Tumor	one_mut
P-0012737-T01-IM5	1	p.L171V	0	0	0	0	0	1	0	0	Salivary Gland Cancer	Salivary Duct Carcinoma	0.51	0.983789	Salivary Gland Cancer	one_mut
P-0012817-T01-IM5	1	p.H943P	0	0	0	0	0	1	0	0	Non-Small Cell Lung Cancer	Lung Adenocarcinoma	0.19	33.4488	Non-Small Cell Lung Cancer	one_mut
P-0012865-T01-IM5	1	p.P1484A	0	1	0	1	0	1	0	0	Melanoma	Cutaneous Melanoma	0.14	48.2057	Melanoma	one_mut
P-0012881-T01-IM5	1	p.I73V	0	0	0	0	0	1	0	0	Endometrial Cancer	Uterine Clear Cell Carcinoma	0	79.6869	Endometrial Cancer	one_mut
P-0012890-T01-IM5	1	p.H1004L	0	0	0	0	0	1	0	0	Non-Small Cell Lung Cancer	Lung Adenocarcinoma	0	6.88652	Non-Small Cell Lung Cancer	one_mut
P-0013060-T01-IM5	1	p.M1808V	0	0	1	0	1	1	0	0	Hepatobiliary Cancer	Hepatocellular Carcinoma	0	98.3789	Hepatobiliary Cancer	one_mut
P-0013169-T01-IM5	1	p.A1039D	0	0	0	0	0	1	0	0	Colorectal Cancer	Mucinous Adenocarcinoma of the Colon and Rectum	36.42	72.8004	Colorectal Cancer Hypermutated	one_mut
P-0013349-T01-IM5	1	p.H1727P	0	0	1	0	1	1	0	0	Cancer of Unknown Primary	Cancer of Unknown Primary	0.14	34.4326	Cancer of Unknown Primary	one_mut
P-0013374-T01-IM5	1	p.R536H	0	0	0	0	0	1	0	0	Colorectal Cancer	Colon Adenocarcinoma	39.84	65.9139	Colorectal Cancer Hypermutated	one_mut
P-0013409-T01-IM5	2	p.S1216*, p.M713Yfs*45	0	0, 0	0, 0	0	0	0	2	0	Skin Cancer, Non-Melanoma	Merkel Cell Carcinoma	2.29	28.5299	Skin Cancer, Non-Melanoma Hypermutated	multi
P-0013459-T01-IM5	1	p.S1531L	0	1	0	1	0	1	0	0	Non-Small Cell Lung Cancer	Lung Adenocarcinoma	0.36	16.7244	Non-Small Cell Lung Cancer	one_mut
P-0013462-T01-IM5	1	p.L1365P	0	1	0	1	0	1	0	0	Colorectal Cancer	Colon Adenocarcinoma	28.31	43.2867	Colorectal Cancer Hypermutated	one_mut
P-0013486-T01-IM5	1	p.R1003*	0	0	0	0	0	0	1	0	Breast Cancer	Breast Invasive Ductal Carcinoma	0.86	23.6109	Breast Cancer	one_mut
P-0013556-T01-IM5	1	p.A357V	0	0	0	0	0	1	0	0	Ovarian Cancer	Ovarian Carcinosarcoma/Malignant Mixed Mesodermal Tumor	0.69	6.88652	Ovarian Cancer	one_mut
P-0013657-T01-IM5	1	p.V1371L	0	1	0	1	0	1	0	0	Non-Small Cell Lung Cancer	Lung Adenocarcinoma	0.07	42.3029	Non-Small Cell Lung Cancer	one_mut
P-0013676-T01-IM5	3	p.A1738V, p.G1177D, p.A1011V	0	0, 0, 0	1, 0, 0	0	1	3	0	0	Glioma	Glioblastoma Multiforme	7.04	452.543	Glioma Hypermutated	multi
P-0013731-T01-IM5	1	p.I1467M	0	1	0	1	0	1	0	0	Breast Cancer	Breast Invasive Ductal Carcinoma	1.05	15.7406	Breast Cancer	one_mut
P-0013735-T01-IM5	1	p.R1342H	0	1	0	1	0	1	0	0	Colorectal Cancer	Colon Adenocarcinoma	31.2	35.4164	Colorectal Cancer Hypermutated	one_mut
P-0013770-T01-IM5	1	p.S1026T	0	0	0	0	0	1	0	0	Glioma	Glioblastoma Multiforme	0.78	7.87031	Glioma	one_mut
P-0013775-T01-IM5	1	p.R1607W	0	0	0	0	0	1	0	0	Breast Invasive Carcinoma, NOS	Breast Invasive Carcinoma, NOS	0.77	20.6596	Breast Invasive Carcinoma, NOS	one_mut
P-0013826-T01-IM5	1	p.S1543F	0	1	0	1	0	1	0	0	Melanoma	Desmoplastic Melanoma	0.44	163.309	Melanoma Hypermutated	one_mut
P-0013876-T01-IM5	1	p.X680_splice	0	0	0	0	0	0	1	0	Colorectal Cancer	Colon Adenocarcinoma	42.85	61.9787	Colorectal Cancer Hypermutated	one_mut
P-0013984-T01-IM5	1	p.L1012F	0	0	0	0	0	1	0	0	Bone Cancer	Osteosarcoma	17.56	5.90273	Bone Cancer Hypermutated	one_mut
P-0014172-T01-IM5	1	p.R654G	0	0	0	0	0	1	0	0	Non-Small Cell Lung Cancer	Lung Adenocarcinoma	0.37	18.692	Non-Small Cell Lung Cancer	one_mut
P-0014260-T01-IM6	1	p.H178Y	0	0	0	0	0	1	0	0	Breast Cancer	Breast Invasive Lobular Carcinoma	1.31	30.72	Breast Cancer	one_mut
P-0014450-T01-IM6	1	p.D1522H	0	1	0	1	0	1	0	0	Non-Small Cell Lung Cancer	Non-Small Cell Lung Cancer	0.4	9.65486	Non-Small Cell Lung Cancer	one_mut
P-0014990-T01-IM6	1	p.Y1225C	0	0	0	0	0	1	0	0	Non-Small Cell Lung Cancer	Lung Adenocarcinoma	0.06	6.144	Non-Small Cell Lung Cancer	one_mut
P-0015003-T01-IM6	1	p.R1314Q	0	1	0	1	0	1	0	0	Breast Cancer	Breast Invasive Ductal Carcinoma	0.88	3.51086	Breast Cancer	one_mut
P-0015061-T01-IM6	1	p.E733del	0	0	0	0	0	0	0	1	Non-Small Cell Lung Cancer	Lung Adenocarcinoma	0.3	6.144	Non-Small Cell Lung Cancer	one_mut
P-0015076-T01-IM6	1	p.S1488Ifs*6	0	1	0	1	0	0	1	0	Ovarian Cancer	High-Grade Serous Ovarian Cancer	0.94	8.77715	Ovarian Cancer	one_mut
P-0015189-T01-IM6	1	p.S549P	0	0	0	0	0	1	0	0	Breast Cancer	Metaplastic Breast Cancer	3.62	5.26629	Breast Cancer Hypermutated	one_mut
P-0015226-T01-IM6	1	p.R1736L	0	0	1	0	1	1	0	0	Non-Small Cell Lung Cancer	Lung Adenocarcinoma	0.07	6.144	Non-Small Cell Lung Cancer	one_mut
P-0015237-T01-IM6	1	p.T43M	0	0	0	0	0	1	0	0	Colorectal Cancer	Colon Adenocarcinoma	38.65	52.6629	Colorectal Cancer Hypermutated	one_mut
P-0015282-T01-IM6	1	p.M190*	0	0	0	0	0	0	1	0	Renal Cell Carcinoma	Renal Clear Cell Carcinoma	0.09	6.144	Renal Cell Carcinoma	one_mut
P-0015288-T01-IM6	2	p.C1621Y, p.A322D	0	0, 0	0, 0	0	0	2	0	0	Colorectal Cancer	Colon Adenocarcinoma	33.81	261.559	Colorectal Cancer Hypermutated	multi
P-0015293-T01-IM6	1	p.X1402_splice	0	1	0	1	0	0	1	0	Endometrial Cancer	Uterine Endometrioid Carcinoma	36.58	52.6629	Endometrial Cancer Hypermutated	one_mut
P-0015358-T01-IM6	1	p.R1194I	0	0	0	0	0	1	0	0	Non-Small Cell Lung Cancer	Lung Adenocarcinoma	0.31	11.4103	Non-Small Cell Lung Cancer	one_mut
P-0015368-T01-IM6	1	p.E1800Q	0	0	1	0	1	1	0	0	Non-Small Cell Lung Cancer	Lung Adenocarcinoma	0.27	21.0652	Non-Small Cell Lung Cancer	one_mut
P-0015373-T01-IM6	1	p.S593L	0	0	0	0	0	1	0	0	Melanoma	Cutaneous Melanoma	0.07	28.9646	Melanoma	one_mut
P-0015465-T01-IM6	1	p.I679V	0	0	0	0	0	1	0	0	Breast Cancer	Breast Invasive Ductal Carcinoma	0.7	10.5326	Breast Cancer	one_mut
P-0015557-T01-IM6	1	p.G835A	0	0	0	0	0	1	0	0	Breast Cancer	Breast Invasive Ductal Carcinoma	1.26	6.144	Breast Cancer	one_mut
P-0015625-T01-IM6	1	p.R937H	0	0	0	0	0	1	0	0	Endometrial Cancer	Uterine Endometrioid Carcinoma	0.25	6.144	Endometrial Cancer	one_mut
P-0015626-T01-IM6	1	p.T566A	0	0	0	0	0	1	0	0	Endometrial Cancer	Uterine Endometrioid Carcinoma	0.88	120.247	Endometrial Cancer Hypermutated	one_mut
P-0015679-T01-IM6	1	p.S1487Ifs*5	0	1	0	1	0	0	1	0	Melanoma	Cutaneous Melanoma	2.05	5.26629	Melanoma Hypermutated	one_mut
P-0015791-T01-IM6	1	p.E1434G	0	1	0	1	0	1	0	0	Melanoma	Cutaneous Melanoma	1.04	7.89943	Melanoma	one_mut
P-0015832-T01-IM6	1	p.V106A	0	0	0	0	0	1	0	0	Melanoma	Melanoma of Unknown Primary	0.06	36.864	Melanoma	one_mut
P-0015881-T03-IM6	1	p.R1895*	0	0	0	0	0	0	1	0	Melanoma	Cutaneous Melanoma	0	21.9429	Melanoma	one_mut
P-0015894-T01-IM6	2	p.E1600K, p.G1540E	0	0, 1	0, 0	1	0	2	0	0	Skin Cancer, Non-Melanoma	Cutaneous Squamous Cell Carcinoma	0	81.6275	Skin Cancer, Non-Melanoma	multi
P-0016035-T01-IM6	1	p.D940H	0	0	0	0	0	1	0	0	Cancer of Unknown Primary	Neuroendocrine Tumor, NOS	2.15	7.02172	Cancer of Unknown Primary Hypermutated	one_mut
P-0016099-T01-IM6	2	p.D1547N, p.D1405Y	0	1, 1	0, 0	2	0	2	0	0	Endometrial Cancer	Uterine Endometrioid Carcinoma	5.85	338.798	Endometrial Cancer Hypermutated	multi
P-0016112-T01-IM6	1	p.P919L	0	0	0	0	0	1	0	0	Cancer of Unknown Primary	Cancer of Unknown Primary	0.74	43.008	Cancer of Unknown Primary	one_mut
P-0016423-T01-IM6	1	p.G1730W	0	0	1	0	1	1	0	0	Non-Small Cell Lung Cancer	Poorly Differentiated Non-Small Cell Lung Cancer	0.14	19.3097	Non-Small Cell Lung Cancer	one_mut
P-0016469-T01-IM6	1	p.E399V	0	0	0	0	0	1	0	0	Breast Cancer	Breast Invasive Ductal Carcinoma	0.08	3.51086	Breast Cancer	one_mut
P-0016542-T01-IM6	1	p.V1750L	0	0	1	0	1	1	0	0	Non-Small Cell Lung Cancer	Lung Adenosquamous Carcinoma	0.14	19.3097	Non-Small Cell Lung Cancer	one_mut
P-0016616-T01-IM6	1	p.H1339R	0	1	0	1	0	1	0	0	Pancreatic Cancer	Pancreatic Adenocarcinoma	22.18	60.5623	Pancreatic Cancer Hypermutated	one_mut
P-0016761-T01-IM6	1	p.V1257M	0	0	0	0	0	1	0	0	Head and Neck Cancer	Larynx Squamous Cell Carcinoma	0	6.144	Head and Neck Cancer	one_mut
P-0016773-T01-IM6	1	p.L1047R	0	0	0	0	0	1	0	0	Breast Cancer	Breast Invasive Ductal Carcinoma	0.52	392.339	Breast Cancer Hypermutated	one_mut
P-0016781-T01-IM6	1	p.G444E	0	0	0	0	0	1	0	0	Non-Small Cell Lung Cancer	Lung Adenocarcinoma	0	16.6766	Non-Small Cell Lung Cancer	one_mut
P-0016904-T01-IM6	1	p.P1210H	0	0	0	0	0	1	0	0	Endometrial Cancer	Uterine Endometrioid Carcinoma	19.02	40.3749	Endometrial Cancer Hypermutated	one_mut
P-0016925-T01-IM6	1	p.Q48*	0	0	0	0	0	0	1	0	Bladder Cancer	Bladder Urothelial Carcinoma	0.9	24.576	Bladder Cancer	one_mut
P-0017013-T01-IM6	1	p.E1551Q	0	1	0	1	0	1	0	0	Non-Small Cell Lung Cancer	Lung Adenocarcinoma	0.06	6.144	Non-Small Cell Lung Cancer	one_mut
P-0017247-T01-IM6	1	p.S1250F	0	0	0	0	0	1	0	0	Non-Small Cell Lung Cancer	Pleomorphic Carcinoma of the Lung	0.98	41.2526	Non-Small Cell Lung Cancer	one_mut
P-0017261-T01-IM6	1	p.Y1285Tfs*17	0	0	0	0	0	0	1	0	Breast Cancer	Breast Invasive Lobular Carcinoma	0	0.877715	Breast Cancer	one_mut
P-0017286-T01-IM6	1	p.Q1702L	0	0	1	0	1	1	0	0	Glioma	Glioblastoma Multiforme	0.07	5.26629	Glioma	one_mut
P-0017314-T01-IM6	1	p.V1260I	0	0	0	0	0	1	0	0	Ovarian Cancer	Ovarian Carcinosarcoma/Malignant Mixed Mesodermal Tumor	1.4	4.38857	Ovarian Cancer	one_mut
P-0017532-T01-IM5	1	p.D1190H	0	0	0	0	0	1	0	0	Soft Tissue Sarcoma	Angiosarcoma	0	52.1408	Soft Tissue Sarcoma	one_mut
P-0017538-T01-IM5	1	p.C756Y	0	0	0	0	0	1	0	0	Colorectal Cancer	Mucinous Adenocarcinoma of the Colon and Rectum	43.28	70.8328	Colorectal Cancer Hypermutated	one_mut
P-0017563-T01-IM5	1	p.T1302I	0	0	0	0	0	1	0	0	High-Grade Serous Ovarian Cancer	High-Grade Serous Ovarian Cancer	1.13	3.93516	High-Grade Serous Ovarian Cancer	one_mut
P-0017697-T01-IM6	1	p.C199Y	0	0	0	0	0	1	0	0	Colorectal Cancer	Colon Adenocarcinoma	35.22	91.2824	Colorectal Cancer Hypermutated	one_mut
P-0017712-T01-IM6	1	p.Y1874Gfs*9	0	0	0	0	0	0	1	0	Bladder Cancer	Bladder Urothelial Carcinoma	0	8.77715	Bladder Cancer	one_mut
P-0017786-T01-IM6	1	p.R906H	0	0	0	0	0	1	0	0	Hepatobiliary Cancer	Gallbladder Cancer	38.89	48.2743	Hepatobiliary Cancer Hypermutated	one_mut
P-0017839-T01-IM6	1	p.L1064R	0	0	0	0	0	1	0	0	Colorectal Cancer	Colon Adenocarcinoma	9.9	50.0298	Colorectal Cancer Hypermutated	one_mut
P-0018100-T01-IM6	1	p.S1747*	0	0	1	0	1	0	1	0	Endometrial Cancer	Uterine Endometrioid Carcinoma	21.11	302.812	Endometrial Cancer Hypermutated	one_mut
P-0018186-T01-IM6	1	p.Q84E	0	0	0	0	0	1	0	0	Bladder Cancer	Bladder Urothelial Carcinoma	1.82	40.3749	Bladder Cancer	one_mut
P-0018238-T01-IM6	1	p.D1440N	0	1	0	1	0	1	0	0	Glioma	Anaplastic Oligodendroglioma	0.18	27.2092	Glioma	one_mut
P-0018461-T01-IM6	1	p.G1817S	0	0	1	0	1	1	0	0	Mesothelioma	Pleural Mesothelioma, Biphasic Type	4.96	18.432	Mesothelioma Hypermutated	one_mut
P-0018616-T01-IM6	2	p.S593L, p.E1667D	0	0, 0	0, 0	0	0	2	0	0	Endometrial Cancer	Endometrial Carcinoma	5.91	314.222	Endometrial Cancer Hypermutated	multi
P-0018693-T01-IM6	1	p.E449*	0	0	0	0	0	0	1	0	Non-Small Cell Lung Cancer	Lung Adenocarcinoma	2.24	64.9509	Non-Small Cell Lung Cancer Hypermutated	one_mut
P-0018786-T01-IM6	1	p.Y1225*	0	0	0	0	0	0	1	0	Small Bowel Cancer	Small Bowel Cancer	0.28	6.144	Small Bowel Cancer	one_mut
P-0018934-T01-IM6	1	p.Q467E	0	0	0	0	0	1	0	0	Bladder Cancer	Bladder Urothelial Carcinoma	0	21.9429	Bladder Cancer	one_mut
P-0018953-T01-IM6	2	p.H1652Y, p.Q1447*	0	0, 1	0, 0	1	0	1	1	0	Anal Cancer	Anal Squamous Cell Carcinoma	0.4	20.1874	Anal Cancer	multi
P-0019005-T01-IM6	1	p.E1778D	0	0	1	0	1	1	0	0	Bladder Cancer	Bladder Urothelial Carcinoma	0.34	45.6412	Bladder Cancer	one_mut
P-0019023-T01-IM6	1	p.G1295V	0	0	0	0	0	1	0	0	Prostate Cancer	Prostate Adenocarcinoma	1.01	3.51086	Prostate Cancer	one_mut
P-0019199-T01-IM6	1	p.V680A	0	0	0	0	0	1	0	0	Prostate Cancer	Prostate Adenocarcinoma	15.95	44.7635	Prostate Cancer Hypermutated	one_mut
P-0019244-T01-IM6	3	p.Q1685H, p.X504_splice, p.E338D	0	0, 0, 0	0, 0, 0	0	0	2	1	0	Glioma	Glioblastoma Multiforme	26.76	400.238	Glioma Hypermutated	multi
P-0019390-T01-IM6	1	p.P1853S	0	0	0	0	0	1	0	0	Non-Small Cell Lung Cancer	Lung Adenocarcinoma	1.43	49.152	Non-Small Cell Lung Cancer	one_mut
P-0019451-T01-IM6	1	p.S685G	0	0	0	0	0	1	0	0	Non-Small Cell Lung Cancer	Lung Adenocarcinoma	0	9.65486	Non-Small Cell Lung Cancer	one_mut
P-0019475-T01-IM6	2	p.A366V, p.Y267H	0	0, 0	0, 0	0	0	2	0	0	Colorectal Cancer	Colon Adenocarcinoma	48.28	93.0378	Colorectal Cancer Hypermutated	multi
P-0019557-T01-IM6	1	p.P1805L	0	0	1	0	1	1	0	0	Melanoma	Cutaneous Melanoma	0.29	15.7989	Melanoma	one_mut
P-0019598-T01-IM6	1	p.A1326D	0	1	0	1	0	1	0	0	Endometrial Cancer	Uterine Endometrioid Carcinoma	15.75	29.8423	Endometrial Cancer Hypermutated	one_mut
P-0019649-T01-IM6	1	p.L1058R	0	0	0	0	0	1	0	0	Endometrial Cancer	Uterine Endometrioid Carcinoma	0.07	228.206	Endometrial Cancer Hypermutated	one_mut
P-0019658-T01-IM6	2	p.E268*, p.D88N	0	0, 0	0, 0	0	0	1	1	0	Endometrial Cancer	Uterine Endometrioid Carcinoma	0.28	78.9943	Endometrial Cancer	multi
P-0019785-T01-IM6	1	p.T78N	0	0	0	0	0	1	0	0	Colorectal Cancer	Colon Adenocarcinoma	0.07	5.26629	Colorectal Cancer	one_mut
P-0019812-T01-IM6	1	p.R1599Gfs*21	0	0	0	0	0	0	1	0	Pineal Tumor	Pineoblastoma	0.62	0.877715	Pineal Tumor	one_mut
P-0019871-T01-IM6	2	p.I355M, p.F72L	0	0, 0	0, 0	0	0	2	0	0	Endometrial Cancer	Endometrial Carcinoma	0	203.63	Endometrial Cancer Hypermutated	multi
P-0019889-T02-IM6	1	p.R509*	0	0	0	0	0	0	1	0	Cutaneous Melanoma	Cutaneous Melanoma	0	17.5543	Cutaneous Melanoma	one_mut
P-0019904-T01-IM6	1	p.R45*	0	0	0	0	0	0	1	0	Non-Small Cell Lung Cancer	Lung Adenocarcinoma	0.12	40.3749	Non-Small Cell Lung Cancer	one_mut
P-0019955-T01-IM6	1	p.P767L	0	0	0	0	0	1	0	0	Esophagogastric Cancer	Esophageal Squamous Cell Carcinoma	0	12.288	Esophagogastric Cancer	one_mut
P-0019970-T01-IM6	1	p.L1323F	0	1	0	1	0	1	0	0	Non-Small Cell Lung Cancer	Non-Small Cell Lung Cancer	0.3	13.1657	Non-Small Cell Lung Cancer	one_mut
P-0019984-T01-IM6	1	p.E1863Q	0	0	0	0	0	1	0	0	Non-Small Cell Lung Cancer	Non-Small Cell Lung Cancer	0	4.38857	Non-Small Cell Lung Cancer	one_mut
P-0020064-T01-IM6	1	p.D1421E	0	1	0	1	0	1	0	0	Endometrial Cancer	Uterine Dedifferentiated Carcinoma	23.01	41.2526	Endometrial Cancer Hypermutated	one_mut
P-0020069-T01-IM6	1	p.D1875V	0	0	0	0	0	1	0	0	Endometrial Cancer	Uterine Mixed Endometrial Carcinoma	31.25	59.6846	Endometrial Cancer Hypermutated	one_mut
P-0020126-T01-IM6	1	p.L1662V	0	0	0	0	0	1	0	0	Soft Tissue Sarcoma	Leiomyosarcoma	1.54	3.51086	Soft Tissue Sarcoma	one_mut
P-0020140-T02-IM6	1	p.E1415A	0	1	0	1	0	1	0	0	Cancer of Unknown Primary	Adenocarcinoma, NOS	0	9.65486	Cancer of Unknown Primary	one_mut
P-0020143-T01-IM6	1	p.P1724L	0	0	1	0	1	1	0	0	Colorectal Cancer	Colon Adenocarcinoma	33.04	58.8069	Colorectal Cancer Hypermutated	one_mut
P-0020252-T01-IM6	1	p.H341Qfs*12	0	0	0	0	0	0	1	0	Colorectal Cancer	Mucinous Adenocarcinoma of the Colon and Rectum	39.06	64.9509	Colorectal Cancer Hypermutated	one_mut
P-0020295-T01-IM6	1	p.E1533*	0	1	0	1	0	0	1	0	Endometrial Cancer	Endometrial Carcinoma	0	80.7498	Endometrial Cancer	one_mut
P-0020312-T01-IM6	1	p.P782H	0	0	0	0	0	1	0	0	Bladder Cancer	Urethral Urothelial Carcinoma	42.11	171.154	Bladder Cancer Hypermutated	one_mut
P-0020351-T01-IM6	1	p.R490C	0	0	0	0	0	1	0	0	Bladder Cancer	Bladder Urothelial Carcinoma	0.81	13.1657	Bladder Cancer	one_mut
P-0020473-T01-IM6	1	p.R944Q	0	0	0	0	0	1	0	0	Colorectal Cancer	Rectal Adenocarcinoma	0.06	131.657	Colorectal Cancer Hypermutated	one_mut
P-0020633-T01-IM6	1	p.R1060C	0	0	0	0	0	1	0	0	Colorectal Cancer	Colon Adenocarcinoma	47.99	114.981	Colorectal Cancer Hypermutated	one_mut
P-0020643-T01-IM6	1	p.I1819V	0	0	1	0	1	1	0	0	Non-Small Cell Lung Cancer	Poorly Differentiated Non-Small Cell Lung Cancer	0.18	15.7989	Non-Small Cell Lung Cancer	one_mut
P-0020689-T01-IM6	1	p.R187Q	0	0	0	0	0	1	0	0	Colorectal Cancer	Colon Adenocarcinoma	17.37	68.4618	Colorectal Cancer Hypermutated	one_mut
P-0020762-T01-IM6	1	p.V1563A	0	1	0	1	0	1	0	0	Breast Cancer	Breast Invasive Ductal Carcinoma	0.73	4.38857	Breast Cancer	one_mut
P-0020777-T01-IM6	1	p.R944*	0	0	0	0	0	0	1	0	Endometrial Cancer	Uterine Serous Carcinoma/Uterine Papillary Serous Carcinoma	1.45	7.89943	Endometrial Cancer	one_mut
P-0020781-T01-IM6	1	p.A1185T	0	0	0	0	0	1	0	0	Anal Cancer	Anal Squamous Cell Carcinoma	2.54	16.6766	Anal Cancer Hypermutated	one_mut
P-0020817-T01-IM6	1	p.D349N	0	0	0	0	0	1	0	0	Melanoma	Cutaneous Melanoma	0	96.5486	Melanoma	one_mut
P-0021022-T01-IM6	1	p.R1358H	0	1	0	1	0	1	0	0	Non-Small Cell Lung Cancer	Lung Adenocarcinoma	0.2	8.77715	Non-Small Cell Lung Cancer	one_mut
P-0021088-T01-IM6	1	p.V1593I	0	0	0	0	0	1	0	0	Non-Small Cell Lung Cancer	Lung Adenocarcinoma	0.29	14.0434	Non-Small Cell Lung Cancer	one_mut
P-0021106-T01-IM6	1	p.V173M	0	0	0	0	0	1	0	0	Glioma	Anaplastic Oligodendroglioma	0.87	10.5326	Glioma	one_mut
P-0021419-T01-IM6	1	p.R821L	0	0	0	0	0	1	0	0	Non-Small Cell Lung Cancer	Lung Adenocarcinoma	0	64.9509	Non-Small Cell Lung Cancer	one_mut
P-0021425-T01-IM6	1	p.D1395G	0	1	0	1	0	1	0	0	Cancer of Unknown Primary	Poorly Differentiated Carcinoma, NOS	2.49	7.02172	Cancer of Unknown Primary Hypermutated	one_mut
P-0021472-T01-IM6	1	p.V1080M	0	0	0	0	0	1	0	0	Pancreatic Cancer	Pancreatic Adenocarcinoma	0.61	3.51086	Pancreatic Cancer	one_mut
P-0021549-T01-IM6	1	p.E275Q	0	0	0	0	0	1	0	0	Bladder Cancer	Bladder Urothelial Carcinoma	0.99	40.3749	Bladder Cancer	one_mut
P-0021708-T01-IM6	1	p.P961L	0	0	0	0	0	1	0	0	Melanoma	Melanoma	0.06	77.2389	Melanoma	one_mut
P-0021787-T01-IM6	1	p.Y769*	0	0	0	0	0	0	1	0	Ovarian Cancer	High-Grade Serous Ovarian Cancer	0.14	3.51086	Ovarian Cancer	one_mut
P-0021834-T01-IM6	1	p.S1495Hfs*65	0	1	0	1	0	0	1	0	Colorectal Adenocarcinoma	Colorectal Adenocarcinoma	0.47	6.144	Colorectal Adenocarcinoma	one_mut
P-0021851-T01-IM6	2	p.P1382S, p.D1088N	0	1, 0	0, 0	1	0	2	0	0	Cancer of Unknown Primary	Poorly Differentiated Carcinoma, NOS	1.9	122.002	Cancer of Unknown Primary Hypermutated	multi
P-0021856-T01-IM6	1	p.A1011V	0	0	0	0	0	1	0	0	Endometrial Cancer	Uterine Endometrioid Carcinoma	31.34	31.5977	Endometrial Cancer Hypermutated	one_mut
P-0021933-T01-IM6	1	p.A1174T	0	0	0	0	0	1	0	0	Ovarian Carcinosarcoma/Malignant Mixed Mesodermal Tumor	Ovarian Carcinosarcoma/Malignant Mixed Mesodermal Tumor	20.3	72.8503	Ovarian Carcinosarcoma/Malignant Mixed Mesodermal Tumor Hypermutated	one_mut
P-0022109-T01-IM6	1	p.K320E	0	0	0	0	0	1	0	0	Colorectal Cancer	Colon Adenocarcinoma	1.51	5.26629	Colorectal Cancer	one_mut
P-0022232-T01-IM6	1	p.P1729L	0	0	1	0	1	1	0	0	Melanoma	Melanoma	0.21	13.1657	Melanoma	one_mut
P-0022286-T01-IM6	1	p.I829S	0	0	0	0	0	1	0	0	Soft Tissue Sarcoma	Alveolar Soft Part Sarcoma	0	1.75543	Soft Tissue Sarcoma	one_mut
P-0022405-T01-IM6	1	p.E1018K	0	0	0	0	0	1	0	0	Breast Cancer	Invasive Breast Carcinoma	2.17	11.4103	Breast Cancer Hypermutated	one_mut
P-0022437-T01-IM6	1	p.P365S	0	0	0	0	0	1	0	0	Prostate Cancer	Prostate Adenocarcinoma	2.48	3.51086	Prostate Cancer Hypermutated	one_mut
P-0022560-T01-IM6	1	p.L667V	0	0	0	0	0	1	0	0	Non-Small Cell Lung Cancer	Lung Squamous Cell Carcinoma	0.06	13.1657	Non-Small Cell Lung Cancer	one_mut
P-0022716-T01-IM6	1	p.G1384Vfs*3	0	1	0	1	0	0	1	0	Non-Small Cell Lung Cancer	Lung Adenocarcinoma	0.26	7.89943	Non-Small Cell Lung Cancer	one_mut
P-0022800-T01-IM6	1	p.E136Q	0	0	0	0	0	1	0	0	Non-Small Cell Lung Cancer	Lung Adenocarcinoma	0	10.5326	Non-Small Cell Lung Cancer	one_mut
P-0022803-T01-IM6	1	p.S167A	0	0	0	0	0	1	0	0	Hepatobiliary Cancer	Gallbladder Cancer	24.69	50.9075	Hepatobiliary Cancer Hypermutated	one_mut
P-0023123-T01-IM6	1	p.S1426N	0	1	0	1	0	1	0	0	Glioma	Glioblastoma Multiforme	4.98	328.265	Glioma Hypermutated	one_mut
P-0023162-T01-IM6	1	p.D1405Tfs*23	0	1	0	1	0	0	1	0	Colorectal Cancer	Colon Adenocarcinoma	32.6	31.5977	Colorectal Cancer Hypermutated	one_mut
P-0023169-T01-IM6	1	p.K833R	0	0	0	0	0	1	0	0	Renal Cell Carcinoma	Papillary Renal Cell Carcinoma	0.17	1.75543	Renal Cell Carcinoma	one_mut
P-0023198-T01-IM6	1	p.S1109*	0	0	0	0	0	0	1	0	Hepatobiliary Cancer	Gallbladder Cancer	0.08	7.02172	Hepatobiliary Cancer	one_mut
P-0023220-T01-IM6	1	p.E416K	0	0	0	0	0	1	0	0	Cancer of Unknown Primary	Cancer of Unknown Primary	0.32	20.1874	Cancer of Unknown Primary	one_mut
P-0023271-T01-IM6	2	p.S520R, p.R385C	0	0, 0	0, 0	0	0	2	0	0	Colorectal Cancer	Colon Adenocarcinoma	7.6	265.948	Colorectal Cancer Hypermutated	multi
P-0023272-T01-IM6	1	p.E1520del	0	1	0	1	0	0	0	1	Colorectal Cancer	Colon Adenocarcinoma	48.4	81.6275	Colorectal Cancer Hypermutated	one_mut
P-0023323-T01-IM6	1	p.P1853L	0	0	0	0	0	1	0	0	Melanoma	Mucosal Melanoma of the Vulva/Vagina	1.07	7.02172	Melanoma	one_mut
P-0023451-T01-IM6	1	p.Y1503C	0	1	0	1	0	1	0	0	Non-Small Cell Lung Cancer	Lung Squamous Cell Carcinoma	1.18	20.1874	Non-Small Cell Lung Cancer	one_mut
P-0023765-T01-IM6	1	p.V1590M	0	0	0	0	0	1	0	0	Melanoma	Melanoma of Unknown Primary	0.26	128.146	Melanoma Hypermutated	one_mut
P-0023797-T01-IM6	1	p.S1106F	0	0	0	0	0	1	0	0	Breast Cancer	Breast Invasive Ductal Carcinoma	0	2.63314	Breast Cancer	one_mut
P-0024051-T01-IM6	1	p.S1232C	0	0	0	0	0	1	0	0	Non-Small Cell Lung Cancer	Lung Adenocarcinoma	0	7.02172	Non-Small Cell Lung Cancer	one_mut
P-0024130-T01-IM6	1	p.E1788*	0	0	1	0	1	0	1	0	Cancer of Unknown Primary	Squamous Cell Carcinoma, NOS	0.18	96.5486	Cancer of Unknown Primary	one_mut
P-0024262-T01-IM6	1	p.Q812L	0	0	0	0	0	1	0	0	Melanoma	Melanoma of Unknown Primary	0.61	145.701	Melanoma Hypermutated	one_mut
P-0024289-T01-IM6	1	p.X1789_splice	0	0	1	0	1	0	1	0	Endometrial Cancer	Uterine Endometrioid Carcinoma	33.42	62.3178	Endometrial Cancer Hypermutated	one_mut
P-0024306-T01-IM6	1	p.D1095E	0	0	0	0	0	1	0	0	Non-Small Cell Lung Cancer	Lung Adenocarcinoma	0	9.65486	Non-Small Cell Lung Cancer	one_mut
P-0024582-T01-IM6	1	p.T806M	0	0	0	0	0	1	0	0	Cancer of Unknown Primary	Cancer of Unknown Primary	39.22	146.578	Cancer of Unknown Primary Hypermutated	one_mut
P-0024639-T01-IM6	3	p.P1432L, p.P603L, p.S295F	0	1, 0, 0	0, 0, 0	1	0	3	0	0	Melanoma	Melanoma of Unknown Primary	0.58	144.823	Melanoma Hypermutated	multi
P-0024663-T01-IM6	1	p.Y1511C	0	1	0	1	0	1	0	0	Hepatobiliary Cancer	Hepatocellular Carcinoma	0	11.4103	Hepatobiliary Cancer	one_mut
P-0024668-T01-IM6	1	p.R45S	0	0	0	0	0	1	0	0	Glioma	Glioblastoma	7.47	204.508	Glioma Hypermutated	one_mut
P-0024689-T01-IM6	1	p.V594F	0	0	0	0	0	1	0	0	Non-Small Cell Lung Cancer	Lung Adenocarcinoma	0.65	6.144	Non-Small Cell Lung Cancer	one_mut
P-0024844-T01-IM6	1	p.K1589N	0	0	0	0	0	1	0	0	Non-Small Cell Lung Cancer	Lung Adenocarcinoma	0.48	17.5543	Non-Small Cell Lung Cancer	one_mut
P-0024866-T01-IM6	1	p.Q1447E	0	1	0	1	0	1	0	0	Head and Neck Cancer	Oropharynx Squamous Cell Carcinoma	0.12	59.6846	Head and Neck Cancer	one_mut
P-0025157-T01-IM6	1	p.R1855*	0	0	0	0	0	0	1	0	Colorectal Cancer	Colon Adenocarcinoma	1.85	7.02172	Colorectal Cancer	one_mut
P-0025174-T01-IM6	1	p.R187*	0	0	0	0	0	0	1	0	Bladder Cancer	Bladder Urothelial Carcinoma	0	4.38857	Bladder Cancer	one_mut
P-0025202-T01-IM6	2	p.P1920L, p.Q1447E	0	0, 1	0, 0	1	0	2	0	0	Skin Cancer, Non-Melanoma	Cutaneous Squamous Cell Carcinoma	0.42	178.176	Skin Cancer, Non-Melanoma Hypermutated	multi
P-0025240-T01-IM6	1	p.E1401D	0	1	0	1	0	1	0	0	Endometrial Cancer	Uterine Endometrioid Carcinoma	27.22	55.296	Endometrial Cancer Hypermutated	one_mut
P-0025248-T01-IM6	1	p.R1314W	0	1	0	1	0	1	0	0	Uterine Endometrioid Carcinoma	Uterine Endometrioid Carcinoma	37.51	52.6629	Uterine Endometrioid Carcinoma Hypermutated	one_mut
P-0025347-T01-IM6	1	p.X1699_splice	0	0	0	0	0	0	1	0	Melanoma	Melanoma of Unknown Primary	0.06	24.576	Melanoma	one_mut
P-0025368-T01-IM6	8	p.L1777I, p.E1499D, p.N1145K, p.L1143A, p.V1128dup, p.D1119E, p.P8S, p.K2Nfs*39	0	0, 1, 0, 0, 0, 0, 0, 0	1, 0, 0, 0, 0, 0, 0, 0	1	1	6	1	1	Melanoma	Ocular Melanoma	0.27	353.719	Melanoma Hypermutated	multi
P-0025458-T01-IM6	1	p.G1730R	0	0	1	0	1	1	0	0	Breast Cancer	Breast Invasive Ductal Carcinoma	0.22	2.63314	Breast Cancer	one_mut
P-0025530-T01-IM6	1	p.R821C	0	0	0	0	0	1	0	0	Melanoma	Cutaneous Melanoma	0.45	14.0434	Melanoma	one_mut
P-0025557-T01-IM6	1	p.P200T	0	0	0	0	0	1	0	0	Soft Tissue Sarcoma	Sarcoma, NOS	24.6	63.1955	Soft Tissue Sarcoma Hypermutated	one_mut
P-0025656-T01-IM6	1	p.R307S	0	0	0	0	0	1	0	0	Head and Neck Cancer	Sinonasal Squamous Cell Carcinoma	0.6	17.5543	Head and Neck Cancer	one_mut
P-0025695-T01-IM6	1	p.P1729L	0	0	1	0	1	1	0	0	Colorectal Cancer	Colon Adenocarcinoma	39.54	57.9292	Colorectal Cancer Hypermutated	one_mut
P-0025936-T01-IM6	1	p.R935*	0	0	0	0	0	0	1	0	Non-Small Cell Lung Cancer	Lung Adenocarcinoma	0	8.77715	Non-Small Cell Lung Cancer	one_mut
P-0026246-T01-IM6	1	p.L243F	0	0	0	0	0	1	0	0	Colon Adenocarcinoma	Colon Adenocarcinoma	0.25	4.38857	Colon Adenocarcinoma	one_mut
P-0026278-T01-IM6	1	p.R269I	0	0	0	0	0	1	0	0	Endometrial Cancer	Poorly Differentiated Carcinoma of the Uterus	2.15	292.279	Endometrial Cancer Hypermutated	one_mut
P-0026386-T02-IM6	1	p.R937H	0	0	0	0	0	1	0	0	Appendiceal Adenocarcinoma	Appendiceal Adenocarcinoma	26.75	35.9863	Appendiceal Adenocarcinoma Hypermutated	one_mut
P-0026393-T01-IM6	1	p.R1736L	0	0	1	0	1	1	0	0	Small Cell Lung Cancer	Combined Small Cell Lung Carcinoma	0.22	11.4103	Small Cell Lung Cancer	one_mut
P-0026421-T01-IM6	1	p.L156F	0	0	0	0	0	1	0	0	Breast Cancer	Invasive Breast Carcinoma	1.42	13.1657	Breast Cancer	one_mut
P-0026472-T01-IM6	1	p.D1077N	0	0	0	0	0	1	0	0	Breast Cancer	Invasive Breast Carcinoma	0	22.8206	Breast Cancer	one_mut
P-0026478-T01-IM6	1	p.T1328I	0	1	0	1	0	1	0	0	Hepatobiliary Cancer	Intrahepatic Cholangiocarcinoma	0.07	7.02172	Hepatobiliary Cancer	one_mut
P-0026526-T01-IM6	1	p.K486R	0	0	0	0	0	1	0	0	Bladder Cancer	Bladder Urothelial Carcinoma	0.8	40.3749	Bladder Cancer	one_mut
P-0026678-T01-IM6	1	p.C1122Y	0	0	0	0	0	1	0	0	Colorectal Cancer	Colon Adenocarcinoma	28.69	80.7498	Colorectal Cancer Hypermutated	one_mut
P-0026784-T01-IM6	1	p.R201H	0	0	0	0	0	1	0	0	Bladder Cancer	Upper Tract Urothelial Carcinoma	28.38	57.9292	Bladder Cancer Hypermutated	one_mut
P-0026792-T01-IM6	1	p.R1851C	0	0	0	0	0	1	0	0	Non-Small Cell Lung Cancer	Lung Adenocarcinoma	0.07	19.3097	Non-Small Cell Lung Cancer	one_mut
P-0026852-T01-IM6	1	p.D118Y	0	0	0	0	0	1	0	0	Invasive Breast Carcinoma	Invasive Breast Carcinoma	0.89	7.02172	Invasive Breast Carcinoma	one_mut
P-0026885-T01-IM6	3	p.S855L, p.Q812E, p.Q548*	0	0, 0, 0	0, 0, 0	0	0	2	1	0	Breast Cancer	Breast Invasive Ductal Carcinoma	0.64	157.111	Breast Cancer Hypermutated	multi
P-0026974-T01-IM6	1	p.D1497Y	0	1	0	1	0	1	0	0	Non-Small Cell Lung Cancer	Lung Adenocarcinoma	0.07	3.51086	Non-Small Cell Lung Cancer	one_mut
P-0027008-T01-IM6	1	p.T647I	0	0	0	0	0	1	0	0	Cancer of Unknown Primary	Adenocarcinoma, NOS	0	5.26629	Cancer of Unknown Primary	one_mut
P-0027025-T01-IM6	1	p.E141D	0	0	0	0	0	1	0	0	Esophagogastric Cancer	Esophagogastric Adenocarcinoma	0.9	8.77715	Esophagogastric Cancer	one_mut
P-0027064-T04-IM6	1	p.H178D	0	0	0	0	0	1	0	0	Colorectal Cancer	Mucinous Adenocarcinoma of the Colon and Rectum	0.35	9.65486	Colorectal Cancer	one_mut
P-0027145-T01-IM6	1	p.Y1479C	0	1	0	1	0	1	0	0	Non-Small Cell Lung Cancer	Lung Squamous Cell Carcinoma	3.41	9.65486	Non-Small Cell Lung Cancer Hypermutated	one_mut
P-0027155-T01-IM6	1	p.K213Nfs*14	0	0	0	0	0	0	1	0	Germ Cell Tumor	Ovarian Germ Cell Tumor	0	0.877715	Germ Cell Tumor	one_mut
P-0027199-T01-IM6	1	p.E796Q	0	0	0	0	0	1	0	0	Non-Small Cell Lung Cancer	Lung Adenocarcinoma	4.91	7.02172	Non-Small Cell Lung Cancer Hypermutated	one_mut
P-0027307-T01-IM6	1	p.A518T	0	0	0	0	0	1	0	0	Non-Small Cell Lung Cancer	Lung Squamous Cell Carcinoma	0.1	9.65486	Non-Small Cell Lung Cancer	one_mut
P-0027380-T01-IM6	1	p.K1516R	0	1	0	1	0	1	0	0	Prostate Cancer	Prostate Adenocarcinoma	5.39	66.7063	Prostate Cancer Hypermutated	one_mut
P-0027416-T01-IM6	1	p.S994A	0	0	0	0	0	1	0	0	Esophagogastric Cancer	Stomach Adenocarcinoma	14.72	43.008	Esophagogastric Cancer Hypermutated	one_mut
P-0027619-T01-IM6	1	p.K862_K868dup	0	0	0	0	0	0	0	1	Bladder Cancer	Urethral Cancer	0.61	6.144	Bladder Cancer	one_mut
P-0027643-T01-IM6	1	p.Q1389E	0	1	0	1	0	1	0	0	Cervical Cancer	Cervical Squamous Cell Carcinoma	1.55	16.6766	Cervical Cancer	one_mut
P-0027652-T01-IM6	2	p.R1139I, p.R544Q	0	0, 0	0, 0	0	0	2	0	0	Endometrial Cancer	Uterine Endometrioid Carcinoma	0.17	181.687	Endometrial Cancer Hypermutated	multi
P-0027654-T01-IM6	1	p.V1387L	0	1	0	1	0	1	0	0	Non-Small Cell Lung Cancer	Lung Adenocarcinoma	0.36	30.72	Non-Small Cell Lung Cancer	one_mut
P-0027709-T01-IM6	1	p.E964*	0	0	0	0	0	0	1	0	Non-Small Cell Lung Cancer	Lung Adenocarcinoma	0	24.576	Non-Small Cell Lung Cancer	one_mut
P-0027735-T01-IM6	1	p.Y153C	0	0	0	0	0	1	0	0	Melanoma	Melanoma of Unknown Primary	1.55	0.877715	Melanoma	one_mut
P-0027751-T01-IM6	1	p.P1805S	0	0	1	0	1	1	0	0	Skin Cancer, Non-Melanoma	Cutaneous Squamous Cell Carcinoma	0.33	50.0298	Skin Cancer, Non-Melanoma	one_mut
P-0027805-T01-IM6	1	p.Y876*	0	0	0	0	0	0	1	0	Skin Cancer, Non-Melanoma	Cutaneous Squamous Cell Carcinoma	0.68	49.152	Skin Cancer, Non-Melanoma	one_mut
P-0027827-T01-IM6	1	p.I383N	0	0	0	0	0	1	0	0	Peritoneal Serous Carcinoma	Peritoneal Serous Carcinoma	0	5.26629	Peritoneal Serous Carcinoma	one_mut
P-0027929-T01-IM6	1	p.L586S	0	0	0	0	0	1	0	0	Colorectal Cancer	Rectal Adenocarcinoma	42.04	368.64	Colorectal Cancer Hypermutated	one_mut
P-0027995-T01-IM6	1	p.L210F	0	0	0	0	0	1	0	0	Breast Cancer	Breast Invasive Ductal Carcinoma	0.31	4.38857	Breast Cancer	one_mut
P-0027996-T01-IM6	1	p.E268K	0	0	0	0	0	1	0	0	Non-Small Cell Lung Cancer	Lung Adenocarcinoma	0.22	2.63314	Non-Small Cell Lung Cancer	one_mut
P-0028064-T01-IM6	1	p.R688*	0	0	0	0	0	0	1	0	Uterine Sarcoma	Uterine Leiomyosarcoma	1.56	2.63314	Uterine Sarcoma	one_mut
P-0028084-T01-IM6	1	p.L708V	0	0	0	0	0	1	0	0	Pancreatic Cancer	Pancreatic Adenocarcinoma	0	2.63314	Pancreatic Cancer	one_mut
P-0028160-T01-IM6	1	p.K833M	0	0	0	0	0	1	0	0	Prostate Cancer	Prostate Adenocarcinoma	0.2	6.144	Prostate Cancer	one_mut
P-0028260-T01-IM6	2	p.L1704_E1705delinsFK, p.L1427Pfs*11	0	0, 1	1, 0	1	1	1	1	0	Endometrial Cancer	Uterine Carcinosarcoma/Uterine Malignant Mixed Mullerian Tumor	21.16	15.7989	Endometrial Cancer Hypermutated	multi
P-0028427-T01-IM6	1	p.F344L	0	0	0	0	0	1	0	0	Cancer of Unknown Primary	Small Cell Carcinoma of Unknown Primary	0.92	163.255	Cancer of Unknown Primary Hypermutated	one_mut
P-0028472-T01-IM6	2	p.R821H, p.R688*	0	0, 0	0, 0	0	0	1	1	0	Endometrial Cancer	Uterine Endometrioid Carcinoma	23.95	68.4618	Endometrial Cancer Hypermutated	multi
P-0028530-T01-IM6	1	p.R1049K	0	0	0	0	0	1	0	0	Cancer of Unknown Primary	Cancer of Unknown Primary	1.22	21.0652	Cancer of Unknown Primary	one_mut
P-0028638-T01-IM6	1	p.A1690T	0	0	0	0	0	1	0	0	Colorectal Cancer	Medullary Carcinoma of the Colon	52.02	110.592	Colorectal Cancer Hypermutated	one_mut
P-0028776-T01-IM6	1	p.A20V	0	0	0	0	0	1	0	0	Endometrial Cancer	Uterine Mixed Endometrial Carcinoma	14.85	373.907	Endometrial Cancer Hypermutated	one_mut
P-0028787-T01-IM6	1	p.A1185T	0	0	0	0	0	1	0	0	Endometrial Cancer	Uterine Carcinosarcoma/Uterine Malignant Mixed Mullerian Tumor	0.56	6.144	Endometrial Cancer	one_mut
P-0028929-T01-IM6	1	p.E1861*	0	0	0	0	0	0	1	0	Colorectal Cancer	Colon Adenocarcinoma	0.68	8.77715	Colorectal Cancer	one_mut
P-0029023-T01-IM6	1	p.L171V	0	0	0	0	0	1	0	0	Pancreatic Cancer	Pancreatic Adenocarcinoma	0.07	3.51086	Pancreatic Cancer	one_mut
P-0029305-T01-IM6	1	p.L1912F	0	0	0	0	0	1	0	0	Melanoma	Melanoma of Unknown Primary	0.92	19.3097	Melanoma	one_mut
P-0029433-T01-IM6	1	p.E382*	0	0	0	0	0	0	1	0	Non-Small Cell Lung Cancer	Lung Adenocarcinoma	0.15	4.38857	Non-Small Cell Lung Cancer	one_mut
P-0029504-T01-IM6	2	p.P961S, p.P1853S	0	0, 0	0, 0	0	0	2	0	0	Melanoma	Cutaneous Melanoma	1.66	158.866	Melanoma Hypermutated	multi
P-0029559-T01-IM6	1	p.Y637F	0	0	0	0	0	1	0	0	Non-Small Cell Lung Cancer	Lung Adenocarcinoma	0	7.02172	Non-Small Cell Lung Cancer	one_mut
P-0029569-T01-IM6	1	p.L843R	0	0	0	0	0	1	0	0	Melanoma	Uveal Melanoma	0.1	3.51086	Melanoma	one_mut
P-0029643-T01-IM6	1	p.X813_splice	0	0	0	0	0	0	1	0	Ovarian Cancer	High-Grade Serous Ovarian Cancer	2.23	10.5326	Ovarian Cancer Hypermutated	one_mut
P-0029690-T01-IM6	1	p.W32*	0	0	0	0	0	0	1	0	Endometrial Cancer	Uterine Endometrioid Carcinoma	0	113.225	Endometrial Cancer Hypermutated	one_mut
P-0029951-T01-IM6	1	p.G1575L	0	1	0	1	0	1	0	0	Non-Small Cell Lung Cancer	Lung Adenocarcinoma	1.73	13.1657	Non-Small Cell Lung Cancer	one_mut
P-0029959-T01-IM6	1	p.X1403_splice	0	1	0	1	0	0	1	0	Non-Small Cell Lung Cancer	Lung Squamous Cell Carcinoma	0.06	14.0434	Non-Small Cell Lung Cancer	one_mut
P-0029972-T01-IM6	1	p.S1142P	0	0	0	0	0	1	0	0	Endometrial Cancer	Uterine Endometrioid Carcinoma	6.7	302.812	Endometrial Cancer Hypermutated	one_mut
P-0030013-T01-IM6	1	p.A1306T	0	0	0	0	0	1	0	0	Prostate Cancer	Prostate Adenocarcinoma	34.27	77.2389	Prostate Cancer Hypermutated	one_mut
P-0030089-T01-IM6	1	p.F611C	0	0	0	0	0	1	0	0	Skin Cancer, Non-Melanoma	Cutaneous Squamous Cell Carcinoma	21.14	156.233	Skin Cancer, Non-Melanoma Hypermutated	one_mut
P-0030146-T01-IM6	1	p.C199*	0	0	0	0	0	0	1	0	Non-Small Cell Lung Cancer	Lung Adenocarcinoma	0	4.38857	Non-Small Cell Lung Cancer	one_mut
P-0030172-T01-IM6	1	p.N1679S	0	0	0	0	0	1	0	0	Soft Tissue Sarcoma	Leiomyosarcoma	14.05	9.65486	Soft Tissue Sarcoma Hypermutated	one_mut
P-0030265-T01-IM6	2	p.R821H, p.R201H	0	0, 0	0, 0	0	0	2	0	0	Colorectal Cancer	Colorectal Adenocarcinoma	18.22	218.551	Colorectal Cancer Hypermutated	multi
P-0030290-T01-IM6	1	p.C1700W	0	0	0	0	0	1	0	0	Melanoma	Melanoma	0.25	104.448	Melanoma Hypermutated	one_mut
P-0030317-T01-IM6	1	p.X1090_splice	0	0	0	0	0	0	1	0	Non-Small Cell Lung Cancer	Lung Adenocarcinoma	0	6.144	Non-Small Cell Lung Cancer	one_mut
P-0030331-T01-IM6	1	p.L999P	0	0	0	0	0	1	0	0	Colorectal Cancer	Colon Adenocarcinoma	0	7.89943	Colorectal Cancer	one_mut
P-0030372-T01-IM6	4	p.R552I, p.E523*, p.E328*, p.D294Y	0	0, 0, 0, 0	0, 0, 0, 0	0	0	2	2	0	Endometrial Cancer	Uterine Mixed Endometrial Carcinoma	11.17	440.613	Endometrial Cancer Hypermutated	multi
P-0030485-T01-IM6	1	p.A207V	0	0	0	0	0	1	0	0	Glioma	Glioblastoma Multiforme	0.64	60.5623	Glioma	one_mut
P-0030524-T01-IM6	1	p.S1179F	0	0	0	0	0	1	0	0	Breast Cancer	Breast Invasive Ductal Carcinoma	1.13	9.65486	Breast Cancer	one_mut
P-0030568-T01-IM6	2	p.W1528Lfs*11, p.V1525G	0	1, 1	0, 0	2	0	1	1	0	Adrenocortical Carcinoma	Adrenocortical Carcinoma	4.78	2.63314	Adrenocortical Carcinoma Hypermutated	multi
P-0030593-T01-IM6	1	p.L1085H	0	0	0	0	0	1	0	0	Esophagogastric Cancer	Adenocarcinoma of the Gastroesophageal Junction	0.12	4.38857	Esophagogastric Cancer	one_mut
P-0030628-T01-IM6	1	p.S1632F	0	0	0	0	0	1	0	0	Cancer of Unknown Primary	Adenocarcinoma, NOS	0.72	17.5543	Cancer of Unknown Primary	one_mut
P-0030708-T01-IM6	2	p.A1185T, p.L805P	0	0, 0	0, 0	0	0	2	0	0	Colorectal Cancer	Colon Adenocarcinoma	44.48	88.6492	Colorectal Cancer Hypermutated	multi
P-0030757-T01-IM6	1	p.N1186D	0	0	0	0	0	1	0	0	Breast Cancer	Breast Invasive Carcinoma, NOS	0	4.38857	Breast Cancer	one_mut
P-0030803-T01-IM6	3	p.I1467M, p.S1618*, p.I1450M	0	1, 0, 1	0, 0, 0	2	0	2	1	0	Bladder Cancer	Urethral Cancer	0.06	13.1657	Bladder Cancer	multi
P-0030890-T01-IM6	1	p.R459K	0	0	0	0	0	1	0	0	Melanoma	Head and Neck Mucosal Melanoma	1.28	2.63314	Melanoma	one_mut
P-0030953-T01-IM6	1	p.N984H	0	0	0	0	0	1	0	0	Non-Small Cell Lung Cancer	Sarcomatoid Carcinoma of the Lung	2.06	4.38857	Non-Small Cell Lung Cancer Hypermutated	one_mut
P-0031069-T02-IM6	1	p.R1851C	0	0	0	0	0	1	0	0	Cancer of Unknown Primary	Poorly Differentiated Carcinoma, NOS	0	63.1955	Cancer of Unknown Primary	one_mut
P-0031089-T01-IM6	1	p.L1323*	0	1	0	1	0	0	1	0	Endometrial Cancer	Endometrial Carcinoma	10.83	43.8857	Endometrial Cancer Hypermutated	one_mut
P-0031177-T01-IM6	1	p.R676*	0	0	0	0	0	0	1	0	Melanoma	Cutaneous Melanoma	1.64	10.5326	Melanoma	one_mut
P-0031289-T02-IM6	4	p.V1166I, p.R1060H, p.A930V, p.A752T	0	0, 0, 0, 0	0, 0, 0, 0	0	0	4	0	0	Glioma	High-Grade Glioma, NOS	11.77	244.882	Glioma Hypermutated	multi
P-0031323-T01-IM6	1	p.S1239C	0	0	0	0	0	1	0	0	Ovarian Cancer	High-Grade Serous Ovarian Cancer	0	1.75543	Ovarian Cancer	one_mut
P-0031479-T01-IM6	1	p.L1243F	0	0	0	0	0	1	0	0	Mucinous Adenocarcinoma of the Colon and Rectum	Mucinous Adenocarcinoma of the Colon and Rectum	28.71	362.496	Mucinous Adenocarcinoma of the Colon and Rectum Hypermutated	one_mut
P-0031501-T01-IM6	3	p.R187Q, p.R1703C, p.T1265I	0	0, 0, 0	0, 1, 0	0	1	3	0	0	Uterine Endometrioid Carcinoma	Uterine Endometrioid Carcinoma	38.77	77.2389	Uterine Endometrioid Carcinoma Hypermutated	multi
P-0031602-T01-IM6	1	p.E123K	0	0	0	0	0	1	0	0	Non-Small Cell Lung Cancer	Lung Adenocarcinoma	0	3.51086	Non-Small Cell Lung Cancer	one_mut
P-0031640-T01-IM6	1	p.R509*	0	0	0	0	0	0	1	0	Melanoma	Cutaneous Melanoma	0.33	41.2526	Melanoma	one_mut
P-0031872-T01-IM6	1	p.S198L	0	0	0	0	0	1	0	0	Bladder Cancer	Bladder Urothelial Carcinoma	0	20.1874	Bladder Cancer	one_mut
P-0031887-T01-IM6	1	p.S1495*	0	1	0	1	0	0	1	0	Melanoma	Cutaneous Melanoma	0.26	13.1657	Melanoma	one_mut
P-0031891-T01-IM6	1	p.R1630H	0	0	0	0	0	1	0	0	Non-Small Cell Lung Cancer	Lung Squamous Cell Carcinoma	0	12.288	Non-Small Cell Lung Cancer	one_mut
P-0031956-T01-IM6	1	p.V1773A	0	0	1	0	1	1	0	0	Esophagogastric Cancer	Esophagogastric Adenocarcinoma	40.72	65.8286	Esophagogastric Cancer Hypermutated	one_mut
P-0032060-T01-IM6	2	p.K1486Nfs*4, p.A1306T	0	1, 0	0, 0	1	0	1	1	0	Colorectal Cancer	Colon Adenocarcinoma	53.44	78.1166	Colorectal Cancer Hypermutated	multi
P-0032097-T01-IM6	1	p.I281M	0	0	0	0	0	1	0	0	Bladder Cancer	Small Cell Bladder Cancer	1.08	12.288	Bladder Cancer	one_mut
P-0032280-T01-IM6	1	p.G1459V	0	1	0	1	0	1	0	0	Non-Small Cell Lung Cancer	Lung Adenocarcinoma	0.06	15.7989	Non-Small Cell Lung Cancer	one_mut
P-0032288-T01-IM6	2	p.S1637L, p.E1420dup	0	0, 1	0, 0	1	0	1	0	1	Prostate Cancer	Prostate Adenocarcinoma	36.42	76.3612	Prostate Cancer Hypermutated	multi
P-0032496-T01-IM6	3	p.F1867C, p.P1645T, p.R1347I	0	0, 0, 1	0, 0, 0	1	0	3	0	0	Endometrial Cancer	Uterine Endometrioid Carcinoma	0.26	270.336	Endometrial Cancer Hypermutated	multi
P-0032548-T01-IM6	2	p.K959T, p.E188*	0	0, 0	0, 0	0	0	1	1	0	Endometrial Cancer	Uterine Endometrioid Carcinoma	0	107.959	Endometrial Cancer Hypermutated	multi
P-0032689-T01-IM6	1	p.G1079S	0	0	0	0	0	1	0	0	Non-Small Cell Lung Cancer	Lung Adenocarcinoma	0	10.5326	Non-Small Cell Lung Cancer	one_mut
P-0032698-T01-IM6	1	p.P794H	0	0	0	0	0	1	0	0	Colon Adenocarcinoma	Colon Adenocarcinoma	33.88	58.8069	Colon Adenocarcinoma Hypermutated	one_mut
P-0032818-T01-IM6	1	p.V1351A	0	1	0	1	0	1	0	0	Uterine Endometrioid Carcinoma	Uterine Endometrioid Carcinoma	0.31	222.062	Uterine Endometrioid Carcinoma Hypermutated	one_mut
P-0032949-T01-IM6	1	p.E463*	0	0	0	0	0	0	1	0	Breast Invasive Carcinoma, NOS	Breast Invasive Carcinoma, NOS	0	4.38857	Breast Invasive Carcinoma, NOS	one_mut
P-0033060-T01-IM6	1	p.A155T	0	0	0	0	0	1	0	0	Colon Adenocarcinoma	Colon Adenocarcinoma	0.27	7.02172	Colon Adenocarcinoma	one_mut
P-0033123-T01-IM6	1	p.X752_splice	0	0	0	0	0	0	1	0	Endometrial Carcinoma	Endometrial Carcinoma	0.4	5.26629	Endometrial Carcinoma	one_mut
P-0033133-T01-IM6	1	p.Q393H	0	0	0	0	0	1	0	0	Uterine Endometrioid Carcinoma	Uterine Endometrioid Carcinoma	32.19	149.212	Uterine Endometrioid Carcinoma Hypermutated	one_mut
P-0033200-T01-IM6	1	p.Q1447E	0	1	0	1	0	1	0	0	Non-Small Cell Lung Cancer	Non-Small Cell Lung Cancer	0.94	15.7989	Non-Small Cell Lung Cancer	one_mut
P-0033302-T01-IM6	1	p.R490L	0	0	0	0	0	1	0	0	Uterine Serous Carcinoma/Uterine Papillary Serous Carcinoma	Uterine Serous Carcinoma/Uterine Papillary Serous Carcinoma	0.71	4.38857	Uterine Serous Carcinoma/Uterine Papillary Serous Carcinoma	one_mut
P-0033355-T01-IM6	1	p.P1592R	0	0	0	0	0	1	0	0	Esophagogastric Adenocarcinoma	Esophagogastric Adenocarcinoma	2.68	11.4103	Esophagogastric Adenocarcinoma Hypermutated	one_mut
P-0033382-T01-IM6	1	p.R1358C	0	1	0	1	0	1	0	0	Rectal Adenocarcinoma	Rectal Adenocarcinoma	46.3	96.5486	Rectal Adenocarcinoma Hypermutated	one_mut
P-0033421-T01-IM6	1	p.A1431_P1432del	0	1	0	1	0	0	0	1	Breast Invasive Cancer, NOS	Breast Invasive Cancer, NOS	3.16	6.144	Breast Invasive Cancer, NOS Hypermutated	one_mut
P-0033525-T01-IM6	1	p.T1474S	0	1	0	1	0	1	0	0	Lung Squamous Cell Carcinoma	Lung Squamous Cell Carcinoma	0.11	8.77715	Lung Squamous Cell Carcinoma	one_mut
P-0033597-T01-IM6	1	p.S1637L	0	0	0	0	0	1	0	0	Esophagogastric Adenocarcinoma	Esophagogastric Adenocarcinoma	0.41	8.77715	Esophagogastric Adenocarcinoma	one_mut
P-0033748-T01-IM6	1	p.F1677L	0	0	0	0	0	1	0	0	Colon Adenocarcinoma	Colon Adenocarcinoma	0.41	122.002	Colon Adenocarcinoma Hypermutated	one_mut
P-0033845-T01-IM6	1	p.S1250Y	0	0	0	0	0	1	0	0	Lung Adenocarcinoma	Lung Adenocarcinoma	0.06	11.4103	Lung Adenocarcinoma	one_mut
P-0033848-T01-IM6	1	p.D1390E	0	1	0	1	0	1	0	0	Lung Squamous Cell Carcinoma	Lung Squamous Cell Carcinoma	1.04	8.77715	Lung Squamous Cell Carcinoma	one_mut
P-0033976-T01-IM6	1	p.G1640D	0	0	0	0	0	1	0	0	Poorly Differentiated Carcinoma, NOS	Poorly Differentiated Carcinoma, NOS	0.29	49.152	Poorly Differentiated Carcinoma, NOS	one_mut
P-0034059-T01-IM6	1	p.A1624S	0	0	0	0	0	1	0	0	Pancreatic Adenocarcinoma	Pancreatic Adenocarcinoma	0.24	5.26629	Pancreatic Adenocarcinoma	one_mut
P-0034084-T01-IM6	1	p.K923E	0	0	0	0	0	1	0	0	Extrahepatic Cholangiocarcinoma	Extrahepatic Cholangiocarcinoma	0.06	7.02172	Extrahepatic Cholangiocarcinoma	one_mut
P-0034282-T01-IM6	1	p.N1112D	0	0	0	0	0	1	0	0	Melanoma	Melanoma	0.37	24.576	Melanoma	one_mut
P-0034378-T01-IM6	1	p.S1076Wfs*12	0	0	0	0	0	0	1	0	Prostate Adenocarcinoma	Prostate Adenocarcinoma	0.17	5.26629	Prostate Adenocarcinoma	one_mut
P-0034414-T01-IM6	2	p.G93R, p.R91K	0	0, 0	0, 0	0	0	2	0	0	Invasive Breast Carcinoma	Invasive Breast Carcinoma	1.06	13.1657	Invasive Breast Carcinoma	multi
P-0034448-T01-IM6	1	p.T719N	0	0	0	0	0	1	0	0	Endometrial Carcinoma	Endometrial Carcinoma	4.02	339.676	Endometrial Carcinoma Hypermutated	one_mut
P-0034618-T01-IM6	1	p.S839F	0	0	0	0	0	1	0	0	Glioblastoma Multiforme	Glioblastoma Multiforme	0.23	148.334	Glioblastoma Multiforme Hypermutated	one_mut
P-0034646-T01-IM6	1	p.N92H	0	0	0	0	0	1	0	0	Non-Small Cell Lung Cancer	Non-Small Cell Lung Cancer	0.71	7.89943	Non-Small Cell Lung Cancer	one_mut
P-0034727-T01-IM6	1	p.P259G	0	0	0	0	0	1	0	0	Colorectal Adenocarcinoma	Colorectal Adenocarcinoma	1.36	7.02172	Colorectal Adenocarcinoma	one_mut
P-0034769-T01-IM6	1	p.G258*	0	0	0	0	0	0	1	0	Non-Small Cell Lung Cancer	Non-Small Cell Lung Cancer	0.82	24.576	Non-Small Cell Lung Cancer	one_mut
P-0034775-T01-IM6	1	p.T43M	0	0	0	0	0	1	0	0	Uterine Endometrioid Carcinoma	Uterine Endometrioid Carcinoma		28.0869	Uterine Endometrioid Carcinoma	one_mut
P-0034800-T01-IM6	1	p.V1740F	0	0	1	0	1	1	0	0	Papillary Thyroid Cancer	Papillary Thyroid Cancer	0	6.144	Papillary Thyroid Cancer	one_mut
P-0034875-T01-IM6	1	p.V1211A	0	0	0	0	0	1	0	0	Colon Adenocarcinoma	Colon Adenocarcinoma		5.26629	Colon Adenocarcinoma	one_mut
P-0034915-T01-IM6	4	p.A155T, p.R1851H, p.K1465N, p.V1128I	0	0, 0, 1, 0	0, 0, 0, 0	1	0	4	0	0	Uterine Endometrioid Carcinoma	Uterine Endometrioid Carcinoma	34.45	301.056	Uterine Endometrioid Carcinoma Hypermutated	multi
P-0034997-T01-IM6	1	p.X1788_splice	0	0	1	0	1	0	1	0	Lung Adenocarcinoma	Lung Adenocarcinoma	0.51	20.1874	Lung Adenocarcinoma	one_mut
P-0035094-T01-IM6	1	p.A864T	0	0	0	0	0	1	0	0	Cancer of Unknown Primary	Cancer of Unknown Primary	34.35	60.5623	Cancer of Unknown Primary Hypermutated	one_mut
P-0035103-T01-IM6	1	p.R536H	0	0	0	0	0	1	0	0	Colorectal Adenocarcinoma	Colorectal Adenocarcinoma	0.45	116.736	Colorectal Adenocarcinoma Hypermutated	one_mut
P-0035134-T01-IM6	1	p.S545F	0	0	0	0	0	1	0	0	Cutaneous Melanoma	Cutaneous Melanoma	0.06	14.0434	Cutaneous Melanoma	one_mut
P-0035139-T01-IM6	1	p.G1876W	0	0	0	0	0	1	0	0	Lung Adenocarcinoma	Lung Adenocarcinoma	0	7.02172	Lung Adenocarcinoma	one_mut
P-0035150-T01-IM6	1	p.Q1776E	0	0	1	0	1	1	0	0	Cervical Squamous Cell Carcinoma	Cervical Squamous Cell Carcinoma	0.21	6.144	Cervical Squamous Cell Carcinoma	one_mut
P-0035224-T01-IM6	1	p.S1618L	0	0	0	0	0	1	0	0	Cutaneous Melanoma	Cutaneous Melanoma	0	93.0378	Cutaneous Melanoma	one_mut
P-0035226-T01-IM6	1	p.R269I	0	0	0	0	0	1	0	0	Lung Adenocarcinoma	Lung Adenocarcinoma	1	37.7417	Lung Adenocarcinoma	one_mut
P-0035240-T01-IM6	1	p.X681_splice	0	0	0	0	0	0	1	0	Lung Adenocarcinoma	Lung Adenocarcinoma	0	24.576	Lung Adenocarcinoma	one_mut
P-0035278-T01-IM6	1	p.Y876Cfs*5	0	0	0	0	0	0	1	0	Lung Adenocarcinoma	Lung Adenocarcinoma	0	19.3097	Lung Adenocarcinoma	one_mut
P-0035393-T02-IM6	1	p.H341Y	0	0	0	0	0	1	0	0	Papillary Thyroid Cancer	Papillary Thyroid Cancer	0	4.38857	Papillary Thyroid Cancer	one_mut
P-0035426-T01-IM6	1	p.R944Q	0	0	0	0	0	1	0	0	Prostate Adenocarcinoma	Prostate Adenocarcinoma	0.35	182.565	Prostate Adenocarcinoma Hypermutated	one_mut
P-0035452-T01-IM6	1	p.A1011Rfs*4	0	0	0	0	0	0	1	0	Colon Adenocarcinoma	Colon Adenocarcinoma	50.46	94.7932	Colon Adenocarcinoma Hypermutated	one_mut
P-0035550-T01-IM6	1	p.R506W	0	0	0	0	0	1	0	0	Neuroendocrine Carcinoma, NOS	Neuroendocrine Carcinoma, NOS	0.59	7.02172	Neuroendocrine Carcinoma, NOS	one_mut
P-0035710-T01-IM6	1	p.R1368L	0	1	0	1	0	1	0	0	Lung Squamous Cell Carcinoma	Lung Squamous Cell Carcinoma	0.06	40.3749	Lung Squamous Cell Carcinoma	one_mut
P-0035718-T01-IM6	1	p.K530T	0	0	0	0	0	1	0	0	Mucinous Adenocarcinoma of the Colon and Rectum	Mucinous Adenocarcinoma of the Colon and Rectum	0.51	6.144	Mucinous Adenocarcinoma of the Colon and Rectum	one_mut
P-0035747-T01-IM6	2	p.P1013L, p.L230F	0	0, 0	0, 0	0	0	2	0	0	Cancer of Unknown Primary	Cancer of Unknown Primary	0.21	95.6709	Cancer of Unknown Primary	multi
P-0035750-T01-IM6	1	p.L1443M	0	1	0	1	0	1	0	0	Stomach Adenocarcinoma	Stomach Adenocarcinoma	13.06	32.4755	Stomach Adenocarcinoma Hypermutated	one_mut
P-0035770-T01-IM6	1	p.E328*	0	0	0	0	0	0	1	0	Uterine Endometrioid Carcinoma	Uterine Endometrioid Carcinoma	0.16	315.1	Uterine Endometrioid Carcinoma Hypermutated	one_mut
P-0035786-T01-IM6	1	p.V1082F	0	0	0	0	0	1	0	0	Lung Adenocarcinoma	Lung Adenocarcinoma	0.67	32.4755	Lung Adenocarcinoma	one_mut
P-0035790-T01-IM6	3	p.L1715P, p.A1409V, p.Y246H	0	0, 1, 0	1, 0, 0	1	1	3	0	0	Uterine Endometrioid Carcinoma	Uterine Endometrioid Carcinoma	5.34	446.757	Uterine Endometrioid Carcinoma Hypermutated	multi
P-0035974-T01-IM6	1	p.C1648*	0	0	0	0	0	0	1	0	Melanoma	Melanoma	0	57.0515	Melanoma	one_mut
P-0036123-T01-IM6	1	p.R544Q	0	0	0	0	0	1	0	0	Uterine Endometrioid Carcinoma	Uterine Endometrioid Carcinoma	0	154.478	Uterine Endometrioid Carcinoma Hypermutated	one_mut
P-0036212-T01-IM6	1	p.R187*	0	0	0	0	0	0	1	0	Esophageal Adenocarcinoma	Esophageal Adenocarcinoma	0.05	6.144	Esophageal Adenocarcinoma	one_mut
P-0036236-T01-IM6	1	p.P1377Lfs*2	0	1	0	1	0	0	1	0	High-Grade Serous Ovarian Cancer	High-Grade Serous Ovarian Cancer	0.62	3.51086	High-Grade Serous Ovarian Cancer	one_mut
P-0036253-T01-IM6	1	p.D565Y	0	0	0	0	0	1	0	0	Lung Squamous Cell Carcinoma	Lung Squamous Cell Carcinoma	3.05	11.4103	Lung Squamous Cell Carcinoma Hypermutated	one_mut
P-0036332-T01-IM6	1	p.E425*	0	0	0	0	0	0	1	0	Lung Adenocarcinoma	Lung Adenocarcinoma	0	12.288	Lung Adenocarcinoma	one_mut
P-0036403-T01-IM6	1	p.E503*	0	0	0	0	0	0	1	0	Bladder Urothelial Carcinoma	Bladder Urothelial Carcinoma	0.1	38.6195	Bladder Urothelial Carcinoma	one_mut
P-0036500-T01-IM6	1	p.P1092T	0	0	0	0	0	1	0	0	Colorectal Adenocarcinoma	Colorectal Adenocarcinoma	35.66	69.3395	Colorectal Adenocarcinoma Hypermutated	one_mut
P-0036503-T01-IM6	3	p.K1557T, p.S1056N, p.S476N	0	1, 0, 0	0, 0, 0	1	0	3	0	0	Colon Adenocarcinoma	Colon Adenocarcinoma	0.07	123.758	Colon Adenocarcinoma Hypermutated	multi
P-0036638-T01-IM6	2	p.S549P, p.P1432S	0	0, 1	0, 0	1	0	2	0	0	Merkel Cell Carcinoma	Merkel Cell Carcinoma	0.85	58.8069	Merkel Cell Carcinoma	multi
P-0036733-T01-IM6	1	p.P1262L	0	0	0	0	0	1	0	0	Melanoma	Melanoma	0.06	69.3395	Melanoma	one_mut
P-0036734-T01-IM6	1	p.E970L	0	0	0	0	0	1	0	0	Prostate Adenocarcinoma	Prostate Adenocarcinoma	0	3.51086	Prostate Adenocarcinoma	one_mut
P-0036754-T01-IM6	1	p.H1727R	0	0	1	0	1	1	0	0	Lung Adenocarcinoma	Lung Adenocarcinoma	0	6.144	Lung Adenocarcinoma	one_mut
P-0036775-T01-IM6	1	p.N1112K	0	0	0	0	0	1	0	0	High-Grade Neuroendocrine Carcinoma of the Colon and Rectum	High-Grade Neuroendocrine Carcinoma of the Colon and Rectum	0	7.02172	High-Grade Neuroendocrine Carcinoma of the Colon and Rectum	one_mut
P-0036809-T01-IM6	1	p.S1282F	0	0	0	0	0	1	0	0	Cutaneous Melanoma	Cutaneous Melanoma	0.75	133.413	Cutaneous Melanoma Hypermutated	one_mut
P-0036890-T01-IM6	1	p.Q851H	0	0	0	0	0	1	0	0	Lung Adenocarcinoma	Lung Adenocarcinoma	0.38	5.26629	Lung Adenocarcinoma	one_mut
P-0037001-T01-IM6	1	p.V410A	0	0	0	0	0	1	0	0	Anal Squamous Cell Carcinoma	Anal Squamous Cell Carcinoma	13.19	56.1738	Anal Squamous Cell Carcinoma Hypermutated	one_mut
P-0037221-T01-IM6	1	p.A1622T	0	0	0	0	0	1	0	0	Sarcoma, NOS	Sarcoma, NOS	2.49	14.9212	Sarcoma, NOS Hypermutated	one_mut
P-0037271-T01-IM6	1	p.V878I	0	0	0	0	0	1	0	0	Ganglioneuroblastoma	Ganglioneuroblastoma	0.79	12.288	Ganglioneuroblastoma	one_mut
P-0037288-T01-IM6	4	p.D1077N, p.E328*, p.E292*, p.E227D	0	0, 0, 0, 0	0, 0, 0, 0	0	0	2	2	0	Uterine Mixed Endometrial Carcinoma	Uterine Mixed Endometrial Carcinoma	0.05	226.45	Uterine Mixed Endometrial Carcinoma Hypermutated	multi
P-0037313-T01-IM6	1	p.P1044S	0	0	0	0	0	1	0	0	Melanoma	Melanoma	0.06	14.0434	Melanoma	one_mut
P-0037515-T01-IM6	1	p.A1565V	0	1	0	1	0	1	0	0	Head and Neck Squamous Cell Carcinoma	Head and Neck Squamous Cell Carcinoma	0.44	89.5269	Head and Neck Squamous Cell Carcinoma	one_mut
P-0037549-T01-IM6	1	p.T96M	0	0	0	0	0	1	0	0	Head and Neck Squamous Cell Carcinoma	Head and Neck Squamous Cell Carcinoma	0	2.63314	Head and Neck Squamous Cell Carcinoma	one_mut
P-0037582-T01-IM6	1	p.F572Y	0	0	0	0	0	1	0	0	Colorectal Adenocarcinoma	Colorectal Adenocarcinoma	36.47	49.152	Colorectal Adenocarcinoma Hypermutated	one_mut
P-0037642-T01-IM6	1	p.R1736L	0	0	1	0	1	1	0	0	Lung Adenocarcinoma	Lung Adenocarcinoma	0.09	5.26629	Lung Adenocarcinoma	one_mut
P-0037650-T01-IM6	1	p.G1575V	0	1	0	1	0	1	0	0	Lung Adenocarcinoma	Lung Adenocarcinoma	0.06	13.1657	Lung Adenocarcinoma	one_mut
P-0037771-T01-IM6	1	p.R1630L	0	0	0	0	0	1	0	0	Lung Adenocarcinoma	Lung Adenocarcinoma	0.05	8.77715	Lung Adenocarcinoma	one_mut
P-0037809-T01-IM6	1	p.G1540*	0	1	0	1	0	0	1	0	Non-Small Cell Lung Cancer	Non-Small Cell Lung Cancer	1.47	32.4755	Non-Small Cell Lung Cancer	one_mut
P-0037975-T01-IM6	1	p.E1781*	0	0	1	0	1	0	1	0	Lung Adenocarcinoma	Lung Adenocarcinoma	0.09	4.38857	Lung Adenocarcinoma	one_mut
P-0038016-T01-IM6	1	p.H633Y	0	0	0	0	0	1	0	0	Uterine Endometrioid Carcinoma	Uterine Endometrioid Carcinoma	12.61	34.2309	Uterine Endometrioid Carcinoma Hypermutated	one_mut
P-0038159-T01-IM6	1	p.V1260I	0	0	0	0	0	1	0	0	Colon Adenocarcinoma	Colon Adenocarcinoma	32	53.5406	Colon Adenocarcinoma Hypermutated	one_mut
P-0038280-T01-IM6	1	p.D1195Lfs*39	0	0	0	0	0	0	1	0	Small Cell Lung Cancer	Small Cell Lung Cancer	11.88	21.9429	Small Cell Lung Cancer Hypermutated	one_mut
P-0038347-T01-IM6	1	p.S68*	0	0	0	0	0	0	1	0	Colorectal Adenocarcinoma	Colorectal Adenocarcinoma	0.47	5.26629	Colorectal Adenocarcinoma	one_mut
P-0038520-T01-IM6	1	p.T1302A	0	0	0	0	0	1	0	0	Uterine Endometrioid Carcinoma	Uterine Endometrioid Carcinoma	11.91	66.7063	Uterine Endometrioid Carcinoma Hypermutated	one_mut
P-0038534-T01-IM6	1	p.K916E	0	0	0	0	0	1	0	0	High-Grade Serous Ovarian Cancer	High-Grade Serous Ovarian Cancer	2.23	7.89943	High-Grade Serous Ovarian Cancer Hypermutated	one_mut
P-0038552-T01-IM6	1	p.F498C	0	0	0	0	0	1	0	0	Breast Invasive Ductal Carcinoma	Breast Invasive Ductal Carcinoma	0	5.26629	Breast Invasive Ductal Carcinoma	one_mut
P-0038553-T01-IM6	1	p.Q1783*	0	0	1	0	1	0	1	0	Colon Adenocarcinoma	Colon Adenocarcinoma	45	100.06	Colon Adenocarcinoma Hypermutated	one_mut
P-0038651-T01-IM6	2	p.S1495L, p.P603S	0	1, 0	0, 0	1	0	2	0	0	Undifferentiated Pleomorphic Sarcoma/Malignant Fibrous Histiocytoma/High-Grade Spindle Cell Sarcoma	Undifferentiated Pleomorphic Sarcoma/Malignant Fibrous Histiocytoma/High-Grade Spindle Cell Sarcoma	0	107.081	Undifferentiated Pleomorphic Sarcoma/Malignant Fibrous Histiocytoma/High-Grade Spindle Cell Sarcoma Hypermutated	multi
P-0038721-T01-IM6	1	p.S1491T	0	1	0	1	0	1	0	0	Lung Adenocarcinoma	Lung Adenocarcinoma	0	6.144	Lung Adenocarcinoma	one_mut
P-0038722-T01-IM6	1	p.L1548T	0	1	0	1	0	1	0	0	Melanoma of Unknown Primary	Melanoma of Unknown Primary	0.45	74.6058	Melanoma of Unknown Primary	one_mut
P-0038755-T01-IM6	1	p.I41M	0	0	0	0	0	1	0	0	Uterine Endometrioid Carcinoma	Uterine Endometrioid Carcinoma	0.05	41.2526	Uterine Endometrioid Carcinoma	one_mut
P-0038853-T01-IM6	1	p.R656Q	0	0	0	0	0	1	0	0	Cervical Squamous Cell Carcinoma	Cervical Squamous Cell Carcinoma	0.31	1.75543	Cervical Squamous Cell Carcinoma	one_mut
P-0039012-T01-IM6	1	p.V1525M	0	1	0	1	0	1	0	0	Serous Ovarian Cancer	Serous Ovarian Cancer	1.52	5.26629	Serous Ovarian Cancer	one_mut
P-0039094-T01-IM6	1	p.E1778Q	0	0	1	0	1	1	0	0	High-Grade Serous Ovarian Cancer	High-Grade Serous Ovarian Cancer	0.62	10.5326	High-Grade Serous Ovarian Cancer	one_mut
P-0039122-T01-IM6	1	p.E1600Kfs*20	0	0	0	0	0	0	1	0	Colon Adenocarcinoma	Colon Adenocarcinoma	2.04	7.02172	Colon Adenocarcinoma Hypermutated	one_mut
P-0039246-T01-IM6	1	p.Y1385_K1396delins*	0	1	0	1	0	0	1	0	High-Grade Serous Fallopian Tube Cancer	High-Grade Serous Fallopian Tube Cancer	0.95	7.02172	High-Grade Serous Fallopian Tube Cancer	one_mut
P-0000686-T01-IM3	1	p.S1344L	1	1	0	1	0	1	0	0	Melanoma	Cutaneous Melanoma	2.56	181.785	Melanoma Hypermutated	only_hotspot
P-0000699-T01-IM3	1	p.E1813G	1	0	1	0	1	1	0	0	Colorectal Cancer	Colon Adenocarcinoma	0	5.57622	Colorectal Cancer	only_hotspot
P-0001007-T01-IM3	1	p.E1813K	1	0	1	0	1	1	0	0	Thyroid Cancer	Poorly Differentiated Thyroid Cancer	1.4	4.46097	Thyroid Cancer	only_hotspot
P-0001016-T01-IM3	1	p.G1809R	1	0	1	0	1	1	0	0	Soft Tissue Sarcoma	Embryonal Rhabdomyosarcoma	1.89	3.34573	Soft Tissue Sarcoma	only_hotspot
P-0001267-T01-IM3	1	p.E1813Q	1	0	1	0	1	1	0	0	Sex Cord Stromal Tumor	Sertoli-Leydig Cell Tumor	0.75	7.80671	Sex Cord Stromal Tumor	only_hotspot
P-0003045-T01-IM5	2	p.D1810Y, p.D1656G	1	0, 0	1, 0	0	1	2	0	0	Endometrial Cancer	Uterine Carcinosarcoma/Uterine Malignant Mixed Mullerian Tumor	24.75	22.6271	Endometrial Cancer Hypermutated	multi_with_hotspot
P-0003734-T01-IM5	1	p.D1709N	1	0	1	0	1	1	0	0	Non-Small Cell Lung Cancer	Lung Adenocarcinoma	0	19.6758	Non-Small Cell Lung Cancer	only_hotspot
P-0003982-T01-IM3	1	p.D1709N	1	0	1	0	1	1	0	0	Endometrial Cancer	Uterine Endometrioid Carcinoma	1.06	7.80671	Endometrial Cancer	only_hotspot
P-0004204-T01-IM5	1	p.D1810V	1	0	1	0	1	1	0	0	Endometrial Cancer	Uterine Serous Carcinoma/Uterine Papillary Serous Carcinoma	0.89	5.90273	Endometrial Cancer	only_hotspot
P-0004518-T01-IM5	1	p.E1813G	1	0	1	0	1	1	0	0	Melanoma	Cutaneous Melanoma	0.28	25.5785	Melanoma	only_hotspot
P-0005129-T01-IM5	1	p.D1810N	1	0	1	0	1	1	0	0	Melanoma	Cutaneous Melanoma	1.15	9.83789	Melanoma	only_hotspot
P-0006719-T01-IM5	2	p.D1709N, p.A234V	1	0, 0	1, 0	0	1	2	0	0	Melanoma	Cutaneous Melanoma	0.52	37.384	Melanoma	multi_with_hotspot
P-0006796-T01-IM5	2	p.S1344L, p.I446Ffs*12	1	1, 0	0, 0	1	0	1	1	0	Melanoma	Cutaneous Melanoma	0.15	36.4002	Melanoma	bialelic
P-0007425-T01-IM5	2	p.E1705K, p.Y1335*	1	0, 1	1, 0	1	1	1	1	0	Thyroid Cancer	Poorly Differentiated Thyroid Cancer	0.08	4.91895	Thyroid Cancer	bialelic
P-0008133-T01-IM5	1	p.D1810N	1	0	1	0	1	1	0	0	Colorectal Cancer	Colon Adenocarcinoma	2.89	9.83789	Colorectal Cancer Hypermutated	only_hotspot
P-0008796-T01-IM5	1	p.D1810Y	1	0	1	0	1	1	0	0	Non-Small Cell Lung Cancer	Non-Small Cell Lung Cancer	0.6	60.0111	Non-Small Cell Lung Cancer	only_hotspot
P-0010462-T01-IM5	1	p.S1344L	1	1	0	1	0	1	0	0	Skin Cancer, Non-Melanoma	Merkel Cell Carcinoma	0	39.3516	Skin Cancer, Non-Melanoma	only_hotspot
P-0011569-T01-IM5	1	p.E1813G	1	0	1	0	1	1	0	0	Endometrial Cancer	Uterine Endometrioid Carcinoma	2.64	46.2381	Endometrial Cancer Hypermutated	only_hotspot
P-0012506-T01-IM5	1	p.E1813D	1	0	1	0	1	1	0	0	Endometrial Cancer	Uterine Dedifferentiated Carcinoma	0.52	4.91895	Endometrial Cancer	only_hotspot
P-0012740-T01-IM5	1	p.E1705K	1	0	1	0	1	1	0	0	Endometrial Cancer	Uterine Endometrioid Carcinoma	25.62	31.4813	Endometrial Cancer Hypermutated	only_hotspot
P-0012795-T01-IM5	1	p.E1813Q	1	0	1	0	1	1	0	0	Nerve Sheath Tumor	Malignant Peripheral Nerve Sheath Tumor	2.79	4.91895	Nerve Sheath Tumor Hypermutated	only_hotspot
P-0013599-T01-IM5	3	p.D1709N, p.S1473Qfs*17, p.R937C	1	0, 1, 0	1, 0, 0	1	1	2	1	0	Endometrial Cancer	Uterine Carcinosarcoma/Uterine Malignant Mixed Mullerian Tumor	23.87	24.5947	Endometrial Cancer Hypermutated	bialelic
P-0013621-T01-IM5	2	p.G1809W, p.Y1357*	1	0, 1	1, 0	1	1	1	1	0	Soft Tissue Sarcoma	Embryonal Rhabdomyosarcoma	0.89	13.773	Soft Tissue Sarcoma	bialelic
P-0013875-T01-IM5	1	p.E1813D	1	0	1	0	1	1	0	0	Soft Tissue Sarcoma	Embryonal Rhabdomyosarcoma	0	0.983789	Soft Tissue Sarcoma	only_hotspot
P-0013954-T01-IM5	2	p.E1813Q, p.G314Dfs*8	1	0, 0	1, 0	0	1	1	1	0	Cancer of Unknown Primary	Cancer of Unknown Primary	1.9	23.6109	Cancer of Unknown Primary	bialelic
P-0014229-T01-IM6	2	p.D1810N, p.W138*	1	0, 0	1, 0	0	1	1	1	0	Melanoma	Cutaneous Melanoma	0.61	30.72	Melanoma	bialelic
P-0014589-T01-IM6	1	p.D1709N	1	0	1	0	1	1	0	0	Soft Tissue Sarcoma	Rhabdomyosarcoma	0	0.877715	Soft Tissue Sarcoma	only_hotspot
P-0015048-T01-IM6	1	p.E1813D	1	0	1	0	1	1	0	0	Endometrial Cancer	Uterine Endometrioid Carcinoma	12.18	24.576	Endometrial Cancer Hypermutated	only_hotspot
P-0015599-T01-IM6	1	p.D1709G	1	0	1	0	1	1	0	0	Cancer of Unknown Primary	Cancer of Unknown Primary	0.08	5.26629	Cancer of Unknown Primary	only_hotspot
P-0016365-T01-IM6	1	p.G1809V	1	0	1	0	1	1	0	0	Non-Small Cell Lung Cancer	Lung Adenocarcinoma	4.41	82.5052	Non-Small Cell Lung Cancer Hypermutated	only_hotspot
P-0017108-T01-IM6	2	p.D1709N, p.R656*	1	0, 0	1, 0	0	1	1	1	0	Sex Cord Stromal Tumor	Sertoli-Leydig Cell Tumor	0	2.63314	Sex Cord Stromal Tumor	bialelic
P-0018403-T01-IM6	2	p.G1809R, p.X1843_splice	1	0, 0	1, 0	0	1	1	1	0	Soft Tissue Sarcoma	Sarcoma, NOS	1.11	14.0434	Soft Tissue Sarcoma	bialelic
P-0018539-T01-IM6	2	p.E1705Q, p.Y936C	1	0, 0	1, 0	0	1	2	0	0	Uterine Sarcoma	Uterine Adenosarcoma	0.48	8.77715	Uterine Sarcoma	multi_with_hotspot
P-0020133-T01-IM6	4	p.E1813Q, p.E1551Q, p.E1415K, p.E1018K	1	0, 1, 1, 0	1, 0, 0, 0	2	1	4	0	0	Non-Small Cell Lung Cancer	Lung Adenocarcinoma	1.04	58.8069	Non-Small Cell Lung Cancer	multi_with_hotspot
P-0020243-T01-IM6	1	p.E1813K	1	0	1	0	1	1	0	0	Bladder Cancer	Bladder Urothelial Carcinoma	0.68	18.432	Bladder Cancer	only_hotspot
P-0020325-T01-IM6	2	p.E1813G, p.G551Efs*11	1	0, 0	1, 0	0	1	1	1	0	Uterine Sarcoma	Uterine Adenosarcoma	0	2.63314	Uterine Sarcoma	bialelic
P-0020679-T01-IM6	1	p.G1809R	1	0	1	0	1	1	0	0	Soft Tissue Sarcoma	Sarcoma, NOS	0.5	1.75543	Soft Tissue Sarcoma	only_hotspot
P-0020733-T01-IM6	1	p.S1344L	1	1	0	1	0	1	0	0	Colorectal Cancer	Colon Adenocarcinoma	1.21	5.26629	Colorectal Cancer	only_hotspot
P-0020850-T01-IM6	2	p.D1709N, p.R821H	1	0, 0	1, 0	0	1	2	0	0	Endometrial Cancer	Endometrial Carcinoma	29.48	32.4755	Endometrial Cancer Hypermutated	multi_with_hotspot
P-0022199-T01-IM6	2	p.E1813G, p.X1699_splice	1	0, 0	1, 0	0	1	1	1	0	Sex Cord Stromal Tumor	Sertoli-Leydig Cell Tumor	0.07	3.51086	Sex Cord Stromal Tumor	bialelic
P-0028483-T01-IM6	2	p.G1809R, p.R821C	1	0, 0	1, 0	0	1	2	0	0	Endometrial Cancer	Uterine Carcinosarcoma/Uterine Malignant Mixed Mullerian Tumor	0.33	11.4103	Endometrial Cancer	multi_with_hotspot
P-0031106-T02-IM6	2	p.G1809R, p.X1403_splice	1	0, 1	1, 0	1	1	1	1	0	Cancer of Unknown Primary	Cancer of Unknown Primary	0.57	5.26629	Cancer of Unknown Primary	bialelic
P-0031295-T01-IM6	2	p.E1813G, p.X585_splice	1	0, 0	1, 0	0	1	1	1	0	Uterine Sarcoma	Uterine Adenosarcoma	0.1	9.65486	Uterine Sarcoma	bialelic
P-0031580-T01-IM6	2	p.D1709N, p.D1414Vfs*14	1	0, 1	1, 0	1	1	1	1	0	Soft Tissue Sarcoma	Undifferentiated Pleomorphic Sarcoma/Malignant Fibrous Histiocytoma/High-Grade Spindle Cell Sarcoma	12.6	10.5326	Soft Tissue Sarcoma Hypermutated	bialelic
P-0031873-T01-IM6	1	p.E1705K	1	0	1	0	1	1	0	0	Colorectal Cancer	Colon Adenocarcinoma	0	2.63314	Colorectal Cancer	only_hotspot
P-0032000-T01-IM6	2	p.E1813K, p.R821C	1	0, 0	1, 0	0	1	2	0	0	Endometrial Cancer	Uterine Endometrioid Carcinoma	0	14.0434	Endometrial Cancer	multi_with_hotspot
P-0032856-T01-IM6	1	p.D1709N	1	0	1	0	1	1	0	0	Yolk Sac Tumor	Yolk Sac Tumor	2.11	2.63314	Yolk Sac Tumor Hypermutated	only_hotspot
P-0034218-T01-IM6	2	p.E1813K, p.X1402_splice	1	0, 1	1, 0	1	1	1	1	0	Poorly Differentiated Thyroid Cancer	Poorly Differentiated Thyroid Cancer	0	1.75543	Poorly Differentiated Thyroid Cancer	bialelic
P-0034397-T01-IM6	2	p.E1813Q, p.Y1701Tfs*4	1	0, 0	1, 0	0	1	1	1	0	Sertoli-Leydig Cell Tumor	Sertoli-Leydig Cell Tumor	0	1.75543	Sertoli-Leydig Cell Tumor	bialelic
P-0034881-T01-IM6	1	p.D1709G	1	0	1	0	1	1	0	0	Diffuse Glioma	Diffuse Glioma	0.05	3.51086	Diffuse Glioma	only_hotspot
P-0035281-T01-IM6	4	p.D1810G, p.R404I, p.D349N, p.R307H	1	0, 0, 0, 0	1, 0, 0, 0	0	1	4	0	0	Uterine Endometrioid Carcinoma	Uterine Endometrioid Carcinoma	0.05	114.103	Uterine Endometrioid Carcinoma Hypermutated	multi_with_hotspot
P-0035563-T01-IM6	1	p.E1705V	1	0	1	0	1	1	0	0	Uterine Serous Carcinoma/Uterine Papillary Serous Carcinoma	Uterine Serous Carcinoma/Uterine Papillary Serous Carcinoma	0.51	6.144	Uterine Serous Carcinoma/Uterine Papillary Serous Carcinoma	only_hotspot
P-0036868-T01-IM6	1	p.D1709N	1	0	1	0	1	1	0	0	Uterine Endometrioid Carcinoma	Uterine Endometrioid Carcinoma	20.46	21.9429	Uterine Endometrioid Carcinoma Hypermutated	only_hotspot
P-0038532-T01-IM6	2	p.D1709N, p.R937H	1	0, 0	1, 0	0	1	2	0	0	Uterine Endometrioid Carcinoma	Uterine Endometrioid Carcinoma	0	6.144	Uterine Endometrioid Carcinoma	multi_with_hotspot
P-0038758-T01-IM6	1	p.E1813G	1	0	1	0	1	1	0	0	Uterine Endometrioid Carcinoma	Uterine Endometrioid Carcinoma	0	10.5326	Uterine Endometrioid Carcinoma	only_hotspot
P-0012121-T01-IM5	2	p.G1809R, p.G1809W	2	0, 0	1, 1	0	2	2	0	0	Non-Small Cell Lung Cancer	Lung Adenocarcinoma	0.07	6.88652	Non-Small Cell Lung Cancer	multi_with_hotspot
P-0026508-T01-IM6	2	p.E1813K, p.E1813G	2	0, 0	1, 1	0	2	2	0	0	Soft Tissue Sarcoma	Embryonal Rhabdomyosarcoma	0.07	6.144	Soft Tissue Sarcoma	multi_with_hotspot
P-0000004-T01-IM3	NA	NA	NA	NA	NA	NA	NA	NA	NA	NA	Breast Cancer	Breast Invasive Ductal Carcinoma	2.5	4.46097	Breast Cancer Hypermutated	none
P-0000012-T02-IM3	NA	NA	NA	NA	NA	NA	NA	NA	NA	NA	Breast Cancer	Breast Invasive Ductal Carcinoma	4.1	1.11524	Breast Cancer Hypermutated	none
P-0000015-T01-IM3	NA	NA	NA	NA	NA	NA	NA	NA	NA	NA	Breast Cancer	Breast Invasive Ductal Carcinoma	2.55	7.80671	Breast Cancer Hypermutated	none
P-0000023-T01-IM3	NA	NA	NA	NA	NA	NA	NA	NA	NA	NA	Mesothelioma	Peritoneal Mesothelioma	0.08	5.57622	Mesothelioma	none
P-0000024-T01-IM3	NA	NA	NA	NA	NA	NA	NA	NA	NA	NA	Endometrial Cancer	Uterine Endometrioid Carcinoma	0.72	6.69146	Endometrial Cancer	none
P-0000025-T01-IM3	NA	NA	NA	NA	NA	NA	NA	NA	NA	NA	Endometrial Cancer	Uterine Serous Carcinoma/Uterine Papillary Serous Carcinoma	0	1.11524	Endometrial Cancer	none
P-0000026-T01-IM3	NA	NA	NA	NA	NA	NA	NA	NA	NA	NA	Endometrial Cancer	Uterine Endometrioid Carcinoma	1.23	4.46097	Endometrial Cancer	none
P-0000027-T01-IM3	NA	NA	NA	NA	NA	NA	NA	NA	NA	NA	Mesothelioma	Pleural Mesothelioma, Epithelioid Type	0	1.11524	Mesothelioma	none
P-0000030-T01-IM3	NA	NA	NA	NA	NA	NA	NA	NA	NA	NA	Lung Adenocarcinoma	Lung Adenocarcinoma		12.2677	Lung Adenocarcinoma	none
P-0000034-T01-IM3	NA	NA	NA	NA	NA	NA	NA	NA	NA	NA	Bladder Cancer	Bladder Urothelial Carcinoma	0.08	13.3829	Bladder Cancer	none
P-0000036-T01-IM3	NA	NA	NA	NA	NA	NA	NA	NA	NA	NA	Non-Small Cell Lung Cancer	Lung Adenocarcinoma	Not Available	7.80671	Non-Small Cell Lung Cancer Hypermutated	none
P-0000037-T01-IM3	NA	NA	NA	NA	NA	NA	NA	NA	NA	NA	Hepatobiliary Cancer	Hepatocellular Carcinoma	0.08	4.46097	Hepatobiliary Cancer	none
P-0000039-T01-IM3	NA	NA	NA	NA	NA	NA	NA	NA	NA	NA	Mesothelioma	Pleural Mesothelioma, Epithelioid Type	0.09	2.23049	Mesothelioma	none
P-0000041-T01-IM3	NA	NA	NA	NA	NA	NA	NA	NA	NA	NA	Breast Invasive Ductal Carcinoma	Breast Invasive Ductal Carcinoma	3.55	11.1524	Breast Invasive Ductal Carcinoma Hypermutated	none
P-0000042-T01-IM3	NA	NA	NA	NA	NA	NA	NA	NA	NA	NA	Mesothelioma	Pleural Mesothelioma, Epithelioid Type	0.29	1.11524	Mesothelioma	none
P-0000043-T02-IM3	NA	NA	NA	NA	NA	NA	NA	NA	NA	NA	Bladder Cancer	Bladder Urothelial Carcinoma	2.24	30.1116	Bladder Cancer Hypermutated	none
P-0000047-T01-IM3	NA	NA	NA	NA	NA	NA	NA	NA	NA	NA	Mesothelioma	Pleural Mesothelioma, Epithelioid Type	2.26	2.23049	Mesothelioma Hypermutated	none
P-0000053-T01-IM3	NA	NA	NA	NA	NA	NA	NA	NA	NA	NA	Mesothelioma	Pleural Mesothelioma, Epithelioid Type	0	0	Mesothelioma	none
P-0000055-T01-IM3	NA	NA	NA	NA	NA	NA	NA	NA	NA	NA	Endometrial Cancer	Uterine Clear Cell Carcinoma	0.4	6.69146	Endometrial Cancer	none
P-0000056-T01-IM3	NA	NA	NA	NA	NA	NA	NA	NA	NA	NA	Bladder Cancer	Bladder Urothelial Carcinoma	0.63	6.69146	Bladder Cancer	none
P-0000057-T01-IM3	NA	NA	NA	NA	NA	NA	NA	NA	NA	NA	Breast Cancer	Breast Mixed Ductal and Lobular Carcinoma	1.11	5.57622	Breast Cancer	none
P-0000058-T01-IM3	NA	NA	NA	NA	NA	NA	NA	NA	NA	NA	Breast Cancer	Breast Invasive Ductal Carcinoma	1.68	1.11524	Breast Cancer	none
P-0000059-T01-IM3	NA	NA	NA	NA	NA	NA	NA	NA	NA	NA	Esophagogastric Cancer	Stomach Adenocarcinoma	0.07	0	Esophagogastric Cancer	none
P-0000060-T01-IM3	NA	NA	NA	NA	NA	NA	NA	NA	NA	NA	Endometrial Cancer	Uterine Serous Carcinoma/Uterine Papillary Serous Carcinoma	1.46	6.69146	Endometrial Cancer	none
P-0000061-T01-IM3	NA	NA	NA	NA	NA	NA	NA	NA	NA	NA	Endometrial Cancer	Uterine Clear Cell Carcinoma	0	3.34573	Endometrial Cancer	none
P-0000062-T01-IM3	NA	NA	NA	NA	NA	NA	NA	NA	NA	NA	Esophagogastric Cancer	Adenocarcinoma of the Gastroesophageal Junction	2.22	6.69146	Esophagogastric Cancer Hypermutated	none
P-0000063-T01-IM3	NA	NA	NA	NA	NA	NA	NA	NA	NA	NA	Bladder Cancer	Bladder Urothelial Carcinoma	1.86	14.4982	Bladder Cancer	none
P-0000064-T02-IM3	NA	NA	NA	NA	NA	NA	NA	NA	NA	NA	Endometrial Cancer	Uterine Clear Cell Carcinoma	1.24	6.69146	Endometrial Cancer	none
P-0000065-T01-IM3	NA	NA	NA	NA	NA	NA	NA	NA	NA	NA	Bladder Cancer	Upper Tract Urothelial Carcinoma	0.09	4.46097	Bladder Cancer	none
P-0000066-T01-IM3	NA	NA	NA	NA	NA	NA	NA	NA	NA	NA	Breast Cancer	Breast Invasive Ductal Carcinoma	0.65	4.46097	Breast Cancer	none
P-0000067-T01-IM3	NA	NA	NA	NA	NA	NA	NA	NA	NA	NA	Ovarian Cancer	High-Grade Serous Ovarian Cancer	2.34	4.46097	Ovarian Cancer Hypermutated	none
P-0000068-T01-IM3	NA	NA	NA	NA	NA	NA	NA	NA	NA	NA	Bladder Cancer	Bladder Urothelial Carcinoma	0	4.46097	Bladder Cancer	none
P-0000069-T01-IM3	NA	NA	NA	NA	NA	NA	NA	NA	NA	NA	Endometrial Cancer	Uterine Endometrioid Carcinoma	16.14	21.1896	Endometrial Cancer Hypermutated	none
P-0000071-T01-IM3	NA	NA	NA	NA	NA	NA	NA	NA	NA	NA	Bladder Cancer	Bladder Urothelial Carcinoma	0	11.1524	Bladder Cancer	none
P-0000073-T01-IM3	NA	NA	NA	NA	NA	NA	NA	NA	NA	NA	Ovarian Cancer	Clear Cell Ovarian Cancer	0.63	3.34573	Ovarian Cancer	none
P-0000076-T01-IM3	NA	NA	NA	NA	NA	NA	NA	NA	NA	NA	Esophagogastric Cancer	Stomach Adenocarcinoma	0.08	3.34573	Esophagogastric Cancer	none
P-0000077-T01-IM3	NA	NA	NA	NA	NA	NA	NA	NA	NA	NA	Breast Cancer	Breast Invasive Ductal Carcinoma	0.2	2.23049	Breast Cancer	none
P-0000079-T01-IM3	NA	NA	NA	NA	NA	NA	NA	NA	NA	NA	Bladder Cancer	Bladder Urothelial Carcinoma	4.15	4.46097	Bladder Cancer Hypermutated	none
P-0000080-T01-IM3	NA	NA	NA	NA	NA	NA	NA	NA	NA	NA	Endometrial Cancer	Uterine Undifferentiated Carcinoma	0.36	4.46097	Endometrial Cancer	none
P-0000081-T01-IM3	NA	NA	NA	NA	NA	NA	NA	NA	NA	NA	Breast Cancer	Breast Invasive Ductal Carcinoma	18.54	6.69146	Breast Cancer Hypermutated	none
P-0000082-T01-IM3	NA	NA	NA	NA	NA	NA	NA	NA	NA	NA	Non-Small Cell Lung Cancer	Lung Adenocarcinoma	0.26	13.3829	Non-Small Cell Lung Cancer	none
P-0000084-T01-IM3	NA	NA	NA	NA	NA	NA	NA	NA	NA	NA	Bladder Cancer	Bladder Urothelial Carcinoma	0.84	8.92195	Bladder Cancer	none
P-0000085-T02-IM3	NA	NA	NA	NA	NA	NA	NA	NA	NA	NA	Bladder Cancer	Bladder Urothelial Carcinoma	0	4.46097	Bladder Cancer	none
P-0000086-T01-IM3	NA	NA	NA	NA	NA	NA	NA	NA	NA	NA	Esophagogastric Cancer	Stomach Adenocarcinoma	0.09	3.34573	Esophagogastric Cancer	none
P-0000088-T01-IM3	NA	NA	NA	NA	NA	NA	NA	NA	NA	NA	Bladder Cancer	Bladder Urothelial Carcinoma	0.17	13.3829	Bladder Cancer	none
P-0000092-T01-IM3	NA	NA	NA	NA	NA	NA	NA	NA	NA	NA	Uterine Sarcoma	Uterine Leiomyosarcoma	0.55	5.57622	Uterine Sarcoma	none
P-0000093-T01-IM3	NA	NA	NA	NA	NA	NA	NA	NA	NA	NA	Breast Cancer	Breast Invasive Ductal Carcinoma	1.9	2.23049	Breast Cancer	none
P-0000095-T01-IM3	NA	NA	NA	NA	NA	NA	NA	NA	NA	NA	Germ Cell Tumor	Yolk Sac Tumor	0.98	4.46097	Germ Cell Tumor	none
P-0000096-T01-IM3	NA	NA	NA	NA	NA	NA	NA	NA	NA	NA	Bladder Cancer	Bladder Urothelial Carcinoma	0.66	10.0372	Bladder Cancer	none
P-0000098-T01-IM3	NA	NA	NA	NA	NA	NA	NA	NA	NA	NA	Breast Cancer	Breast Invasive Ductal Carcinoma	0.46	1.11524	Breast Cancer	none
P-0000100-T02-IM3	NA	NA	NA	NA	NA	NA	NA	NA	NA	NA	Germ Cell Tumor	Mixed Germ Cell Tumor	0.71	1.11524	Germ Cell Tumor	none
P-0000102-T02-IM3	NA	NA	NA	NA	NA	NA	NA	NA	NA	NA	Breast Cancer	Breast Invasive Ductal Carcinoma	0.09	4.46097	Breast Cancer	none
P-0000103-T01-IM3	NA	NA	NA	NA	NA	NA	NA	NA	NA	NA	Esophagogastric Cancer	Esophageal Adenocarcinoma	2.25	6.69146	Esophagogastric Cancer Hypermutated	none
P-0000104-T01-IM3	NA	NA	NA	NA	NA	NA	NA	NA	NA	NA	Breast Cancer	Breast Invasive Lobular Carcinoma	0.64	5.57622	Breast Cancer	none
P-0000105-T01-IM3	NA	NA	NA	NA	NA	NA	NA	NA	NA	NA	Endometrial Cancer	Uterine Serous Carcinoma/Uterine Papillary Serous Carcinoma	0	6.69146	Endometrial Cancer	none
P-0000106-T01-IM3	NA	NA	NA	NA	NA	NA	NA	NA	NA	NA	Breast Cancer	Breast Invasive Ductal Carcinoma	0.68	4.46097	Breast Cancer	none
P-0000107-T01-IM3	NA	NA	NA	NA	NA	NA	NA	NA	NA	NA	Breast Cancer	Breast Invasive Ductal Carcinoma	0.09	4.46097	Breast Cancer	none
P-0000108-T01-IM3	NA	NA	NA	NA	NA	NA	NA	NA	NA	NA	Germ Cell Tumor	Seminoma	0.09	3.34573	Germ Cell Tumor	none
P-0000110-T01-IM3	NA	NA	NA	NA	NA	NA	NA	NA	NA	NA	Non-Small Cell Lung Cancer	Lung Adenocarcinoma	0.44	16.7287	Non-Small Cell Lung Cancer	none
P-0000112-T01-IM3	NA	NA	NA	NA	NA	NA	NA	NA	NA	NA	Esophagogastric Cancer	Esophageal Adenocarcinoma	2.76	8.92195	Esophagogastric Cancer Hypermutated	none
P-0000113-T01-IM3	NA	NA	NA	NA	NA	NA	NA	NA	NA	NA	Small Cell Lung Cancer	Small Cell Lung Cancer	1.08	20.0744	Small Cell Lung Cancer	none
P-0000114-T01-IM3	NA	NA	NA	NA	NA	NA	NA	NA	NA	NA	Hepatobiliary Cancer	Intrahepatic Cholangiocarcinoma	0.47	4.46097	Hepatobiliary Cancer	none
P-0000115-T01-IM3	NA	NA	NA	NA	NA	NA	NA	NA	NA	NA	Esophagogastric Cancer	Adenocarcinoma of the Gastroesophageal Junction	0.48	6.69146	Esophagogastric Cancer	none
P-0000116-T01-IM3	NA	NA	NA	NA	NA	NA	NA	NA	NA	NA	Uterine Sarcoma	Uterine Leiomyosarcoma	0.78	0	Uterine Sarcoma	none
P-0000117-T01-IM3	NA	NA	NA	NA	NA	NA	NA	NA	NA	NA	Esophagogastric Cancer	Stomach Adenocarcinoma	0.53	5.57622	Esophagogastric Cancer	none
P-0000118-T01-IM3	NA	NA	NA	NA	NA	NA	NA	NA	NA	NA	Sex Cord Stromal Tumor	Granulosa Cell Tumor	0	3.34573	Sex Cord Stromal Tumor	none
P-0000119-T01-IM3	NA	NA	NA	NA	NA	NA	NA	NA	NA	NA	Colorectal Cancer	Colon Adenocarcinoma	0.72	10.0372	Colorectal Cancer	none
P-0000120-T01-IM3	NA	NA	NA	NA	NA	NA	NA	NA	NA	NA	Breast Cancer	Breast Invasive Ductal Carcinoma	0.54	6.69146	Breast Cancer	none
P-0000121-T01-IM3	NA	NA	NA	NA	NA	NA	NA	NA	NA	NA	Esophagogastric Cancer	Stomach Adenocarcinoma	0.28	3.34573	Esophagogastric Cancer	none
P-0000122-T01-IM3	NA	NA	NA	NA	NA	NA	NA	NA	NA	NA	Uterine Sarcoma	Uterine Perivascular Epithelioid Cell Tumor	1.9	2.23049	Uterine Sarcoma	none
P-0000123-T01-IM3	NA	NA	NA	NA	NA	NA	NA	NA	NA	NA	Germ Cell Tumor	Mixed Germ Cell Tumor	0.19	0	Germ Cell Tumor	none
P-0000125-T01-IM3	NA	NA	NA	NA	NA	NA	NA	NA	NA	NA	Breast Cancer	Breast Invasive Ductal Carcinoma	18.84	4.46097	Breast Cancer Hypermutated	none
P-0000126-T01-IM3	NA	NA	NA	NA	NA	NA	NA	NA	NA	NA	Breast Cancer	Breast Invasive Ductal Carcinoma	0.6	5.57622	Breast Cancer	none
P-0000127-T01-IM3	NA	NA	NA	NA	NA	NA	NA	NA	NA	NA	Hepatobiliary Cancer	Intrahepatic Cholangiocarcinoma	0	2.23049	Hepatobiliary Cancer	none
P-0000129-T01-IM3	NA	NA	NA	NA	NA	NA	NA	NA	NA	NA	Breast Cancer	Breast Invasive Ductal Carcinoma	0.4	1.11524	Breast Cancer	none
P-0000130-T01-IM3	NA	NA	NA	NA	NA	NA	NA	NA	NA	NA	Small Cell Lung Cancer	Small Cell Lung Cancer	1.64	4.46097	Small Cell Lung Cancer	none
P-0000131-T01-IM3	NA	NA	NA	NA	NA	NA	NA	NA	NA	NA	Breast Cancer	Breast Invasive Ductal Carcinoma	3.96	2.23049	Breast Cancer Hypermutated	none
P-0000132-T01-IM3	NA	NA	NA	NA	NA	NA	NA	NA	NA	NA	Small Cell Lung Cancer	Small Cell Lung Cancer	2.73	8.92195	Small Cell Lung Cancer Hypermutated	none
P-0000133-T01-IM3	NA	NA	NA	NA	NA	NA	NA	NA	NA	NA	Non-Small Cell Lung Cancer	Lung Adenocarcinoma	0	4.46097	Non-Small Cell Lung Cancer	none
P-0000134-T01-IM3	NA	NA	NA	NA	NA	NA	NA	NA	NA	NA	Gastrointestinal Stromal Tumor	Gastrointestinal Stromal Tumor	5.07	4.46097	Gastrointestinal Stromal Tumor Hypermutated	none
P-0000135-T01-IM3	NA	NA	NA	NA	NA	NA	NA	NA	NA	NA	Endometrial Cancer	Uterine Carcinosarcoma/Uterine Malignant Mixed Mullerian Tumor	0.86	6.69146	Endometrial Cancer	none
P-0000136-T01-IM3	NA	NA	NA	NA	NA	NA	NA	NA	NA	NA	Breast Cancer	Breast Invasive Ductal Carcinoma	0.91	3.34573	Breast Cancer	none
P-0000137-T01-IM3	NA	NA	NA	NA	NA	NA	NA	NA	NA	NA	Cervical Cancer	Gastric Type Mucinous Carcinoma	0.4	7.80671	Cervical Cancer	none
P-0000138-T01-IM3	NA	NA	NA	NA	NA	NA	NA	NA	NA	NA	Breast Cancer	Breast Mixed Ductal and Lobular Carcinoma	2.5	36.803	Breast Cancer Hypermutated	none
P-0000140-T01-IM3	NA	NA	NA	NA	NA	NA	NA	NA	NA	NA	Prostate Cancer	Prostate Neuroendocrine Carcinoma	0.67	1.11524	Prostate Cancer	none
P-0000141-T01-IM3	NA	NA	NA	NA	NA	NA	NA	NA	NA	NA	Ovarian Cancer	Mucinous Ovarian Cancer	0	4.46097	Ovarian Cancer	none
P-0000142-T01-IM3	NA	NA	NA	NA	NA	NA	NA	NA	NA	NA	Pancreatic Cancer	Pancreatic Adenocarcinoma	0	4.46097	Pancreatic Cancer	none
P-0000143-T01-IM3	NA	NA	NA	NA	NA	NA	NA	NA	NA	NA	Mesothelioma	Testicular Mesothelioma	0.38	0	Mesothelioma	none
P-0000144-T01-IM3	NA	NA	NA	NA	NA	NA	NA	NA	NA	NA	Esophagogastric Cancer	Stomach Adenocarcinoma	0.3	5.57622	Esophagogastric Cancer	none
P-0000145-T01-IM3	NA	NA	NA	NA	NA	NA	NA	NA	NA	NA	Endometrial Cancer	Uterine Endometrioid Carcinoma	0	2.23049	Endometrial Cancer	none
P-0000146-T01-IM3	NA	NA	NA	NA	NA	NA	NA	NA	NA	NA	Soft Tissue Sarcoma	Dedifferentiated Liposarcoma	0	0	Soft Tissue Sarcoma	none
P-0000147-T01-IM3	NA	NA	NA	NA	NA	NA	NA	NA	NA	NA	Hepatobiliary Cancer	Intrahepatic Cholangiocarcinoma	0.17	0	Hepatobiliary Cancer	none
P-0000148-T01-IM3	NA	NA	NA	NA	NA	NA	NA	NA	NA	NA	Ovarian Cancer	Low-Grade Serous Ovarian Cancer	0.11	4.46097	Ovarian Cancer	none
P-0000149-T01-IM3	NA	NA	NA	NA	NA	NA	NA	NA	NA	NA	Non-Small Cell Lung Cancer	Lung Adenocarcinoma	0.77	11.1524	Non-Small Cell Lung Cancer	none
P-0000151-T01-IM3	NA	NA	NA	NA	NA	NA	NA	NA	NA	NA	Germ Cell Tumor	Mixed Germ Cell Tumor	3.24	1.11524	Germ Cell Tumor Hypermutated	none
P-0000152-T01-IM3	NA	NA	NA	NA	NA	NA	NA	NA	NA	NA	Breast Cancer	Breast Invasive Ductal Carcinoma	1.08	1.11524	Breast Cancer	none
P-0000153-T01-IM3	NA	NA	NA	NA	NA	NA	NA	NA	NA	NA	Breast Cancer	Breast Invasive Ductal Carcinoma	0.1	0	Breast Cancer	none
P-0000154-T01-IM3	NA	NA	NA	NA	NA	NA	NA	NA	NA	NA	Hepatobiliary Cancer	Intrahepatic Cholangiocarcinoma	1.2	3.34573	Hepatobiliary Cancer	none
P-0000155-T01-IM3	NA	NA	NA	NA	NA	NA	NA	NA	NA	NA	Breast Cancer	Breast Invasive Cancer, NOS	0.63	6.69146	Breast Cancer	none
P-0000156-T01-IM3	NA	NA	NA	NA	NA	NA	NA	NA	NA	NA	Endometrial Cancer	Uterine Serous Carcinoma/Uterine Papillary Serous Carcinoma	1.69	3.34573	Endometrial Cancer	none
P-0000157-T01-IM3	NA	NA	NA	NA	NA	NA	NA	NA	NA	NA	Endometrial Cancer	Uterine Mixed Endometrial Carcinoma	5.66	39.0335	Endometrial Cancer Hypermutated	none
P-0000158-T01-IM3	NA	NA	NA	NA	NA	NA	NA	NA	NA	NA	Breast Cancer	Breast Invasive Ductal Carcinoma	0	3.34573	Breast Cancer	none
P-0000159-T01-IM3	NA	NA	NA	NA	NA	NA	NA	NA	NA	NA	Hepatobiliary Cancer	Intrahepatic Cholangiocarcinoma	0.09	2.23049	Hepatobiliary Cancer	none
P-0000160-T01-IM3	NA	NA	NA	NA	NA	NA	NA	NA	NA	NA	Breast Cancer	Breast Invasive Mixed Mucinous Carcinoma	0	2.23049	Breast Cancer	none
P-0000161-T01-IM3	NA	NA	NA	NA	NA	NA	NA	NA	NA	NA	Germ Cell Tumor	Mixed Germ Cell Tumor	0.1	0	Germ Cell Tumor	none
P-0000162-T01-IM3	NA	NA	NA	NA	NA	NA	NA	NA	NA	NA	Germ Cell Tumor	Seminoma	0.41	0	Germ Cell Tumor	none
P-0000163-T01-IM3	NA	NA	NA	NA	NA	NA	NA	NA	NA	NA	Non-Small Cell Lung Cancer	Lung Adenocarcinoma	0	0	Non-Small Cell Lung Cancer	none
P-0000165-T01-IM3	NA	NA	NA	NA	NA	NA	NA	NA	NA	NA	Non-Small Cell Lung Cancer	Lung Adenocarcinoma	0.16	5.57622	Non-Small Cell Lung Cancer	none
P-0000167-T01-IM3	NA	NA	NA	NA	NA	NA	NA	NA	NA	NA	Breast Cancer	Breast Invasive Lobular Carcinoma	0	4.46097	Breast Cancer	none
P-0000168-T01-IM3	NA	NA	NA	NA	NA	NA	NA	NA	NA	NA	Non-Small Cell Lung Cancer	Lung Squamous Cell Carcinoma	0	3.34573	Non-Small Cell Lung Cancer	none
P-0000170-T01-IM3	NA	NA	NA	NA	NA	NA	NA	NA	NA	NA	Germ Cell Tumor	Mixed Germ Cell Tumor	2.93	1.11524	Germ Cell Tumor Hypermutated	none
P-0000171-T01-IM3	NA	NA	NA	NA	NA	NA	NA	NA	NA	NA	Germ Cell Tumor	Yolk Sac Tumor	0.19	0	Germ Cell Tumor	none
P-0000174-T01-IM3	NA	NA	NA	NA	NA	NA	NA	NA	NA	NA	Thyroid Cancer	Poorly Differentiated Thyroid Cancer	0.33	1.11524	Thyroid Cancer	none
P-0000175-T03-IM3	NA	NA	NA	NA	NA	NA	NA	NA	NA	NA	Breast Cancer	Breast Invasive Ductal Carcinoma	0.43	2.23049	Breast Cancer	none
P-0000178-T01-IM3	NA	NA	NA	NA	NA	NA	NA	NA	NA	NA	Esophagogastric Cancer	Esophageal Adenocarcinoma	0.81	6.69146	Esophagogastric Cancer	none
P-0000180-T02-IM3	NA	NA	NA	NA	NA	NA	NA	NA	NA	NA	Esophagogastric Cancer	Stomach Adenocarcinoma	0	4.46097	Esophagogastric Cancer	none
P-0000181-T01-IM3	NA	NA	NA	NA	NA	NA	NA	NA	NA	NA	Germ Cell Tumor	Mixed Germ Cell Tumor	0	3.34573	Germ Cell Tumor	none
P-0000182-T01-IM3	NA	NA	NA	NA	NA	NA	NA	NA	NA	NA	Hepatobiliary Cancer	Hepatocellular Carcinoma	0	2.23049	Hepatobiliary Cancer	none
P-0000183-T01-IM3	NA	NA	NA	NA	NA	NA	NA	NA	NA	NA	Breast Cancer	Breast Invasive Ductal Carcinoma	0	4.46097	Breast Cancer	none
P-0000184-T01-IM3	NA	NA	NA	NA	NA	NA	NA	NA	NA	NA	Bladder Cancer	Urethral Squamous Cell Carcinoma	0.35	8.92195	Bladder Cancer	none
P-0000185-T01-IM3	NA	NA	NA	NA	NA	NA	NA	NA	NA	NA	Ovarian Cancer	Mucinous Ovarian Cancer	1.5	2.23049	Ovarian Cancer	none
P-0000186-T01-IM3	NA	NA	NA	NA	NA	NA	NA	NA	NA	NA	Esophagogastric Cancer	Esophageal Adenocarcinoma	0.35	6.69146	Esophagogastric Cancer	none
P-0000187-T01-IM3	NA	NA	NA	NA	NA	NA	NA	NA	NA	NA	Breast Cancer	Breast Invasive Cancer, NOS	2.03	6.69146	Breast Cancer Hypermutated	none
P-0000188-T01-IM3	NA	NA	NA	NA	NA	NA	NA	NA	NA	NA	Breast Cancer	Breast Invasive Ductal Carcinoma	2.56	5.57622	Breast Cancer Hypermutated	none
P-0000189-T01-IM3	NA	NA	NA	NA	NA	NA	NA	NA	NA	NA	Hepatobiliary Cancer	Intrahepatic Cholangiocarcinoma	0.78	3.34573	Hepatobiliary Cancer	none
P-0000190-T01-IM3	NA	NA	NA	NA	NA	NA	NA	NA	NA	NA	Small Cell Lung Cancer	Small Cell Lung Cancer	2.02	8.92195	Small Cell Lung Cancer Hypermutated	none
P-0000191-T01-IM3	NA	NA	NA	NA	NA	NA	NA	NA	NA	NA	Breast Cancer	Breast Invasive Ductal Carcinoma	2.01	4.46097	Breast Cancer Hypermutated	none
P-0000192-T02-IM3	NA	NA	NA	NA	NA	NA	NA	NA	NA	NA	Hepatobiliary Cancer	Intrahepatic Cholangiocarcinoma	0	2.23049	Hepatobiliary Cancer	none
P-0000193-T01-IM3	NA	NA	NA	NA	NA	NA	NA	NA	NA	NA	Endometrial Cancer	Uterine Endometrioid Carcinoma	0.09	7.80671	Endometrial Cancer	none
P-0000195-T01-IM3	NA	NA	NA	NA	NA	NA	NA	NA	NA	NA	Breast Cancer	Breast Invasive Ductal Carcinoma	1.2	1.11524	Breast Cancer	none
P-0000196-T01-IM3	NA	NA	NA	NA	NA	NA	NA	NA	NA	NA	Breast Cancer	Breast Invasive Ductal Carcinoma	0.74	7.80671	Breast Cancer	none
P-0000197-T01-IM3	NA	NA	NA	NA	NA	NA	NA	NA	NA	NA	Prostate Cancer	Prostate Adenocarcinoma	0.09	3.34573	Prostate Cancer	none
P-0000199-T01-IM3	NA	NA	NA	NA	NA	NA	NA	NA	NA	NA	Ovarian Cancer	High-Grade Serous Ovarian Cancer	1.13	1.11524	Ovarian Cancer	none
P-0000201-T01-IM3	NA	NA	NA	NA	NA	NA	NA	NA	NA	NA	Breast Cancer	Breast Invasive Lobular Carcinoma	1.23	12.2677	Breast Cancer	none
P-0000202-T01-IM3	NA	NA	NA	NA	NA	NA	NA	NA	NA	NA	Salivary Gland Cancer	Adenoid Cystic Carcinoma	0.34	2.23049	Salivary Gland Cancer	none
P-0000203-T01-IM3	NA	NA	NA	NA	NA	NA	NA	NA	NA	NA	Thyroid Cancer	Poorly Differentiated Thyroid Cancer	1.04	2.23049	Thyroid Cancer	none
P-0000205-T01-IM3	NA	NA	NA	NA	NA	NA	NA	NA	NA	NA	Non-Small Cell Lung Cancer	Lung Adenocarcinoma	16.07	5.57622	Non-Small Cell Lung Cancer Hypermutated	none
P-0000206-T01-IM3	NA	NA	NA	NA	NA	NA	NA	NA	NA	NA	Salivary Gland Cancer	Salivary Duct Carcinoma	0	3.34573	Salivary Gland Cancer	none
P-0000207-T01-IM3	NA	NA	NA	NA	NA	NA	NA	NA	NA	NA	Breast Cancer	Breast Invasive Lobular Carcinoma	0	3.34573	Breast Cancer	none
P-0000208-T01-IM3	NA	NA	NA	NA	NA	NA	NA	NA	NA	NA	Non-Small Cell Lung Cancer	Lung Adenocarcinoma	0	2.23049	Non-Small Cell Lung Cancer	none
P-0000209-T02-IM3	NA	NA	NA	NA	NA	NA	NA	NA	NA	NA	Breast Cancer	Breast Invasive Ductal Carcinoma	2.51	5.57622	Breast Cancer Hypermutated	none
P-0000210-T01-IM3	NA	NA	NA	NA	NA	NA	NA	NA	NA	NA	Cervical Cancer	Cervical Squamous Cell Carcinoma	0.74	2.23049	Cervical Cancer	none
P-0000211-T01-IM3	NA	NA	NA	NA	NA	NA	NA	NA	NA	NA	Hepatobiliary Cancer	Intrahepatic Cholangiocarcinoma	0.07	1.11524	Hepatobiliary Cancer	none
P-0000212-T01-IM3	NA	NA	NA	NA	NA	NA	NA	NA	NA	NA	Ovarian Cancer	Mucinous Ovarian Cancer	0	4.46097	Ovarian Cancer	none
P-0000214-T01-IM3	NA	NA	NA	NA	NA	NA	NA	NA	NA	NA	Breast Cancer	Breast Invasive Ductal Carcinoma	1.31	2.23049	Breast Cancer	none
P-0000216-T01-IM3	NA	NA	NA	NA	NA	NA	NA	NA	NA	NA	Breast Cancer	Breast Invasive Ductal Carcinoma	1.12	8.92195	Breast Cancer	none
P-0000217-T01-IM3	NA	NA	NA	NA	NA	NA	NA	NA	NA	NA	Anal Cancer	Anal Squamous Cell Carcinoma	0	20.0744	Anal Cancer	none
P-0000218-T01-IM3	NA	NA	NA	NA	NA	NA	NA	NA	NA	NA	Hepatobiliary Cancer	Hepatocellular Carcinoma	0.26	3.34573	Hepatobiliary Cancer	none
P-0000219-T01-IM3	NA	NA	NA	NA	NA	NA	NA	NA	NA	NA	Non-Small Cell Lung Cancer	Lung Adenocarcinoma	0.08	4.46097	Non-Small Cell Lung Cancer	none
P-0000220-T01-IM3	NA	NA	NA	NA	NA	NA	NA	NA	NA	NA	Breast Cancer	Breast Invasive Lobular Carcinoma	1.45	7.80671	Breast Cancer	none
P-0000221-T01-IM3	NA	NA	NA	NA	NA	NA	NA	NA	NA	NA	Esophagogastric Cancer	Esophageal Adenocarcinoma	0.83	1.11524	Esophagogastric Cancer	none
P-0000222-T01-IM3	NA	NA	NA	NA	NA	NA	NA	NA	NA	NA	Bladder Cancer	Bladder Urothelial Carcinoma	0.5	16.7287	Bladder Cancer	none
P-0000223-T01-IM3	NA	NA	NA	NA	NA	NA	NA	NA	NA	NA	Glioma	Anaplastic Astrocytoma	0.37	5.57622	Glioma	none
P-0000224-T01-IM3	NA	NA	NA	NA	NA	NA	NA	NA	NA	NA	Breast Cancer	Breast Invasive Ductal Carcinoma	1.77	3.34573	Breast Cancer	none
P-0000225-T01-IM3	NA	NA	NA	NA	NA	NA	NA	NA	NA	NA	Esophagogastric Cancer	Esophageal Adenocarcinoma	1.1	5.57622	Esophagogastric Cancer	none
P-0000226-T01-IM3	NA	NA	NA	NA	NA	NA	NA	NA	NA	NA	Soft Tissue Sarcoma	Alveolar Rhabdomyosarcoma	0.17	1.11524	Soft Tissue Sarcoma	none
P-0000227-T01-IM3	NA	NA	NA	NA	NA	NA	NA	NA	NA	NA	Head and Neck Cancer	Clear Cell Odontogenic Carcinoma	0	0	Head and Neck Cancer	none
P-0000228-T01-IM3	NA	NA	NA	NA	NA	NA	NA	NA	NA	NA	Hepatobiliary Cancer	Hepatocellular Carcinoma	0.91	4.46097	Hepatobiliary Cancer	none
P-0000230-T01-IM3	NA	NA	NA	NA	NA	NA	NA	NA	NA	NA	Endometrial Cancer	Uterine Serous Carcinoma/Uterine Papillary Serous Carcinoma	0	4.46097	Endometrial Cancer	none
P-0000231-T01-IM3	NA	NA	NA	NA	NA	NA	NA	NA	NA	NA	Non-Small Cell Lung Cancer	Lung Adenocarcinoma	0.5	1.11524	Non-Small Cell Lung Cancer	none
P-0000232-T01-IM3	NA	NA	NA	NA	NA	NA	NA	NA	NA	NA	Bone Cancer	Ewing Sarcoma	0.09	0	Bone Cancer	none
P-0000233-T01-IM3	NA	NA	NA	NA	NA	NA	NA	NA	NA	NA	Non-Small Cell Lung Cancer	Lung Adenocarcinoma	0	1.11524	Non-Small Cell Lung Cancer	none
P-0000234-T01-IM3	NA	NA	NA	NA	NA	NA	NA	NA	NA	NA	Breast Cancer	Breast Invasive Ductal Carcinoma	0.19	4.46097	Breast Cancer	none
P-0000235-T01-IM3	NA	NA	NA	NA	NA	NA	NA	NA	NA	NA	Non-Small Cell Lung Cancer	Lung Squamous Cell Carcinoma	0.43	8.92195	Non-Small Cell Lung Cancer	none
P-0000236-T01-IM3	NA	NA	NA	NA	NA	NA	NA	NA	NA	NA	Ovarian Cancer	High-Grade Serous Ovarian Cancer	0.27	4.46097	Ovarian Cancer	none
P-0000237-T01-IM3	NA	NA	NA	NA	NA	NA	NA	NA	NA	NA	Skin Cancer, Non-Melanoma	Cutaneous Squamous Cell Carcinoma	0.2	37.9183	Skin Cancer, Non-Melanoma	none
P-0000238-T01-IM3	NA	NA	NA	NA	NA	NA	NA	NA	NA	NA	Hepatobiliary Cancer	Intrahepatic Cholangiocarcinoma	0	2.23049	Hepatobiliary Cancer	none
P-0000239-T01-IM3	NA	NA	NA	NA	NA	NA	NA	NA	NA	NA	Non-Small Cell Lung Cancer	Lung Adenocarcinoma	0	4.46097	Non-Small Cell Lung Cancer	none
P-0000240-T01-IM3	NA	NA	NA	NA	NA	NA	NA	NA	NA	NA	Thyroid Cancer	Papillary Thyroid Cancer	0.31	2.23049	Thyroid Cancer	none
P-0000241-T01-IM3	NA	NA	NA	NA	NA	NA	NA	NA	NA	NA	Colorectal Cancer	Colon Adenocarcinoma	0.27	8.92195	Colorectal Cancer	none
P-0000242-T01-IM3	NA	NA	NA	NA	NA	NA	NA	NA	NA	NA	Breast Cancer	Breast Invasive Ductal Carcinoma	0	4.46097	Breast Cancer	none
P-0000245-T01-IM3	NA	NA	NA	NA	NA	NA	NA	NA	NA	NA	Hepatobiliary Cancer	Intrahepatic Cholangiocarcinoma	0.29	10.0372	Hepatobiliary Cancer	none
P-0000246-T01-IM3	NA	NA	NA	NA	NA	NA	NA	NA	NA	NA	Germ Cell Tumor	Mixed Germ Cell Tumor	0.85	4.46097	Germ Cell Tumor	none
P-0000247-T01-IM3	NA	NA	NA	NA	NA	NA	NA	NA	NA	NA	Breast Cancer	Breast Invasive Ductal Carcinoma	0	2.23049	Breast Cancer	none
P-0000249-T02-IM3	NA	NA	NA	NA	NA	NA	NA	NA	NA	NA	Esophagogastric Cancer	Stomach Adenocarcinoma	1.7	1.11524	Esophagogastric Cancer	none
P-0000250-T01-IM3	NA	NA	NA	NA	NA	NA	NA	NA	NA	NA	Breast Cancer	Breast Invasive Ductal Carcinoma	0	0	Breast Cancer	none
P-0000252-T01-IM3	NA	NA	NA	NA	NA	NA	NA	NA	NA	NA	Non-Small Cell Lung Cancer	Lung Adenocarcinoma	0.75	3.34573	Non-Small Cell Lung Cancer	none
P-0000253-T02-IM5	NA	NA	NA	NA	NA	NA	NA	NA	NA	NA	Bone Cancer	Ewing Sarcoma	0.08	0.983789	Bone Cancer	none
P-0000257-T01-IM3	NA	NA	NA	NA	NA	NA	NA	NA	NA	NA	Soft Tissue Sarcoma	Desmoplastic Small-Round-Cell Tumor	1.61	3.34573	Soft Tissue Sarcoma	none
P-0000258-T02-IM5	NA	NA	NA	NA	NA	NA	NA	NA	NA	NA	Soft Tissue Sarcoma	Desmoplastic Small-Round-Cell Tumor	0	3.93516	Soft Tissue Sarcoma	none
P-0000259-T01-IM3	NA	NA	NA	NA	NA	NA	NA	NA	NA	NA	Breast Cancer	Breast Mixed Ductal and Lobular Carcinoma	0.29	3.34573	Breast Cancer	none
P-0000260-T01-IM3	NA	NA	NA	NA	NA	NA	NA	NA	NA	NA	Non-Small Cell Lung Cancer	Lung Adenocarcinoma	0	1.11524	Non-Small Cell Lung Cancer	none
P-0000261-T01-IM3	NA	NA	NA	NA	NA	NA	NA	NA	NA	NA	Germ Cell Tumor	Seminoma	0.28	0	Germ Cell Tumor	none
P-0000263-T01-IM3	NA	NA	NA	NA	NA	NA	NA	NA	NA	NA	Non-Small Cell Lung Cancer	Lung Adenocarcinoma	0	4.46097	Non-Small Cell Lung Cancer	none
P-0000266-T01-IM3	NA	NA	NA	NA	NA	NA	NA	NA	NA	NA	Breast Cancer	Breast Invasive Ductal Carcinoma	1.58	0	Breast Cancer	none
P-0000267-T01-IM3	NA	NA	NA	NA	NA	NA	NA	NA	NA	NA	Ovarian Cancer	High-Grade Serous Ovarian Cancer	13.04	10.0372	Ovarian Cancer Hypermutated	none
P-0000268-T01-IM3	NA	NA	NA	NA	NA	NA	NA	NA	NA	NA	Bladder Cancer	Bladder Urothelial Carcinoma	0	6.69146	Bladder Cancer	none
P-0000269-T01-IM3	NA	NA	NA	NA	NA	NA	NA	NA	NA	NA	Ovarian Cancer	Clear Cell Ovarian Cancer	0.39	4.46097	Ovarian Cancer	none
P-0000270-T01-IM3	NA	NA	NA	NA	NA	NA	NA	NA	NA	NA	Breast Cancer	Breast Mixed Ductal and Lobular Carcinoma	0.85	6.69146	Breast Cancer	none
P-0000271-T01-IM3	NA	NA	NA	NA	NA	NA	NA	NA	NA	NA	Uterine Sarcoma	Uterine Leiomyosarcoma	1.3	4.46097	Uterine Sarcoma	none
P-0000272-T01-IM3	NA	NA	NA	NA	NA	NA	NA	NA	NA	NA	Renal Cell Carcinoma	Renal Clear Cell Carcinoma	0.08	7.80671	Renal Cell Carcinoma	none
P-0000273-T01-IM3	NA	NA	NA	NA	NA	NA	NA	NA	NA	NA	Cancer of Unknown Primary	Cancer of Unknown Primary	0.24	3.34573	Cancer of Unknown Primary	none
P-0000274-T01-IM3	NA	NA	NA	NA	NA	NA	NA	NA	NA	NA	Breast Cancer	Breast Invasive Ductal Carcinoma	0.38	4.46097	Breast Cancer	none
P-0000275-T01-IM3	NA	NA	NA	NA	NA	NA	NA	NA	NA	NA	Breast Cancer	Breast Invasive Ductal Carcinoma	1.63	5.57622	Breast Cancer	none
P-0000276-T01-IM3	NA	NA	NA	NA	NA	NA	NA	NA	NA	NA	Breast Cancer	Breast Invasive Lobular Carcinoma	0.09	5.57622	Breast Cancer	none
P-0000277-T01-IM3	NA	NA	NA	NA	NA	NA	NA	NA	NA	NA	Cancer of Unknown Primary	Cancer of Unknown Primary	0.46	0	Cancer of Unknown Primary	none
P-0000278-T01-IM3	NA	NA	NA	NA	NA	NA	NA	NA	NA	NA	Breast Cancer	Breast Invasive Lobular Carcinoma	0.33	1.11524	Breast Cancer	none
P-0000279-T01-IM3	NA	NA	NA	NA	NA	NA	NA	NA	NA	NA	Germ Cell Tumor	Mixed Germ Cell Tumor	0	0	Germ Cell Tumor	none
P-0000280-T01-IM3	NA	NA	NA	NA	NA	NA	NA	NA	NA	NA	Non-Small Cell Lung Cancer	Lung Adenocarcinoma	0	2.23049	Non-Small Cell Lung Cancer	none
P-0000281-T01-IM3	NA	NA	NA	NA	NA	NA	NA	NA	NA	NA	Breast Cancer	Breast Invasive Ductal Carcinoma	0.18	1.11524	Breast Cancer	none
P-0000282-T01-IM3	NA	NA	NA	NA	NA	NA	NA	NA	NA	NA	Esophagogastric Cancer	Stomach Adenocarcinoma	0	1.11524	Esophagogastric Cancer	none
P-0000283-T01-IM3	NA	NA	NA	NA	NA	NA	NA	NA	NA	NA	Bladder Cancer	Upper Tract Urothelial Carcinoma	0	10.0372	Bladder Cancer	none
P-0000285-T01-IM3	NA	NA	NA	NA	NA	NA	NA	NA	NA	NA	Thyroid Cancer	Anaplastic Thyroid Cancer	17.78	23.4201	Thyroid Cancer Hypermutated	none
P-0000286-T01-IM3	NA	NA	NA	NA	NA	NA	NA	NA	NA	NA	Mesothelioma	Pleural Mesothelioma, Epithelioid Type	0	2.23049	Mesothelioma	none
P-0000287-T01-IM3	NA	NA	NA	NA	NA	NA	NA	NA	NA	NA	Germ Cell Tumor	Mixed Germ Cell Tumor	2.03	2.23049	Germ Cell Tumor Hypermutated	none
P-0000288-T01-IM3	NA	NA	NA	NA	NA	NA	NA	NA	NA	NA	Breast Cancer	Breast Invasive Ductal Carcinoma	3.22	8.92195	Breast Cancer Hypermutated	none
P-0000289-T01-IM3	NA	NA	NA	NA	NA	NA	NA	NA	NA	NA	Non-Small Cell Lung Cancer	Lung Adenocarcinoma	0.1	1.11524	Non-Small Cell Lung Cancer	none
P-0000290-T01-IM3	NA	NA	NA	NA	NA	NA	NA	NA	NA	NA	Bladder Cancer	Bladder Urothelial Carcinoma	0.17	24.5354	Bladder Cancer	none
P-0000291-T01-IM3	NA	NA	NA	NA	NA	NA	NA	NA	NA	NA	Esophagogastric Cancer	Stomach Adenocarcinoma	0	0	Esophagogastric Cancer	none
P-0000292-T01-IM3	NA	NA	NA	NA	NA	NA	NA	NA	NA	NA	Breast Cancer	Breast Invasive Lobular Carcinoma	0	4.46097	Breast Cancer	none
P-0000293-T01-IM3	NA	NA	NA	NA	NA	NA	NA	NA	NA	NA	Skin Cancer, Non-Melanoma	Basal Cell Carcinoma	0.1	12.2677	Skin Cancer, Non-Melanoma	none
P-0000295-T01-IM3	NA	NA	NA	NA	NA	NA	NA	NA	NA	NA	Breast Cancer	Breast Invasive Ductal Carcinoma	0	11.1524	Breast Cancer	none
P-0000296-T01-IM3	NA	NA	NA	NA	NA	NA	NA	NA	NA	NA	Breast Cancer	Breast Invasive Ductal Carcinoma	0.4	3.34573	Breast Cancer	none
P-0000298-T01-IM3	NA	NA	NA	NA	NA	NA	NA	NA	NA	NA	Hepatobiliary Cancer	Intrahepatic Cholangiocarcinoma	0	1.11524	Hepatobiliary Cancer	none
P-0000299-T01-IM3	NA	NA	NA	NA	NA	NA	NA	NA	NA	NA	Non-Small Cell Lung Cancer	Large Cell Neuroendocrine Carcinoma	0	7.80671	Non-Small Cell Lung Cancer	none
P-0000300-T01-IM3	NA	NA	NA	NA	NA	NA	NA	NA	NA	NA	Esophagogastric Cancer	Stomach Adenocarcinoma	0	2.23049	Esophagogastric Cancer	none
P-0000301-T01-IM3	NA	NA	NA	NA	NA	NA	NA	NA	NA	NA	Non-Small Cell Lung Cancer	Lung Adenocarcinoma	0.09	2.23049	Non-Small Cell Lung Cancer	none
P-0000302-T01-IM3	NA	NA	NA	NA	NA	NA	NA	NA	NA	NA	Non-Small Cell Lung Cancer	Lung Squamous Cell Carcinoma	0.1	1.11524	Non-Small Cell Lung Cancer	none
P-0000303-T01-IM3	NA	NA	NA	NA	NA	NA	NA	NA	NA	NA	Hepatobiliary Cancer	Intrahepatic Cholangiocarcinoma	0.14	0	Hepatobiliary Cancer	none
P-0000306-T01-IM3	NA	NA	NA	NA	NA	NA	NA	NA	NA	NA	Gastrointestinal Stromal Tumor	Gastrointestinal Stromal Tumor	0.76	1.11524	Gastrointestinal Stromal Tumor	none
P-0000307-T01-IM3	NA	NA	NA	NA	NA	NA	NA	NA	NA	NA	Bladder Cancer	Bladder Urothelial Carcinoma	0.09	7.80671	Bladder Cancer	none
P-0000308-T01-IM3	NA	NA	NA	NA	NA	NA	NA	NA	NA	NA	Bladder Cancer	Bladder Urothelial Carcinoma	0.65	20.0744	Bladder Cancer	none
P-0000309-T01-IM3	NA	NA	NA	NA	NA	NA	NA	NA	NA	NA	Gastrointestinal Stromal Tumor	Gastrointestinal Stromal Tumor	1.59	0	Gastrointestinal Stromal Tumor	none
P-0000313-T01-IM3	NA	NA	NA	NA	NA	NA	NA	NA	NA	NA	Salivary Gland Cancer	Acinic Cell Carcinoma	1.77	1.11524	Salivary Gland Cancer	none
P-0000314-T01-IM3	NA	NA	NA	NA	NA	NA	NA	NA	NA	NA	Pancreatic Cancer	Pancreatic Adenocarcinoma	1.29	7.80671	Pancreatic Cancer	none
P-0000315-T01-IM3	NA	NA	NA	NA	NA	NA	NA	NA	NA	NA	Non-Small Cell Lung Cancer	Lung Squamous Cell Carcinoma	2.16	18.9591	Non-Small Cell Lung Cancer Hypermutated	none
P-0000316-T01-IM3	NA	NA	NA	NA	NA	NA	NA	NA	NA	NA	Non-Small Cell Lung Cancer	Lung Adenocarcinoma	1.1	3.34573	Non-Small Cell Lung Cancer	none
P-0000317-T01-IM3	NA	NA	NA	NA	NA	NA	NA	NA	NA	NA	Breast Cancer	Breast Invasive Ductal Carcinoma	2.22	3.34573	Breast Cancer Hypermutated	none
P-0000318-T01-IM3	NA	NA	NA	NA	NA	NA	NA	NA	NA	NA	Prostate Cancer	Prostate Adenocarcinoma	1.67	3.34573	Prostate Cancer	none
P-0000319-T01-IM3	NA	NA	NA	NA	NA	NA	NA	NA	NA	NA	Head and Neck Cancer	Larynx Squamous Cell Carcinoma	1.37	8.92195	Head and Neck Cancer	none
P-0000320-T01-IM3	NA	NA	NA	NA	NA	NA	NA	NA	NA	NA	Thyroid Cancer	Anaplastic Thyroid Cancer	1.15	2.23049	Thyroid Cancer	none
P-0000321-T02-IM3	NA	NA	NA	NA	NA	NA	NA	NA	NA	NA	Endometrial Cancer	Uterine Undifferentiated Carcinoma	0.83	6.69146	Endometrial Cancer	none
P-0000322-T01-IM3	NA	NA	NA	NA	NA	NA	NA	NA	NA	NA	Gestational Trophoblastic Disease	Choriocarcinoma	6.33	7.80671	Gestational Trophoblastic Disease Hypermutated	none
P-0000323-T01-IM3	NA	NA	NA	NA	NA	NA	NA	NA	NA	NA	Small Cell Lung Cancer	Small Cell Lung Cancer	1.84	14.4982	Small Cell Lung Cancer	none
P-0000324-T01-IM3	NA	NA	NA	NA	NA	NA	NA	NA	NA	NA	Cancer of Unknown Primary	Cancer of Unknown Primary	0.37	3.34573	Cancer of Unknown Primary	none
P-0000325-T01-IM3	NA	NA	NA	NA	NA	NA	NA	NA	NA	NA	Anal Cancer	Anal Squamous Cell Carcinoma	0.17	3.34573	Anal Cancer	none
P-0000326-T01-IM3	NA	NA	NA	NA	NA	NA	NA	NA	NA	NA	Cancer of Unknown Primary	Cancer of Unknown Primary	0	4.46097	Cancer of Unknown Primary	none
P-0000327-T01-IM3	NA	NA	NA	NA	NA	NA	NA	NA	NA	NA	Hepatobiliary Cancer	Intrahepatic Cholangiocarcinoma	1.08	3.34573	Hepatobiliary Cancer	none
P-0000328-T01-IM3	NA	NA	NA	NA	NA	NA	NA	NA	NA	NA	Hepatobiliary Cancer	Intrahepatic Cholangiocarcinoma	0.81	4.46097	Hepatobiliary Cancer	none
P-0000329-T01-IM3	NA	NA	NA	NA	NA	NA	NA	NA	NA	NA	Non-Small Cell Lung Cancer	Lung Squamous Cell Carcinoma	3.26	4.46097	Non-Small Cell Lung Cancer Hypermutated	none
P-0000332-T01-IM3	NA	NA	NA	NA	NA	NA	NA	NA	NA	NA	Mesothelioma	Pleural Mesothelioma, Sarcomatoid Type	0.1	2.23049	Mesothelioma	none
P-0000333-T01-IM3	NA	NA	NA	NA	NA	NA	NA	NA	NA	NA	Thyroid Cancer	Poorly Differentiated Thyroid Cancer	0.09	2.23049	Thyroid Cancer	none
P-0000334-T01-IM3	NA	NA	NA	NA	NA	NA	NA	NA	NA	NA	Ovarian Cancer	High-Grade Serous Ovarian Cancer	3.06	7.80671	Ovarian Cancer Hypermutated	none
P-0000335-T01-IM3	NA	NA	NA	NA	NA	NA	NA	NA	NA	NA	Breast Cancer	Breast Invasive Ductal Carcinoma	1.17	2.23049	Breast Cancer	none
P-0000336-T01-IM3	NA	NA	NA	NA	NA	NA	NA	NA	NA	NA	Cancer of Unknown Primary	Cancer of Unknown Primary	0.42	15.6134	Cancer of Unknown Primary	none
P-0000337-T01-IM3	NA	NA	NA	NA	NA	NA	NA	NA	NA	NA	Breast Cancer	Breast Invasive Ductal Carcinoma	1.07	3.34573	Breast Cancer	none
P-0000339-T01-IM3	NA	NA	NA	NA	NA	NA	NA	NA	NA	NA	Small Cell Lung Cancer	Small Cell Lung Cancer	0.84	4.46097	Small Cell Lung Cancer	none
P-0000340-T01-IM3	NA	NA	NA	NA	NA	NA	NA	NA	NA	NA	Salivary Gland Cancer	Adenoid Cystic Carcinoma	0.37	3.34573	Salivary Gland Cancer	none
P-0000341-T01-IM3	NA	NA	NA	NA	NA	NA	NA	NA	NA	NA	Breast Cancer	Breast Invasive Ductal Carcinoma	1.15	1.11524	Breast Cancer	none
P-0000342-T01-IM3	NA	NA	NA	NA	NA	NA	NA	NA	NA	NA	Esophagogastric Cancer	Adenocarcinoma of the Gastroesophageal Junction	0.63	5.57622	Esophagogastric Cancer	none
P-0000343-T01-IM3	NA	NA	NA	NA	NA	NA	NA	NA	NA	NA	Endometrial Cancer	Uterine Serous Carcinoma/Uterine Papillary Serous Carcinoma	0	4.46097	Endometrial Cancer	none
P-0000344-T01-IM3	NA	NA	NA	NA	NA	NA	NA	NA	NA	NA	Non-Small Cell Lung Cancer	Lung Adenocarcinoma	0.09	5.57622	Non-Small Cell Lung Cancer	none
P-0000345-T01-IM3	NA	NA	NA	NA	NA	NA	NA	NA	NA	NA	Breast Cancer	Breast Invasive Ductal Carcinoma	2.47	6.69146	Breast Cancer Hypermutated	none
P-0000346-T01-IM3	NA	NA	NA	NA	NA	NA	NA	NA	NA	NA	Breast Cancer	Breast Invasive Ductal Carcinoma	0.66	4.46097	Breast Cancer	none
P-0000347-T01-IM3	NA	NA	NA	NA	NA	NA	NA	NA	NA	NA	Non-Small Cell Lung Cancer	Lung Adenocarcinoma	0.65	5.57622	Non-Small Cell Lung Cancer	none
P-0000348-T01-IM3	NA	NA	NA	NA	NA	NA	NA	NA	NA	NA	Non-Small Cell Lung Cancer	Lung Adenocarcinoma	0.9	3.34573	Non-Small Cell Lung Cancer	none
P-0000349-T01-IM3	NA	NA	NA	NA	NA	NA	NA	NA	NA	NA	Non-Small Cell Lung Cancer	Lung Adenocarcinoma	0.32	7.80671	Non-Small Cell Lung Cancer	none
P-0000350-T01-IM3	NA	NA	NA	NA	NA	NA	NA	NA	NA	NA	Renal Cell Carcinoma	Unclassified Renal Cell Carcinoma	0	0	Renal Cell Carcinoma	none
P-0000351-T01-IM3	NA	NA	NA	NA	NA	NA	NA	NA	NA	NA	Non-Small Cell Lung Cancer	Lung Squamous Cell Carcinoma	0.57	7.80671	Non-Small Cell Lung Cancer	none
P-0000352-T01-IM3	NA	NA	NA	NA	NA	NA	NA	NA	NA	NA	Non-Small Cell Lung Cancer	Lung Adenocarcinoma	0.08	4.46097	Non-Small Cell Lung Cancer	none
P-0000353-T01-IM3	NA	NA	NA	NA	NA	NA	NA	NA	NA	NA	Breast Cancer	Breast Invasive Ductal Carcinoma	2.53	3.34573	Breast Cancer Hypermutated	none
P-0000354-T01-IM3	NA	NA	NA	NA	NA	NA	NA	NA	NA	NA	Thyroid Cancer	Papillary Thyroid Cancer	0	1.11524	Thyroid Cancer	none
P-0000355-T01-IM3	NA	NA	NA	NA	NA	NA	NA	NA	NA	NA	Uterine Sarcoma	Uterine Leiomyosarcoma	0.46	4.46097	Uterine Sarcoma	none
P-0000356-T01-IM3	NA	NA	NA	NA	NA	NA	NA	NA	NA	NA	Breast Cancer	Breast Invasive Ductal Carcinoma	0.48	4.46097	Breast Cancer	none
P-0000357-T01-IM3	NA	NA	NA	NA	NA	NA	NA	NA	NA	NA	Cancer of Unknown Primary	Cancer of Unknown Primary	0.7	0	Cancer of Unknown Primary	none
P-0000358-T01-IM3	NA	NA	NA	NA	NA	NA	NA	NA	NA	NA	Breast Cancer	Breast Invasive Lobular Carcinoma	0.79	2.23049	Breast Cancer	none
P-0000359-T01-IM3	NA	NA	NA	NA	NA	NA	NA	NA	NA	NA	Thyroid Cancer	Papillary Thyroid Cancer	0	1.11524	Thyroid Cancer	none
P-0000360-T01-IM3	NA	NA	NA	NA	NA	NA	NA	NA	NA	NA	Hepatobiliary Cancer	Intrahepatic Cholangiocarcinoma	0.85	1.11524	Hepatobiliary Cancer	none
P-0000361-T01-IM3	NA	NA	NA	NA	NA	NA	NA	NA	NA	NA	Soft Tissue Sarcoma	Ossifying Fibromyxoid Tumor	0.75	0	Soft Tissue Sarcoma	none
P-0000362-T01-IM3	NA	NA	NA	NA	NA	NA	NA	NA	NA	NA	Hepatobiliary Cancer	Intrahepatic Cholangiocarcinoma	0.09	1.11524	Hepatobiliary Cancer	none
P-0000363-T01-IM3	NA	NA	NA	NA	NA	NA	NA	NA	NA	NA	Non-Small Cell Lung Cancer	Lung Squamous Cell Carcinoma	1.96	12.2677	Non-Small Cell Lung Cancer	none
P-0000364-T01-IM3	NA	NA	NA	NA	NA	NA	NA	NA	NA	NA	Bladder Cancer	Bladder Urothelial Carcinoma	0.44	8.92195	Bladder Cancer	none
P-0000365-T01-IM3	NA	NA	NA	NA	NA	NA	NA	NA	NA	NA	Soft Tissue Sarcoma	Solitary Fibrous Tumor/Hemangiopericytoma	0.78	7.80671	Soft Tissue Sarcoma	none
P-0000366-T01-IM3	NA	NA	NA	NA	NA	NA	NA	NA	NA	NA	Ovarian Cancer	High-Grade Serous Ovarian Cancer	4.34	3.34573	Ovarian Cancer Hypermutated	none
P-0000367-T01-IM3	NA	NA	NA	NA	NA	NA	NA	NA	NA	NA	Endometrial Cancer	Uterine Clear Cell Carcinoma	1.06	3.34573	Endometrial Cancer	none
P-0000368-T01-IM3	NA	NA	NA	NA	NA	NA	NA	NA	NA	NA	Mesothelioma	Pleural Mesothelioma, Epithelioid Type	0.29	1.11524	Mesothelioma	none
P-0000369-T01-IM3	NA	NA	NA	NA	NA	NA	NA	NA	NA	NA	Esophagogastric Cancer	Stomach Adenocarcinoma	0.09	3.34573	Esophagogastric Cancer	none
P-0000370-T01-IM3	NA	NA	NA	NA	NA	NA	NA	NA	NA	NA	Non-Small Cell Lung Cancer	Lung Adenocarcinoma	2.37	10.0372	Non-Small Cell Lung Cancer Hypermutated	none
P-0000372-T01-IM3	NA	NA	NA	NA	NA	NA	NA	NA	NA	NA	Skin Cancer, Non-Melanoma	Cutaneous Squamous Cell Carcinoma	0.88	30.1116	Skin Cancer, Non-Melanoma	none
P-0000373-T01-IM3	NA	NA	NA	NA	NA	NA	NA	NA	NA	NA	Prostate Cancer	Prostate Adenocarcinoma	0.09	1.11524	Prostate Cancer	none
P-0000374-T01-IM3	NA	NA	NA	NA	NA	NA	NA	NA	NA	NA	Salivary Gland Cancer	Adenoid Cystic Carcinoma	0.61	2.23049	Salivary Gland Cancer	none
P-0000375-T02-IM5	NA	NA	NA	NA	NA	NA	NA	NA	NA	NA	Breast Cancer	Breast Invasive Ductal Carcinoma	0.53	0.983789	Breast Cancer	none
P-0000376-T01-IM3	NA	NA	NA	NA	NA	NA	NA	NA	NA	NA	Ovarian Cancer	Ovarian Carcinosarcoma/Malignant Mixed Mesodermal Tumor	0.52	2.23049	Ovarian Cancer	none
P-0000377-T01-IM3	NA	NA	NA	NA	NA	NA	NA	NA	NA	NA	Prostate Cancer	Prostate Adenocarcinoma	2.38	7.80671	Prostate Cancer Hypermutated	none
P-0000378-T01-IM3	NA	NA	NA	NA	NA	NA	NA	NA	NA	NA	Glioma	Glioblastoma Multiforme	0.09	6.69146	Glioma	none
P-0000379-T02-IM3	NA	NA	NA	NA	NA	NA	NA	NA	NA	NA	Bone Cancer	Myxoid Chondrosarcoma	0	1.11524	Bone Cancer	none
P-0000380-T01-IM3	NA	NA	NA	NA	NA	NA	NA	NA	NA	NA	Non-Small Cell Lung Cancer	Lung Squamous Cell Carcinoma	1.47	6.69146	Non-Small Cell Lung Cancer	none
P-0000381-T01-IM3	NA	NA	NA	NA	NA	NA	NA	NA	NA	NA	Breast Cancer	Breast Mixed Ductal and Lobular Carcinoma	0.45	12.2677	Breast Cancer	none
P-0000382-T01-IM3	NA	NA	NA	NA	NA	NA	NA	NA	NA	NA	Uterine Sarcoma	Uterine Leiomyosarcoma	1.74	7.80671	Uterine Sarcoma	none
P-0000383-T01-IM3	NA	NA	NA	NA	NA	NA	NA	NA	NA	NA	Esophagogastric Cancer	Esophageal Adenocarcinoma	1.14	3.34573	Esophagogastric Cancer	none
P-0000384-T01-IM3	NA	NA	NA	NA	NA	NA	NA	NA	NA	NA	Bladder Cancer	Upper Tract Urothelial Carcinoma	0.41	8.92195	Bladder Cancer	none
P-0000386-T01-IM3	NA	NA	NA	NA	NA	NA	NA	NA	NA	NA	Bladder Cancer	Bladder Urothelial Carcinoma	0.17	7.80671	Bladder Cancer	none
P-0000387-T01-IM3	NA	NA	NA	NA	NA	NA	NA	NA	NA	NA	Small Cell Lung Cancer	Small Cell Lung Cancer	1.56	5.57622	Small Cell Lung Cancer	none
P-0000388-T01-IM3	NA	NA	NA	NA	NA	NA	NA	NA	NA	NA	Non-Small Cell Lung Cancer	Lung Adenocarcinoma	0.4	14.4982	Non-Small Cell Lung Cancer	none
P-0000390-T01-IM3	NA	NA	NA	NA	NA	NA	NA	NA	NA	NA	Non-Small Cell Lung Cancer	Lung Adenocarcinoma	3.23	3.34573	Non-Small Cell Lung Cancer Hypermutated	none
P-0000391-T01-IM3	NA	NA	NA	NA	NA	NA	NA	NA	NA	NA	Prostate Cancer	Prostate Adenocarcinoma	0	1.11524	Prostate Cancer	none
P-0000392-T01-IM3	NA	NA	NA	NA	NA	NA	NA	NA	NA	NA	Breast Cancer	Breast Invasive Ductal Carcinoma	0.1	3.34573	Breast Cancer	none
P-0000394-T01-IM3	NA	NA	NA	NA	NA	NA	NA	NA	NA	NA	Bladder Cancer	Upper Tract Urothelial Carcinoma	0.39	2.23049	Bladder Cancer	none
P-0000395-T01-IM3	NA	NA	NA	NA	NA	NA	NA	NA	NA	NA	Non-Small Cell Lung Cancer	Lung Adenocarcinoma	0.99	8.92195	Non-Small Cell Lung Cancer	none
P-0000396-T01-IM3	NA	NA	NA	NA	NA	NA	NA	NA	NA	NA	Head and Neck Cancer	Oropharynx Squamous Cell Carcinoma	3.27	10.0372	Head and Neck Cancer Hypermutated	none
P-0000397-T01-IM3	NA	NA	NA	NA	NA	NA	NA	NA	NA	NA	Breast Cancer	Breast Invasive Lobular Carcinoma	0.56	15.6134	Breast Cancer	none
P-0000398-T01-IM3	NA	NA	NA	NA	NA	NA	NA	NA	NA	NA	Breast Cancer	Breast Invasive Ductal Carcinoma	1	2.23049	Breast Cancer	none
P-0000400-T01-IM3	NA	NA	NA	NA	NA	NA	NA	NA	NA	NA	Bladder Cancer	Urethral Adenocarcinoma	0.26	5.57622	Bladder Cancer	none
P-0000401-T01-IM3	NA	NA	NA	NA	NA	NA	NA	NA	NA	NA	Prostate Cancer	Prostate Adenocarcinoma	0.27	0	Prostate Cancer	none
P-0000402-T01-IM3	NA	NA	NA	NA	NA	NA	NA	NA	NA	NA	Hepatobiliary Cancer	Intrahepatic Cholangiocarcinoma	0.27	1.11524	Hepatobiliary Cancer	none
P-0000403-T01-IM3	NA	NA	NA	NA	NA	NA	NA	NA	NA	NA	Ovarian Cancer	High-Grade Serous Ovarian Cancer	5.94	3.34573	Ovarian Cancer Hypermutated	none
P-0000404-T01-IM3	NA	NA	NA	NA	NA	NA	NA	NA	NA	NA	Endometrial Cancer	Uterine Endometrioid Carcinoma	0.46	7.80671	Endometrial Cancer	none
P-0000405-T01-IM3	NA	NA	NA	NA	NA	NA	NA	NA	NA	NA	Non-Small Cell Lung Cancer	Lung Adenocarcinoma	0	14.4982	Non-Small Cell Lung Cancer	none
P-0000406-T01-IM3	NA	NA	NA	NA	NA	NA	NA	NA	NA	NA	Esophagogastric Cancer	Adenocarcinoma of the Gastroesophageal Junction	1.92	0	Esophagogastric Cancer	none
P-0000407-T01-IM3	NA	NA	NA	NA	NA	NA	NA	NA	NA	NA	Breast Cancer	Breast Invasive Ductal Carcinoma	4.88	6.69146	Breast Cancer Hypermutated	none
P-0000408-T01-IM3	NA	NA	NA	NA	NA	NA	NA	NA	NA	NA	Esophagogastric Cancer	Stomach Adenocarcinoma	2.51	7.80671	Esophagogastric Cancer Hypermutated	none
P-0000409-T01-IM3	NA	NA	NA	NA	NA	NA	NA	NA	NA	NA	Breast Cancer	Breast Invasive Ductal Carcinoma	2.73	6.69146	Breast Cancer Hypermutated	none
P-0000410-T01-IM3	NA	NA	NA	NA	NA	NA	NA	NA	NA	NA	Bladder Cancer	Bladder Urothelial Carcinoma	0.25	8.92195	Bladder Cancer	none
P-0000411-T01-IM3	NA	NA	NA	NA	NA	NA	NA	NA	NA	NA	Breast Cancer	Breast Mixed Ductal and Lobular Carcinoma	0.89	3.34573	Breast Cancer	none
P-0000412-T01-IM3	NA	NA	NA	NA	NA	NA	NA	NA	NA	NA	Breast Cancer	Breast Invasive Ductal Carcinoma	0	1.11524	Breast Cancer	none
P-0000413-T01-IM3	NA	NA	NA	NA	NA	NA	NA	NA	NA	NA	Esophagogastric Cancer	Stomach Adenocarcinoma	0.09	1.11524	Esophagogastric Cancer	none
P-0000414-T01-IM3	NA	NA	NA	NA	NA	NA	NA	NA	NA	NA	Breast Cancer	Breast Invasive Ductal Carcinoma	2.19	2.23049	Breast Cancer Hypermutated	none
P-0000415-T01-IM3	NA	NA	NA	NA	NA	NA	NA	NA	NA	NA	Thyroid Cancer	Papillary Thyroid Cancer	1.18	4.46097	Thyroid Cancer	none
P-0000416-T01-IM3	NA	NA	NA	NA	NA	NA	NA	NA	NA	NA	Endometrial Cancer	Uterine Serous Carcinoma/Uterine Papillary Serous Carcinoma	1.44	3.34573	Endometrial Cancer	none
P-0000417-T01-IM3	NA	NA	NA	NA	NA	NA	NA	NA	NA	NA	Esophagogastric Cancer	Stomach Adenocarcinoma	0.43	4.46097	Esophagogastric Cancer	none
P-0000418-T01-IM3	NA	NA	NA	NA	NA	NA	NA	NA	NA	NA	Non-Small Cell Lung Cancer	Lung Squamous Cell Carcinoma	2.24	2.23049	Non-Small Cell Lung Cancer Hypermutated	none
P-0000419-T01-IM3	NA	NA	NA	NA	NA	NA	NA	NA	NA	NA	Hepatobiliary Cancer	Intrahepatic Cholangiocarcinoma	0.1	0	Hepatobiliary Cancer	none
P-0000420-T01-IM3	NA	NA	NA	NA	NA	NA	NA	NA	NA	NA	Anal Cancer	Anal Squamous Cell Carcinoma	0.2	1.11524	Anal Cancer	none
P-0000421-T01-IM3	NA	NA	NA	NA	NA	NA	NA	NA	NA	NA	Pancreatic Cancer	Pancreatic Adenocarcinoma	0.08	0	Pancreatic Cancer	none
P-0000422-T01-IM3	NA	NA	NA	NA	NA	NA	NA	NA	NA	NA	Breast Cancer	Breast Invasive Lobular Carcinoma	0.47	6.69146	Breast Cancer	none
P-0000425-T01-IM3	NA	NA	NA	NA	NA	NA	NA	NA	NA	NA	Thyroid Cancer	Papillary Thyroid Cancer	0.17	2.23049	Thyroid Cancer	none
P-0000426-T01-IM3	NA	NA	NA	NA	NA	NA	NA	NA	NA	NA	Non-Small Cell Lung Cancer	Lung Adenocarcinoma	0.4	7.80671	Non-Small Cell Lung Cancer	none
P-0000427-T01-IM3	NA	NA	NA	NA	NA	NA	NA	NA	NA	NA	Non-Small Cell Lung Cancer	Lung Adenocarcinoma	0.41	12.2677	Non-Small Cell Lung Cancer	none
P-0000428-T01-IM3	NA	NA	NA	NA	NA	NA	NA	NA	NA	NA	Breast Cancer	Breast Invasive Ductal Carcinoma	0.35	2.23049	Breast Cancer	none
P-0000429-T01-IM3	NA	NA	NA	NA	NA	NA	NA	NA	NA	NA	Germ Cell Tumor	Seminoma	2.05	2.23049	Germ Cell Tumor Hypermutated	none
P-0000431-T01-IM3	NA	NA	NA	NA	NA	NA	NA	NA	NA	NA	Prostate Cancer	Prostate Adenocarcinoma	0.34	1.11524	Prostate Cancer	none
P-0000432-T01-IM3	NA	NA	NA	NA	NA	NA	NA	NA	NA	NA	Breast Cancer	Breast Mixed Ductal and Lobular Carcinoma	0	1.11524	Breast Cancer	none
P-0000433-T01-IM3	NA	NA	NA	NA	NA	NA	NA	NA	NA	NA	Head and Neck Cancer	Oropharynx Squamous Cell Carcinoma	0.28	5.57622	Head and Neck Cancer	none
P-0000434-T01-IM3	NA	NA	NA	NA	NA	NA	NA	NA	NA	NA	Salivary Gland Cancer	Adenoid Cystic Carcinoma	0.11	5.57622	Salivary Gland Cancer	none
P-0000435-T01-IM3	NA	NA	NA	NA	NA	NA	NA	NA	NA	NA	Breast Cancer	Breast Invasive Ductal Carcinoma	1.57	3.34573	Breast Cancer	none
P-0000436-T01-IM3	NA	NA	NA	NA	NA	NA	NA	NA	NA	NA	Esophagogastric Cancer	Esophageal Adenocarcinoma	0.26	4.46097	Esophagogastric Cancer	none
P-0000438-T01-IM3	NA	NA	NA	NA	NA	NA	NA	NA	NA	NA	Breast Cancer	Breast Mixed Ductal and Lobular Carcinoma	27.12	3.34573	Breast Cancer Hypermutated	none
P-0000439-T01-IM3	NA	NA	NA	NA	NA	NA	NA	NA	NA	NA	Skin Cancer, Non-Melanoma	Merkel Cell Carcinoma	0.26	0	Skin Cancer, Non-Melanoma	none
P-0000440-T01-IM3	NA	NA	NA	NA	NA	NA	NA	NA	NA	NA	Breast Cancer	Breast Invasive Ductal Carcinoma	0.38	5.57622	Breast Cancer	none
P-0000441-T01-IM3	NA	NA	NA	NA	NA	NA	NA	NA	NA	NA	Prostate Cancer	Prostate Adenocarcinoma	1.18	7.80671	Prostate Cancer	none
P-0000442-T01-IM3	NA	NA	NA	NA	NA	NA	NA	NA	NA	NA	Prostate Cancer	Prostate Adenocarcinoma	0.18	1.11524	Prostate Cancer	none
P-0000443-T01-IM3	NA	NA	NA	NA	NA	NA	NA	NA	NA	NA	Germ Cell Tumor	Mixed Germ Cell Tumor	0.67	4.46097	Germ Cell Tumor	none
P-0000444-T01-IM3	NA	NA	NA	NA	NA	NA	NA	NA	NA	NA	Esophagogastric Cancer	Esophageal Adenocarcinoma	0.75	3.34573	Esophagogastric Cancer	none
P-0000445-T01-IM3	NA	NA	NA	NA	NA	NA	NA	NA	NA	NA	Breast Cancer	Breast Invasive Ductal Carcinoma	0	2.23049	Breast Cancer	none
P-0000446-T01-IM3	NA	NA	NA	NA	NA	NA	NA	NA	NA	NA	Esophagogastric Cancer	Stomach Adenocarcinoma	0.35	5.57622	Esophagogastric Cancer	none
P-0000447-T01-IM3	NA	NA	NA	NA	NA	NA	NA	NA	NA	NA	Breast Cancer	Breast Invasive Ductal Carcinoma	1.07	3.34573	Breast Cancer	none
P-0000449-T01-IM3	NA	NA	NA	NA	NA	NA	NA	NA	NA	NA	Prostate Cancer	Prostate Adenocarcinoma	4.76	18.9591	Prostate Cancer Hypermutated	none
P-0000450-T01-IM3	NA	NA	NA	NA	NA	NA	NA	NA	NA	NA	Germ Cell Tumor	Yolk Sac Tumor	0.72	2.23049	Germ Cell Tumor	none
P-0000451-T01-IM3	NA	NA	NA	NA	NA	NA	NA	NA	NA	NA	Uterine Sarcoma	Uterine Leiomyosarcoma	1.93	4.46097	Uterine Sarcoma	none
P-0000452-T01-IM3	NA	NA	NA	NA	NA	NA	NA	NA	NA	NA	Cervical Cancer	Cervical Squamous Cell Carcinoma	0.91	6.69146	Cervical Cancer	none
P-0000453-T01-IM3	NA	NA	NA	NA	NA	NA	NA	NA	NA	NA	Cervical Cancer	Endocervical Adenocarcinoma	0.68	6.69146	Cervical Cancer	none
P-0000454-T01-IM3	NA	NA	NA	NA	NA	NA	NA	NA	NA	NA	Head and Neck Cancer	Oropharynx Squamous Cell Carcinoma	0.1	2.23049	Head and Neck Cancer	none
P-0000455-T01-IM3	NA	NA	NA	NA	NA	NA	NA	NA	NA	NA	Small Cell Lung Cancer	Small Cell Lung Cancer	3.13	3.34573	Small Cell Lung Cancer Hypermutated	none
P-0000456-T01-IM3	NA	NA	NA	NA	NA	NA	NA	NA	NA	NA	Germ Cell Tumor	Mixed Germ Cell Tumor	0	5.57622	Germ Cell Tumor	none
P-0000457-T01-IM3	NA	NA	NA	NA	NA	NA	NA	NA	NA	NA	Bladder Cancer	Upper Tract Urothelial Carcinoma	2.21	5.57622	Bladder Cancer Hypermutated	none
P-0000458-T01-IM3	NA	NA	NA	NA	NA	NA	NA	NA	NA	NA	Non-Small Cell Lung Cancer	Lung Adenocarcinoma	0.48	1.11524	Non-Small Cell Lung Cancer	none
P-0000459-T01-IM3	NA	NA	NA	NA	NA	NA	NA	NA	NA	NA	Non-Small Cell Lung Cancer	Lung Adenocarcinoma	0.63	8.92195	Non-Small Cell Lung Cancer	none
P-0000460-T01-IM3	NA	NA	NA	NA	NA	NA	NA	NA	NA	NA	Thyroid Cancer	Poorly Differentiated Thyroid Cancer	0	2.23049	Thyroid Cancer	none
P-0000461-T01-IM3	NA	NA	NA	NA	NA	NA	NA	NA	NA	NA	Germ Cell Tumor	Mixed Germ Cell Tumor	0.7	5.57622	Germ Cell Tumor	none
P-0000462-T01-IM3	NA	NA	NA	NA	NA	NA	NA	NA	NA	NA	Breast Cancer	Breast Invasive Ductal Carcinoma	0.27	4.46097	Breast Cancer	none
P-0000463-T01-IM3	NA	NA	NA	NA	NA	NA	NA	NA	NA	NA	Non-Small Cell Lung Cancer	Lung Squamous Cell Carcinoma	0.86	11.1524	Non-Small Cell Lung Cancer	none
P-0000464-T01-IM3	NA	NA	NA	NA	NA	NA	NA	NA	NA	NA	Breast Cancer	Breast Invasive Ductal Carcinoma	0.41	2.23049	Breast Cancer	none
P-0000465-T01-IM3	NA	NA	NA	NA	NA	NA	NA	NA	NA	NA	Endometrial Cancer	Uterine Endometrioid Carcinoma	0.53	2.23049	Endometrial Cancer	none
P-0000466-T01-IM3	NA	NA	NA	NA	NA	NA	NA	NA	NA	NA	Breast Cancer	Breast Invasive Ductal Carcinoma	0	4.46097	Breast Cancer	none
P-0000467-T01-IM3	NA	NA	NA	NA	NA	NA	NA	NA	NA	NA	Head and Neck Cancer	Oral Cavity Squamous Cell Carcinoma	0	2.23049	Head and Neck Cancer	none
P-0000468-T01-IM3	NA	NA	NA	NA	NA	NA	NA	NA	NA	NA	Breast Cancer	Breast Invasive Ductal Carcinoma	0	5.57622	Breast Cancer	none
P-0000469-T01-IM3	NA	NA	NA	NA	NA	NA	NA	NA	NA	NA	Breast Cancer	Breast Invasive Ductal Carcinoma	0.79	8.92195	Breast Cancer	none
P-0000470-T02-IM5	NA	NA	NA	NA	NA	NA	NA	NA	NA	NA	Breast Cancer	Breast Invasive Ductal Carcinoma	0.88	3.93516	Breast Cancer	none
P-0000471-T01-IM3	NA	NA	NA	NA	NA	NA	NA	NA	NA	NA	Breast Cancer	Breast Invasive Ductal Carcinoma	2.45	1.11524	Breast Cancer Hypermutated	none
P-0000472-T01-IM3	NA	NA	NA	NA	NA	NA	NA	NA	NA	NA	Breast Cancer	Breast Invasive Ductal Carcinoma	5.7	2.23049	Breast Cancer Hypermutated	none
P-0000473-T01-IM3	NA	NA	NA	NA	NA	NA	NA	NA	NA	NA	Breast Cancer	Breast Invasive Ductal Carcinoma	0	4.46097	Breast Cancer	none
P-0000474-T01-IM3	NA	NA	NA	NA	NA	NA	NA	NA	NA	NA	Non-Small Cell Lung Cancer	Lung Adenocarcinoma	0.08	0	Non-Small Cell Lung Cancer	none
P-0000475-T01-IM3	NA	NA	NA	NA	NA	NA	NA	NA	NA	NA	Germ Cell Tumor	Yolk Sac Tumor	6.28	6.69146	Germ Cell Tumor Hypermutated	none
P-0000476-T01-IM3	NA	NA	NA	NA	NA	NA	NA	NA	NA	NA	CNS Cancer	Anaplastic Ependymoma	0.27	1.11524	CNS Cancer	none
P-0000477-T01-IM3	NA	NA	NA	NA	NA	NA	NA	NA	NA	NA	Non-Small Cell Lung Cancer	Atypical Lung Carcinoid	0.08	1.11524	Non-Small Cell Lung Cancer	none
P-0000478-T01-IM3	NA	NA	NA	NA	NA	NA	NA	NA	NA	NA	Breast Cancer	Breast Invasive Ductal Carcinoma	0.08	1.11524	Breast Cancer	none
P-0000479-T01-IM3	NA	NA	NA	NA	NA	NA	NA	NA	NA	NA	Prostate Cancer	Prostate Adenocarcinoma	0	1.11524	Prostate Cancer	none
P-0000480-T01-IM3	NA	NA	NA	NA	NA	NA	NA	NA	NA	NA	Skin Cancer, Non-Melanoma	Sweat Gland Carcinoma/Apocrine Eccrine Carcinoma	1.83	4.46097	Skin Cancer, Non-Melanoma	none
P-0000481-T01-IM3	NA	NA	NA	NA	NA	NA	NA	NA	NA	NA	Esophagogastric Cancer	Stomach Adenocarcinoma	0.39	0	Esophagogastric Cancer	none
P-0000482-T01-IM3	NA	NA	NA	NA	NA	NA	NA	NA	NA	NA	Uterine Sarcoma	Uterine Leiomyosarcoma	0.09	3.34573	Uterine Sarcoma	none
P-0000483-T01-IM3	NA	NA	NA	NA	NA	NA	NA	NA	NA	NA	Breast Cancer	Breast Invasive Ductal Carcinoma	0.78	3.34573	Breast Cancer	none
P-0000484-T01-IM3	NA	NA	NA	NA	NA	NA	NA	NA	NA	NA	Prostate Cancer	Prostate Adenocarcinoma	0	2.23049	Prostate Cancer	none
P-0000485-T01-IM3	NA	NA	NA	NA	NA	NA	NA	NA	NA	NA	Esophagogastric Cancer	Esophageal Adenocarcinoma	0.26	14.4982	Esophagogastric Cancer	none
P-0000486-T01-IM3	NA	NA	NA	NA	NA	NA	NA	NA	NA	NA	Glioma	Anaplastic Oligodendroglioma	0.17	4.46097	Glioma	none
P-0000488-T01-IM3	NA	NA	NA	NA	NA	NA	NA	NA	NA	NA	Esophagogastric Cancer	Stomach Adenocarcinoma	0.07	1.11524	Esophagogastric Cancer	none
P-0000489-T01-IM3	NA	NA	NA	NA	NA	NA	NA	NA	NA	NA	Salivary Gland Cancer	Salivary Duct Carcinoma	3	2.23049	Salivary Gland Cancer Hypermutated	none
P-0000490-T01-IM3	NA	NA	NA	NA	NA	NA	NA	NA	NA	NA	Breast Cancer	Breast Invasive Ductal Carcinoma	0.28	3.34573	Breast Cancer	none
P-0000491-T01-IM3	NA	NA	NA	NA	NA	NA	NA	NA	NA	NA	Non-Small Cell Lung Cancer	Lung Adenocarcinoma	1.48	28.9963	Non-Small Cell Lung Cancer	none
P-0000493-T01-IM3	NA	NA	NA	NA	NA	NA	NA	NA	NA	NA	Colorectal Cancer	Colon Adenocarcinoma	0	4.46097	Colorectal Cancer	none
P-0000494-T01-IM3	NA	NA	NA	NA	NA	NA	NA	NA	NA	NA	Cancer of Unknown Primary	Cancer of Unknown Primary	0	1.11524	Cancer of Unknown Primary	none
P-0000495-T01-IM3	NA	NA	NA	NA	NA	NA	NA	NA	NA	NA	Breast Cancer	Breast Invasive Ductal Carcinoma	0.08	11.1524	Breast Cancer	none
P-0000497-T01-IM3	NA	NA	NA	NA	NA	NA	NA	NA	NA	NA	Soft Tissue Sarcoma	Embryonal Rhabdomyosarcoma	0.95	3.34573	Soft Tissue Sarcoma	none
P-0000499-T01-IM3	NA	NA	NA	NA	NA	NA	NA	NA	NA	NA	Uterine Sarcoma	Uterine Leiomyosarcoma	0.73	2.23049	Uterine Sarcoma	none
P-0000500-T01-IM3	NA	NA	NA	NA	NA	NA	NA	NA	NA	NA	Glioma	Glioblastoma Multiforme	1.35	117.101	Glioma Hypermutated	none
P-0000501-T01-IM3	NA	NA	NA	NA	NA	NA	NA	NA	NA	NA	Gastrointestinal Stromal Tumor	Gastrointestinal Stromal Tumor	0	2.23049	Gastrointestinal Stromal Tumor	none
P-0000502-T01-IM3	NA	NA	NA	NA	NA	NA	NA	NA	NA	NA	Bladder Cancer	Bladder Urothelial Carcinoma	0.26	8.92195	Bladder Cancer	none
P-0000503-T01-IM3	NA	NA	NA	NA	NA	NA	NA	NA	NA	NA	Germ Cell Tumor	Mixed Germ Cell Tumor	0.91	0	Germ Cell Tumor	none
P-0000504-T01-IM3	NA	NA	NA	NA	NA	NA	NA	NA	NA	NA	Prostate Cancer	Prostate Adenocarcinoma	0.34	0	Prostate Cancer	none
P-0000505-T01-IM3	NA	NA	NA	NA	NA	NA	NA	NA	NA	NA	Prostate Cancer	Prostate Adenocarcinoma	0	4.46097	Prostate Cancer	none
P-0000506-T01-IM3	NA	NA	NA	NA	NA	NA	NA	NA	NA	NA	Thyroid Cancer	Poorly Differentiated Thyroid Cancer	0.3	4.46097	Thyroid Cancer	none
P-0000507-T01-IM3	NA	NA	NA	NA	NA	NA	NA	NA	NA	NA	Salivary Gland Cancer	Adenoid Cystic Carcinoma	0.16	6.69146	Salivary Gland Cancer	none
P-0000508-T01-IM3	NA	NA	NA	NA	NA	NA	NA	NA	NA	NA	Breast Cancer	Breast Invasive Ductal Carcinoma	0	1.11524	Breast Cancer	none
P-0000509-T01-IM3	NA	NA	NA	NA	NA	NA	NA	NA	NA	NA	Prostate Cancer	Prostate Adenocarcinoma	0.17	2.23049	Prostate Cancer	none
P-0000510-T01-IM3	NA	NA	NA	NA	NA	NA	NA	NA	NA	NA	Skin Cancer, Non-Melanoma	Merkel Cell Carcinoma	0	2.23049	Skin Cancer, Non-Melanoma	none
P-0000511-T01-IM3	NA	NA	NA	NA	NA	NA	NA	NA	NA	NA	Colorectal Cancer	Mucinous Adenocarcinoma of the Colon and Rectum	0.09	4.46097	Colorectal Cancer	none
P-0000512-T01-IM3	NA	NA	NA	NA	NA	NA	NA	NA	NA	NA	Thyroid Cancer	Medullary Thyroid Cancer	0	1.11524	Thyroid Cancer	none
P-0000513-T01-IM3	NA	NA	NA	NA	NA	NA	NA	NA	NA	NA	Bladder Cancer	Bladder Urothelial Carcinoma	0	7.80671	Bladder Cancer	none
P-0000514-T01-IM3	NA	NA	NA	NA	NA	NA	NA	NA	NA	NA	Breast Cancer	Breast Invasive Lobular Carcinoma	0	3.34573	Breast Cancer	none
P-0000515-T01-IM3	NA	NA	NA	NA	NA	NA	NA	NA	NA	NA	Cancer of Unknown Primary	Cancer of Unknown Primary	0.46	8.92195	Cancer of Unknown Primary	none
P-0000516-T01-IM3	NA	NA	NA	NA	NA	NA	NA	NA	NA	NA	Non-Small Cell Lung Cancer	Lung Squamous Cell Carcinoma	0.35	10.0372	Non-Small Cell Lung Cancer	none
P-0000517-T01-IM3	NA	NA	NA	NA	NA	NA	NA	NA	NA	NA	Breast Cancer	Breast Invasive Ductal Carcinoma	3.86	12.2677	Breast Cancer Hypermutated	none
P-0000519-T01-IM3	NA	NA	NA	NA	NA	NA	NA	NA	NA	NA	Breast Cancer	Breast Invasive Ductal Carcinoma	0	4.46097	Breast Cancer	none
P-0000520-T01-IM3	NA	NA	NA	NA	NA	NA	NA	NA	NA	NA	Colorectal Cancer	Colon Adenocarcinoma	0.34	5.57622	Colorectal Cancer	none
P-0000521-T01-IM3	NA	NA	NA	NA	NA	NA	NA	NA	NA	NA	Prostate Cancer	Prostate Adenocarcinoma	0.39	0	Prostate Cancer	none
P-0000522-T01-IM3	NA	NA	NA	NA	NA	NA	NA	NA	NA	NA	Breast Cancer	Breast Invasive Ductal Carcinoma	1.98	2.23049	Breast Cancer	none
P-0000523-T01-IM3	NA	NA	NA	NA	NA	NA	NA	NA	NA	NA	Esophagogastric Cancer	Stomach Adenocarcinoma	0.46	5.57622	Esophagogastric Cancer	none
P-0000524-T01-IM3	NA	NA	NA	NA	NA	NA	NA	NA	NA	NA	Salivary Gland Cancer	Adenoid Cystic Carcinoma	0.37	3.34573	Salivary Gland Cancer	none
P-0000525-T01-IM3	NA	NA	NA	NA	NA	NA	NA	NA	NA	NA	Breast Cancer	Breast Invasive Ductal Carcinoma	0.09	4.46097	Breast Cancer	none
P-0000526-T01-IM3	NA	NA	NA	NA	NA	NA	NA	NA	NA	NA	Colorectal Cancer	Colon Adenocarcinoma	0.89	6.69146	Colorectal Cancer	none
P-0000527-T01-IM3	NA	NA	NA	NA	NA	NA	NA	NA	NA	NA	Non-Small Cell Lung Cancer	Lung Squamous Cell Carcinoma	0.34	11.1524	Non-Small Cell Lung Cancer	none
P-0000530-T01-IM3	NA	NA	NA	NA	NA	NA	NA	NA	NA	NA	Breast Cancer	Breast Invasive Ductal Carcinoma	1.63	1.11524	Breast Cancer	none
P-0000531-T01-IM3	NA	NA	NA	NA	NA	NA	NA	NA	NA	NA	Non-Small Cell Lung Cancer	Lung Adenocarcinoma	0.09	1.11524	Non-Small Cell Lung Cancer	none
P-0000532-T01-IM3	NA	NA	NA	NA	NA	NA	NA	NA	NA	NA	Breast Cancer	Breast Mixed Ductal and Lobular Carcinoma	0.81	1.11524	Breast Cancer	none
P-0000533-T01-IM3	NA	NA	NA	NA	NA	NA	NA	NA	NA	NA	Thyroid Cancer	Papillary Thyroid Cancer	0.09	4.46097	Thyroid Cancer	none
P-0000535-T01-IM3	NA	NA	NA	NA	NA	NA	NA	NA	NA	NA	Bladder Cancer	Bladder Urothelial Carcinoma	0.43	25.6506	Bladder Cancer	none
P-0000536-T01-IM3	NA	NA	NA	NA	NA	NA	NA	NA	NA	NA	Cancer of Unknown Primary	Cancer of Unknown Primary	0.08	3.34573	Cancer of Unknown Primary	none
P-0000538-T01-IM3	NA	NA	NA	NA	NA	NA	NA	NA	NA	NA	Esophagogastric Cancer	Esophageal Adenocarcinoma	2.01	3.34573	Esophagogastric Cancer Hypermutated	none
P-0000539-T02-IM3	NA	NA	NA	NA	NA	NA	NA	NA	NA	NA	Thyroid Cancer	Medullary Thyroid Cancer	2.01	0	Thyroid Cancer Hypermutated	none
P-0000541-T01-IM3	NA	NA	NA	NA	NA	NA	NA	NA	NA	NA	Prostate Cancer	Prostate Adenocarcinoma	0.36	4.46097	Prostate Cancer	none
P-0000542-T01-IM3	NA	NA	NA	NA	NA	NA	NA	NA	NA	NA	Breast Cancer	Breast Invasive Ductal Carcinoma	1.6	6.69146	Breast Cancer	none
P-0000543-T01-IM3	NA	NA	NA	NA	NA	NA	NA	NA	NA	NA	Mesothelioma	Pleural Mesothelioma, Epithelioid Type	0.54	3.34573	Mesothelioma	none
P-0000544-T01-IM3	NA	NA	NA	NA	NA	NA	NA	NA	NA	NA	Bladder Cancer	Bladder Urothelial Carcinoma	0	0	Bladder Cancer	none
P-0000546-T01-IM3	NA	NA	NA	NA	NA	NA	NA	NA	NA	NA	Mesothelioma	Pleural Mesothelioma, Epithelioid Type	0.26	4.46097	Mesothelioma	none
P-0000547-T01-IM3	NA	NA	NA	NA	NA	NA	NA	NA	NA	NA	Breast Cancer	Breast Invasive Lobular Carcinoma	0.23	6.69146	Breast Cancer	none
P-0000550-T05-IM3	NA	NA	NA	NA	NA	NA	NA	NA	NA	NA	Breast Cancer	Breast Invasive Ductal Carcinoma	Not Available	1.11524	Breast Cancer Hypermutated	none
P-0000552-T01-IM3	NA	NA	NA	NA	NA	NA	NA	NA	NA	NA	Colorectal Cancer	Colon Adenocarcinoma	0.37	6.69146	Colorectal Cancer	none
P-0000553-T01-IM3	NA	NA	NA	NA	NA	NA	NA	NA	NA	NA	Esophagogastric Cancer	Stomach Adenocarcinoma	1.82	6.69146	Esophagogastric Cancer	none
P-0000554-T01-IM3	NA	NA	NA	NA	NA	NA	NA	NA	NA	NA	Non-Small Cell Lung Cancer	Lung Adenocarcinoma	0.82	22.3049	Non-Small Cell Lung Cancer	none
P-0000555-T01-IM3	NA	NA	NA	NA	NA	NA	NA	NA	NA	NA	Thyroid Cancer	Poorly Differentiated Thyroid Cancer	0.85	2.23049	Thyroid Cancer	none
P-0000557-T01-IM3	NA	NA	NA	NA	NA	NA	NA	NA	NA	NA	Non-Small Cell Lung Cancer	Lung Adenocarcinoma	0	1.11524	Non-Small Cell Lung Cancer	none
P-0000558-T01-IM3	NA	NA	NA	NA	NA	NA	NA	NA	NA	NA	Endometrial Cancer	Uterine Endometrioid Carcinoma	12.46	28.9963	Endometrial Cancer Hypermutated	none
P-0000560-T01-IM3	NA	NA	NA	NA	NA	NA	NA	NA	NA	NA	Prostate Cancer	Prostate Adenocarcinoma	0.27	3.34573	Prostate Cancer	none
P-0000561-T01-IM3	NA	NA	NA	NA	NA	NA	NA	NA	NA	NA	Colorectal Cancer	Mucinous Adenocarcinoma of the Colon and Rectum	14.48	25.6506	Colorectal Cancer Hypermutated	none
P-0000562-T01-IM3	NA	NA	NA	NA	NA	NA	NA	NA	NA	NA	Colorectal Cancer	Mucinous Adenocarcinoma of the Colon and Rectum	0	7.80671	Colorectal Cancer	none
P-0000563-T01-IM3	NA	NA	NA	NA	NA	NA	NA	NA	NA	NA	Non-Small Cell Lung Cancer	Lung Adenocarcinoma	0	3.34573	Non-Small Cell Lung Cancer	none
P-0000564-T01-IM3	NA	NA	NA	NA	NA	NA	NA	NA	NA	NA	Soft Tissue Sarcoma	Desmoplastic Small-Round-Cell Tumor	0.1	0	Soft Tissue Sarcoma	none
P-0000566-T01-IM3	NA	NA	NA	NA	NA	NA	NA	NA	NA	NA	Endometrial Cancer	Uterine Mixed Endometrial Carcinoma	0	4.46097	Endometrial Cancer	none
P-0000569-T01-IM3	NA	NA	NA	NA	NA	NA	NA	NA	NA	NA	Non-Small Cell Lung Cancer	Lung Adenocarcinoma	0	1.11524	Non-Small Cell Lung Cancer	none
P-0000570-T01-IM3	NA	NA	NA	NA	NA	NA	NA	NA	NA	NA	Esophagogastric Cancer	Stomach Adenocarcinoma	0.6	3.34573	Esophagogastric Cancer	none
P-0000573-T01-IM3	NA	NA	NA	NA	NA	NA	NA	NA	NA	NA	Head and Neck Cancer	Oral Cavity Squamous Cell Carcinoma	16.69	23.4201	Head and Neck Cancer Hypermutated	none
P-0000574-T01-IM3	NA	NA	NA	NA	NA	NA	NA	NA	NA	NA	Esophagogastric Cancer	Stomach Adenocarcinoma	14.66	2.23049	Esophagogastric Cancer Hypermutated	none
P-0000575-T01-IM3	NA	NA	NA	NA	NA	NA	NA	NA	NA	NA	Anal Cancer	Anal Squamous Cell Carcinoma	0.09	6.69146	Anal Cancer	none
P-0000576-T01-IM3	NA	NA	NA	NA	NA	NA	NA	NA	NA	NA	Uterine Sarcoma	Uterine Leiomyosarcoma	2.13	3.34573	Uterine Sarcoma Hypermutated	none
P-0000578-T01-IM3	NA	NA	NA	NA	NA	NA	NA	NA	NA	NA	Endometrial Cancer	Uterine Serous Carcinoma/Uterine Papillary Serous Carcinoma	0	1.11524	Endometrial Cancer	none
P-0000579-T01-IM3	NA	NA	NA	NA	NA	NA	NA	NA	NA	NA	Soft Tissue Sarcoma	Rhabdomyosarcoma	0.19	0	Soft Tissue Sarcoma	none
P-0000580-T01-IM3	NA	NA	NA	NA	NA	NA	NA	NA	NA	NA	Non-Small Cell Lung Cancer	Lung Adenocarcinoma	3.74	11.1524	Non-Small Cell Lung Cancer Hypermutated	none
P-0000581-T01-IM3	NA	NA	NA	NA	NA	NA	NA	NA	NA	NA	Mesothelioma	Pleural Mesothelioma, Biphasic Type	6.21	2.23049	Mesothelioma Hypermutated	none
P-0000582-T01-IM3	NA	NA	NA	NA	NA	NA	NA	NA	NA	NA	Skin Cancer, Non-Melanoma	Cutaneous Squamous Cell Carcinoma	1.08	65.7994	Skin Cancer, Non-Melanoma	none
P-0000583-T01-IM3	NA	NA	NA	NA	NA	NA	NA	NA	NA	NA	Non-Small Cell Lung Cancer	Lung Adenocarcinoma	0.08	11.1524	Non-Small Cell Lung Cancer	none
P-0000584-T01-IM3	NA	NA	NA	NA	NA	NA	NA	NA	NA	NA	Breast Cancer	Breast Invasive Ductal Carcinoma	16.1	12.2677	Breast Cancer Hypermutated	none
P-0000585-T01-IM3	NA	NA	NA	NA	NA	NA	NA	NA	NA	NA	Breast Cancer	Breast Invasive Ductal Carcinoma	1.25	0	Breast Cancer	none
P-0000586-T01-IM3	NA	NA	NA	NA	NA	NA	NA	NA	NA	NA	Head and Neck Cancer	Oropharynx Squamous Cell Carcinoma	1.43	4.46097	Head and Neck Cancer	none
P-0000587-T01-IM3	NA	NA	NA	NA	NA	NA	NA	NA	NA	NA	Hepatobiliary Cancer	Hepatocellular Carcinoma	0.4	6.69146	Hepatobiliary Cancer	none
P-0000588-T01-IM3	NA	NA	NA	NA	NA	NA	NA	NA	NA	NA	Glioma	Glioblastoma Multiforme	11.02	8.92195	Glioma Hypermutated	none
P-0000589-T01-IM3	NA	NA	NA	NA	NA	NA	NA	NA	NA	NA	Skin Cancer, Non-Melanoma	Merkel Cell Carcinoma	0.08	1.11524	Skin Cancer, Non-Melanoma	none
P-0000590-T01-IM3	NA	NA	NA	NA	NA	NA	NA	NA	NA	NA	Breast Cancer	Breast Invasive Cancer, NOS	15.36	4.46097	Breast Cancer Hypermutated	none
P-0000591-T01-IM3	NA	NA	NA	NA	NA	NA	NA	NA	NA	NA	Cancer of Unknown Primary	Cancer of Unknown Primary	0	5.57622	Cancer of Unknown Primary	none
P-0000592-T01-IM3	NA	NA	NA	NA	NA	NA	NA	NA	NA	NA	Breast Cancer	Breast Mixed Ductal and Lobular Carcinoma	0	5.57622	Breast Cancer	none
P-0000593-T01-IM3	NA	NA	NA	NA	NA	NA	NA	NA	NA	NA	Mesothelioma	Pleural Mesothelioma, Epithelioid Type	0	0	Mesothelioma	none
P-0000594-T01-IM3	NA	NA	NA	NA	NA	NA	NA	NA	NA	NA	Non-Small Cell Lung Cancer	Lung Adenocarcinoma	0.2	5.57622	Non-Small Cell Lung Cancer	none
P-0000595-T01-IM3	NA	NA	NA	NA	NA	NA	NA	NA	NA	NA	Breast Cancer	Breast Invasive Ductal Carcinoma	1.25	1.11524	Breast Cancer	none
P-0000596-T01-IM3	NA	NA	NA	NA	NA	NA	NA	NA	NA	NA	Melanoma	Melanoma of Unknown Primary	0.1	43.4945	Melanoma	none
P-0000597-T01-IM3	NA	NA	NA	NA	NA	NA	NA	NA	NA	NA	Breast Cancer	Breast Invasive Ductal Carcinoma	18.54	7.80671	Breast Cancer Hypermutated	none
P-0000598-T01-IM3	NA	NA	NA	NA	NA	NA	NA	NA	NA	NA	Germ Cell Tumor	Mixed Germ Cell Tumor	0.81	2.23049	Germ Cell Tumor	none
P-0000599-T01-IM3	NA	NA	NA	NA	NA	NA	NA	NA	NA	NA	Hepatobiliary Cancer	Intrahepatic Cholangiocarcinoma	0.68	3.34573	Hepatobiliary Cancer	none
P-0000600-T01-IM3	NA	NA	NA	NA	NA	NA	NA	NA	NA	NA	Prostate Cancer	Prostate Adenocarcinoma	0.1	2.23049	Prostate Cancer	none
P-0000602-T01-IM3	NA	NA	NA	NA	NA	NA	NA	NA	NA	NA	Non-Small Cell Lung Cancer	Lung Adenocarcinoma	0.42	22.3049	Non-Small Cell Lung Cancer	none
P-0000603-T01-IM3	NA	NA	NA	NA	NA	NA	NA	NA	NA	NA	Prostate Cancer	Prostate Adenocarcinoma	0.08	2.23049	Prostate Cancer	none
P-0000604-T01-IM3	NA	NA	NA	NA	NA	NA	NA	NA	NA	NA	Non-Small Cell Lung Cancer	Lung Adenocarcinoma	0	4.46097	Non-Small Cell Lung Cancer	none
P-0000605-T01-IM3	NA	NA	NA	NA	NA	NA	NA	NA	NA	NA	Esophagogastric Cancer	Stomach Adenocarcinoma	16.92	18.9591	Esophagogastric Cancer Hypermutated	none
P-0000606-T01-IM3	NA	NA	NA	NA	NA	NA	NA	NA	NA	NA	Breast Cancer	Breast Invasive Ductal Carcinoma	1.33	7.80671	Breast Cancer	none
P-0000607-T01-IM3	NA	NA	NA	NA	NA	NA	NA	NA	NA	NA	Breast Cancer	Breast Invasive Lobular Carcinoma	0.26	12.2677	Breast Cancer	none
P-0000609-T01-IM3	NA	NA	NA	NA	NA	NA	NA	NA	NA	NA	Soft Tissue Sarcoma	Desmoplastic Small-Round-Cell Tumor	0.08	2.23049	Soft Tissue Sarcoma	none
P-0000610-T01-IM3	NA	NA	NA	NA	NA	NA	NA	NA	NA	NA	Prostate Cancer	Prostate Adenocarcinoma	0.56	3.34573	Prostate Cancer	none
P-0000611-T01-IM3	NA	NA	NA	NA	NA	NA	NA	NA	NA	NA	Glioma	Glioblastoma Multiforme	1.92	7.80671	Glioma	none
P-0000612-T01-IM3	NA	NA	NA	NA	NA	NA	NA	NA	NA	NA	Breast Cancer	Breast Invasive Lobular Carcinoma	1.92	4.46097	Breast Cancer	none
P-0000613-T01-IM3	NA	NA	NA	NA	NA	NA	NA	NA	NA	NA	Breast Cancer	Breast Invasive Lobular Carcinoma	16.43	18.9591	Breast Cancer Hypermutated	none
P-0000614-T01-IM3	NA	NA	NA	NA	NA	NA	NA	NA	NA	NA	Endometrial Cancer	Uterine Endometrioid Carcinoma	20.09	36.803	Endometrial Cancer Hypermutated	none
P-0000615-T01-IM3	NA	NA	NA	NA	NA	NA	NA	NA	NA	NA	Prostate Cancer	Prostate Adenocarcinoma	0.18	2.23049	Prostate Cancer	none
P-0000616-T01-IM3	NA	NA	NA	NA	NA	NA	NA	NA	NA	NA	Colorectal Cancer	Colon Adenocarcinoma	2.4	7.80671	Colorectal Cancer Hypermutated	none
P-0000617-T01-IM3	NA	NA	NA	NA	NA	NA	NA	NA	NA	NA	Breast Cancer	Breast Invasive Ductal Carcinoma	1.12	5.57622	Breast Cancer	none
P-0000618-T01-IM3	NA	NA	NA	NA	NA	NA	NA	NA	NA	NA	Salivary Gland Cancer	Adenoid Cystic Carcinoma	0.08	4.46097	Salivary Gland Cancer	none
P-0000619-T01-IM3	NA	NA	NA	NA	NA	NA	NA	NA	NA	NA	Skin Cancer, Non-Melanoma	Merkel Cell Carcinoma	0.45	2.23049	Skin Cancer, Non-Melanoma	none
P-0000620-T01-IM3	NA	NA	NA	NA	NA	NA	NA	NA	NA	NA	Breast Cancer	Breast Invasive Ductal Carcinoma	1.6	3.34573	Breast Cancer	none
P-0000621-T01-IM3	NA	NA	NA	NA	NA	NA	NA	NA	NA	NA	Head and Neck Cancer	Oral Cavity Squamous Cell Carcinoma	0	3.34573	Head and Neck Cancer	none
P-0000622-T01-IM3	NA	NA	NA	NA	NA	NA	NA	NA	NA	NA	Non-Small Cell Lung Cancer	Lung Adenocarcinoma	0.37	10.0372	Non-Small Cell Lung Cancer	none
P-0000623-T01-IM3	NA	NA	NA	NA	NA	NA	NA	NA	NA	NA	Salivary Gland Cancer	Adenoid Cystic Carcinoma	0.33	3.34573	Salivary Gland Cancer	none
P-0000624-T01-IM3	NA	NA	NA	NA	NA	NA	NA	NA	NA	NA	Breast Cancer	Breast Invasive Ductal Carcinoma	0.64	5.57622	Breast Cancer	none
P-0000625-T01-IM3	NA	NA	NA	NA	NA	NA	NA	NA	NA	NA	Colorectal Cancer	Colon Adenocarcinoma	0.57	10.0372	Colorectal Cancer	none
P-0000626-T01-IM3	NA	NA	NA	NA	NA	NA	NA	NA	NA	NA	Non-Small Cell Lung Cancer	Lung Adenocarcinoma	0.08	6.69146	Non-Small Cell Lung Cancer	none
P-0000627-T01-IM3	NA	NA	NA	NA	NA	NA	NA	NA	NA	NA	Non-Small Cell Lung Cancer	Lung Adenocarcinoma	0.24	23.4201	Non-Small Cell Lung Cancer	none
P-0000628-T01-IM3	NA	NA	NA	NA	NA	NA	NA	NA	NA	NA	Non-Small Cell Lung Cancer	Lung Adenocarcinoma	5.67	4.46097	Non-Small Cell Lung Cancer Hypermutated	none
P-0000629-T01-IM3	NA	NA	NA	NA	NA	NA	NA	NA	NA	NA	Soft Tissue Sarcoma	Undifferentiated Pleomorphic Sarcoma/Malignant Fibrous Histiocytoma/High-Grade Spindle Cell Sarcoma	2.53	1.11524	Soft Tissue Sarcoma Hypermutated	none
P-0000630-T01-IM3	NA	NA	NA	NA	NA	NA	NA	NA	NA	NA	Non-Small Cell Lung Cancer	Lung Adenocarcinoma	0	5.57622	Non-Small Cell Lung Cancer	none
P-0000632-T01-IM3	NA	NA	NA	NA	NA	NA	NA	NA	NA	NA	Non-Small Cell Lung Cancer	Lung Adenocarcinoma	0.07	1.11524	Non-Small Cell Lung Cancer	none
P-0000633-T01-IM3	NA	NA	NA	NA	NA	NA	NA	NA	NA	NA	Ovarian Cancer	High-Grade Serous Ovarian Cancer	0.78	3.34573	Ovarian Cancer	none
P-0000634-T01-IM3	NA	NA	NA	NA	NA	NA	NA	NA	NA	NA	Ovarian Cancer	Low-Grade Serous Ovarian Cancer	0.18	0	Ovarian Cancer	none
P-0000635-T01-IM3	NA	NA	NA	NA	NA	NA	NA	NA	NA	NA	Colorectal Cancer	Colon Adenocarcinoma	0.19	5.57622	Colorectal Cancer	none
P-0000636-T01-IM3	NA	NA	NA	NA	NA	NA	NA	NA	NA	NA	Non-Small Cell Lung Cancer	Lung Adenocarcinoma	0.68	4.46097	Non-Small Cell Lung Cancer	none
P-0000637-T01-IM3	NA	NA	NA	NA	NA	NA	NA	NA	NA	NA	Hepatobiliary Cancer	Intrahepatic Cholangiocarcinoma	1.41	8.92195	Hepatobiliary Cancer	none
P-0000638-T01-IM3	NA	NA	NA	NA	NA	NA	NA	NA	NA	NA	Breast Cancer	Breast Invasive Ductal Carcinoma	0.23	0	Breast Cancer	none
P-0000639-T01-IM3	NA	NA	NA	NA	NA	NA	NA	NA	NA	NA	Skin Cancer, Non-Melanoma	Merkel Cell Carcinoma	0.16	2.23049	Skin Cancer, Non-Melanoma	none
P-0000640-T01-IM3	NA	NA	NA	NA	NA	NA	NA	NA	NA	NA	Prostate Cancer	Prostate Adenocarcinoma	0	0	Prostate Cancer	none
P-0000641-T01-IM3	NA	NA	NA	NA	NA	NA	NA	NA	NA	NA	Non-Small Cell Lung Cancer	Lung Adenocarcinoma	0.58	1.11524	Non-Small Cell Lung Cancer	none
P-0000642-T01-IM3	NA	NA	NA	NA	NA	NA	NA	NA	NA	NA	Non-Small Cell Lung Cancer	Lung Adenocarcinoma	2.42	7.80671	Non-Small Cell Lung Cancer Hypermutated	none
P-0000643-T01-IM3	NA	NA	NA	NA	NA	NA	NA	NA	NA	NA	Hepatobiliary Cancer	Intrahepatic Cholangiocarcinoma	0.23	1.11524	Hepatobiliary Cancer	none
P-0000644-T01-IM3	NA	NA	NA	NA	NA	NA	NA	NA	NA	NA	Hepatobiliary Cancer	Intrahepatic Cholangiocarcinoma	0.08	1.11524	Hepatobiliary Cancer	none
P-0000645-T01-IM3	NA	NA	NA	NA	NA	NA	NA	NA	NA	NA	Bladder Cancer	Bladder Urothelial Carcinoma	0.07	14.4982	Bladder Cancer	none
P-0000646-T02-IM3	NA	NA	NA	NA	NA	NA	NA	NA	NA	NA	Melanoma	Cutaneous Melanoma	0.58	42.3793	Melanoma	none
P-0000647-T01-IM3	NA	NA	NA	NA	NA	NA	NA	NA	NA	NA	Prostate Cancer	Prostate Adenocarcinoma	0	1.11524	Prostate Cancer	none
P-0000648-T01-IM3	NA	NA	NA	NA	NA	NA	NA	NA	NA	NA	Germ Cell Tumor	Teratoma	0.22	2.23049	Germ Cell Tumor	none
P-0000649-T01-IM3	NA	NA	NA	NA	NA	NA	NA	NA	NA	NA	Non-Small Cell Lung Cancer	Lung Adenocarcinoma	0.08	8.92195	Non-Small Cell Lung Cancer	none
P-0000650-T01-IM3	NA	NA	NA	NA	NA	NA	NA	NA	NA	NA	Germ Cell Tumor	Mixed Germ Cell Tumor	0.69	4.46097	Germ Cell Tumor	none
P-0000651-T01-IM3	NA	NA	NA	NA	NA	NA	NA	NA	NA	NA	Glioma	Glioblastoma Multiforme	2.47	7.80671	Glioma Hypermutated	none
P-0000652-T01-IM3	NA	NA	NA	NA	NA	NA	NA	NA	NA	NA	Soft Tissue Sarcoma	Angiosarcoma	0.16	2.23049	Soft Tissue Sarcoma	none
P-0000653-T01-IM3	NA	NA	NA	NA	NA	NA	NA	NA	NA	NA	Glioma	Gliosarcoma	0.22	8.92195	Glioma	none
P-0000654-T01-IM3	NA	NA	NA	NA	NA	NA	NA	NA	NA	NA	Germ Cell Tumor	Seminoma	2.01	3.34573	Germ Cell Tumor Hypermutated	none
P-0000655-T01-IM3	NA	NA	NA	NA	NA	NA	NA	NA	NA	NA	Prostate Cancer	Prostate Adenocarcinoma	0.52	5.57622	Prostate Cancer	none
P-0000656-T01-IM3	NA	NA	NA	NA	NA	NA	NA	NA	NA	NA	Breast Cancer	Breast Invasive Cancer, NOS	0.24	3.34573	Breast Cancer	none
P-0000657-T02-IM5	NA	NA	NA	NA	NA	NA	NA	NA	NA	NA	Glioma	Glioblastoma Multiforme	0.27	3.93516	Glioma	none
P-0000658-T01-IM3	NA	NA	NA	NA	NA	NA	NA	NA	NA	NA	Breast Cancer	Breast Invasive Ductal Carcinoma	0.77	4.46097	Breast Cancer	none
P-0000659-T01-IM3	NA	NA	NA	NA	NA	NA	NA	NA	NA	NA	Prostate Cancer	Prostate Adenocarcinoma	0.84	4.46097	Prostate Cancer	none
P-0000660-T01-IM3	NA	NA	NA	NA	NA	NA	NA	NA	NA	NA	Soft Tissue Sarcoma	Follicular Dendritic Cell Sarcoma	0.6	4.46097	Soft Tissue Sarcoma	none
P-0000661-T01-IM3	NA	NA	NA	NA	NA	NA	NA	NA	NA	NA	Breast Cancer	Breast Invasive Ductal Carcinoma	1.16	4.46097	Breast Cancer	none
P-0000662-T01-IM3	NA	NA	NA	NA	NA	NA	NA	NA	NA	NA	Thyroid Cancer	Medullary Thyroid Cancer	0.76	1.11524	Thyroid Cancer	none
P-0000663-T01-IM3	NA	NA	NA	NA	NA	NA	NA	NA	NA	NA	Germ Cell Tumor	Mixed Germ Cell Tumor	1	1.11524	Germ Cell Tumor	none
P-0000664-T01-IM3	NA	NA	NA	NA	NA	NA	NA	NA	NA	NA	Germ Cell Tumor	Mixed Germ Cell Tumor	2	2.23049	Germ Cell Tumor Hypermutated	none
P-0000665-T01-IM3	NA	NA	NA	NA	NA	NA	NA	NA	NA	NA	Germ Cell Tumor	Seminoma	0.09	0	Germ Cell Tumor	none
P-0000666-T01-IM3	NA	NA	NA	NA	NA	NA	NA	NA	NA	NA	Ovarian Cancer	High-Grade Serous Ovarian Cancer	3.48	3.34573	Ovarian Cancer Hypermutated	none
P-0000667-T01-IM3	NA	NA	NA	NA	NA	NA	NA	NA	NA	NA	Ovarian Cancer	High-Grade Serous Ovarian Cancer	1.48	5.57622	Ovarian Cancer	none
P-0000668-T01-IM3	NA	NA	NA	NA	NA	NA	NA	NA	NA	NA	Head and Neck Cancer	Nasopharyngeal Carcinoma	0.18	1.11524	Head and Neck Cancer	none
P-0000669-T01-IM3	NA	NA	NA	NA	NA	NA	NA	NA	NA	NA	Breast Cancer	Breast Invasive Ductal Carcinoma	1.18	3.34573	Breast Cancer	none
P-0000670-T01-IM3	NA	NA	NA	NA	NA	NA	NA	NA	NA	NA	Non-Small Cell Lung Cancer	Lung Adenocarcinoma	0	5.57622	Non-Small Cell Lung Cancer	none
P-0000671-T01-IM3	NA	NA	NA	NA	NA	NA	NA	NA	NA	NA	Non-Small Cell Lung Cancer	Lung Adenocarcinoma	1.64	42.3793	Non-Small Cell Lung Cancer	none
P-0000672-T01-IM3	NA	NA	NA	NA	NA	NA	NA	NA	NA	NA	Prostate Cancer	Prostate Adenocarcinoma	0.24	1.11524	Prostate Cancer	none
P-0000673-T01-IM3	NA	NA	NA	NA	NA	NA	NA	NA	NA	NA	Soft Tissue Sarcoma	Undifferentiated Pleomorphic Sarcoma/Malignant Fibrous Histiocytoma/High-Grade Spindle Cell Sarcoma	2.17	4.46097	Soft Tissue Sarcoma Hypermutated	none
P-0000674-T01-IM3	NA	NA	NA	NA	NA	NA	NA	NA	NA	NA	Colorectal Cancer	Rectal Adenocarcinoma	1.23	6.69146	Colorectal Cancer	none
P-0000675-T01-IM3	NA	NA	NA	NA	NA	NA	NA	NA	NA	NA	Prostate Cancer	Prostate Adenocarcinoma	0	2.23049	Prostate Cancer	none
P-0000676-T01-IM3	NA	NA	NA	NA	NA	NA	NA	NA	NA	NA	Non-Small Cell Lung Cancer	Lung Adenocarcinoma	0.17	10.0372	Non-Small Cell Lung Cancer	none
P-0000677-T01-IM3	NA	NA	NA	NA	NA	NA	NA	NA	NA	NA	Glioma	Glioblastoma Multiforme	0.41	3.34573	Glioma	none
P-0000678-T01-IM3	NA	NA	NA	NA	NA	NA	NA	NA	NA	NA	Colorectal Cancer	Colon Adenocarcinoma	0.47	12.2677	Colorectal Cancer	none
P-0000679-T01-IM3	NA	NA	NA	NA	NA	NA	NA	NA	NA	NA	Glioma	Anaplastic Astrocytoma	0.42	8.92195	Glioma	none
P-0000680-T01-IM3	NA	NA	NA	NA	NA	NA	NA	NA	NA	NA	Soft Tissue Sarcoma	Myxofibrosarcoma	0.08	0	Soft Tissue Sarcoma	none
P-0000681-T01-IM3	NA	NA	NA	NA	NA	NA	NA	NA	NA	NA	Non-Small Cell Lung Cancer	Lung Adenocarcinoma	2.21	18.9591	Non-Small Cell Lung Cancer Hypermutated	none
P-0000682-T01-IM3	NA	NA	NA	NA	NA	NA	NA	NA	NA	NA	Colorectal Cancer	Colon Adenocarcinoma	0.32	13.3829	Colorectal Cancer	none
P-0000683-T01-IM3	NA	NA	NA	NA	NA	NA	NA	NA	NA	NA	Prostate Cancer	Prostate Adenocarcinoma	3.91	6.69146	Prostate Cancer Hypermutated	none
P-0000684-T01-IM3	NA	NA	NA	NA	NA	NA	NA	NA	NA	NA	Non-Small Cell Lung Cancer	Lung Squamous Cell Carcinoma	0.29	12.2677	Non-Small Cell Lung Cancer	none
P-0000685-T01-IM3	NA	NA	NA	NA	NA	NA	NA	NA	NA	NA	Germ Cell Tumor	Mixed Germ Cell Tumor	4.02	2.23049	Germ Cell Tumor Hypermutated	none
P-0000687-T01-IM3	NA	NA	NA	NA	NA	NA	NA	NA	NA	NA	Colorectal Cancer	Colon Adenocarcinoma	3.01	7.80671	Colorectal Cancer Hypermutated	none
P-0000688-T01-IM3	NA	NA	NA	NA	NA	NA	NA	NA	NA	NA	Cervical Cancer	Gastric Type Mucinous Carcinoma	0.15	4.46097	Cervical Cancer	none
P-0000689-T01-IM3	NA	NA	NA	NA	NA	NA	NA	NA	NA	NA	Non-Small Cell Lung Cancer	Lung Adenocarcinoma	0	0	Non-Small Cell Lung Cancer	none
P-0000690-T01-IM3	NA	NA	NA	NA	NA	NA	NA	NA	NA	NA	Breast Cancer	Breast Invasive Ductal Carcinoma	2.05	3.34573	Breast Cancer Hypermutated	none
P-0000691-T01-IM3	NA	NA	NA	NA	NA	NA	NA	NA	NA	NA	Prostate Cancer	Prostate Adenocarcinoma	4.88	1.11524	Prostate Cancer Hypermutated	none
P-0000692-T01-IM3	NA	NA	NA	NA	NA	NA	NA	NA	NA	NA	Sex Cord Stromal Tumor	Sex Cord Stromal Tumor	7.41	2.23049	Sex Cord Stromal Tumor Hypermutated	none
P-0000693-T01-IM3	NA	NA	NA	NA	NA	NA	NA	NA	NA	NA	Soft Tissue Sarcoma	Solitary Fibrous Tumor/Hemangiopericytoma	0.09	1.11524	Soft Tissue Sarcoma	none
P-0000694-T01-IM3	NA	NA	NA	NA	NA	NA	NA	NA	NA	NA	Breast Cancer	Breast Invasive Ductal Carcinoma	0.08	3.34573	Breast Cancer	none
P-0000695-T01-IM3	NA	NA	NA	NA	NA	NA	NA	NA	NA	NA	Colorectal Cancer	Colon Adenocarcinoma	1.45	5.57622	Colorectal Cancer	none
P-0000696-T01-IM3	NA	NA	NA	NA	NA	NA	NA	NA	NA	NA	Gastrointestinal Stromal Tumor	Gastrointestinal Stromal Tumor	14.9	5.57622	Gastrointestinal Stromal Tumor Hypermutated	none
P-0000697-T01-IM3	NA	NA	NA	NA	NA	NA	NA	NA	NA	NA	Melanoma	Cutaneous Melanoma	1.65	8.92195	Melanoma	none
P-0000698-T01-IM3	NA	NA	NA	NA	NA	NA	NA	NA	NA	NA	Endometrial Cancer	Uterine Mixed Endometrial Carcinoma	0	4.46097	Endometrial Cancer	none
P-0000700-T01-IM3	NA	NA	NA	NA	NA	NA	NA	NA	NA	NA	Thyroid Cancer	Medullary Thyroid Cancer	0.61	1.11524	Thyroid Cancer	none
P-0000702-T01-IM3	NA	NA	NA	NA	NA	NA	NA	NA	NA	NA	Non-Small Cell Lung Cancer	Lung Adenocarcinoma	0.49	6.69146	Non-Small Cell Lung Cancer	none
P-0000703-T01-IM3	NA	NA	NA	NA	NA	NA	NA	NA	NA	NA	Colorectal Cancer	Colon Adenocarcinoma	0.15	6.69146	Colorectal Cancer	none
P-0000704-T01-IM3	NA	NA	NA	NA	NA	NA	NA	NA	NA	NA	Breast Cancer	Breast Invasive Ductal Carcinoma	1.03	10.0372	Breast Cancer	none
P-0000705-T01-IM3	NA	NA	NA	NA	NA	NA	NA	NA	NA	NA	Skin Cancer, Non-Melanoma	Cutaneous Squamous Cell Carcinoma	2.72	68.0299	Skin Cancer, Non-Melanoma Hypermutated	none
P-0000706-T01-IM3	NA	NA	NA	NA	NA	NA	NA	NA	NA	NA	Non-Small Cell Lung Cancer	Lung Adenocarcinoma	0.61	2.23049	Non-Small Cell Lung Cancer	none
P-0000707-T01-IM3	NA	NA	NA	NA	NA	NA	NA	NA	NA	NA	Germ Cell Tumor	Mixed Germ Cell Tumor	0.25	3.34573	Germ Cell Tumor	none
P-0000708-T01-IM3	NA	NA	NA	NA	NA	NA	NA	NA	NA	NA	Nerve Sheath Tumor	Malignant Peripheral Nerve Sheath Tumor	1.89	2.23049	Nerve Sheath Tumor	none
P-0000709-T01-IM3	NA	NA	NA	NA	NA	NA	NA	NA	NA	NA	Cancer of Unknown Primary	Cancer of Unknown Primary	0.72	3.34573	Cancer of Unknown Primary	none
P-0000710-T01-IM3	NA	NA	NA	NA	NA	NA	NA	NA	NA	NA	Bone Cancer	Chondroblastoma	0.08	2.23049	Bone Cancer	none
P-0000711-T01-IM3	NA	NA	NA	NA	NA	NA	NA	NA	NA	NA	Uterine Sarcoma	Uterine Leiomyosarcoma	1.74	2.23049	Uterine Sarcoma	none
P-0000713-T01-IM3	NA	NA	NA	NA	NA	NA	NA	NA	NA	NA	Hepatobiliary Cancer	Intrahepatic Cholangiocarcinoma	0.54	1.11524	Hepatobiliary Cancer	none
P-0000714-T01-IM3	NA	NA	NA	NA	NA	NA	NA	NA	NA	NA	Colorectal Cancer	Colon Adenocarcinoma	0.69	11.1524	Colorectal Cancer	none
P-0000715-T03-IM3	NA	NA	NA	NA	NA	NA	NA	NA	NA	NA	Thyroid Cancer	Papillary Thyroid Cancer	0.18	4.46097	Thyroid Cancer	none
P-0000716-T01-IM3	NA	NA	NA	NA	NA	NA	NA	NA	NA	NA	Esophagogastric Cancer	Esophageal Adenocarcinoma	4.95	7.80671	Esophagogastric Cancer Hypermutated	none
P-0000717-T01-IM3	NA	NA	NA	NA	NA	NA	NA	NA	NA	NA	Salivary Gland Cancer	Adenoid Cystic Carcinoma	0.46	1.11524	Salivary Gland Cancer	none
P-0000718-T01-IM3	NA	NA	NA	NA	NA	NA	NA	NA	NA	NA	Bone Cancer	Myxoid Chondrosarcoma	0	0	Bone Cancer	none
P-0000719-T01-IM3	NA	NA	NA	NA	NA	NA	NA	NA	NA	NA	Bone Cancer	Ewing Sarcoma	0.08	3.34573	Bone Cancer	none
P-0000720-T01-IM3	NA	NA	NA	NA	NA	NA	NA	NA	NA	NA	Uterine Sarcoma	Uterine Perivascular Epithelioid Cell Tumor	3.5	2.23049	Uterine Sarcoma Hypermutated	none
P-0000721-T01-IM3	NA	NA	NA	NA	NA	NA	NA	NA	NA	NA	Colorectal Cancer	Colon Adenocarcinoma	0.5	8.92195	Colorectal Cancer	none
P-0000722-T01-IM3	NA	NA	NA	NA	NA	NA	NA	NA	NA	NA	Esophagogastric Cancer	Adenocarcinoma of the Gastroesophageal Junction	0.16	1.11524	Esophagogastric Cancer	none
P-0000723-T01-IM3	NA	NA	NA	NA	NA	NA	NA	NA	NA	NA	Bone Cancer	Ewing Sarcoma	0.09	0	Bone Cancer	none
P-0000724-T01-IM3	NA	NA	NA	NA	NA	NA	NA	NA	NA	NA	Bladder Cancer	Bladder Adenocarcinoma	0.18	5.57622	Bladder Cancer	none
P-0000725-T01-IM3	NA	NA	NA	NA	NA	NA	NA	NA	NA	NA	Prostate Cancer	Prostate Adenocarcinoma	0.34	3.34573	Prostate Cancer	none
P-0000726-T01-IM3	NA	NA	NA	NA	NA	NA	NA	NA	NA	NA	Non-Small Cell Lung Cancer	Lung Adenocarcinoma	0	32.3421	Non-Small Cell Lung Cancer	none
P-0000728-T01-IM3	NA	NA	NA	NA	NA	NA	NA	NA	NA	NA	Skin Cancer, Non-Melanoma	Merkel Cell Carcinoma	0.46	1.11524	Skin Cancer, Non-Melanoma	none
P-0000729-T01-IM3	NA	NA	NA	NA	NA	NA	NA	NA	NA	NA	Non-Small Cell Lung Cancer	Lung Squamous Cell Carcinoma	0.67	11.1524	Non-Small Cell Lung Cancer	none
P-0000730-T01-IM3	NA	NA	NA	NA	NA	NA	NA	NA	NA	NA	Esophagogastric Cancer	Stomach Adenocarcinoma	0	3.34573	Esophagogastric Cancer	none
P-0000731-T01-IM3	NA	NA	NA	NA	NA	NA	NA	NA	NA	NA	Non-Small Cell Lung Cancer	Lung Adenocarcinoma	1.43	6.69146	Non-Small Cell Lung Cancer	none
P-0000732-T01-IM3	NA	NA	NA	NA	NA	NA	NA	NA	NA	NA	Non-Small Cell Lung Cancer	Lung Adenocarcinoma	0.28	2.23049	Non-Small Cell Lung Cancer	none
P-0000733-T01-IM3	NA	NA	NA	NA	NA	NA	NA	NA	NA	NA	Soft Tissue Sarcoma	Intimal Sarcoma	4.42	1.11524	Soft Tissue Sarcoma Hypermutated	none
P-0000735-T01-IM3	NA	NA	NA	NA	NA	NA	NA	NA	NA	NA	Thymic Tumor	Thymic Carcinoma	0.23	1.11524	Thymic Tumor	none
P-0000736-T01-IM3	NA	NA	NA	NA	NA	NA	NA	NA	NA	NA	Colorectal Cancer	Colon Adenocarcinoma	0.89	8.92195	Colorectal Cancer	none
P-0000737-T01-IM3	NA	NA	NA	NA	NA	NA	NA	NA	NA	NA	Colorectal Cancer	Colon Adenocarcinoma	0.55	4.46097	Colorectal Cancer	none
P-0000738-T01-IM3	NA	NA	NA	NA	NA	NA	NA	NA	NA	NA	Colorectal Cancer	Colon Adenocarcinoma	0.27	6.69146	Colorectal Cancer	none
P-0000739-T01-IM3	NA	NA	NA	NA	NA	NA	NA	NA	NA	NA	Colorectal Cancer	Colon Adenocarcinoma	2.64	7.80671	Colorectal Cancer Hypermutated	none
P-0000740-T01-IM3	NA	NA	NA	NA	NA	NA	NA	NA	NA	NA	Renal Cell Carcinoma	Chromophobe Renal Cell Carcinoma	1.28	5.57622	Renal Cell Carcinoma	none
P-0000741-T01-IM3	NA	NA	NA	NA	NA	NA	NA	NA	NA	NA	Mesothelioma	Pleural Mesothelioma, Epithelioid Type	0	1.11524	Mesothelioma	none
P-0000742-T01-IM3	NA	NA	NA	NA	NA	NA	NA	NA	NA	NA	Colorectal Cancer	Colon Adenocarcinoma	0.66	5.57622	Colorectal Cancer	none
P-0000743-T01-IM3	NA	NA	NA	NA	NA	NA	NA	NA	NA	NA	Hepatobiliary Cancer	Gallbladder Cancer	0.19	3.34573	Hepatobiliary Cancer	none
P-0000744-T01-IM3	NA	NA	NA	NA	NA	NA	NA	NA	NA	NA	Colorectal Cancer	Colon Adenocarcinoma	0	6.69146	Colorectal Cancer	none
P-0000745-T01-IM3	NA	NA	NA	NA	NA	NA	NA	NA	NA	NA	Colorectal Cancer	Colon Adenocarcinoma	0.09	6.69146	Colorectal Cancer	none
P-0000746-T01-IM3	NA	NA	NA	NA	NA	NA	NA	NA	NA	NA	Bladder Cancer	Bladder Urothelial Carcinoma	0.46	15.6134	Bladder Cancer	none
P-0000747-T01-IM3	NA	NA	NA	NA	NA	NA	NA	NA	NA	NA	Germ Cell Tumor	Mixed Germ Cell Tumor	3.94	2.23049	Germ Cell Tumor Hypermutated	none
P-0000748-T01-IM3	NA	NA	NA	NA	NA	NA	NA	NA	NA	NA	Glioma	Anaplastic Astrocytoma	0.41	2.23049	Glioma	none
P-0000749-T01-IM3	NA	NA	NA	NA	NA	NA	NA	NA	NA	NA	Glioma	Anaplastic Astrocytoma	0.26	8.92195	Glioma	none
P-0000750-T01-IM3	NA	NA	NA	NA	NA	NA	NA	NA	NA	NA	Mesothelioma	Pleural Mesothelioma, Epithelioid Type	0.52	3.34573	Mesothelioma	none
P-0000751-T01-IM3	NA	NA	NA	NA	NA	NA	NA	NA	NA	NA	Esophagogastric Cancer	Esophageal Adenocarcinoma	0.25	6.69146	Esophagogastric Cancer	none
P-0000754-T01-IM3	NA	NA	NA	NA	NA	NA	NA	NA	NA	NA	Colorectal Cancer	Colon Adenocarcinoma	0.65	7.80671	Colorectal Cancer	none
P-0000755-T01-IM3	NA	NA	NA	NA	NA	NA	NA	NA	NA	NA	Prostate Cancer	Prostate Adenocarcinoma	25.57	32.3421	Prostate Cancer Hypermutated	none
P-0000756-T01-IM3	NA	NA	NA	NA	NA	NA	NA	NA	NA	NA	Non-Small Cell Lung Cancer	Lung Adenocarcinoma	0.93	7.80671	Non-Small Cell Lung Cancer	none
P-0000757-T01-IM3	NA	NA	NA	NA	NA	NA	NA	NA	NA	NA	Colorectal Cancer	Rectal Adenocarcinoma	0.68	5.57622	Colorectal Cancer	none
P-0000758-T01-IM3	NA	NA	NA	NA	NA	NA	NA	NA	NA	NA	Glioma	Glioblastoma Multiforme	1.66	4.46097	Glioma	none
P-0000759-T01-IM3	NA	NA	NA	NA	NA	NA	NA	NA	NA	NA	Glioma	Glioblastoma Multiforme	0.26	5.57622	Glioma	none
P-0000760-T01-IM3	NA	NA	NA	NA	NA	NA	NA	NA	NA	NA	Glioma	Glioblastoma Multiforme	0.97	8.92195	Glioma	none
P-0000761-T01-IM3	NA	NA	NA	NA	NA	NA	NA	NA	NA	NA	Glioma	Anaplastic Oligoastrocytoma	0.82	2.23049	Glioma	none
P-0000762-T01-IM3	NA	NA	NA	NA	NA	NA	NA	NA	NA	NA	Colorectal Cancer	Colon Adenocarcinoma	0.79	4.46097	Colorectal Cancer	none
P-0000763-T01-IM3	NA	NA	NA	NA	NA	NA	NA	NA	NA	NA	Colorectal Cancer	Colon Adenocarcinoma	6.17	10.0372	Colorectal Cancer Hypermutated	none
P-0000764-T01-IM3	NA	NA	NA	NA	NA	NA	NA	NA	NA	NA	Skin Cancer, Non-Melanoma	Merkel Cell Carcinoma	14.18	41.264	Skin Cancer, Non-Melanoma Hypermutated	none
P-0000765-T01-IM3	NA	NA	NA	NA	NA	NA	NA	NA	NA	NA	Non-Small Cell Lung Cancer	Lung Adenocarcinoma	0.29	16.7287	Non-Small Cell Lung Cancer	none
P-0000766-T01-IM3	NA	NA	NA	NA	NA	NA	NA	NA	NA	NA	Hepatobiliary Cancer	Intrahepatic Cholangiocarcinoma	0	2.23049	Hepatobiliary Cancer	none
P-0000767-T01-IM3	NA	NA	NA	NA	NA	NA	NA	NA	NA	NA	Cervical Cancer	Endocervical Adenocarcinoma	2.39	2.23049	Cervical Cancer Hypermutated	none
P-0000768-T01-IM3	NA	NA	NA	NA	NA	NA	NA	NA	NA	NA	Head and Neck Cancer	Oropharynx Squamous Cell Carcinoma	2.63	4.46097	Head and Neck Cancer Hypermutated	none
P-0000769-T01-IM3	NA	NA	NA	NA	NA	NA	NA	NA	NA	NA	Colorectal Cancer	Colon Adenocarcinoma	0.35	8.92195	Colorectal Cancer	none
P-0000770-T01-IM3	NA	NA	NA	NA	NA	NA	NA	NA	NA	NA	Breast Cancer	Metaplastic Breast Cancer	0.75	2.23049	Breast Cancer	none
P-0000771-T01-IM3	NA	NA	NA	NA	NA	NA	NA	NA	NA	NA	Germ Cell Tumor	Seminoma	0.91	3.34573	Germ Cell Tumor	none
P-0000772-T01-IM3	NA	NA	NA	NA	NA	NA	NA	NA	NA	NA	Colorectal Cancer	Rectal Adenocarcinoma	0.09	10.0372	Colorectal Cancer	none
P-0000774-T01-IM3	NA	NA	NA	NA	NA	NA	NA	NA	NA	NA	Non-Small Cell Lung Cancer	Lung Adenocarcinoma	1.34	11.1524	Non-Small Cell Lung Cancer	none
P-0000775-T01-IM3	NA	NA	NA	NA	NA	NA	NA	NA	NA	NA	Salivary Gland Cancer	Salivary Duct Carcinoma	0.1	2.23049	Salivary Gland Cancer	none
P-0000776-T01-IM3	NA	NA	NA	NA	NA	NA	NA	NA	NA	NA	Esophagogastric Cancer	Esophageal Adenocarcinoma	2.64	2.23049	Esophagogastric Cancer Hypermutated	none
P-0000778-T01-IM3	NA	NA	NA	NA	NA	NA	NA	NA	NA	NA	Breast Cancer	Breast Invasive Ductal Carcinoma	0.09	1.11524	Breast Cancer	none
P-0000779-T01-IM3	NA	NA	NA	NA	NA	NA	NA	NA	NA	NA	Nerve Sheath Tumor	Malignant Peripheral Nerve Sheath Tumor	1.05	2.23049	Nerve Sheath Tumor	none
P-0000780-T01-IM3	NA	NA	NA	NA	NA	NA	NA	NA	NA	NA	Endometrial Cancer	Uterine Carcinosarcoma/Uterine Malignant Mixed Mullerian Tumor	3.01	2.23049	Endometrial Cancer Hypermutated	none
P-0000782-T01-IM3	NA	NA	NA	NA	NA	NA	NA	NA	NA	NA	Germ Cell Tumor	Mixed Germ Cell Tumor	2.74	2.23049	Germ Cell Tumor Hypermutated	none
P-0000783-T01-IM3	NA	NA	NA	NA	NA	NA	NA	NA	NA	NA	Pancreatic Cancer	Pancreatic Adenocarcinoma	0.47	5.57622	Pancreatic Cancer	none
P-0000784-T01-IM3	NA	NA	NA	NA	NA	NA	NA	NA	NA	NA	Germ Cell Tumor	Yolk Sac Tumor	0.96	5.57622	Germ Cell Tumor	none
P-0000785-T01-IM3	NA	NA	NA	NA	NA	NA	NA	NA	NA	NA	Non-Small Cell Lung Cancer	Lung Adenocarcinoma	0.46	15.6134	Non-Small Cell Lung Cancer	none
P-0000786-T01-IM3	NA	NA	NA	NA	NA	NA	NA	NA	NA	NA	Breast Cancer	Breast Invasive Cancer, NOS	0.99	6.69146	Breast Cancer	none
P-0000787-T01-IM3	NA	NA	NA	NA	NA	NA	NA	NA	NA	NA	Esophagogastric Cancer	Esophageal Adenocarcinoma	0.63	1.11524	Esophagogastric Cancer	none
P-0000788-T01-IM3	NA	NA	NA	NA	NA	NA	NA	NA	NA	NA	Colorectal Cancer	Colon Adenocarcinoma	1.03	16.7287	Colorectal Cancer	none
P-0000789-T01-IM3	NA	NA	NA	NA	NA	NA	NA	NA	NA	NA	Non-Small Cell Lung Cancer	Lung Adenocarcinoma	1.14	21.1896	Non-Small Cell Lung Cancer	none
P-0000790-T01-IM3	NA	NA	NA	NA	NA	NA	NA	NA	NA	NA	Salivary Gland Cancer	Adenoid Cystic Carcinoma	0.17	2.23049	Salivary Gland Cancer	none
P-0000791-T01-IM3	NA	NA	NA	NA	NA	NA	NA	NA	NA	NA	Germ Cell Tumor	Seminoma	0.9	4.46097	Germ Cell Tumor	none
P-0000792-T01-IM3	NA	NA	NA	NA	NA	NA	NA	NA	NA	NA	Salivary Gland Cancer	Adenoid Cystic Carcinoma	0	1.11524	Salivary Gland Cancer	none
P-0000793-T02-IM5	NA	NA	NA	NA	NA	NA	NA	NA	NA	NA	Esophagogastric Cancer	Esophageal Adenocarcinoma	0.99	3.93516	Esophagogastric Cancer	none
P-0000795-T01-IM3	NA	NA	NA	NA	NA	NA	NA	NA	NA	NA	Breast Cancer	Breast Invasive Ductal Carcinoma	0.33	4.46097	Breast Cancer	none
P-0000796-T01-IM3	NA	NA	NA	NA	NA	NA	NA	NA	NA	NA	Soft Tissue Sarcoma	Dedifferentiated Liposarcoma	0.37	0	Soft Tissue Sarcoma	none
P-0000797-T01-IM3	NA	NA	NA	NA	NA	NA	NA	NA	NA	NA	Esophagogastric Cancer	Stomach Adenocarcinoma	0.16	1.11524	Esophagogastric Cancer	none
P-0000798-T01-IM3	NA	NA	NA	NA	NA	NA	NA	NA	NA	NA	Colorectal Cancer	Colon Adenocarcinoma	1.29	7.80671	Colorectal Cancer	none
P-0000799-T01-IM3	NA	NA	NA	NA	NA	NA	NA	NA	NA	NA	Germ Cell Tumor	Seminoma	0.26	3.34573	Germ Cell Tumor	none
P-0000800-T01-IM3	NA	NA	NA	NA	NA	NA	NA	NA	NA	NA	Thyroid Cancer	Anaplastic Thyroid Cancer	1.06	20.0744	Thyroid Cancer	none
P-0000802-T01-IM3	NA	NA	NA	NA	NA	NA	NA	NA	NA	NA	Colorectal Cancer	Colon Adenocarcinoma	1.86	10.0372	Colorectal Cancer	none
P-0000803-T01-IM3	NA	NA	NA	NA	NA	NA	NA	NA	NA	NA	Soft Tissue Sarcoma	Well-Differentiated Liposarcoma	0.19	0	Soft Tissue Sarcoma	none
P-0000804-T01-IM3	NA	NA	NA	NA	NA	NA	NA	NA	NA	NA	Breast Cancer	Breast Invasive Ductal Carcinoma	0	1.11524	Breast Cancer	none
P-0000805-T01-IM3	NA	NA	NA	NA	NA	NA	NA	NA	NA	NA	Breast Cancer	Breast Invasive Ductal Carcinoma	0.39	1.11524	Breast Cancer	none
P-0000806-T01-IM3	NA	NA	NA	NA	NA	NA	NA	NA	NA	NA	Breast Cancer	Breast Invasive Cancer, NOS	1.62	3.34573	Breast Cancer	none
P-0000807-T01-IM3	NA	NA	NA	NA	NA	NA	NA	NA	NA	NA	Non-Small Cell Lung Cancer	Lung Adenocarcinoma	0	6.69146	Non-Small Cell Lung Cancer	none
P-0000808-T01-IM3	NA	NA	NA	NA	NA	NA	NA	NA	NA	NA	Non-Small Cell Lung Cancer	Lung Adenocarcinoma	0.15	0	Non-Small Cell Lung Cancer	none
P-0000809-T01-IM3	NA	NA	NA	NA	NA	NA	NA	NA	NA	NA	Non-Small Cell Lung Cancer	Lung Adenocarcinoma	3.79	2.23049	Non-Small Cell Lung Cancer Hypermutated	none
P-0000811-T01-IM3	NA	NA	NA	NA	NA	NA	NA	NA	NA	NA	Non-Small Cell Lung Cancer	Lung Squamous Cell Carcinoma	1.46	1.11524	Non-Small Cell Lung Cancer	none
P-0000812-T01-IM3	NA	NA	NA	NA	NA	NA	NA	NA	NA	NA	Adrenocortical Carcinoma	Adrenocortical Carcinoma	1.69	0	Adrenocortical Carcinoma	none
P-0000813-T01-IM3	NA	NA	NA	NA	NA	NA	NA	NA	NA	NA	Soft Tissue Sarcoma	Myxoid/Round-Cell Liposarcoma	0.4	1.11524	Soft Tissue Sarcoma	none
P-0000814-T01-IM3	NA	NA	NA	NA	NA	NA	NA	NA	NA	NA	Esophagogastric Cancer	Stomach Adenocarcinoma	0.09	2.23049	Esophagogastric Cancer	none
P-0000815-T01-IM3	NA	NA	NA	NA	NA	NA	NA	NA	NA	NA	Chondroblastic Osteosarcoma	Chondroblastic Osteosarcoma	3.53	4.46097	Chondroblastic Osteosarcoma Hypermutated	none
P-0000816-T01-IM3	NA	NA	NA	NA	NA	NA	NA	NA	NA	NA	Breast Cancer	Breast Invasive Ductal Carcinoma	1.84	5.57622	Breast Cancer	none
P-0000817-T01-IM3	NA	NA	NA	NA	NA	NA	NA	NA	NA	NA	Soft Tissue Sarcoma	Undifferentiated Pleomorphic Sarcoma/Malignant Fibrous Histiocytoma/High-Grade Spindle Cell Sarcoma	0.09	2.23049	Soft Tissue Sarcoma	none
P-0000818-T01-IM3	NA	NA	NA	NA	NA	NA	NA	NA	NA	NA	Glioma	Glioblastoma Multiforme	1.4	5.57622	Glioma	none
P-0000819-T01-IM3	NA	NA	NA	NA	NA	NA	NA	NA	NA	NA	Non-Small Cell Lung Cancer	Lung Adenocarcinoma	1.1	16.7287	Non-Small Cell Lung Cancer	none
P-0000820-T01-IM3	NA	NA	NA	NA	NA	NA	NA	NA	NA	NA	Breast Cancer	Breast Invasive Lobular Carcinoma	0.25	2.23049	Breast Cancer	none
P-0000822-T01-IM3	NA	NA	NA	NA	NA	NA	NA	NA	NA	NA	Glioma	Glioblastoma Multiforme	1.22	2.23049	Glioma	none
P-0000823-T01-IM3	NA	NA	NA	NA	NA	NA	NA	NA	NA	NA	Germ Cell Tumor	Seminoma	0.08	0	Germ Cell Tumor	none
P-0000824-T01-IM3	NA	NA	NA	NA	NA	NA	NA	NA	NA	NA	Mesothelioma	Pleural Mesothelioma, Epithelioid Type	0.34	3.34573	Mesothelioma	none
P-0000825-T01-IM3	NA	NA	NA	NA	NA	NA	NA	NA	NA	NA	Non-Small Cell Lung Cancer	Lung Adenocarcinoma	2.5	16.7287	Non-Small Cell Lung Cancer Hypermutated	none
P-0000826-T01-IM3	NA	NA	NA	NA	NA	NA	NA	NA	NA	NA	Skin Cancer, Non-Melanoma	Cutaneous Squamous Cell Carcinoma	0.44	4.46097	Skin Cancer, Non-Melanoma	none
P-0000827-T01-IM3	NA	NA	NA	NA	NA	NA	NA	NA	NA	NA	Colorectal Cancer	Rectal Adenocarcinoma	0.86	4.46097	Colorectal Cancer	none
P-0000828-T02-IM3	NA	NA	NA	NA	NA	NA	NA	NA	NA	NA	Prostate Cancer	Prostate Adenocarcinoma	0.69	3.34573	Prostate Cancer	none
P-0000829-T01-IM3	NA	NA	NA	NA	NA	NA	NA	NA	NA	NA	Hepatobiliary Cancer	Hepatocellular Carcinoma	0.65	6.69146	Hepatobiliary Cancer	none
P-0000830-T01-IM3	NA	NA	NA	NA	NA	NA	NA	NA	NA	NA	Breast Cancer	Breast Invasive Ductal Carcinoma	0.44	1.11524	Breast Cancer	none
P-0000835-T01-IM3	NA	NA	NA	NA	NA	NA	NA	NA	NA	NA	Soft Tissue Sarcoma	Angiosarcoma	2.02	1.11524	Soft Tissue Sarcoma Hypermutated	none
P-0000836-T01-IM3	NA	NA	NA	NA	NA	NA	NA	NA	NA	NA	Thyroid Cancer	Medullary Thyroid Cancer	0.26	1.11524	Thyroid Cancer	none
P-0000837-T01-IM3	NA	NA	NA	NA	NA	NA	NA	NA	NA	NA	Breast Sarcoma	Breast Angiosarcoma	0.39	0	Breast Sarcoma	none
P-0000838-T01-IM3	NA	NA	NA	NA	NA	NA	NA	NA	NA	NA	Non-Small Cell Lung Cancer	Lung Squamous Cell Carcinoma	0.21	2.23049	Non-Small Cell Lung Cancer	none
P-0000839-T01-IM3	NA	NA	NA	NA	NA	NA	NA	NA	NA	NA	Endometrial Cancer	Uterine Endometrioid Carcinoma	0.7	3.34573	Endometrial Cancer	none
P-0000840-T01-IM3	NA	NA	NA	NA	NA	NA	NA	NA	NA	NA	Non-Small Cell Lung Cancer	Lung Adenocarcinoma	0.19	2.23049	Non-Small Cell Lung Cancer	none
P-0000841-T01-IM3	NA	NA	NA	NA	NA	NA	NA	NA	NA	NA	Glioma	Glioblastoma Multiforme	0.2	3.34573	Glioma	none
P-0000842-T01-IM3	NA	NA	NA	NA	NA	NA	NA	NA	NA	NA	Prostate Cancer	Prostate Adenocarcinoma	0.73	1.11524	Prostate Cancer	none
P-0000843-T01-IM3	NA	NA	NA	NA	NA	NA	NA	NA	NA	NA	Colorectal Cancer	Colon Adenocarcinoma	2.9	3.34573	Colorectal Cancer Hypermutated	none
P-0000845-T01-IM3	NA	NA	NA	NA	NA	NA	NA	NA	NA	NA	Synovial Sarcoma	Synovial Sarcoma	2.39	1.11524	Synovial Sarcoma Hypermutated	none
P-0000846-T01-IM3	NA	NA	NA	NA	NA	NA	NA	NA	NA	NA	Renal Cell Carcinoma	Unclassified Renal Cell Carcinoma	0	1.11524	Renal Cell Carcinoma	none
P-0000847-T01-IM3	NA	NA	NA	NA	NA	NA	NA	NA	NA	NA	Prostate Cancer	Prostate Adenocarcinoma	0.32	1.11524	Prostate Cancer	none
P-0000848-T01-IM3	NA	NA	NA	NA	NA	NA	NA	NA	NA	NA	Bone Cancer	Chondrosarcoma	0	0	Bone Cancer	none
P-0000849-T01-IM3	NA	NA	NA	NA	NA	NA	NA	NA	NA	NA	Soft Tissue Sarcoma	Clear Cell Sarcoma	0.59	0	Soft Tissue Sarcoma	none
P-0000850-T01-IM3	NA	NA	NA	NA	NA	NA	NA	NA	NA	NA	Breast Sarcoma	Breast Angiosarcoma	0	3.34573	Breast Sarcoma	none
P-0000851-T01-IM3	NA	NA	NA	NA	NA	NA	NA	NA	NA	NA	Soft Tissue Sarcoma	Alveolar Soft Part Sarcoma	0	0	Soft Tissue Sarcoma	none
P-0000852-T01-IM3	NA	NA	NA	NA	NA	NA	NA	NA	NA	NA	Melanoma	Uveal Melanoma	0.15	3.34573	Melanoma	none
P-0000853-T01-IM3	NA	NA	NA	NA	NA	NA	NA	NA	NA	NA	Hepatobiliary Cancer	Hepatocellular Carcinoma plus Intrahepatic Cholangiocarcinoma	0.43	4.46097	Hepatobiliary Cancer	none
P-0000854-T01-IM3	NA	NA	NA	NA	NA	NA	NA	NA	NA	NA	Colorectal Cancer	Mucinous Adenocarcinoma of the Colon and Rectum	0.5	8.92195	Colorectal Cancer	none
P-0000855-T01-IM3	NA	NA	NA	NA	NA	NA	NA	NA	NA	NA	Soft Tissue Sarcoma	Undifferentiated Pleomorphic Sarcoma/Malignant Fibrous Histiocytoma/High-Grade Spindle Cell Sarcoma	0.29	4.46097	Soft Tissue Sarcoma	none
P-0000856-T01-IM3	NA	NA	NA	NA	NA	NA	NA	NA	NA	NA	Soft Tissue Sarcoma	Undifferentiated Pleomorphic Sarcoma/Malignant Fibrous Histiocytoma/High-Grade Spindle Cell Sarcoma	2.16	0	Soft Tissue Sarcoma Hypermutated	none
P-0000857-T01-IM3	NA	NA	NA	NA	NA	NA	NA	NA	NA	NA	Bone Cancer	Myxoid Chondrosarcoma	1.08	0	Bone Cancer	none
P-0000858-T01-IM3	NA	NA	NA	NA	NA	NA	NA	NA	NA	NA	Non-Small Cell Lung Cancer	Lung Adenocarcinoma	0	1.11524	Non-Small Cell Lung Cancer	none
P-0000859-T01-IM3	NA	NA	NA	NA	NA	NA	NA	NA	NA	NA	Soft Tissue Sarcoma	Angiosarcoma	5.85	0	Soft Tissue Sarcoma Hypermutated	none
P-0000860-T01-IM3	NA	NA	NA	NA	NA	NA	NA	NA	NA	NA	Colorectal Cancer	Rectal Adenocarcinoma	0.48	3.34573	Colorectal Cancer	none
P-0000861-T01-IM3	NA	NA	NA	NA	NA	NA	NA	NA	NA	NA	Breast Cancer	Breast Invasive Ductal Carcinoma	0	3.34573	Breast Cancer	none
P-0000862-T01-IM3	NA	NA	NA	NA	NA	NA	NA	NA	NA	NA	Colorectal Cancer	Colon Adenocarcinoma	45.94	54.6469	Colorectal Cancer Hypermutated	none
P-0000863-T01-IM3	NA	NA	NA	NA	NA	NA	NA	NA	NA	NA	Soft Tissue Sarcoma	Alveolar Soft Part Sarcoma	0	0	Soft Tissue Sarcoma	none
P-0000864-T01-IM3	NA	NA	NA	NA	NA	NA	NA	NA	NA	NA	Breast Cancer	Breast Invasive Ductal Carcinoma	0.58	3.34573	Breast Cancer	none
P-0000865-T01-IM3	NA	NA	NA	NA	NA	NA	NA	NA	NA	NA	Melanoma	Cutaneous Melanoma	0.4	25.6506	Melanoma	none
P-0000866-T01-IM3	NA	NA	NA	NA	NA	NA	NA	NA	NA	NA	Soft Tissue Sarcoma	Solitary Fibrous Tumor/Hemangiopericytoma	1.13	1.11524	Soft Tissue Sarcoma	none
P-0000867-T01-IM3	NA	NA	NA	NA	NA	NA	NA	NA	NA	NA	Non-Small Cell Lung Cancer	Lung Adenocarcinoma	0.08	6.69146	Non-Small Cell Lung Cancer	none
P-0000868-T01-IM3	NA	NA	NA	NA	NA	NA	NA	NA	NA	NA	Colorectal Cancer	Colon Adenocarcinoma	0.12	5.57622	Colorectal Cancer	none
P-0000869-T01-IM3	NA	NA	NA	NA	NA	NA	NA	NA	NA	NA	Colorectal Cancer	Rectal Adenocarcinoma	2.03	5.57622	Colorectal Cancer Hypermutated	none
P-0000870-T01-IM3	NA	NA	NA	NA	NA	NA	NA	NA	NA	NA	Esophagogastric Cancer	Esophageal Adenocarcinoma	0	3.34573	Esophagogastric Cancer	none
P-0000871-T01-IM3	NA	NA	NA	NA	NA	NA	NA	NA	NA	NA	Breast Cancer	Breast Invasive Ductal Carcinoma	1.4	2.23049	Breast Cancer	none
P-0000872-T01-IM3	NA	NA	NA	NA	NA	NA	NA	NA	NA	NA	Bladder Cancer	Bladder Urothelial Carcinoma	0	0	Bladder Cancer	none
P-0000873-T01-IM3	NA	NA	NA	NA	NA	NA	NA	NA	NA	NA	Non-Small Cell Lung Cancer	Lung Adenocarcinoma	1.27	11.1524	Non-Small Cell Lung Cancer	none
P-0000874-T01-IM3	NA	NA	NA	NA	NA	NA	NA	NA	NA	NA	Colorectal Cancer	Colon Adenocarcinoma	2.32	2.23049	Colorectal Cancer Hypermutated	none
P-0000875-T01-IM3	NA	NA	NA	NA	NA	NA	NA	NA	NA	NA	Bladder Cancer	Upper Tract Urothelial Carcinoma	0.09	17.8439	Bladder Cancer	none
P-0000876-T01-IM3	NA	NA	NA	NA	NA	NA	NA	NA	NA	NA	Thyroid Cancer	Poorly Differentiated Thyroid Cancer	0.43	1.11524	Thyroid Cancer	none
P-0000877-T01-IM3	NA	NA	NA	NA	NA	NA	NA	NA	NA	NA	Bladder Cancer	Bladder Urothelial Carcinoma	0.71	10.0372	Bladder Cancer	none
P-0000878-T01-IM3	NA	NA	NA	NA	NA	NA	NA	NA	NA	NA	Endometrial Cancer	Uterine Neuroendocrine Carcinoma	2.88	3.34573	Endometrial Cancer Hypermutated	none
P-0000879-T01-IM3	NA	NA	NA	NA	NA	NA	NA	NA	NA	NA	Pancreatic Cancer	Pancreatic Neuroendocrine Tumor	0	2.23049	Pancreatic Cancer	none
P-0000880-T01-IM3	NA	NA	NA	NA	NA	NA	NA	NA	NA	NA	Bladder Cancer	Plasmacytoid/Signet Ring Cell Bladder Carcinoma	0	8.92195	Bladder Cancer	none
P-0000881-T01-IM3	NA	NA	NA	NA	NA	NA	NA	NA	NA	NA	Soft Tissue Sarcoma	Solitary Fibrous Tumor/Hemangiopericytoma	0.97	1.11524	Soft Tissue Sarcoma	none
P-0000883-T01-IM3	NA	NA	NA	NA	NA	NA	NA	NA	NA	NA	Glioma	Anaplastic Astrocytoma	0	2.23049	Glioma	none
P-0000884-T01-IM3	NA	NA	NA	NA	NA	NA	NA	NA	NA	NA	Histiocytosis	Erdheim-Chester Disease	0	0	Histiocytosis	none
P-0000885-T01-IM3	NA	NA	NA	NA	NA	NA	NA	NA	NA	NA	Colorectal Cancer	Colon Adenocarcinoma	0.09	11.1524	Colorectal Cancer	none
P-0000887-T01-IM3	NA	NA	NA	NA	NA	NA	NA	NA	NA	NA	Breast Cancer	Breast Invasive Ductal Carcinoma	0.16	5.57622	Breast Cancer	none
P-0000888-T01-IM3	NA	NA	NA	NA	NA	NA	NA	NA	NA	NA	Prostate Cancer	Prostate Neuroendocrine Carcinoma	1.84	1.11524	Prostate Cancer	none
P-0000889-T01-IM3	NA	NA	NA	NA	NA	NA	NA	NA	NA	NA	Thyroid Cancer	Poorly Differentiated Thyroid Cancer	1.74	1.11524	Thyroid Cancer	none
P-0000890-T01-IM3	NA	NA	NA	NA	NA	NA	NA	NA	NA	NA	Thyroid Cancer	Poorly Differentiated Thyroid Cancer	1.68	3.34573	Thyroid Cancer	none
P-0000891-T01-IM3	NA	NA	NA	NA	NA	NA	NA	NA	NA	NA	Bladder Cancer	Bladder Urothelial Carcinoma	0.09	12.2677	Bladder Cancer	none
P-0000892-T01-IM3	NA	NA	NA	NA	NA	NA	NA	NA	NA	NA	Bladder Cancer	Bladder Urothelial Carcinoma	1.07	11.1524	Bladder Cancer	none
P-0000893-T01-IM3	NA	NA	NA	NA	NA	NA	NA	NA	NA	NA	Melanoma	Cutaneous Melanoma	1.71	5.57622	Melanoma	none
P-0000894-T01-IM3	NA	NA	NA	NA	NA	NA	NA	NA	NA	NA	Non-Small Cell Lung Cancer	Lung Adenocarcinoma	1	5.57622	Non-Small Cell Lung Cancer	none
P-0000895-T01-IM3	NA	NA	NA	NA	NA	NA	NA	NA	NA	NA	Melanoma	Melanoma of Unknown Primary	2.76	7.80671	Melanoma Hypermutated	none
P-0000896-T01-IM3	NA	NA	NA	NA	NA	NA	NA	NA	NA	NA	Glioma	Anaplastic Oligodendroglioma	0.35	5.57622	Glioma	none
P-0000897-T01-IM3	NA	NA	NA	NA	NA	NA	NA	NA	NA	NA	Non-Small Cell Lung Cancer	Large Cell Neuroendocrine Carcinoma	2.05	16.7287	Non-Small Cell Lung Cancer Hypermutated	none
P-0000898-T01-IM3	NA	NA	NA	NA	NA	NA	NA	NA	NA	NA	Melanoma	Cutaneous Melanoma	0.09	4.46097	Melanoma	none
P-0000899-T01-IM3	NA	NA	NA	NA	NA	NA	NA	NA	NA	NA	Esophagogastric Cancer	Esophageal Adenocarcinoma	1.69	5.57622	Esophagogastric Cancer	none
P-0000900-T01-IM3	NA	NA	NA	NA	NA	NA	NA	NA	NA	NA	Non-Small Cell Lung Cancer	Lung Adenocarcinoma	1.74	2.23049	Non-Small Cell Lung Cancer	none
P-0000901-T01-IM3	NA	NA	NA	NA	NA	NA	NA	NA	NA	NA	Cancer of Unknown Primary	Cancer of Unknown Primary	1.43	6.69146	Cancer of Unknown Primary	none
P-0000902-T01-IM3	NA	NA	NA	NA	NA	NA	NA	NA	NA	NA	Thyroid Cancer	Poorly Differentiated Thyroid Cancer	0.67	2.23049	Thyroid Cancer	none
P-0000903-T01-IM3	NA	NA	NA	NA	NA	NA	NA	NA	NA	NA	Non-Small Cell Lung Cancer	Lung Adenocarcinoma	0.54	11.1524	Non-Small Cell Lung Cancer	none
P-0000904-T01-IM3	NA	NA	NA	NA	NA	NA	NA	NA	NA	NA	Thyroid Cancer	Hurthle Cell Thyroid Cancer	5.09	3.34573	Thyroid Cancer Hypermutated	none
P-0000905-T01-IM3	NA	NA	NA	NA	NA	NA	NA	NA	NA	NA	Soft Tissue Sarcoma	Rhabdomyosarcoma	0.08	2.23049	Soft Tissue Sarcoma	none
P-0000906-T01-IM3	NA	NA	NA	NA	NA	NA	NA	NA	NA	NA	Glioma	Glioblastoma Multiforme	0.49	7.80671	Glioma	none
P-0000907-T01-IM3	NA	NA	NA	NA	NA	NA	NA	NA	NA	NA	Non-Small Cell Lung Cancer	Lung Adenocarcinoma	0.5	7.80671	Non-Small Cell Lung Cancer	none
P-0000908-T01-IM3	NA	NA	NA	NA	NA	NA	NA	NA	NA	NA	Bladder Cancer	Bladder Urothelial Carcinoma	1.05	32.3421	Bladder Cancer	none
P-0000909-T03-IM3	NA	NA	NA	NA	NA	NA	NA	NA	NA	NA	Prostate Cancer	Prostate Adenocarcinoma	0	3.34573	Prostate Cancer	none
P-0000910-T01-IM3	NA	NA	NA	NA	NA	NA	NA	NA	NA	NA	Salivary Gland Cancer	Mucoepidermoid Carcinoma	0.61	1.11524	Salivary Gland Cancer	none
P-0000911-T01-IM3	NA	NA	NA	NA	NA	NA	NA	NA	NA	NA	Colorectal Cancer	Colon Adenocarcinoma	1.1	4.46097	Colorectal Cancer	none
P-0000912-T01-IM3	NA	NA	NA	NA	NA	NA	NA	NA	NA	NA	Prostate Cancer	Prostate Adenocarcinoma	0.08	2.23049	Prostate Cancer	none
P-0000913-T02-IM5	NA	NA	NA	NA	NA	NA	NA	NA	NA	NA	Non-Small Cell Lung Cancer	Lung Adenocarcinoma	0.1	3.93516	Non-Small Cell Lung Cancer	none
P-0000914-T01-IM3	NA	NA	NA	NA	NA	NA	NA	NA	NA	NA	Renal Cell Carcinoma	Unclassified Renal Cell Carcinoma	1.56	5.57622	Renal Cell Carcinoma	none
P-0000915-T01-IM3	NA	NA	NA	NA	NA	NA	NA	NA	NA	NA	Colorectal Cancer	Rectal Adenocarcinoma	0.8	0	Colorectal Cancer	none
P-0000916-T01-IM3	NA	NA	NA	NA	NA	NA	NA	NA	NA	NA	Bladder Cancer	Bladder Urothelial Carcinoma	0.91	8.92195	Bladder Cancer	none
P-0000917-T01-IM3	NA	NA	NA	NA	NA	NA	NA	NA	NA	NA	Cancer of Unknown Primary	Cancer of Unknown Primary	0	3.34573	Cancer of Unknown Primary	none
P-0000918-T01-IM3	NA	NA	NA	NA	NA	NA	NA	NA	NA	NA	Glioma	Glioblastoma Multiforme	0.37	7.80671	Glioma	none
P-0000919-T01-IM3	NA	NA	NA	NA	NA	NA	NA	NA	NA	NA	Skin Cancer, Non-Melanoma	Cutaneous Squamous Cell Carcinoma	0.18	49.0707	Skin Cancer, Non-Melanoma	none
P-0000920-T01-IM3	NA	NA	NA	NA	NA	NA	NA	NA	NA	NA	Breast Cancer	Breast Invasive Ductal Carcinoma	1.07	3.34573	Breast Cancer	none
P-0000921-T01-IM3	NA	NA	NA	NA	NA	NA	NA	NA	NA	NA	Breast Cancer	Breast Invasive Ductal Carcinoma	1.25	2.23049	Breast Cancer	none
P-0000922-T01-IM3	NA	NA	NA	NA	NA	NA	NA	NA	NA	NA	Melanoma	Cutaneous Melanoma	0.26	4.46097	Melanoma	none
P-0000923-T01-IM3	NA	NA	NA	NA	NA	NA	NA	NA	NA	NA	Salivary Gland Cancer	Myoepithelial Carcinoma	0.1	2.23049	Salivary Gland Cancer	none
P-0000924-T01-IM3	NA	NA	NA	NA	NA	NA	NA	NA	NA	NA	Non-Small Cell Lung Cancer	Lung Adenocarcinoma	1.18	8.92195	Non-Small Cell Lung Cancer	none
P-0000925-T01-IM3	NA	NA	NA	NA	NA	NA	NA	NA	NA	NA	Bladder Cancer	Upper Tract Urothelial Carcinoma	1.29	5.57622	Bladder Cancer	none
P-0000926-T01-IM3	NA	NA	NA	NA	NA	NA	NA	NA	NA	NA	Undifferentiated Pleomorphic Sarcoma/Malignant Fibrous Histiocytoma/High-Grade Spindle Cell Sarcoma	Undifferentiated Pleomorphic Sarcoma/Malignant Fibrous Histiocytoma/High-Grade Spindle Cell Sarcoma	0.27	2.23049	Undifferentiated Pleomorphic Sarcoma/Malignant Fibrous Histiocytoma/High-Grade Spindle Cell Sarcoma	none
P-0000927-T01-IM3	NA	NA	NA	NA	NA	NA	NA	NA	NA	NA	Appendiceal Cancer	Mucinous Adenocarcinoma of the Appendix	0	1.11524	Appendiceal Cancer	none
P-0000928-T01-IM3	NA	NA	NA	NA	NA	NA	NA	NA	NA	NA	Glioma	Gliosarcoma	0.54	2.23049	Glioma	none
P-0000929-T01-IM3	NA	NA	NA	NA	NA	NA	NA	NA	NA	NA	Non-Small Cell Lung Cancer	Lung Adenocarcinoma	4.58	3.34573	Non-Small Cell Lung Cancer Hypermutated	none
P-0000930-T01-IM3	NA	NA	NA	NA	NA	NA	NA	NA	NA	NA	Glioma	Anaplastic Oligodendroglioma	0.87	3.34573	Glioma	none
P-0000931-T01-IM3	NA	NA	NA	NA	NA	NA	NA	NA	NA	NA	Prostate Cancer	Prostate Adenocarcinoma	0.09	1.11524	Prostate Cancer	none
P-0000932-T01-IM3	NA	NA	NA	NA	NA	NA	NA	NA	NA	NA	Hepatobiliary Cancer	Intrahepatic Cholangiocarcinoma	0.08	0	Hepatobiliary Cancer	none
P-0000933-T01-IM3	NA	NA	NA	NA	NA	NA	NA	NA	NA	NA	Colorectal Cancer	Colon Adenocarcinoma	0.57	6.69146	Colorectal Cancer	none
P-0000934-T01-IM3	NA	NA	NA	NA	NA	NA	NA	NA	NA	NA	Thyroid Cancer	Medullary Thyroid Cancer	0.53	3.34573	Thyroid Cancer	none
P-0000935-T01-IM3	NA	NA	NA	NA	NA	NA	NA	NA	NA	NA	Prostate Cancer	Prostate Adenocarcinoma	1.37	1.11524	Prostate Cancer	none
P-0000936-T01-IM3	NA	NA	NA	NA	NA	NA	NA	NA	NA	NA	Cancer of Unknown Primary	Cancer of Unknown Primary	0	3.34573	Cancer of Unknown Primary	none
P-0000937-T01-IM3	NA	NA	NA	NA	NA	NA	NA	NA	NA	NA	Bone Cancer	Chordoma	3.43	0	Bone Cancer Hypermutated	none
P-0000938-T01-IM3	NA	NA	NA	NA	NA	NA	NA	NA	NA	NA	Esophagogastric Cancer	Adenocarcinoma of the Gastroesophageal Junction	0.09	3.34573	Esophagogastric Cancer	none
P-0000939-T01-IM3	NA	NA	NA	NA	NA	NA	NA	NA	NA	NA	Skin Cancer, Non-Melanoma	Basal Cell Carcinoma	0.29	4.46097	Skin Cancer, Non-Melanoma	none
P-0000940-T01-IM3	NA	NA	NA	NA	NA	NA	NA	NA	NA	NA	Colorectal Cancer	Colon Adenocarcinoma	0.18	10.0372	Colorectal Cancer	none
P-0000941-T01-IM3	NA	NA	NA	NA	NA	NA	NA	NA	NA	NA	Germ Cell Tumor	Mixed Germ Cell Tumor	0.87	0	Germ Cell Tumor	none
P-0000942-T01-IM3	NA	NA	NA	NA	NA	NA	NA	NA	NA	NA	Hepatobiliary Cancer	Hepatocellular Carcinoma plus Intrahepatic Cholangiocarcinoma	0.35	7.80671	Hepatobiliary Cancer	none
P-0000943-T01-IM3	NA	NA	NA	NA	NA	NA	NA	NA	NA	NA	Skin Cancer, Non-Melanoma	Merkel Cell Carcinoma	0.56	0	Skin Cancer, Non-Melanoma	none
P-0000945-T01-IM3	NA	NA	NA	NA	NA	NA	NA	NA	NA	NA	Head and Neck Cancer	Oropharynx Squamous Cell Carcinoma	0	0	Head and Neck Cancer	none
P-0000946-T01-IM3	NA	NA	NA	NA	NA	NA	NA	NA	NA	NA	Breast Cancer	Breast Invasive Ductal Carcinoma	1.34	1.11524	Breast Cancer	none
P-0000947-T01-IM3	NA	NA	NA	NA	NA	NA	NA	NA	NA	NA	Breast Cancer	Breast Invasive Cancer, NOS	0.21	10.0372	Breast Cancer	none
P-0000948-T01-IM3	NA	NA	NA	NA	NA	NA	NA	NA	NA	NA	Salivary Gland Cancer	Adenoid Cystic Carcinoma	1.61	1.11524	Salivary Gland Cancer	none
P-0000949-T01-IM3	NA	NA	NA	NA	NA	NA	NA	NA	NA	NA	Head and Neck Cancer	Oral Cavity Squamous Cell Carcinoma	0	0	Head and Neck Cancer	none
P-0000950-T01-IM3	NA	NA	NA	NA	NA	NA	NA	NA	NA	NA	Small Bowel Cancer	Small Bowel Cancer	3.44	13.3829	Small Bowel Cancer Hypermutated	none
P-0000951-T01-IM3	NA	NA	NA	NA	NA	NA	NA	NA	NA	NA	Cutaneous Squamous Cell Carcinoma	Cutaneous Squamous Cell Carcinoma	0.55	52.4165	Cutaneous Squamous Cell Carcinoma	none
P-0000952-T01-IM3	NA	NA	NA	NA	NA	NA	NA	NA	NA	NA	Endometrial Cancer	Uterine Endometrioid Carcinoma	0.39	6.69146	Endometrial Cancer	none
P-0000954-T01-IM3	NA	NA	NA	NA	NA	NA	NA	NA	NA	NA	Thyroid Cancer	Anaplastic Thyroid Cancer	0.46	5.57622	Thyroid Cancer	none
P-0000955-T01-IM3	NA	NA	NA	NA	NA	NA	NA	NA	NA	NA	Breast Cancer	Breast Invasive Lobular Carcinoma	0.68	5.57622	Breast Cancer	none
P-0000956-T01-IM3	NA	NA	NA	NA	NA	NA	NA	NA	NA	NA	Small Bowel Cancer	Small Bowel Cancer	0.66	5.57622	Small Bowel Cancer	none
P-0000957-T01-IM3	NA	NA	NA	NA	NA	NA	NA	NA	NA	NA	Salivary Duct Carcinoma	Salivary Duct Carcinoma	1.05	11.1524	Salivary Duct Carcinoma	none
P-0000958-T01-IM3	NA	NA	NA	NA	NA	NA	NA	NA	NA	NA	Melanoma	Cutaneous Melanoma	1.18	2.23049	Melanoma	none
P-0000960-T01-IM3	NA	NA	NA	NA	NA	NA	NA	NA	NA	NA	Glioma	Glioblastoma Multiforme	1.15	3.34573	Glioma	none
P-0000961-T01-IM3	NA	NA	NA	NA	NA	NA	NA	NA	NA	NA	Germ Cell Tumor	Mixed Germ Cell Tumor	0.55	0	Germ Cell Tumor	none
P-0000962-T01-IM3	NA	NA	NA	NA	NA	NA	NA	NA	NA	NA	Uterine Sarcoma	Uterine Perivascular Epithelioid Cell Tumor	1.17	0	Uterine Sarcoma	none
P-0000963-T01-IM3	NA	NA	NA	NA	NA	NA	NA	NA	NA	NA	Non-Small Cell Lung Cancer	Lung Adenocarcinoma	0.29	3.34573	Non-Small Cell Lung Cancer	none
P-0000964-T01-IM3	NA	NA	NA	NA	NA	NA	NA	NA	NA	NA	Prostate Cancer	Prostate Adenocarcinoma	0.59	6.69146	Prostate Cancer	none
P-0000965-T01-IM3	NA	NA	NA	NA	NA	NA	NA	NA	NA	NA	Breast Cancer	Breast Invasive Ductal Carcinoma	1.92	3.34573	Breast Cancer	none
P-0000966-T01-IM3	NA	NA	NA	NA	NA	NA	NA	NA	NA	NA	Prostate Cancer	Prostate Adenocarcinoma	1.36	2.23049	Prostate Cancer	none
P-0000967-T01-IM3	NA	NA	NA	NA	NA	NA	NA	NA	NA	NA	Hurthle Cell Thyroid Cancer	Hurthle Cell Thyroid Cancer	1.54	4.46097	Hurthle Cell Thyroid Cancer	none
P-0000968-T01-IM3	NA	NA	NA	NA	NA	NA	NA	NA	NA	NA	Melanoma	Anorectal Mucosal Melanoma	1	3.34573	Melanoma	none
P-0000969-T01-IM3	NA	NA	NA	NA	NA	NA	NA	NA	NA	NA	Breast Invasive Ductal Carcinoma	Breast Invasive Ductal Carcinoma	7.14	4.46097	Breast Invasive Ductal Carcinoma Hypermutated	none
P-0000970-T01-IM3	NA	NA	NA	NA	NA	NA	NA	NA	NA	NA	Gastrointestinal Neuroendocrine Tumor	Small Bowel Well-Differentiated Neuroendocrine Tumor	0.09	1.11524	Gastrointestinal Neuroendocrine Tumor	none
P-0000972-T01-IM3	NA	NA	NA	NA	NA	NA	NA	NA	NA	NA	Bone Cancer	Myxoid Chondrosarcoma	1.27	0	Bone Cancer	none
P-0000973-T01-IM3	NA	NA	NA	NA	NA	NA	NA	NA	NA	NA	Breast Cancer	Breast Invasive Ductal Carcinoma	0.67	5.57622	Breast Cancer	none
P-0000976-T01-IM3	NA	NA	NA	NA	NA	NA	NA	NA	NA	NA	Thyroid Cancer	Papillary Thyroid Cancer	0	2.23049	Thyroid Cancer	none
P-0000977-T01-IM3	NA	NA	NA	NA	NA	NA	NA	NA	NA	NA	Esophagogastric Cancer	Esophageal Adenocarcinoma	1.35	6.69146	Esophagogastric Cancer	none
P-0000978-T01-IM3	NA	NA	NA	NA	NA	NA	NA	NA	NA	NA	Non-Small Cell Lung Cancer	Lung Adenocarcinoma	0.25	1.11524	Non-Small Cell Lung Cancer	none
P-0000979-T01-IM3	NA	NA	NA	NA	NA	NA	NA	NA	NA	NA	Colorectal Cancer	Colon Adenocarcinoma	0.34	7.80671	Colorectal Cancer	none
P-0000980-T01-IM3	NA	NA	NA	NA	NA	NA	NA	NA	NA	NA	Salivary Gland Cancer	Adenoid Cystic Carcinoma	0	5.57622	Salivary Gland Cancer	none
P-0000982-T01-IM3	NA	NA	NA	NA	NA	NA	NA	NA	NA	NA	Colorectal Cancer	Rectal Adenocarcinoma	0.88	10.0372	Colorectal Cancer	none
P-0000984-T01-IM3	NA	NA	NA	NA	NA	NA	NA	NA	NA	NA	Breast Cancer	Breast Invasive Ductal Carcinoma	0.31	4.46097	Breast Cancer	none
P-0000985-T01-IM3	NA	NA	NA	NA	NA	NA	NA	NA	NA	NA	Breast Cancer	Breast Invasive Ductal Carcinoma	0.84	1.11524	Breast Cancer	none
P-0000987-T01-IM3	NA	NA	NA	NA	NA	NA	NA	NA	NA	NA	Non-Small Cell Lung Cancer	Lung Adenocarcinoma	0.47	5.57622	Non-Small Cell Lung Cancer	none
P-0000988-T01-IM3	NA	NA	NA	NA	NA	NA	NA	NA	NA	NA	Colorectal Cancer	Rectal Adenocarcinoma	1.33	10.0372	Colorectal Cancer	none
P-0000989-T01-IM3	NA	NA	NA	NA	NA	NA	NA	NA	NA	NA	Non-Small Cell Lung Cancer	Lung Adenocarcinoma	0.08	8.92195	Non-Small Cell Lung Cancer	none
P-0000990-T02-IM3	NA	NA	NA	NA	NA	NA	NA	NA	NA	NA	Prostate Cancer	Prostate Adenocarcinoma	0	0	Prostate Cancer	none
P-0000991-T01-IM3	NA	NA	NA	NA	NA	NA	NA	NA	NA	NA	Esophageal Adenocarcinoma	Esophageal Adenocarcinoma	1.54	10.0372	Esophageal Adenocarcinoma	none
P-0000992-T01-IM3	NA	NA	NA	NA	NA	NA	NA	NA	NA	NA	Germ Cell Tumor	Mixed Germ Cell Tumor	0.51	1.11524	Germ Cell Tumor	none
P-0000993-T01-IM3	NA	NA	NA	NA	NA	NA	NA	NA	NA	NA	Non-Small Cell Lung Cancer	Lung Squamous Cell Carcinoma	3.27	18.9591	Non-Small Cell Lung Cancer Hypermutated	none
P-0000994-T01-IM3	NA	NA	NA	NA	NA	NA	NA	NA	NA	NA	Colorectal Cancer	Colon Adenocarcinoma	0.58	3.34573	Colorectal Cancer	none
P-0000995-T01-IM3	NA	NA	NA	NA	NA	NA	NA	NA	NA	NA	Gastrointestinal Neuroendocrine Tumor	Gastrointestinal Neuroendocrine Tumors	0.64	3.34573	Gastrointestinal Neuroendocrine Tumor	none
P-0000997-T01-IM3	NA	NA	NA	NA	NA	NA	NA	NA	NA	NA	Colorectal Cancer	Colon Adenocarcinoma	2.58	17.8439	Colorectal Cancer Hypermutated	none
P-0000998-T01-IM3	NA	NA	NA	NA	NA	NA	NA	NA	NA	NA	Non-Small Cell Lung Cancer	Atypical Lung Carcinoid	0.73	0	Non-Small Cell Lung Cancer	none
P-0000999-T01-IM3	NA	NA	NA	NA	NA	NA	NA	NA	NA	NA	Gastrointestinal Neuroendocrine Tumor	Well-Differentiated Neuroendocrine Tumors of the Stomach	0.41	0	Gastrointestinal Neuroendocrine Tumor	none
P-0001000-T01-IM3	NA	NA	NA	NA	NA	NA	NA	NA	NA	NA	Soft Tissue Sarcoma	Alveolar Soft Part Sarcoma	0.26	0	Soft Tissue Sarcoma	none
P-0001001-T01-IM3	NA	NA	NA	NA	NA	NA	NA	NA	NA	NA	Hepatobiliary Cancer	Intrahepatic Cholangiocarcinoma	0.57	8.92195	Hepatobiliary Cancer	none
P-0001002-T01-IM3	NA	NA	NA	NA	NA	NA	NA	NA	NA	NA	Nerve Sheath Tumor	Malignant Peripheral Nerve Sheath Tumor	3.06	2.23049	Nerve Sheath Tumor Hypermutated	none
P-0001003-T01-IM3	NA	NA	NA	NA	NA	NA	NA	NA	NA	NA	Soft Tissue Sarcoma	Solitary Fibrous Tumor/Hemangiopericytoma	0.08	1.11524	Soft Tissue Sarcoma	none
P-0001004-T01-IM3	NA	NA	NA	NA	NA	NA	NA	NA	NA	NA	Germ Cell Tumor	Mixed Germ Cell Tumor	0.19	1.11524	Germ Cell Tumor	none
P-0001005-T01-IM3	NA	NA	NA	NA	NA	NA	NA	NA	NA	NA	Endometrial Cancer	Uterine Serous Carcinoma/Uterine Papillary Serous Carcinoma	0.77	6.69146	Endometrial Cancer	none
P-0001006-T01-IM3	NA	NA	NA	NA	NA	NA	NA	NA	NA	NA	Thyroid Cancer	Anaplastic Thyroid Cancer	3.49	8.92195	Thyroid Cancer Hypermutated	none
P-0001008-T01-IM3	NA	NA	NA	NA	NA	NA	NA	NA	NA	NA	Bladder Cancer	Bladder Urothelial Carcinoma	0.47	11.1524	Bladder Cancer	none
P-0001009-T01-IM3	NA	NA	NA	NA	NA	NA	NA	NA	NA	NA	Germ Cell Tumor	Mixed Germ Cell Tumor	0.41	4.46097	Germ Cell Tumor	none
P-0001010-T01-IM3	NA	NA	NA	NA	NA	NA	NA	NA	NA	NA	Non-Small Cell Lung Cancer	Lung Adenocarcinoma	0	1.11524	Non-Small Cell Lung Cancer	none
P-0001011-T01-IM3	NA	NA	NA	NA	NA	NA	NA	NA	NA	NA	Breast Cancer	Breast Invasive Ductal Carcinoma	0.1	2.23049	Breast Cancer	none
P-0001012-T01-IM3	NA	NA	NA	NA	NA	NA	NA	NA	NA	NA	Germ Cell Tumor	Mixed Germ Cell Tumor	0.89	0	Germ Cell Tumor	none
P-0001013-T01-IM3	NA	NA	NA	NA	NA	NA	NA	NA	NA	NA	Hepatobiliary Cancer	Extrahepatic Cholangiocarcinoma	0.38	3.34573	Hepatobiliary Cancer	none
P-0001014-T01-IM3	NA	NA	NA	NA	NA	NA	NA	NA	NA	NA	Germ Cell Tumor	Seminoma	3.23	2.23049	Germ Cell Tumor Hypermutated	none
P-0001015-T01-IM3	NA	NA	NA	NA	NA	NA	NA	NA	NA	NA	Thyroid Cancer	Papillary Thyroid Cancer	18.29	6.69146	Thyroid Cancer Hypermutated	none
P-0001017-T01-IM3	NA	NA	NA	NA	NA	NA	NA	NA	NA	NA	Colorectal Cancer	Rectal Adenocarcinoma	1.24	4.46097	Colorectal Cancer	none
P-0001018-T01-IM3	NA	NA	NA	NA	NA	NA	NA	NA	NA	NA	Thyroid Cancer	Papillary Thyroid Cancer	0.92	3.34573	Thyroid Cancer	none
P-0001019-T01-IM3	NA	NA	NA	NA	NA	NA	NA	NA	NA	NA	Gastrointestinal Stromal Tumor	Gastrointestinal Stromal Tumor	15.5	3.34573	Gastrointestinal Stromal Tumor Hypermutated	none
P-0001020-T01-IM3	NA	NA	NA	NA	NA	NA	NA	NA	NA	NA	Colorectal Cancer	Colon Adenocarcinoma	29.95	27.8811	Colorectal Cancer Hypermutated	none
P-0001021-T01-IM3	NA	NA	NA	NA	NA	NA	NA	NA	NA	NA	Prostate Cancer	Prostate Adenocarcinoma	1.08	5.57622	Prostate Cancer	none
P-0001023-T01-IM3	NA	NA	NA	NA	NA	NA	NA	NA	NA	NA	Esophagogastric Cancer	Esophageal Adenocarcinoma	0	6.69146	Esophagogastric Cancer	none
P-0001026-T01-IM3	NA	NA	NA	NA	NA	NA	NA	NA	NA	NA	Bone Cancer	Small Cell Osteosarcoma	0	0	Bone Cancer	none
P-0001027-T01-IM3	NA	NA	NA	NA	NA	NA	NA	NA	NA	NA	Mesothelioma	Pleural Mesothelioma, Epithelioid Type	0	2.23049	Mesothelioma	none
P-0001028-T01-IM3	NA	NA	NA	NA	NA	NA	NA	NA	NA	NA	Thyroid Cancer	Hurthle Cell Thyroid Cancer	2.39	10.0372	Thyroid Cancer Hypermutated	none
P-0001029-T01-IM3	NA	NA	NA	NA	NA	NA	NA	NA	NA	NA	Melanoma	Acral Melanoma	3.23	2.23049	Melanoma Hypermutated	none
P-0001030-T01-IM3	NA	NA	NA	NA	NA	NA	NA	NA	NA	NA	Anal Cancer	Anal Squamous Cell Carcinoma	0.52	1.11524	Anal Cancer	none
P-0001031-T01-IM3	NA	NA	NA	NA	NA	NA	NA	NA	NA	NA	Cancer of Unknown Primary	Cancer of Unknown Primary	0.33	2.23049	Cancer of Unknown Primary	none
P-0001032-T01-IM3	NA	NA	NA	NA	NA	NA	NA	NA	NA	NA	Breast Cancer	Breast Invasive Ductal Carcinoma	0	0	Breast Cancer	none
P-0001034-T01-IM3	NA	NA	NA	NA	NA	NA	NA	NA	NA	NA	Salivary Gland Cancer	Adenoid Cystic Carcinoma	0.17	0	Salivary Gland Cancer	none
P-0001035-T01-IM3	NA	NA	NA	NA	NA	NA	NA	NA	NA	NA	Soft Tissue Sarcoma	Undifferentiated Pleomorphic Sarcoma/Malignant Fibrous Histiocytoma/High-Grade Spindle Cell Sarcoma	0.23	61.3384	Soft Tissue Sarcoma	none
P-0001036-T01-IM3	NA	NA	NA	NA	NA	NA	NA	NA	NA	NA	Ovarian Cancer	Serous Ovarian Cancer	0.43	0	Ovarian Cancer	none
P-0001038-T01-IM3	NA	NA	NA	NA	NA	NA	NA	NA	NA	NA	Endometrial Cancer	Uterine Carcinosarcoma/Uterine Malignant Mixed Mullerian Tumor	5.34	2.23049	Endometrial Cancer Hypermutated	none
P-0001039-T01-IM3	NA	NA	NA	NA	NA	NA	NA	NA	NA	NA	Soft Tissue Sarcoma	Solitary Fibrous Tumor/Hemangiopericytoma	0.08	3.34573	Soft Tissue Sarcoma	none
P-0001040-T01-IM3	NA	NA	NA	NA	NA	NA	NA	NA	NA	NA	Esophagogastric Cancer	Stomach Adenocarcinoma	0	2.23049	Esophagogastric Cancer	none
P-0001041-T01-IM3	NA	NA	NA	NA	NA	NA	NA	NA	NA	NA	Thyroid Cancer	Poorly Differentiated Thyroid Cancer	0	2.23049	Thyroid Cancer	none
P-0001043-T01-IM3	NA	NA	NA	NA	NA	NA	NA	NA	NA	NA	Breast Cancer	Breast Invasive Ductal Carcinoma	0.67	6.69146	Breast Cancer	none
P-0001044-T01-IM3	NA	NA	NA	NA	NA	NA	NA	NA	NA	NA	Endometrial Cancer	Uterine Carcinosarcoma/Uterine Malignant Mixed Mullerian Tumor	0.26	6.69146	Endometrial Cancer	none
P-0001046-T01-IM3	NA	NA	NA	NA	NA	NA	NA	NA	NA	NA	Uterine Sarcoma	Uterine Leiomyosarcoma	0.66	2.23049	Uterine Sarcoma	none
P-0001048-T01-IM3	NA	NA	NA	NA	NA	NA	NA	NA	NA	NA	Germ Cell Tumor	Mixed Germ Cell Tumor	0.58	1.11524	Germ Cell Tumor	none
P-0001049-T01-IM3	NA	NA	NA	NA	NA	NA	NA	NA	NA	NA	Glioma	Gliosarcoma	0.35	2.23049	Glioma	none
P-0001050-T01-IM3	NA	NA	NA	NA	NA	NA	NA	NA	NA	NA	Ovarian Cancer	High-Grade Serous Ovarian Cancer	0.25	3.34573	Ovarian Cancer	none
P-0001051-T01-IM3	NA	NA	NA	NA	NA	NA	NA	NA	NA	NA	CNS Cancer	Ependymoma	0.34	3.34573	CNS Cancer	none
P-0001052-T01-IM3	NA	NA	NA	NA	NA	NA	NA	NA	NA	NA	Glioma	Glioblastoma Multiforme	0.24	5.57622	Glioma	none
P-0001053-T01-IM3	NA	NA	NA	NA	NA	NA	NA	NA	NA	NA	Glioma	Gliosarcoma	0.07	6.69146	Glioma	none
P-0001054-T01-IM3	NA	NA	NA	NA	NA	NA	NA	NA	NA	NA	Colorectal Cancer	Colon Adenocarcinoma	2.68	12.2677	Colorectal Cancer Hypermutated	none
P-0001055-T01-IM3	NA	NA	NA	NA	NA	NA	NA	NA	NA	NA	Soft Tissue Sarcoma	Solitary Fibrous Tumor/Hemangiopericytoma	0.08	1.11524	Soft Tissue Sarcoma	none
P-0001056-T01-IM3	NA	NA	NA	NA	NA	NA	NA	NA	NA	NA	Soft Tissue Sarcoma	Dedifferentiated Liposarcoma	0.08	0	Soft Tissue Sarcoma	none
P-0001057-T01-IM3	NA	NA	NA	NA	NA	NA	NA	NA	NA	NA	Cervical Cancer	Gastric Type Mucinous Carcinoma	0	0	Cervical Cancer	none
P-0001058-T01-IM3	NA	NA	NA	NA	NA	NA	NA	NA	NA	NA	Germ Cell Tumor	Choriocarcinoma	0	13.3829	Germ Cell Tumor	none
P-0001059-T02-IM3	NA	NA	NA	NA	NA	NA	NA	NA	NA	NA	Penile Cancer	Penile Squamous Cell Carcinoma	0.23	6.69146	Penile Cancer	none
P-0001060-T01-IM3	NA	NA	NA	NA	NA	NA	NA	NA	NA	NA	Renal Cell Carcinoma	Translocation-Associated Renal Cell Carcinoma	0.36	0	Renal Cell Carcinoma	none
P-0001061-T01-IM3	NA	NA	NA	NA	NA	NA	NA	NA	NA	NA	Breast Cancer	Breast Invasive Cancer, NOS	1.05	5.57622	Breast Cancer	none
P-0001062-T02-IM3	NA	NA	NA	NA	NA	NA	NA	NA	NA	NA	Soft Tissue Sarcoma	Synovial Sarcoma	1.02	0	Soft Tissue Sarcoma	none
P-0001063-T01-IM3	NA	NA	NA	NA	NA	NA	NA	NA	NA	NA	Thymic Tumor	Thymic Carcinoma	0.77	3.34573	Thymic Tumor	none
P-0001070-T01-IM3	NA	NA	NA	NA	NA	NA	NA	NA	NA	NA	Adrenocortical Carcinoma	Adrenocortical Carcinoma	0.47	1.11524	Adrenocortical Carcinoma	none
P-0001071-T01-IM3	NA	NA	NA	NA	NA	NA	NA	NA	NA	NA	Prostate Cancer	Prostate Adenocarcinoma	26.57	41.264	Prostate Cancer Hypermutated	none
P-0001073-T01-IM3	NA	NA	NA	NA	NA	NA	NA	NA	NA	NA	Endometrial Cancer	Uterine Endometrioid Carcinoma	8.49	11.1524	Endometrial Cancer Hypermutated	none
P-0001074-T01-IM3	NA	NA	NA	NA	NA	NA	NA	NA	NA	NA	Bladder Cancer	Bladder Urothelial Carcinoma	0.54	22.3049	Bladder Cancer	none
P-0001076-T01-IM3	NA	NA	NA	NA	NA	NA	NA	NA	NA	NA	Glioma	Anaplastic Oligoastrocytoma	0.16	4.46097	Glioma	none
P-0001077-T01-IM3	NA	NA	NA	NA	NA	NA	NA	NA	NA	NA	Esophagogastric Cancer	Esophageal Adenocarcinoma	0.73	6.69146	Esophagogastric Cancer	none
P-0001078-T01-IM3	NA	NA	NA	NA	NA	NA	NA	NA	NA	NA	Breast Cancer	Breast Invasive Ductal Carcinoma	0.51	5.57622	Breast Cancer	none
P-0001079-T01-IM3	NA	NA	NA	NA	NA	NA	NA	NA	NA	NA	Colorectal Cancer	Rectal Adenocarcinoma	0.47	11.1524	Colorectal Cancer	none
P-0001080-T01-IM3	NA	NA	NA	NA	NA	NA	NA	NA	NA	NA	Ovarian Cancer	High-Grade Serous Ovarian Cancer	1.87	7.80671	Ovarian Cancer	none
P-0001081-T01-IM3	NA	NA	NA	NA	NA	NA	NA	NA	NA	NA	Melanoma	Cutaneous Melanoma	2.01	45.725	Melanoma Hypermutated	none
P-0001082-T01-IM3	NA	NA	NA	NA	NA	NA	NA	NA	NA	NA	Head and Neck Cancer	Oral Cavity Squamous Cell Carcinoma	0.97	27.8811	Head and Neck Cancer	none
P-0001083-T01-IM3	NA	NA	NA	NA	NA	NA	NA	NA	NA	NA	Soft Tissue Sarcoma	Epithelioid Sarcoma	0.09	0	Soft Tissue Sarcoma	none
P-0001084-T01-IM3	NA	NA	NA	NA	NA	NA	NA	NA	NA	NA	Non-Small Cell Lung Cancer	Lung Squamous Cell Carcinoma	0.77	4.46097	Non-Small Cell Lung Cancer	none
P-0001085-T01-IM3	NA	NA	NA	NA	NA	NA	NA	NA	NA	NA	Endometrial Cancer	Uterine Carcinosarcoma/Uterine Malignant Mixed Mullerian Tumor	3.74	3.34573	Endometrial Cancer Hypermutated	none
P-0001086-T01-IM3	NA	NA	NA	NA	NA	NA	NA	NA	NA	NA	Ovarian Cancer	High-Grade Serous Ovarian Cancer	0.26	6.69146	Ovarian Cancer	none
P-0001087-T01-IM3	NA	NA	NA	NA	NA	NA	NA	NA	NA	NA	Soft Tissue Sarcoma	Undifferentiated Pleomorphic Sarcoma/Malignant Fibrous Histiocytoma/High-Grade Spindle Cell Sarcoma	0.28	2.23049	Soft Tissue Sarcoma	none
P-0001088-T01-IM3	NA	NA	NA	NA	NA	NA	NA	NA	NA	NA	Soft Tissue Sarcoma	Myxoid/Round-Cell Liposarcoma	0.09	2.23049	Soft Tissue Sarcoma	none
P-0001089-T01-IM3	NA	NA	NA	NA	NA	NA	NA	NA	NA	NA	Non-Small Cell Lung Cancer	Lung Adenocarcinoma	0.38	7.80671	Non-Small Cell Lung Cancer	none
P-0001090-T01-IM3	NA	NA	NA	NA	NA	NA	NA	NA	NA	NA	Soft Tissue Sarcoma	Spindle Cell Rhabdomyosarcoma	0.29	3.34573	Soft Tissue Sarcoma	none
P-0001091-T01-IM3	NA	NA	NA	NA	NA	NA	NA	NA	NA	NA	Soft Tissue Sarcoma	Solitary Fibrous Tumor/Hemangiopericytoma	0	3.34573	Soft Tissue Sarcoma	none
P-0001092-T01-IM3	NA	NA	NA	NA	NA	NA	NA	NA	NA	NA	Prostate Cancer	Prostate Adenocarcinoma	1.28	7.80671	Prostate Cancer	none
P-0001093-T01-IM3	NA	NA	NA	NA	NA	NA	NA	NA	NA	NA	Non-Small Cell Lung Cancer	Lung Adenocarcinoma	0.68	12.2677	Non-Small Cell Lung Cancer	none
P-0001094-T01-IM3	NA	NA	NA	NA	NA	NA	NA	NA	NA	NA	Endometrial Cancer	Uterine Serous Carcinoma/Uterine Papillary Serous Carcinoma	0	4.46097	Endometrial Cancer	none
P-0001095-T01-IM3	NA	NA	NA	NA	NA	NA	NA	NA	NA	NA	Uterine Sarcoma	Uterine Smooth Muscle Tumor of Uncertain Malignant Potential	1.27	2.23049	Uterine Sarcoma	none
P-0001096-T01-IM3	NA	NA	NA	NA	NA	NA	NA	NA	NA	NA	Cancer of Unknown Primary	Cancer of Unknown Primary	2.61	3.34573	Cancer of Unknown Primary Hypermutated	none
P-0001097-T01-IM3	NA	NA	NA	NA	NA	NA	NA	NA	NA	NA	Non-Small Cell Lung Cancer	Lung Adenocarcinoma	0.08	1.11524	Non-Small Cell Lung Cancer	none
P-0001098-T01-IM3	NA	NA	NA	NA	NA	NA	NA	NA	NA	NA	Appendiceal Cancer	Mucinous Adenocarcinoma of the Appendix	0.74	6.69146	Appendiceal Cancer	none
P-0001099-T01-IM3	NA	NA	NA	NA	NA	NA	NA	NA	NA	NA	Breast Cancer	Breast Invasive Ductal Carcinoma	0.77	4.46097	Breast Cancer	none
P-0001100-T01-IM3	NA	NA	NA	NA	NA	NA	NA	NA	NA	NA	Bladder Cancer	Bladder Urothelial Carcinoma	0.44	6.69146	Bladder Cancer	none
P-0001101-T01-IM3	NA	NA	NA	NA	NA	NA	NA	NA	NA	NA	Soft Tissue Sarcoma	Synovial Sarcoma	0	0	Soft Tissue Sarcoma	none
P-0001102-T01-IM3	NA	NA	NA	NA	NA	NA	NA	NA	NA	NA	Small Bowel Cancer	Small Bowel Cancer	2.62	13.3829	Small Bowel Cancer Hypermutated	none
P-0001103-T01-IM3	NA	NA	NA	NA	NA	NA	NA	NA	NA	NA	Mesothelioma	Pleural Mesothelioma, Epithelioid Type	0	2.23049	Mesothelioma	none
P-0001104-T01-IM3	NA	NA	NA	NA	NA	NA	NA	NA	NA	NA	Colorectal Cancer	Mucinous Adenocarcinoma of the Colon and Rectum	0.6	15.6134	Colorectal Cancer	none
P-0001105-T01-IM3	NA	NA	NA	NA	NA	NA	NA	NA	NA	NA	Ovarian Cancer	High-Grade Serous Ovarian Cancer	0.77	7.80671	Ovarian Cancer	none
P-0001106-T01-IM3	NA	NA	NA	NA	NA	NA	NA	NA	NA	NA	Germ Cell Tumor	Mixed Germ Cell Tumor	1.13	6.69146	Germ Cell Tumor	none
P-0001107-T01-IM3	NA	NA	NA	NA	NA	NA	NA	NA	NA	NA	Gastrointestinal Neuroendocrine Tumor	High-Grade Neuroendocrine Carcinoma of the Colon and Rectum	1.06	7.80671	Gastrointestinal Neuroendocrine Tumor	none
P-0001108-T01-IM3	NA	NA	NA	NA	NA	NA	NA	NA	NA	NA	Prostate Cancer	Prostate Adenocarcinoma	0.38	2.23049	Prostate Cancer	none
P-0001109-T01-IM3	NA	NA	NA	NA	NA	NA	NA	NA	NA	NA	Soft Tissue Sarcoma	Synovial Sarcoma	0	0	Soft Tissue Sarcoma	none
P-0001110-T01-IM3	NA	NA	NA	NA	NA	NA	NA	NA	NA	NA	Mesothelioma	Pleural Mesothelioma, Epithelioid Type	0.44	1.11524	Mesothelioma	none
P-0001111-T01-IM3	NA	NA	NA	NA	NA	NA	NA	NA	NA	NA	Chondroblastic Osteosarcoma	Chondroblastic Osteosarcoma	2.05	3.34573	Chondroblastic Osteosarcoma Hypermutated	none
P-0001112-T01-IM3	NA	NA	NA	NA	NA	NA	NA	NA	NA	NA	Skin Cancer, Non-Melanoma	Merkel Cell Carcinoma	1.65	18.9591	Skin Cancer, Non-Melanoma	none
P-0001113-T01-IM3	NA	NA	NA	NA	NA	NA	NA	NA	NA	NA	Uterine Sarcoma	Uterine Perivascular Epithelioid Cell Tumor	1.85	1.11524	Uterine Sarcoma	none
P-0001114-T02-IM3	NA	NA	NA	NA	NA	NA	NA	NA	NA	NA	Breast Cancer	Breast Invasive Lobular Carcinoma	1.27	17.8439	Breast Cancer	none
P-0001115-T01-IM3	NA	NA	NA	NA	NA	NA	NA	NA	NA	NA	Endometrial Cancer	Uterine Endometrioid Carcinoma	43.45	66.9146	Endometrial Cancer Hypermutated	none
P-0001117-T01-IM3	NA	NA	NA	NA	NA	NA	NA	NA	NA	NA	Non-Small Cell Lung Cancer	Lung Adenocarcinoma	0.23	0	Non-Small Cell Lung Cancer	none
P-0001118-T01-IM3	NA	NA	NA	NA	NA	NA	NA	NA	NA	NA	Breast Cancer	Breast Invasive Ductal Carcinoma	3.14	2.23049	Breast Cancer Hypermutated	none
P-0001120-T01-IM3	NA	NA	NA	NA	NA	NA	NA	NA	NA	NA	Soft Tissue Sarcoma	Synovial Sarcoma	0	0	Soft Tissue Sarcoma	none
P-0001121-T01-IM3	NA	NA	NA	NA	NA	NA	NA	NA	NA	NA	Non-Small Cell Lung Cancer	Lung Squamous Cell Carcinoma	0.53	1.11524	Non-Small Cell Lung Cancer	none
P-0001123-T01-IM3	NA	NA	NA	NA	NA	NA	NA	NA	NA	NA	Non-Small Cell Lung Cancer	Lung Adenocarcinoma	0.49	3.34573	Non-Small Cell Lung Cancer	none
P-0001124-T01-IM3	NA	NA	NA	NA	NA	NA	NA	NA	NA	NA	Small Cell Lung Cancer	Small Cell Lung Cancer	1.34	5.57622	Small Cell Lung Cancer	none
P-0001125-T01-IM3	NA	NA	NA	NA	NA	NA	NA	NA	NA	NA	Soft Tissue Sarcoma	Myxofibrosarcoma	1.66	1.11524	Soft Tissue Sarcoma	none
P-0001126-T01-IM3	NA	NA	NA	NA	NA	NA	NA	NA	NA	NA	Mesothelioma	Peritoneal Mesothelioma	0.09	2.23049	Mesothelioma	none
P-0001127-T02-IM3	NA	NA	NA	NA	NA	NA	NA	NA	NA	NA	Non-Small Cell Lung Cancer	Lung Squamous Cell Carcinoma	0.91	3.34573	Non-Small Cell Lung Cancer	none
P-0001128-T01-IM3	NA	NA	NA	NA	NA	NA	NA	NA	NA	NA	Prostate Cancer	Prostate Adenocarcinoma	0.17	7.80671	Prostate Cancer	none
P-0001129-T01-IM3	NA	NA	NA	NA	NA	NA	NA	NA	NA	NA	Bone Cancer	Myxoid Chondrosarcoma	0.17	1.11524	Bone Cancer	none
P-0001130-T01-IM3	NA	NA	NA	NA	NA	NA	NA	NA	NA	NA	Non-Small Cell Lung Cancer	Lung Adenocarcinoma	0.49	10.0372	Non-Small Cell Lung Cancer	none
P-0001131-T01-IM3	NA	NA	NA	NA	NA	NA	NA	NA	NA	NA	Non-Small Cell Lung Cancer	Lung Adenocarcinoma	0	8.92195	Non-Small Cell Lung Cancer	none
P-0001135-T02-IM3	NA	NA	NA	NA	NA	NA	NA	NA	NA	NA	Bladder Cancer	Bladder Urothelial Carcinoma	0.08	5.57622	Bladder Cancer	none
P-0001136-T01-IM3	NA	NA	NA	NA	NA	NA	NA	NA	NA	NA	Esophagogastric Cancer	Stomach Adenocarcinoma	0.16	6.69146	Esophagogastric Cancer	none
P-0001137-T01-IM3	NA	NA	NA	NA	NA	NA	NA	NA	NA	NA	Esophagogastric Cancer	Esophageal Adenocarcinoma	1.55	3.34573	Esophagogastric Cancer	none
P-0001138-T01-IM3	NA	NA	NA	NA	NA	NA	NA	NA	NA	NA	Pancreatic Cancer	Pancreatic Neuroendocrine Tumor	1.44	0	Pancreatic Cancer	none
P-0001140-T01-IM3	NA	NA	NA	NA	NA	NA	NA	NA	NA	NA	Ovarian Cancer	High-Grade Serous Ovarian Cancer	2.71	3.34573	Ovarian Cancer Hypermutated	none
P-0001141-T01-IM3	NA	NA	NA	NA	NA	NA	NA	NA	NA	NA	Prostate Cancer	Prostate Adenocarcinoma	1.23	3.34573	Prostate Cancer	none
P-0001144-T01-IM3	NA	NA	NA	NA	NA	NA	NA	NA	NA	NA	Non-Small Cell Lung Cancer	Lung Squamous Cell Carcinoma	0.18	5.57622	Non-Small Cell Lung Cancer	none
P-0001146-T01-IM3	NA	NA	NA	NA	NA	NA	NA	NA	NA	NA	Appendiceal Cancer	Appendiceal Adenocarcinoma	0	1.11524	Appendiceal Cancer	none
P-0001149-T01-IM3	NA	NA	NA	NA	NA	NA	NA	NA	NA	NA	Breast Cancer	Breast Invasive Ductal Carcinoma	0	4.46097	Breast Cancer	none
P-0001150-T01-IM3	NA	NA	NA	NA	NA	NA	NA	NA	NA	NA	Colorectal Cancer	Colon Adenocarcinoma	1.84	10.0372	Colorectal Cancer	none
P-0001151-T01-IM3	NA	NA	NA	NA	NA	NA	NA	NA	NA	NA	Colorectal Cancer	Colon Adenocarcinoma	0.15	6.69146	Colorectal Cancer	none
P-0001152-T01-IM3	NA	NA	NA	NA	NA	NA	NA	NA	NA	NA	Breast Cancer	Breast Invasive Lobular Carcinoma	0.61	2.23049	Breast Cancer	none
P-0001153-T01-IM3	NA	NA	NA	NA	NA	NA	NA	NA	NA	NA	Prostate Cancer	Prostate Adenocarcinoma	0	4.46097	Prostate Cancer	none
P-0001154-T01-IM3	NA	NA	NA	NA	NA	NA	NA	NA	NA	NA	Non-Small Cell Lung Cancer	Lung Adenocarcinoma	0.95	1.11524	Non-Small Cell Lung Cancer	none
P-0001155-T01-IM3	NA	NA	NA	NA	NA	NA	NA	NA	NA	NA	Non-Small Cell Lung Cancer	Lung Adenocarcinoma	0.3	1.11524	Non-Small Cell Lung Cancer	none
P-0001156-T01-IM3	NA	NA	NA	NA	NA	NA	NA	NA	NA	NA	Breast Cancer	Breast Invasive Lobular Carcinoma	0	3.34573	Breast Cancer	none
P-0001157-T01-IM3	NA	NA	NA	NA	NA	NA	NA	NA	NA	NA	Gastrointestinal Stromal Tumor	Gastrointestinal Stromal Tumor	1.7	2.23049	Gastrointestinal Stromal Tumor	none
P-0001158-T01-IM3	NA	NA	NA	NA	NA	NA	NA	NA	NA	NA	Esophagogastric Cancer	Stomach Adenocarcinoma	0.44	5.57622	Esophagogastric Cancer	none
P-0001161-T01-IM3	NA	NA	NA	NA	NA	NA	NA	NA	NA	NA	Appendiceal Cancer	Mucinous Adenocarcinoma of the Appendix	0.27	0	Appendiceal Cancer	none
P-0001162-T01-IM3	NA	NA	NA	NA	NA	NA	NA	NA	NA	NA	Non-Small Cell Lung Cancer	Lung Adenocarcinoma	0.22	0	Non-Small Cell Lung Cancer	none
P-0001163-T01-IM3	NA	NA	NA	NA	NA	NA	NA	NA	NA	NA	Non-Small Cell Lung Cancer	Lung Adenocarcinoma	0.07	6.69146	Non-Small Cell Lung Cancer	none
P-0001164-T01-IM3	NA	NA	NA	NA	NA	NA	NA	NA	NA	NA	Uterine Sarcoma	High-Grade Endometrial Stromal Sarcoma	0.16	1.11524	Uterine Sarcoma	none
P-0001165-T01-IM3	NA	NA	NA	NA	NA	NA	NA	NA	NA	NA	Non-Small Cell Lung Cancer	Lung Adenocarcinoma	5.65	3.34573	Non-Small Cell Lung Cancer Hypermutated	none
P-0001166-T01-IM3	NA	NA	NA	NA	NA	NA	NA	NA	NA	NA	Breast Cancer	Breast Invasive Ductal Carcinoma	0.62	4.46097	Breast Cancer	none
P-0001168-T01-IM3	NA	NA	NA	NA	NA	NA	NA	NA	NA	NA	Breast Cancer	Breast Invasive Ductal Carcinoma	8.44	3.34573	Breast Cancer Hypermutated	none
P-0001169-T01-IM3	NA	NA	NA	NA	NA	NA	NA	NA	NA	NA	CNS Cancer	Meningioma	0	2.23049	CNS Cancer	none
P-0001170-T01-IM3	NA	NA	NA	NA	NA	NA	NA	NA	NA	NA	Colorectal Cancer	Colon Adenocarcinoma	0.55	8.92195	Colorectal Cancer	none
P-0001171-T01-IM3	NA	NA	NA	NA	NA	NA	NA	NA	NA	NA	Non-Small Cell Lung Cancer	Lung Adenocarcinoma	4.31	100.372	Non-Small Cell Lung Cancer Hypermutated	none
P-0001172-T02-IM3	NA	NA	NA	NA	NA	NA	NA	NA	NA	NA	Esophagogastric Cancer	Stomach Adenocarcinoma	0.19	2.23049	Esophagogastric Cancer	none
P-0001173-T01-IM3	NA	NA	NA	NA	NA	NA	NA	NA	NA	NA	Soft Tissue Sarcoma	Intimal Sarcoma	1.6	0	Soft Tissue Sarcoma	none
P-0001174-T01-IM3	NA	NA	NA	NA	NA	NA	NA	NA	NA	NA	Melanoma	Acral Melanoma	1.73	1.11524	Melanoma	none
P-0001175-T01-IM3	NA	NA	NA	NA	NA	NA	NA	NA	NA	NA	Breast Cancer	Breast Invasive Lobular Carcinoma	1.54	1.11524	Breast Cancer	none
P-0001176-T01-IM3	NA	NA	NA	NA	NA	NA	NA	NA	NA	NA	Breast Cancer	Breast Invasive Carcinoma, NOS	3.83	4.46097	Breast Cancer Hypermutated	none
P-0001177-T01-IM3	NA	NA	NA	NA	NA	NA	NA	NA	NA	NA	Mesothelioma	Pleural Mesothelioma, Epithelioid Type	0.24	2.23049	Mesothelioma	none
P-0001178-T01-IM3	NA	NA	NA	NA	NA	NA	NA	NA	NA	NA	Mesothelioma	Pleural Mesothelioma, Epithelioid Type	0	0	Mesothelioma	none
P-0001179-T01-IM3	NA	NA	NA	NA	NA	NA	NA	NA	NA	NA	Melanoma	Mucosal Melanoma of the Vulva/Vagina	0.3	3.34573	Melanoma	none
P-0001180-T01-IM3	NA	NA	NA	NA	NA	NA	NA	NA	NA	NA	Esophagogastric Cancer	Stomach Adenocarcinoma	0.08	2.23049	Esophagogastric Cancer	none
P-0001181-T01-IM3	NA	NA	NA	NA	NA	NA	NA	NA	NA	NA	Germ Cell Tumor	Mixed Germ Cell Tumor	3.69	4.46097	Germ Cell Tumor Hypermutated	none
P-0001182-T01-IM3	NA	NA	NA	NA	NA	NA	NA	NA	NA	NA	Breast Cancer	Metaplastic Breast Cancer	1	1.11524	Breast Cancer	none
P-0001183-T01-IM3	NA	NA	NA	NA	NA	NA	NA	NA	NA	NA	Breast Cancer	Breast Invasive Ductal Carcinoma	3.12	6.69146	Breast Cancer Hypermutated	none
P-0001184-T01-IM3	NA	NA	NA	NA	NA	NA	NA	NA	NA	NA	Breast Cancer	Breast Invasive Ductal Carcinoma	0.22	2.23049	Breast Cancer	none
P-0001185-T01-IM3	NA	NA	NA	NA	NA	NA	NA	NA	NA	NA	Hepatobiliary Cancer	Intrahepatic Cholangiocarcinoma	27.66	27.8811	Hepatobiliary Cancer Hypermutated	none
P-0001186-T01-IM3	NA	NA	NA	NA	NA	NA	NA	NA	NA	NA	Head and Neck Cancer	Oropharynx Squamous Cell Carcinoma	0	1.11524	Head and Neck Cancer	none
P-0001187-T01-IM3	NA	NA	NA	NA	NA	NA	NA	NA	NA	NA	Prostate Cancer	Prostate Adenocarcinoma	0.66	0	Prostate Cancer	none
P-0001188-T01-IM3	NA	NA	NA	NA	NA	NA	NA	NA	NA	NA	Hepatobiliary Cancer	Hepatocellular Carcinoma	2.03	2.23049	Hepatobiliary Cancer Hypermutated	none
P-0001189-T01-IM3	NA	NA	NA	NA	NA	NA	NA	NA	NA	NA	Non-Small Cell Lung Cancer	Lung Adenocarcinoma	4.91	18.9591	Non-Small Cell Lung Cancer Hypermutated	none
P-0001190-T01-IM3	NA	NA	NA	NA	NA	NA	NA	NA	NA	NA	Colorectal Cancer	Colon Adenocarcinoma	2.84	3.34573	Colorectal Cancer Hypermutated	none
P-0001191-T01-IM3	NA	NA	NA	NA	NA	NA	NA	NA	NA	NA	Breast Sarcoma	Breast Angiosarcoma	0.16	0	Breast Sarcoma	none
P-0001192-T01-IM3	NA	NA	NA	NA	NA	NA	NA	NA	NA	NA	Colorectal Cancer	Colon Adenocarcinoma	4.5	15.6134	Colorectal Cancer Hypermutated	none
P-0001193-T01-IM3	NA	NA	NA	NA	NA	NA	NA	NA	NA	NA	Gastrointestinal Stromal Tumor	Gastrointestinal Stromal Tumor	0.49	1.11524	Gastrointestinal Stromal Tumor	none
P-0001194-T01-IM3	NA	NA	NA	NA	NA	NA	NA	NA	NA	NA	Esophagogastric Cancer	Esophageal Adenocarcinoma	0.75	10.0372	Esophagogastric Cancer	none
P-0001195-T01-IM3	NA	NA	NA	NA	NA	NA	NA	NA	NA	NA	Head and Neck Cancer	Nasopharyngeal Carcinoma	0.47	3.34573	Head and Neck Cancer	none
P-0001196-T01-IM3	NA	NA	NA	NA	NA	NA	NA	NA	NA	NA	Non-Small Cell Lung Cancer	Lung Adenocarcinoma	0.76	4.46097	Non-Small Cell Lung Cancer	none
P-0001197-T01-IM3	NA	NA	NA	NA	NA	NA	NA	NA	NA	NA	Esophagogastric Cancer	Stomach Adenocarcinoma	0.71	3.34573	Esophagogastric Cancer	none
P-0001199-T01-IM3	NA	NA	NA	NA	NA	NA	NA	NA	NA	NA	Non-Small Cell Lung Cancer	Lung Adenocarcinoma	0.98	14.4982	Non-Small Cell Lung Cancer	none
P-0001200-T01-IM3	NA	NA	NA	NA	NA	NA	NA	NA	NA	NA	Colorectal Cancer	Rectal Adenocarcinoma	0.08	3.34573	Colorectal Cancer	none
P-0001201-T01-IM3	NA	NA	NA	NA	NA	NA	NA	NA	NA	NA	Salivary Gland Cancer	Adenoid Cystic Carcinoma	0.47	7.80671	Salivary Gland Cancer	none
P-0001202-T01-IM3	NA	NA	NA	NA	NA	NA	NA	NA	NA	NA	Prostate Cancer	Prostate Adenocarcinoma	0	3.34573	Prostate Cancer	none
P-0001203-T01-IM3	NA	NA	NA	NA	NA	NA	NA	NA	NA	NA	Breast Cancer	Breast Invasive Ductal Carcinoma	7.12	2.23049	Breast Cancer Hypermutated	none
P-0001204-T01-IM3	NA	NA	NA	NA	NA	NA	NA	NA	NA	NA	Prostate Cancer	Prostate Adenocarcinoma	0.08	2.23049	Prostate Cancer	none
P-0001205-T01-IM3	NA	NA	NA	NA	NA	NA	NA	NA	NA	NA	CNS Cancer	Hemangiopericytoma of the Central Nervous System	0	1.11524	CNS Cancer	none
P-0001206-T01-IM3	NA	NA	NA	NA	NA	NA	NA	NA	NA	NA	Prostate Cancer	Prostate Adenocarcinoma	0.93	0	Prostate Cancer	none
P-0001207-T03-IM6	NA	NA	NA	NA	NA	NA	NA	NA	NA	NA	Breast Cancer	Breast Invasive Cancer, NOS	2.05	6.144	Breast Cancer Hypermutated	none
P-0001208-T01-IM3	NA	NA	NA	NA	NA	NA	NA	NA	NA	NA	Non-Small Cell Lung Cancer	Lung Adenocarcinoma	0.75	3.34573	Non-Small Cell Lung Cancer	none
P-0001209-T01-IM3	NA	NA	NA	NA	NA	NA	NA	NA	NA	NA	Cancer of Unknown Primary	Cancer of Unknown Primary	0	18.9591	Cancer of Unknown Primary	none
P-0001210-T01-IM3	NA	NA	NA	NA	NA	NA	NA	NA	NA	NA	Germ Cell Tumor	Seminoma	3.9	0	Germ Cell Tumor Hypermutated	none
P-0001211-T01-IM3	NA	NA	NA	NA	NA	NA	NA	NA	NA	NA	Uterine Sarcoma	Uterine Leiomyosarcoma	0.64	6.69146	Uterine Sarcoma	none
P-0001212-T01-IM3	NA	NA	NA	NA	NA	NA	NA	NA	NA	NA	Breast Cancer	Breast Invasive Lobular Carcinoma	0.24	7.80671	Breast Cancer	none
P-0001214-T01-IM3	NA	NA	NA	NA	NA	NA	NA	NA	NA	NA	Salivary Gland Cancer	Mucoepidermoid Carcinoma	0	1.11524	Salivary Gland Cancer	none
P-0001216-T01-IM3	NA	NA	NA	NA	NA	NA	NA	NA	NA	NA	Thyroid Cancer	Hurthle Cell Thyroid Cancer	0.91	8.92195	Thyroid Cancer	none
P-0001217-T01-IM3	NA	NA	NA	NA	NA	NA	NA	NA	NA	NA	Soft Tissue Sarcoma	Undifferentiated Pleomorphic Sarcoma/Malignant Fibrous Histiocytoma/High-Grade Spindle Cell Sarcoma	1.44	4.46097	Soft Tissue Sarcoma	none
P-0001218-T01-IM3	NA	NA	NA	NA	NA	NA	NA	NA	NA	NA	Breast Cancer	Breast Invasive Ductal Carcinoma	0	1.11524	Breast Cancer	none
P-0001219-T01-IM3	NA	NA	NA	NA	NA	NA	NA	NA	NA	NA	Histiocytosis	Erdheim-Chester Disease	0.3	0	Histiocytosis	none
P-0001220-T01-IM3	NA	NA	NA	NA	NA	NA	NA	NA	NA	NA	Salivary Gland Cancer	Adenoid Cystic Carcinoma	0	0	Salivary Gland Cancer	none
P-0001221-T01-IM3	NA	NA	NA	NA	NA	NA	NA	NA	NA	NA	Prostate Cancer	Prostate Adenocarcinoma	0.41	1.11524	Prostate Cancer	none
P-0001222-T01-IM3	NA	NA	NA	NA	NA	NA	NA	NA	NA	NA	Esophagogastric Cancer	Adenocarcinoma of the Gastroesophageal Junction	0.33	10.0372	Esophagogastric Cancer	none
P-0001223-T01-IM3	NA	NA	NA	NA	NA	NA	NA	NA	NA	NA	Bladder Cancer	Upper Tract Urothelial Carcinoma	0.78	8.92195	Bladder Cancer	none
P-0001224-T02-IM3	NA	NA	NA	NA	NA	NA	NA	NA	NA	NA	Non-Small Cell Lung Cancer	Lung Adenocarcinoma	2.6	24.5354	Non-Small Cell Lung Cancer Hypermutated	none
P-0001225-T01-IM3	NA	NA	NA	NA	NA	NA	NA	NA	NA	NA	Salivary Gland Cancer	Adenoid Cystic Carcinoma	0	0	Salivary Gland Cancer	none
P-0001226-T01-IM3	NA	NA	NA	NA	NA	NA	NA	NA	NA	NA	Breast Cancer	Breast Invasive Ductal Carcinoma	0.08	5.57622	Breast Cancer	none
P-0001227-T01-IM3	NA	NA	NA	NA	NA	NA	NA	NA	NA	NA	Colorectal Cancer	Colon Adenocarcinoma	0.08	3.34573	Colorectal Cancer	none
P-0001228-T01-IM3	NA	NA	NA	NA	NA	NA	NA	NA	NA	NA	Breast Cancer	Breast Invasive Ductal Carcinoma	0.76	0	Breast Cancer	none
P-0001229-T01-IM3	NA	NA	NA	NA	NA	NA	NA	NA	NA	NA	Skin Cancer, Non-Melanoma	Cutaneous Squamous Cell Carcinoma	0.86	71.3756	Skin Cancer, Non-Melanoma	none
P-0001230-T01-IM3	NA	NA	NA	NA	NA	NA	NA	NA	NA	NA	Prostate Cancer	Prostate Adenocarcinoma	0.25	3.34573	Prostate Cancer	none
P-0001231-T01-IM3	NA	NA	NA	NA	NA	NA	NA	NA	NA	NA	Esophagogastric Cancer	Esophageal Adenocarcinoma	1.62	4.46097	Esophagogastric Cancer	none
P-0001232-T01-IM3	NA	NA	NA	NA	NA	NA	NA	NA	NA	NA	Renal Cell Carcinoma	Renal Clear Cell Carcinoma	0.3	4.46097	Renal Cell Carcinoma	none
P-0001233-T01-IM3	NA	NA	NA	NA	NA	NA	NA	NA	NA	NA	Bone Cancer	Ewing Sarcoma	0.35	0	Bone Cancer	none
P-0001234-T01-IM3	NA	NA	NA	NA	NA	NA	NA	NA	NA	NA	Thyroid Cancer	Medullary Thyroid Cancer	0.27	1.11524	Thyroid Cancer	none
P-0001235-T01-IM3	NA	NA	NA	NA	NA	NA	NA	NA	NA	NA	Small Bowel Cancer	Small Bowel Cancer	0.41	4.46097	Small Bowel Cancer	none
P-0001236-T01-IM3	NA	NA	NA	NA	NA	NA	NA	NA	NA	NA	Cancer of Unknown Primary	Cancer of Unknown Primary	1.16	1.11524	Cancer of Unknown Primary	none
P-0001238-T01-IM3	NA	NA	NA	NA	NA	NA	NA	NA	NA	NA	Glioma	Glioblastoma Multiforme	0.44	4.46097	Glioma	none
P-0001239-T01-IM3	NA	NA	NA	NA	NA	NA	NA	NA	NA	NA	Salivary Gland Cancer	Adenoid Cystic Carcinoma	0.17	1.11524	Salivary Gland Cancer	none
P-0001240-T01-IM3	NA	NA	NA	NA	NA	NA	NA	NA	NA	NA	Endometrial Cancer	Uterine Serous Carcinoma/Uterine Papillary Serous Carcinoma	17.46	13.3829	Endometrial Cancer Hypermutated	none
P-0001241-T01-IM3	NA	NA	NA	NA	NA	NA	NA	NA	NA	NA	Non-Small Cell Lung Cancer	Lung Adenocarcinoma	4.39	4.46097	Non-Small Cell Lung Cancer Hypermutated	none
P-0001242-T01-IM3	NA	NA	NA	NA	NA	NA	NA	NA	NA	NA	Prostate Cancer	Prostate Adenocarcinoma	0.09	1.11524	Prostate Cancer	none
P-0001243-T02-IM6	NA	NA	NA	NA	NA	NA	NA	NA	NA	NA	Non-Small Cell Lung Cancer	Lung Adenocarcinoma	0.54	7.89943	Non-Small Cell Lung Cancer	none
P-0001244-T02-IM3	NA	NA	NA	NA	NA	NA	NA	NA	NA	NA	Prostate Cancer	Prostate Adenocarcinoma	0.42	1.11524	Prostate Cancer	none
P-0001246-T01-IM3	NA	NA	NA	NA	NA	NA	NA	NA	NA	NA	Thyroid Cancer	Hurthle Cell Thyroid Cancer	5.64	2.23049	Thyroid Cancer Hypermutated	none
P-0001247-T01-IM3	NA	NA	NA	NA	NA	NA	NA	NA	NA	NA	Prostate Cancer	Prostate Adenocarcinoma	1.12	4.46097	Prostate Cancer	none
P-0001248-T01-IM3	NA	NA	NA	NA	NA	NA	NA	NA	NA	NA	Endometrial Cancer	Uterine Endometrioid Carcinoma	19.55	34.5726	Endometrial Cancer Hypermutated	none
P-0001250-T01-IM3	NA	NA	NA	NA	NA	NA	NA	NA	NA	NA	Glioma	Oligodendroglioma	1.17	4.46097	Glioma	none
P-0001251-T01-IM3	NA	NA	NA	NA	NA	NA	NA	NA	NA	NA	Melanoma	Melanoma of Unknown Primary	1.79	81.4128	Melanoma	none
P-0001253-T01-IM3	NA	NA	NA	NA	NA	NA	NA	NA	NA	NA	Glioma	Glioblastoma Multiforme	0.78	4.46097	Glioma	none
P-0001254-T02-IM3	NA	NA	NA	NA	NA	NA	NA	NA	NA	NA	Gastrointestinal Stromal Tumor	Gastrointestinal Stromal Tumor	0.73	1.11524	Gastrointestinal Stromal Tumor	none
P-0001255-T01-IM3	NA	NA	NA	NA	NA	NA	NA	NA	NA	NA	Hepatobiliary Cancer	Gallbladder Cancer	0	13.3829	Hepatobiliary Cancer	none
P-0001257-T01-IM3	NA	NA	NA	NA	NA	NA	NA	NA	NA	NA	Non-Small Cell Lung Cancer	Lung Adenocarcinoma	1.3	18.9591	Non-Small Cell Lung Cancer	none
P-0001258-T01-IM3	NA	NA	NA	NA	NA	NA	NA	NA	NA	NA	Breast Invasive Ductal Carcinoma	Breast Invasive Ductal Carcinoma	2.6	4.46097	Breast Invasive Ductal Carcinoma Hypermutated	none
P-0001259-T01-IM3	NA	NA	NA	NA	NA	NA	NA	NA	NA	NA	Soft Tissue Sarcoma	Undifferentiated Pleomorphic Sarcoma/Malignant Fibrous Histiocytoma/High-Grade Spindle Cell Sarcoma	0	1.11524	Soft Tissue Sarcoma	none
P-0001260-T01-IM3	NA	NA	NA	NA	NA	NA	NA	NA	NA	NA	Esophagogastric Cancer	Stomach Adenocarcinoma	0	3.34573	Esophagogastric Cancer	none
P-0001261-T01-IM3	NA	NA	NA	NA	NA	NA	NA	NA	NA	NA	Gastrointestinal Neuroendocrine Tumor	High-Grade Neuroendocrine Carcinoma of the Colon and Rectum	1.02	11.1524	Gastrointestinal Neuroendocrine Tumor	none
P-0001262-T01-IM3	NA	NA	NA	NA	NA	NA	NA	NA	NA	NA	Prostate Cancer	Prostate Adenocarcinoma	0	1.11524	Prostate Cancer	none
P-0001263-T01-IM3	NA	NA	NA	NA	NA	NA	NA	NA	NA	NA	Breast Cancer	Breast Invasive Cancer, NOS	0.94	3.34573	Breast Cancer	none
P-0001265-T01-IM3	NA	NA	NA	NA	NA	NA	NA	NA	NA	NA	Ovarian Cancer	Ovarian Carcinosarcoma/Malignant Mixed Mesodermal Tumor	3	3.34573	Ovarian Cancer Hypermutated	none
P-0001266-T01-IM3	NA	NA	NA	NA	NA	NA	NA	NA	NA	NA	Soft Tissue Sarcoma	Synovial Sarcoma	0.09	0	Soft Tissue Sarcoma	none
P-0001268-T01-IM3	NA	NA	NA	NA	NA	NA	NA	NA	NA	NA	Bladder Cancer	Bladder Urothelial Carcinoma	2.18	4.46097	Bladder Cancer Hypermutated	none
P-0001269-T01-IM3	NA	NA	NA	NA	NA	NA	NA	NA	NA	NA	Non-Small Cell Lung Cancer	Lung Adenocarcinoma	0.08	3.34573	Non-Small Cell Lung Cancer	none
P-0001272-T01-IM3	NA	NA	NA	NA	NA	NA	NA	NA	NA	NA	Ovarian Cancer	High-Grade Serous Ovarian Cancer	0.76	2.23049	Ovarian Cancer	none
P-0001273-T01-IM3	NA	NA	NA	NA	NA	NA	NA	NA	NA	NA	Renal Cell Carcinoma	Unclassified Renal Cell Carcinoma	1.39	1.11524	Renal Cell Carcinoma	none
P-0001274-T01-IM3	NA	NA	NA	NA	NA	NA	NA	NA	NA	NA	Prostate Cancer	Prostate Adenocarcinoma	0.26	3.34573	Prostate Cancer	none
P-0001275-T01-IM3	NA	NA	NA	NA	NA	NA	NA	NA	NA	NA	Esophagogastric Cancer	Esophageal Adenocarcinoma	0.69	1.11524	Esophagogastric Cancer	none
P-0001276-T01-IM3	NA	NA	NA	NA	NA	NA	NA	NA	NA	NA	Glioma	Glioblastoma Multiforme	0.66	3.34573	Glioma	none
P-0001278-T01-IM3	NA	NA	NA	NA	NA	NA	NA	NA	NA	NA	Non-Small Cell Lung Cancer	Lung Squamous Cell Carcinoma	0.54	8.92195	Non-Small Cell Lung Cancer	none
P-0001279-T01-IM3	NA	NA	NA	NA	NA	NA	NA	NA	NA	NA	Glioma	Anaplastic Oligoastrocytoma	0.47	7.80671	Glioma	none
P-0001280-T01-IM3	NA	NA	NA	NA	NA	NA	NA	NA	NA	NA	Thyroid Cancer	Anaplastic Thyroid Cancer	0.09	3.34573	Thyroid Cancer	none
P-0001281-T01-IM3	NA	NA	NA	NA	NA	NA	NA	NA	NA	NA	Glioma	Glioblastoma Multiforme	0.2	4.46097	Glioma	none
P-0001282-T01-IM3	NA	NA	NA	NA	NA	NA	NA	NA	NA	NA	Germ Cell Tumor	Embryonal Carcinoma	0.19	0	Germ Cell Tumor	none
P-0001283-T01-IM3	NA	NA	NA	NA	NA	NA	NA	NA	NA	NA	Non-Small Cell Lung Cancer	Lung Squamous Cell Carcinoma	1.94	20.0744	Non-Small Cell Lung Cancer	none
P-0001284-T01-IM3	NA	NA	NA	NA	NA	NA	NA	NA	NA	NA	Ovarian Cancer	High-Grade Serous Ovarian Cancer	0.19	4.46097	Ovarian Cancer	none
P-0001285-T01-IM3	NA	NA	NA	NA	NA	NA	NA	NA	NA	NA	Ovarian Cancer	High-Grade Serous Ovarian Cancer	0.32	1.11524	Ovarian Cancer	none
P-0001286-T01-IM3	NA	NA	NA	NA	NA	NA	NA	NA	NA	NA	Endometrial Cancer	Uterine Endometrioid Carcinoma	0	10.0372	Endometrial Cancer	none
P-0001287-T01-IM3	NA	NA	NA	NA	NA	NA	NA	NA	NA	NA	Colorectal Cancer	Rectal Adenocarcinoma	0.36	7.80671	Colorectal Cancer	none
P-0001288-T01-IM3	NA	NA	NA	NA	NA	NA	NA	NA	NA	NA	Bone Cancer	Chordoma	1.08	3.34573	Bone Cancer	none
P-0001289-T01-IM3	NA	NA	NA	NA	NA	NA	NA	NA	NA	NA	Colorectal Cancer	Colon Adenocarcinoma	0.92	8.92195	Colorectal Cancer	none
P-0001290-T01-IM3	NA	NA	NA	NA	NA	NA	NA	NA	NA	NA	Breast Cancer	Breast Invasive Cancer, NOS	1.98	4.46097	Breast Cancer	none
P-0001292-T01-IM3	NA	NA	NA	NA	NA	NA	NA	NA	NA	NA	Hepatobiliary Cancer	Intrahepatic Cholangiocarcinoma	0.19	6.69146	Hepatobiliary Cancer	none
P-0001293-T01-IM3	NA	NA	NA	NA	NA	NA	NA	NA	NA	NA	Cancer of Unknown Primary	Cancer of Unknown Primary	0.3	5.57622	Cancer of Unknown Primary	none
P-0001294-T01-IM3	NA	NA	NA	NA	NA	NA	NA	NA	NA	NA	Thyroid Cancer	Papillary Thyroid Cancer	0.44	1.11524	Thyroid Cancer	none
P-0001295-T01-IM3	NA	NA	NA	NA	NA	NA	NA	NA	NA	NA	Colorectal Cancer	Colon Adenocarcinoma	0.72	11.1524	Colorectal Cancer	none
P-0001296-T01-IM3	NA	NA	NA	NA	NA	NA	NA	NA	NA	NA	Non-Small Cell Lung Cancer	Lung Adenocarcinoma	0.97	3.34573	Non-Small Cell Lung Cancer	none
P-0001297-T01-IM3	NA	NA	NA	NA	NA	NA	NA	NA	NA	NA	Prostate Cancer	Prostate Adenocarcinoma	0.19	4.46097	Prostate Cancer	none
P-0001298-T01-IM3	NA	NA	NA	NA	NA	NA	NA	NA	NA	NA	Esophagogastric Cancer	Esophageal Adenocarcinoma	0.27	6.69146	Esophagogastric Cancer	none
P-0001299-T01-IM3	NA	NA	NA	NA	NA	NA	NA	NA	NA	NA	Germ Cell Tumor	Mixed Germ Cell Tumor	0	0	Germ Cell Tumor	none
P-0001300-T01-IM3	NA	NA	NA	NA	NA	NA	NA	NA	NA	NA	Non-Small Cell Lung Cancer	Lung Adenocarcinoma	0.41	3.34573	Non-Small Cell Lung Cancer	none
P-0001301-T01-IM3	NA	NA	NA	NA	NA	NA	NA	NA	NA	NA	Esophagogastric Cancer	Stomach Adenocarcinoma	0.93	3.34573	Esophagogastric Cancer	none
P-0001302-T01-IM3	NA	NA	NA	NA	NA	NA	NA	NA	NA	NA	Colorectal Cancer	Colon Adenocarcinoma	1.54	4.46097	Colorectal Cancer	none
P-0001303-T01-IM3	NA	NA	NA	NA	NA	NA	NA	NA	NA	NA	Non-Small Cell Lung Cancer	Lung Adenocarcinoma	3.77	10.0372	Non-Small Cell Lung Cancer Hypermutated	none
P-0001304-T01-IM3	NA	NA	NA	NA	NA	NA	NA	NA	NA	NA	Pancreatic Cancer	Pancreatic Adenocarcinoma	0	2.23049	Pancreatic Cancer	none
P-0001305-T01-IM3	NA	NA	NA	NA	NA	NA	NA	NA	NA	NA	Non-Small Cell Lung Cancer	Lung Squamous Cell Carcinoma	0.44	6.69146	Non-Small Cell Lung Cancer	none
P-0001306-T01-IM3	NA	NA	NA	NA	NA	NA	NA	NA	NA	NA	Breast Cancer	Breast Invasive Lobular Carcinoma	0	2.23049	Breast Cancer	none
P-0001307-T01-IM3	NA	NA	NA	NA	NA	NA	NA	NA	NA	NA	Hepatobiliary Cancer	Hepatocellular Carcinoma	0.29	7.80671	Hepatobiliary Cancer	none
P-0001308-T01-IM3	NA	NA	NA	NA	NA	NA	NA	NA	NA	NA	Breast Cancer	Breast Invasive Lobular Carcinoma	16.68	13.3829	Breast Cancer Hypermutated	none
P-0001309-T01-IM3	NA	NA	NA	NA	NA	NA	NA	NA	NA	NA	Non-Small Cell Lung Cancer	Lung Adenocarcinoma	3.59	15.6134	Non-Small Cell Lung Cancer Hypermutated	none
P-0001310-T01-IM3	NA	NA	NA	NA	NA	NA	NA	NA	NA	NA	Hepatobiliary Cancer	Hepatocellular Carcinoma	1.07	2.23049	Hepatobiliary Cancer	none
P-0001311-T01-IM3	NA	NA	NA	NA	NA	NA	NA	NA	NA	NA	Ovarian Cancer	Endometrioid Ovarian Cancer	0.17	0	Ovarian Cancer	none
P-0001312-T01-IM3	NA	NA	NA	NA	NA	NA	NA	NA	NA	NA	Breast Cancer	Breast Invasive Ductal Carcinoma	0.73	2.23049	Breast Cancer	none
P-0001313-T02-IM6	NA	NA	NA	NA	NA	NA	NA	NA	NA	NA	Pancreatic Cancer	Pancreatic Neuroendocrine Tumor	2.78	6.144	Pancreatic Cancer Hypermutated	none
P-0001314-T01-IM3	NA	NA	NA	NA	NA	NA	NA	NA	NA	NA	Non-Small Cell Lung Cancer	Lung Adenocarcinoma	1.72	2.23049	Non-Small Cell Lung Cancer	none
P-0001315-T01-IM3	NA	NA	NA	NA	NA	NA	NA	NA	NA	NA	Gastrointestinal Stromal Tumor	Gastrointestinal Stromal Tumor	2.33	6.69146	Gastrointestinal Stromal Tumor Hypermutated	none
P-0001316-T01-IM3	NA	NA	NA	NA	NA	NA	NA	NA	NA	NA	Colorectal Cancer	Rectal Adenocarcinoma	0.09	7.80671	Colorectal Cancer	none
P-0001317-T01-IM3	NA	NA	NA	NA	NA	NA	NA	NA	NA	NA	Colorectal Cancer	Colon Adenocarcinoma	0.18	3.34573	Colorectal Cancer	none
P-0001318-T01-IM3	NA	NA	NA	NA	NA	NA	NA	NA	NA	NA	Colorectal Cancer	Rectal Adenocarcinoma	0.34	7.80671	Colorectal Cancer	none
P-0001319-T02-IM5	NA	NA	NA	NA	NA	NA	NA	NA	NA	NA	Prostate Cancer	Prostate Adenocarcinoma	0	0	Prostate Cancer	none
P-0001320-T01-IM3	NA	NA	NA	NA	NA	NA	NA	NA	NA	NA	Glioma	Anaplastic Astrocytoma	0.27	6.69146	Glioma	none
P-0001321-T01-IM3	NA	NA	NA	NA	NA	NA	NA	NA	NA	NA	Hepatobiliary Cancer	Hepatocellular Carcinoma	0.08	4.46097	Hepatobiliary Cancer	none
P-0001322-T01-IM3	NA	NA	NA	NA	NA	NA	NA	NA	NA	NA	Appendiceal Cancer	Mucinous Adenocarcinoma of the Appendix	0.09	4.46097	Appendiceal Cancer	none
P-0001323-T01-IM3	NA	NA	NA	NA	NA	NA	NA	NA	NA	NA	Esophagogastric Cancer	Esophageal Adenocarcinoma	1.06	4.46097	Esophagogastric Cancer	none
P-0001324-T01-IM3	NA	NA	NA	NA	NA	NA	NA	NA	NA	NA	Hepatobiliary Cancer	Hepatocellular Carcinoma	0.29	10.0372	Hepatobiliary Cancer	none
P-0001325-T01-IM3	NA	NA	NA	NA	NA	NA	NA	NA	NA	NA	Prostate Cancer	Prostate Small Cell Carcinoma	26	28.9963	Prostate Cancer Hypermutated	none
P-0001326-T01-IM3	NA	NA	NA	NA	NA	NA	NA	NA	NA	NA	Glioma	High-Grade Glioma, NOS	0.25	2.23049	Glioma	none
P-0001327-T01-IM3	NA	NA	NA	NA	NA	NA	NA	NA	NA	NA	Salivary Gland Cancer	Adenoid Cystic Carcinoma	1.38	1.11524	Salivary Gland Cancer	none
P-0001328-T01-IM3	NA	NA	NA	NA	NA	NA	NA	NA	NA	NA	Non-Small Cell Lung Cancer	Large Cell Neuroendocrine Carcinoma	1.5	8.92195	Non-Small Cell Lung Cancer	none
P-0001329-T01-IM3	NA	NA	NA	NA	NA	NA	NA	NA	NA	NA	Prostate Cancer	Prostate Adenocarcinoma	0.74	2.23049	Prostate Cancer	none
P-0001330-T01-IM3	NA	NA	NA	NA	NA	NA	NA	NA	NA	NA	Germ Cell Tumor	Seminoma	0.65	0	Germ Cell Tumor	none
P-0001331-T01-IM3	NA	NA	NA	NA	NA	NA	NA	NA	NA	NA	Breast Cancer	Breast Invasive Ductal Carcinoma	5.86	5.57622	Breast Cancer Hypermutated	none
P-0001332-T01-IM3	NA	NA	NA	NA	NA	NA	NA	NA	NA	NA	Prostate Cancer	Prostate Adenocarcinoma	0.2	1.11524	Prostate Cancer	none
P-0001335-T01-IM3	NA	NA	NA	NA	NA	NA	NA	NA	NA	NA	Breast Cancer	Breast Invasive Ductal Carcinoma	0.48	8.92195	Breast Cancer	none
P-0001336-T01-IM3	NA	NA	NA	NA	NA	NA	NA	NA	NA	NA	Hepatobiliary Cancer	Hepatocellular Carcinoma	0.16	4.46097	Hepatobiliary Cancer	none
P-0001337-T01-IM3	NA	NA	NA	NA	NA	NA	NA	NA	NA	NA	Prostate Cancer	Prostate Adenocarcinoma	0.26	1.11524	Prostate Cancer	none
P-0001338-T01-IM3	NA	NA	NA	NA	NA	NA	NA	NA	NA	NA	Breast Cancer	Breast Invasive Ductal Carcinoma	0.37	3.34573	Breast Cancer	none
P-0001339-T01-IM3	NA	NA	NA	NA	NA	NA	NA	NA	NA	NA	Germ Cell Tumor	Mixed Germ Cell Tumor	3.39	3.34573	Germ Cell Tumor Hypermutated	none
P-0001340-T01-IM3	NA	NA	NA	NA	NA	NA	NA	NA	NA	NA	Non-Small Cell Lung Cancer	Poorly Differentiated Non-Small Cell Lung Cancer	0	6.69146	Non-Small Cell Lung Cancer	none
P-0001341-T01-IM3	NA	NA	NA	NA	NA	NA	NA	NA	NA	NA	Breast Cancer	Breast Invasive Ductal Carcinoma	0.77	3.34573	Breast Cancer	none
P-0001342-T01-IM3	NA	NA	NA	NA	NA	NA	NA	NA	NA	NA	Renal Cell Carcinoma	Renal Angiomyolipoma	0.53	1.11524	Renal Cell Carcinoma	none
P-0001343-T01-IM3	NA	NA	NA	NA	NA	NA	NA	NA	NA	NA	Soft Tissue Sarcoma	Undifferentiated Pleomorphic Sarcoma/Malignant Fibrous Histiocytoma/High-Grade Spindle Cell Sarcoma	2.29	3.34573	Soft Tissue Sarcoma Hypermutated	none
P-0001345-T01-IM3	NA	NA	NA	NA	NA	NA	NA	NA	NA	NA	Soft Tissue Sarcoma	Epithelioid Sarcoma	0	2.23049	Soft Tissue Sarcoma	none
P-0001346-T01-IM3	NA	NA	NA	NA	NA	NA	NA	NA	NA	NA	Colorectal Cancer	Colon Adenocarcinoma	0.38	4.46097	Colorectal Cancer	none
P-0001347-T01-IM3	NA	NA	NA	NA	NA	NA	NA	NA	NA	NA	Colorectal Cancer	Colon Adenocarcinoma	0.18	0	Colorectal Cancer	none
P-0001348-T01-IM3	NA	NA	NA	NA	NA	NA	NA	NA	NA	NA	Non-Small Cell Lung Cancer	Large Cell Neuroendocrine Carcinoma	2.51	13.3829	Non-Small Cell Lung Cancer Hypermutated	none
P-0001350-T01-IM3	NA	NA	NA	NA	NA	NA	NA	NA	NA	NA	Breast Cancer	Breast Invasive Lobular Carcinoma	0.2	3.34573	Breast Cancer	none
P-0001351-T01-IM3	NA	NA	NA	NA	NA	NA	NA	NA	NA	NA	Breast Cancer	Breast Invasive Lobular Carcinoma	0.45	21.1896	Breast Cancer	none
P-0001352-T01-IM3	NA	NA	NA	NA	NA	NA	NA	NA	NA	NA	Breast Cancer	Metaplastic Breast Cancer	0.09	3.34573	Breast Cancer	none
P-0001354-T01-IM3	NA	NA	NA	NA	NA	NA	NA	NA	NA	NA	Breast Cancer	Breast Invasive Ductal Carcinoma	0.18	2.23049	Breast Cancer	none
P-0001355-T01-IM3	NA	NA	NA	NA	NA	NA	NA	NA	NA	NA	Breast Cancer	Breast Invasive Ductal Carcinoma	1.39	0	Breast Cancer	none
P-0001356-T01-IM3	NA	NA	NA	NA	NA	NA	NA	NA	NA	NA	Esophagogastric Cancer	Stomach Adenocarcinoma	0.09	0	Esophagogastric Cancer	none
P-0001357-T02-IM5	NA	NA	NA	NA	NA	NA	NA	NA	NA	NA	Non-Small Cell Lung Cancer	Lung Adenocarcinoma	0.75	5.90273	Non-Small Cell Lung Cancer	none
P-0001358-T02-IM3	NA	NA	NA	NA	NA	NA	NA	NA	NA	NA	Thyroid Cancer	Poorly Differentiated Thyroid Cancer	0.81	3.34573	Thyroid Cancer	none
P-0001359-T01-IM3	NA	NA	NA	NA	NA	NA	NA	NA	NA	NA	Hepatobiliary Cancer	Intrahepatic Cholangiocarcinoma	0.66	3.34573	Hepatobiliary Cancer	none
P-0001361-T01-IM3	NA	NA	NA	NA	NA	NA	NA	NA	NA	NA	Melanoma	Cutaneous Melanoma	1.18	34.5726	Melanoma	none
P-0001362-T01-IM3	NA	NA	NA	NA	NA	NA	NA	NA	NA	NA	Thymic Tumor	Thymic Carcinoma	0	4.46097	Thymic Tumor	none
P-0001363-T01-IM3	NA	NA	NA	NA	NA	NA	NA	NA	NA	NA	Salivary Gland Cancer	Adenoid Cystic Carcinoma	0.33	3.34573	Salivary Gland Cancer	none
P-0001364-T01-IM3	NA	NA	NA	NA	NA	NA	NA	NA	NA	NA	Soft Tissue Sarcoma	Perivascular Epithelioid Cell Tumor	0.17	1.11524	Soft Tissue Sarcoma	none
P-0001365-T01-IM3	NA	NA	NA	NA	NA	NA	NA	NA	NA	NA	Non-Small Cell Lung Cancer	Lung Adenocarcinoma	4.6	5.57622	Non-Small Cell Lung Cancer Hypermutated	none
P-0001366-T01-IM3	NA	NA	NA	NA	NA	NA	NA	NA	NA	NA	Breast Cancer	Breast Invasive Ductal Carcinoma	2.93	3.34573	Breast Cancer Hypermutated	none
P-0001367-T01-IM3	NA	NA	NA	NA	NA	NA	NA	NA	NA	NA	Breast Cancer	Breast Invasive Lobular Carcinoma	0.24	3.34573	Breast Cancer	none
P-0001368-T01-IM3	NA	NA	NA	NA	NA	NA	NA	NA	NA	NA	Non-Small Cell Lung Cancer	Lung Adenocarcinoma	1.55	2.23049	Non-Small Cell Lung Cancer	none
P-0001369-T01-IM3	NA	NA	NA	NA	NA	NA	NA	NA	NA	NA	Renal Cell Carcinoma	Papillary Renal Cell Carcinoma	0	4.46097	Renal Cell Carcinoma	none
P-0001370-T01-IM3	NA	NA	NA	NA	NA	NA	NA	NA	NA	NA	Non-Small Cell Lung Cancer	Sarcomatoid Carcinoma of the Lung	1.32	8.92195	Non-Small Cell Lung Cancer	none
P-0001371-T01-IM3	NA	NA	NA	NA	NA	NA	NA	NA	NA	NA	Colorectal Cancer	Colon Adenocarcinoma	0	0	Colorectal Cancer	none
P-0001372-T01-IM3	NA	NA	NA	NA	NA	NA	NA	NA	NA	NA	Breast Cancer	Breast Invasive Ductal Carcinoma	0.61	10.0372	Breast Cancer	none
P-0001373-T01-IM3	NA	NA	NA	NA	NA	NA	NA	NA	NA	NA	Salivary Gland Cancer	Myoepithelial Carcinoma	0.7	3.34573	Salivary Gland Cancer	none
P-0001374-T01-IM3	NA	NA	NA	NA	NA	NA	NA	NA	NA	NA	Vaginal Cancer	Squamous Cell Carcinoma of the Vulva/Vagina	0.61	13.3829	Vaginal Cancer	none
P-0001375-T01-IM3	NA	NA	NA	NA	NA	NA	NA	NA	NA	NA	Non-Small Cell Lung Cancer	Lung Adenocarcinoma	0.18	13.3829	Non-Small Cell Lung Cancer	none
P-0001376-T01-IM3	NA	NA	NA	NA	NA	NA	NA	NA	NA	NA	Breast Cancer	Breast Mixed Ductal and Lobular Carcinoma	2.04	6.69146	Breast Cancer Hypermutated	none
P-0001377-T01-IM3	NA	NA	NA	NA	NA	NA	NA	NA	NA	NA	Bone Cancer	Ewing Sarcoma	0	0	Bone Cancer	none
P-0001380-T01-IM3	NA	NA	NA	NA	NA	NA	NA	NA	NA	NA	Non-Small Cell Lung Cancer	Lung Adenocarcinoma	0	5.57622	Non-Small Cell Lung Cancer	none
P-0001381-T01-IM3	NA	NA	NA	NA	NA	NA	NA	NA	NA	NA	Non-Small Cell Lung Cancer	Lung Adenocarcinoma	0.24	11.1524	Non-Small Cell Lung Cancer	none
P-0001382-T01-IM3	NA	NA	NA	NA	NA	NA	NA	NA	NA	NA	Prostate Cancer	Prostate Adenocarcinoma	0	3.34573	Prostate Cancer	none
P-0001383-T01-IM3	NA	NA	NA	NA	NA	NA	NA	NA	NA	NA	Breast Cancer	Breast Invasive Ductal Carcinoma	0.49	12.2677	Breast Cancer	none
P-0001384-T01-IM3	NA	NA	NA	NA	NA	NA	NA	NA	NA	NA	Thyroid Cancer	Poorly Differentiated Thyroid Cancer	0.61	4.46097	Thyroid Cancer	none
P-0001385-T01-IM3	NA	NA	NA	NA	NA	NA	NA	NA	NA	NA	Non-Small Cell Lung Cancer	Lung Adenocarcinoma	0	14.4982	Non-Small Cell Lung Cancer	none
P-0001387-T01-IM3	NA	NA	NA	NA	NA	NA	NA	NA	NA	NA	Non-Small Cell Lung Cancer	Lung Adenocarcinoma	0	0	Non-Small Cell Lung Cancer	none
P-0001388-T01-IM3	NA	NA	NA	NA	NA	NA	NA	NA	NA	NA	Glioma	Glioblastoma Multiforme	0.31	6.69146	Glioma	none
P-0001389-T01-IM3	NA	NA	NA	NA	NA	NA	NA	NA	NA	NA	Non-Small Cell Lung Cancer	Lung Adenocarcinoma	0.22	4.46097	Non-Small Cell Lung Cancer	none
P-0001390-T01-IM3	NA	NA	NA	NA	NA	NA	NA	NA	NA	NA	Non-Small Cell Lung Cancer	Lung Adenocarcinoma	0.68	0	Non-Small Cell Lung Cancer	none
P-0001391-T01-IM3	NA	NA	NA	NA	NA	NA	NA	NA	NA	NA	Colorectal Cancer	Colon Adenocarcinoma	0	2.23049	Colorectal Cancer	none
P-0001392-T01-IM3	NA	NA	NA	NA	NA	NA	NA	NA	NA	NA	Ovarian Cancer	Clear Cell Ovarian Cancer	0.83	3.34573	Ovarian Cancer	none
P-0001393-T01-IM3	NA	NA	NA	NA	NA	NA	NA	NA	NA	NA	Esophagogastric Cancer	Stomach Adenocarcinoma	2.5	7.80671	Esophagogastric Cancer Hypermutated	none
P-0001394-T02-IM5	NA	NA	NA	NA	NA	NA	NA	NA	NA	NA	Colorectal Cancer	Colon Adenocarcinoma	0	7.87031	Colorectal Cancer	none
P-0001395-T01-IM3	NA	NA	NA	NA	NA	NA	NA	NA	NA	NA	Breast Cancer	Breast Invasive Ductal Carcinoma	0.22	3.34573	Breast Cancer	none
P-0001396-T01-IM3	NA	NA	NA	NA	NA	NA	NA	NA	NA	NA	Breast Cancer	Breast Invasive Ductal Carcinoma	1.96	4.46097	Breast Cancer	none
P-0001397-T01-IM3	NA	NA	NA	NA	NA	NA	NA	NA	NA	NA	Non-Small Cell Lung Cancer	Lung Adenocarcinoma	0.94	18.9591	Non-Small Cell Lung Cancer	none
P-0001398-T01-IM3	NA	NA	NA	NA	NA	NA	NA	NA	NA	NA	Anal Cancer	Anal Squamous Cell Carcinoma	0.79	1.11524	Anal Cancer	none
P-0001400-T01-IM3	NA	NA	NA	NA	NA	NA	NA	NA	NA	NA	Glioma	Glioblastoma Multiforme	0.07	5.57622	Glioma	none
P-0001401-T02-IM3	NA	NA	NA	NA	NA	NA	NA	NA	NA	NA	Gastrointestinal Neuroendocrine Tumor	Gastrointestinal Neuroendocrine Tumors	3.97	3.34573	Gastrointestinal Neuroendocrine Tumor Hypermutated	none
P-0001402-T01-IM3	NA	NA	NA	NA	NA	NA	NA	NA	NA	NA	Appendiceal Cancer	Mucinous Adenocarcinoma of the Appendix	0.31	2.23049	Appendiceal Cancer	none
P-0001403-T01-IM3	NA	NA	NA	NA	NA	NA	NA	NA	NA	NA	Hepatobiliary Cancer	Intrahepatic Cholangiocarcinoma	0.7	3.34573	Hepatobiliary Cancer	none
P-0001404-T01-IM3	NA	NA	NA	NA	NA	NA	NA	NA	NA	NA	Germ Cell Tumor	Teratoma	0.38	0	Germ Cell Tumor	none
P-0001405-T01-IM3	NA	NA	NA	NA	NA	NA	NA	NA	NA	NA	Head and Neck Cancer	Nasopharyngeal Carcinoma	0.58	0	Head and Neck Cancer	none
P-0001406-T01-IM3	NA	NA	NA	NA	NA	NA	NA	NA	NA	NA	Glioma	Glioblastoma Multiforme	0.99	3.34573	Glioma	none
P-0001407-T01-IM3	NA	NA	NA	NA	NA	NA	NA	NA	NA	NA	Prostate Cancer	Prostate Adenocarcinoma	1.35	2.23049	Prostate Cancer	none
P-0001408-T01-IM3	NA	NA	NA	NA	NA	NA	NA	NA	NA	NA	Glioma	Anaplastic Astrocytoma	0.91	4.46097	Glioma	none
P-0001409-T01-IM3	NA	NA	NA	NA	NA	NA	NA	NA	NA	NA	Hepatobiliary Cancer	Hepatocellular Carcinoma	0.77	2.23049	Hepatobiliary Cancer	none
P-0001410-T01-IM3	NA	NA	NA	NA	NA	NA	NA	NA	NA	NA	Gastrointestinal Stromal Tumor	Gastrointestinal Stromal Tumor	1.61	3.34573	Gastrointestinal Stromal Tumor	none
P-0001411-T01-IM3	NA	NA	NA	NA	NA	NA	NA	NA	NA	NA	Appendiceal Cancer	Mucinous Adenocarcinoma of the Appendix	0.24	4.46097	Appendiceal Cancer	none
P-0001412-T01-IM3	NA	NA	NA	NA	NA	NA	NA	NA	NA	NA	Glioma	Anaplastic Oligodendroglioma	0.19	7.80671	Glioma	none
P-0001413-T01-IM3	NA	NA	NA	NA	NA	NA	NA	NA	NA	NA	Prostate Cancer	Prostate Adenocarcinoma	0	0	Prostate Cancer	none
P-0001415-T01-IM3	NA	NA	NA	NA	NA	NA	NA	NA	NA	NA	Breast Cancer	Breast Invasive Ductal Carcinoma	1.05	3.34573	Breast Cancer	none
P-0001416-T01-IM3	NA	NA	NA	NA	NA	NA	NA	NA	NA	NA	Skin Cancer, Non-Melanoma	Skin Adnexal Carcinoma	0.18	3.34573	Skin Cancer, Non-Melanoma	none
P-0001417-T01-IM3	NA	NA	NA	NA	NA	NA	NA	NA	NA	NA	Breast Cancer	Breast Invasive Ductal Carcinoma	0.27	2.23049	Breast Cancer	none
P-0001418-T01-IM3	NA	NA	NA	NA	NA	NA	NA	NA	NA	NA	Thyroid Cancer	Anaplastic Thyroid Cancer	5.61	8.92195	Thyroid Cancer Hypermutated	none
P-0001419-T01-IM3	NA	NA	NA	NA	NA	NA	NA	NA	NA	NA	Breast Cancer	Breast Invasive Ductal Carcinoma	0.58	2.23049	Breast Cancer	none
P-0001420-T01-IM3	NA	NA	NA	NA	NA	NA	NA	NA	NA	NA	Glioma	Anaplastic Oligodendroglioma	1.06	40.1488	Glioma	none
P-0001421-T01-IM3	NA	NA	NA	NA	NA	NA	NA	NA	NA	NA	Ovarian Cancer	High-Grade Serous Ovarian Cancer	2.5	2.23049	Ovarian Cancer Hypermutated	none
P-0001422-T01-IM3	NA	NA	NA	NA	NA	NA	NA	NA	NA	NA	Salivary Gland Cancer	Adenoid Cystic Carcinoma	0.29	4.46097	Salivary Gland Cancer	none
P-0001423-T01-IM3	NA	NA	NA	NA	NA	NA	NA	NA	NA	NA	Soft Tissue Sarcoma	Solitary Fibrous Tumor/Hemangiopericytoma	0.79	1.11524	Soft Tissue Sarcoma	none
P-0001424-T01-IM3	NA	NA	NA	NA	NA	NA	NA	NA	NA	NA	Colorectal Cancer	Colon Adenocarcinoma	0.24	11.1524	Colorectal Cancer	none
P-0001425-T01-IM3	NA	NA	NA	NA	NA	NA	NA	NA	NA	NA	Glioma	Glioblastoma Multiforme	0.08	5.57622	Glioma	none
P-0001426-T01-IM3	NA	NA	NA	NA	NA	NA	NA	NA	NA	NA	Prostate Cancer	Prostate Adenocarcinoma	0.95	13.3829	Prostate Cancer	none
P-0001427-T01-IM3	NA	NA	NA	NA	NA	NA	NA	NA	NA	NA	Colorectal Cancer	Colon Adenocarcinoma	0.17	4.46097	Colorectal Cancer	none
P-0001428-T01-IM3	NA	NA	NA	NA	NA	NA	NA	NA	NA	NA	Colorectal Cancer	Colon Adenocarcinoma	2.41	14.4982	Colorectal Cancer Hypermutated	none
P-0001429-T01-IM3	NA	NA	NA	NA	NA	NA	NA	NA	NA	NA	Skin Cancer, Non-Melanoma	Merkel Cell Carcinoma	0	0	Skin Cancer, Non-Melanoma	none
P-0001430-T01-IM3	NA	NA	NA	NA	NA	NA	NA	NA	NA	NA	Germ Cell Tumor	Seminoma	5.07	1.11524	Germ Cell Tumor Hypermutated	none
P-0001431-T01-IM3	NA	NA	NA	NA	NA	NA	NA	NA	NA	NA	Gastrointestinal Stromal Tumor	Gastrointestinal Stromal Tumor	18.49	6.69146	Gastrointestinal Stromal Tumor Hypermutated	none
P-0001432-T01-IM3	NA	NA	NA	NA	NA	NA	NA	NA	NA	NA	Peripheral Nervous System	Neuroblastoma	0	1.11524	Peripheral Nervous System	none
P-0001433-T01-IM3	NA	NA	NA	NA	NA	NA	NA	NA	NA	NA	Glioma	Glioblastoma Multiforme	0.23	2.23049	Glioma	none
P-0001434-T01-IM3	NA	NA	NA	NA	NA	NA	NA	NA	NA	NA	Soft Tissue Sarcoma	Solitary Fibrous Tumor/Hemangiopericytoma	0.36	3.34573	Soft Tissue Sarcoma	none
P-0001435-T01-IM3	NA	NA	NA	NA	NA	NA	NA	NA	NA	NA	Germ Cell Tumor	Teratoma	0.2	1.11524	Germ Cell Tumor	none
P-0001436-T01-IM3	NA	NA	NA	NA	NA	NA	NA	NA	NA	NA	Bone Cancer	Osteoblastic Osteosarcoma	0	0	Bone Cancer	none
P-0001437-T01-IM3	NA	NA	NA	NA	NA	NA	NA	NA	NA	NA	Non-Small Cell Lung Cancer	Lung Adenocarcinoma	0	1.11524	Non-Small Cell Lung Cancer	none
P-0001438-T01-IM3	NA	NA	NA	NA	NA	NA	NA	NA	NA	NA	Soft Tissue Sarcoma	Leiomyosarcoma	0	1.11524	Soft Tissue Sarcoma	none
P-0001439-T01-IM3	NA	NA	NA	NA	NA	NA	NA	NA	NA	NA	Uterine Sarcoma	Uterine Leiomyosarcoma	2.97	3.34573	Uterine Sarcoma Hypermutated	none
P-0001440-T01-IM3	NA	NA	NA	NA	NA	NA	NA	NA	NA	NA	Breast Cancer	Breast Invasive Ductal Carcinoma	0.64	6.69146	Breast Cancer	none
P-0001441-T01-IM3	NA	NA	NA	NA	NA	NA	NA	NA	NA	NA	Breast Cancer	Breast Invasive Lobular Carcinoma	17.46	16.7287	Breast Cancer Hypermutated	none
P-0001442-T01-IM3	NA	NA	NA	NA	NA	NA	NA	NA	NA	NA	Non-Small Cell Lung Cancer	Lung Adenocarcinoma	0.61	4.46097	Non-Small Cell Lung Cancer	none
P-0001443-T01-IM3	NA	NA	NA	NA	NA	NA	NA	NA	NA	NA	Non-Small Cell Lung Cancer	Lung Adenocarcinoma	16.89	3.34573	Non-Small Cell Lung Cancer Hypermutated	none
P-0001445-T01-IM3	NA	NA	NA	NA	NA	NA	NA	NA	NA	NA	Prostate Cancer	Prostate Adenocarcinoma	0.87	3.34573	Prostate Cancer	none
P-0001446-T01-IM3	NA	NA	NA	NA	NA	NA	NA	NA	NA	NA	Prostate Cancer	Prostate Adenocarcinoma	2.41	6.69146	Prostate Cancer Hypermutated	none
P-0001447-T01-IM3	NA	NA	NA	NA	NA	NA	NA	NA	NA	NA	Breast Cancer	Breast Invasive Ductal Carcinoma	5.71	3.34573	Breast Cancer Hypermutated	none
P-0001448-T01-IM3	NA	NA	NA	NA	NA	NA	NA	NA	NA	NA	Soft Tissue Sarcoma	Pleomorphic Liposarcoma	25.22	20.0744	Soft Tissue Sarcoma Hypermutated	none
P-0001449-T01-IM3	NA	NA	NA	NA	NA	NA	NA	NA	NA	NA	Prostate Cancer	Prostate Adenocarcinoma	0	3.34573	Prostate Cancer	none
P-0001450-T01-IM3	NA	NA	NA	NA	NA	NA	NA	NA	NA	NA	Glioma	Anaplastic Astrocytoma	0	5.57622	Glioma	none
P-0001451-T01-IM3	NA	NA	NA	NA	NA	NA	NA	NA	NA	NA	Salivary Gland Cancer	Adenoid Cystic Carcinoma	0.09	5.57622	Salivary Gland Cancer	none
P-0001452-T01-IM3	NA	NA	NA	NA	NA	NA	NA	NA	NA	NA	Breast Cancer	Breast Invasive Ductal Carcinoma	0.08	6.69146	Breast Cancer	none
P-0001453-T01-IM3	NA	NA	NA	NA	NA	NA	NA	NA	NA	NA	Bladder Cancer	Bladder Urothelial Carcinoma	0.75	12.2677	Bladder Cancer	none
P-0001454-T01-IM3	NA	NA	NA	NA	NA	NA	NA	NA	NA	NA	Non-Small Cell Lung Cancer	Lung Adenocarcinoma	0.1	10.0372	Non-Small Cell Lung Cancer	none
P-0001456-T01-IM3	NA	NA	NA	NA	NA	NA	NA	NA	NA	NA	Endometrial Cancer	Uterine Clear Cell Carcinoma	0.45	4.46097	Endometrial Cancer	none
P-0001457-T01-IM3	NA	NA	NA	NA	NA	NA	NA	NA	NA	NA	Ovarian Cancer	High-Grade Serous Ovarian Cancer	3.15	4.46097	Ovarian Cancer Hypermutated	none
P-0001458-T01-IM3	NA	NA	NA	NA	NA	NA	NA	NA	NA	NA	Hepatobiliary Cancer	Fibrolamellar Carcinoma	0.4	1.11524	Hepatobiliary Cancer	none
P-0001459-T01-IM3	NA	NA	NA	NA	NA	NA	NA	NA	NA	NA	Colorectal Cancer	Mucinous Adenocarcinoma of the Colon and Rectum	0.77	6.69146	Colorectal Cancer	none
P-0001460-T01-IM3	NA	NA	NA	NA	NA	NA	NA	NA	NA	NA	Endometrial Cancer	Uterine Serous Carcinoma/Uterine Papillary Serous Carcinoma	0.69	3.34573	Endometrial Cancer	none
P-0001461-T01-IM3	NA	NA	NA	NA	NA	NA	NA	NA	NA	NA	Gastrointestinal Stromal Tumor	Gastrointestinal Stromal Tumor	1.35	1.11524	Gastrointestinal Stromal Tumor	none
P-0001462-T01-IM3	NA	NA	NA	NA	NA	NA	NA	NA	NA	NA	Prostate Cancer	Prostate Adenocarcinoma	2.11	3.34573	Prostate Cancer Hypermutated	none
P-0001463-T01-IM3	NA	NA	NA	NA	NA	NA	NA	NA	NA	NA	Cervical Cancer	Cervical Squamous Cell Carcinoma	0.63	17.8439	Cervical Cancer	none
P-0001464-T01-IM3	NA	NA	NA	NA	NA	NA	NA	NA	NA	NA	Uterine Sarcoma	Uterine Leiomyosarcoma	2.05	4.46097	Uterine Sarcoma Hypermutated	none
P-0001465-T01-IM3	NA	NA	NA	NA	NA	NA	NA	NA	NA	NA	Nerve Sheath Tumor	Malignant Peripheral Nerve Sheath Tumor	0.81	1.11524	Nerve Sheath Tumor	none
P-0001467-T01-IM3	NA	NA	NA	NA	NA	NA	NA	NA	NA	NA	Head and Neck Cancer	Head and Neck Squamous Cell Carcinoma of Unknown Primary	1.81	14.4982	Head and Neck Cancer	none
P-0001468-T01-IM3	NA	NA	NA	NA	NA	NA	NA	NA	NA	NA	Endometrial Cancer	Uterine Mixed Endometrial Carcinoma	0	2.23049	Endometrial Cancer	none
P-0001469-T01-IM3	NA	NA	NA	NA	NA	NA	NA	NA	NA	NA	Colorectal Cancer	Colon Adenocarcinoma	0.11	6.69146	Colorectal Cancer	none
P-0001470-T01-IM3	NA	NA	NA	NA	NA	NA	NA	NA	NA	NA	Colorectal Cancer	Colon Adenocarcinoma	4.06	5.57622	Colorectal Cancer Hypermutated	none
P-0001471-T01-IM3	NA	NA	NA	NA	NA	NA	NA	NA	NA	NA	Glioma	Glioblastoma Multiforme	1.07	6.69146	Glioma	none
P-0001472-T01-IM3	NA	NA	NA	NA	NA	NA	NA	NA	NA	NA	Colorectal Cancer	Colon Adenocarcinoma	0.6	5.57622	Colorectal Cancer	none
P-0001473-T01-IM3	NA	NA	NA	NA	NA	NA	NA	NA	NA	NA	Breast Cancer	Breast Invasive Ductal Carcinoma	0.1	3.34573	Breast Cancer	none
P-0001474-T01-IM3	NA	NA	NA	NA	NA	NA	NA	NA	NA	NA	Breast Cancer	Breast Invasive Ductal Carcinoma	0.44	3.34573	Breast Cancer	none
P-0001475-T01-IM3	NA	NA	NA	NA	NA	NA	NA	NA	NA	NA	Breast Cancer	Breast Invasive Ductal Carcinoma	0.72	5.57622	Breast Cancer	none
P-0001478-T01-IM3	NA	NA	NA	NA	NA	NA	NA	NA	NA	NA	Ovarian Cancer	Low-Grade Serous Ovarian Cancer	0.11	17.8439	Ovarian Cancer	none
P-0001479-T01-IM3	NA	NA	NA	NA	NA	NA	NA	NA	NA	NA	Soft Tissue Sarcoma	Low-Grade Fibromyxoid Sarcoma	0	1.11524	Soft Tissue Sarcoma	none
P-0001481-T01-IM3	NA	NA	NA	NA	NA	NA	NA	NA	NA	NA	Breast Cancer	Breast Invasive Lobular Carcinoma	0.09	2.23049	Breast Cancer	none
P-0001482-T01-IM3	NA	NA	NA	NA	NA	NA	NA	NA	NA	NA	Bone Cancer	Extraskeletal Myxoid Chondrosarcoma	1.23	1.11524	Bone Cancer	none
P-0001483-T01-IM3	NA	NA	NA	NA	NA	NA	NA	NA	NA	NA	Breast Cancer	Breast Invasive Ductal Carcinoma	0.7	2.23049	Breast Cancer	none
P-0001484-T01-IM3	NA	NA	NA	NA	NA	NA	NA	NA	NA	NA	Breast Cancer	Breast Invasive Ductal Carcinoma	0	3.34573	Breast Cancer	none
P-0001485-T01-IM3	NA	NA	NA	NA	NA	NA	NA	NA	NA	NA	Melanoma	Cutaneous Melanoma	0	76.9518	Melanoma	none
P-0001487-T01-IM3	NA	NA	NA	NA	NA	NA	NA	NA	NA	NA	Glioma	Glioblastoma Multiforme	0.8	3.34573	Glioma	none
P-0001488-T01-IM3	NA	NA	NA	NA	NA	NA	NA	NA	NA	NA	Breast Cancer	Breast Invasive Cancer, NOS	2.46	26.7658	Breast Cancer Hypermutated	none
P-0001489-T01-IM3	NA	NA	NA	NA	NA	NA	NA	NA	NA	NA	Breast Cancer	Breast Invasive Ductal Carcinoma	5.97	3.34573	Breast Cancer Hypermutated	none
P-0001490-T02-IM6	NA	NA	NA	NA	NA	NA	NA	NA	NA	NA	Colorectal Cancer	Colon Adenocarcinoma	0.72	9.65486	Colorectal Cancer	none
P-0001491-T01-IM3	NA	NA	NA	NA	NA	NA	NA	NA	NA	NA	Breast Cancer	Breast Invasive Ductal Carcinoma	2.51	10.0372	Breast Cancer Hypermutated	none
P-0001493-T01-IM3	NA	NA	NA	NA	NA	NA	NA	NA	NA	NA	Prostate Cancer	Prostate Adenocarcinoma	0.07	3.34573	Prostate Cancer	none
P-0001494-T01-IM3	NA	NA	NA	NA	NA	NA	NA	NA	NA	NA	Colorectal Cancer	Mucinous Adenocarcinoma of the Colon and Rectum	34.33	63.5689	Colorectal Cancer Hypermutated	none
P-0001495-T01-IM3	NA	NA	NA	NA	NA	NA	NA	NA	NA	NA	Esophagogastric Cancer	Esophageal Adenocarcinoma	0.97	6.69146	Esophagogastric Cancer	none
P-0001496-T01-IM3	NA	NA	NA	NA	NA	NA	NA	NA	NA	NA	Hepatobiliary Cancer	Intrahepatic Cholangiocarcinoma	0.17	2.23049	Hepatobiliary Cancer	none
P-0001497-T01-IM3	NA	NA	NA	NA	NA	NA	NA	NA	NA	NA	Ovarian Cancer	Ovarian Seromucinous Carcinoma	0.49	3.34573	Ovarian Cancer	none
P-0001498-T02-IM3	NA	NA	NA	NA	NA	NA	NA	NA	NA	NA	Thyroid Cancer	Papillary Thyroid Cancer	0	1.11524	Thyroid Cancer	none
P-0001499-T01-IM3	NA	NA	NA	NA	NA	NA	NA	NA	NA	NA	Colorectal Cancer	Rectal Adenocarcinoma	0.18	3.34573	Colorectal Cancer	none
P-0001500-T02-IM5	NA	NA	NA	NA	NA	NA	NA	NA	NA	NA	Colorectal Cancer	Rectal Adenocarcinoma	0.62	11.8055	Colorectal Cancer	none
P-0001501-T01-IM3	NA	NA	NA	NA	NA	NA	NA	NA	NA	NA	Bladder Cancer	Upper Tract Urothelial Carcinoma	0.41	14.4982	Bladder Cancer	none
P-0001502-T01-IM3	NA	NA	NA	NA	NA	NA	NA	NA	NA	NA	Cancer of Unknown Primary	Cancer of Unknown Primary	0.32	0	Cancer of Unknown Primary	none
P-0001503-T01-IM3	NA	NA	NA	NA	NA	NA	NA	NA	NA	NA	Breast Cancer	Breast Invasive Lobular Carcinoma	0.09	8.92195	Breast Cancer	none
P-0001504-T02-IM5	NA	NA	NA	NA	NA	NA	NA	NA	NA	NA	Breast Cancer	Breast Invasive Ductal Carcinoma	0.53	1.96758	Breast Cancer	none
P-0001505-T01-IM3	NA	NA	NA	NA	NA	NA	NA	NA	NA	NA	Breast Cancer	Breast Invasive Ductal Carcinoma	0.09	2.23049	Breast Cancer	none
P-0001506-T01-IM3	NA	NA	NA	NA	NA	NA	NA	NA	NA	NA	Non-Small Cell Lung Cancer	Lung Squamous Cell Carcinoma	0.43	7.80671	Non-Small Cell Lung Cancer	none
P-0001507-T01-IM3	NA	NA	NA	NA	NA	NA	NA	NA	NA	NA	Hepatobiliary Cancer	Hepatocellular Carcinoma	4.78	4.46097	Hepatobiliary Cancer Hypermutated	none
P-0001508-T01-IM3	NA	NA	NA	NA	NA	NA	NA	NA	NA	NA	Breast Cancer	Breast Invasive Ductal Carcinoma	0	4.46097	Breast Cancer	none
P-0001509-T01-IM3	NA	NA	NA	NA	NA	NA	NA	NA	NA	NA	Pancreatic Cancer	Pancreatic Neuroendocrine Tumor	1.41	1.11524	Pancreatic Cancer	none
P-0001510-T01-IM3	NA	NA	NA	NA	NA	NA	NA	NA	NA	NA	Esophagogastric Cancer	Esophageal Adenocarcinoma	0.48	5.57622	Esophagogastric Cancer	none
P-0001511-T01-IM3	NA	NA	NA	NA	NA	NA	NA	NA	NA	NA	Anal Cancer	Anal Squamous Cell Carcinoma	0	3.34573	Anal Cancer	none
P-0001512-T01-IM3	NA	NA	NA	NA	NA	NA	NA	NA	NA	NA	Gastrointestinal Stromal Tumor	Gastrointestinal Stromal Tumor	0.85	2.23049	Gastrointestinal Stromal Tumor	none
P-0001513-T01-IM3	NA	NA	NA	NA	NA	NA	NA	NA	NA	NA	Uterine Sarcoma	Uterine Leiomyosarcoma	0.47	1.11524	Uterine Sarcoma	none
P-0001514-T01-IM3	NA	NA	NA	NA	NA	NA	NA	NA	NA	NA	Non-Small Cell Lung Cancer	Lung Squamous Cell Carcinoma	0.16	1.11524	Non-Small Cell Lung Cancer	none
P-0001515-T01-IM3	NA	NA	NA	NA	NA	NA	NA	NA	NA	NA	Uterine Sarcoma	Uterine Leiomyosarcoma	1.51	2.23049	Uterine Sarcoma	none
P-0001516-T01-IM3	NA	NA	NA	NA	NA	NA	NA	NA	NA	NA	Breast Cancer	Breast Invasive Ductal Carcinoma	0.22	5.57622	Breast Cancer	none
P-0001517-T01-IM3	NA	NA	NA	NA	NA	NA	NA	NA	NA	NA	Gastrointestinal Stromal Tumor	Gastrointestinal Stromal Tumor	0.82	2.23049	Gastrointestinal Stromal Tumor	none
P-0001518-T01-IM3	NA	NA	NA	NA	NA	NA	NA	NA	NA	NA	Pancreatic Cancer	Pancreatic Adenocarcinoma	0	2.23049	Pancreatic Cancer	none
P-0001519-T01-IM3	NA	NA	NA	NA	NA	NA	NA	NA	NA	NA	Bladder Cancer	Bladder Urothelial Carcinoma	0	10.0372	Bladder Cancer	none
P-0001520-T01-IM3	NA	NA	NA	NA	NA	NA	NA	NA	NA	NA	Thyroid Cancer	Papillary Thyroid Cancer	0	6.69146	Thyroid Cancer	none
P-0001521-T01-IM3	NA	NA	NA	NA	NA	NA	NA	NA	NA	NA	Soft Tissue Sarcoma	Angiosarcoma	0.55	7.80671	Soft Tissue Sarcoma	none
P-0001522-T01-IM3	NA	NA	NA	NA	NA	NA	NA	NA	NA	NA	Renal Cell Carcinoma	Renal Clear Cell Carcinoma	0.33	6.69146	Renal Cell Carcinoma	none
P-0001523-T01-IM3	NA	NA	NA	NA	NA	NA	NA	NA	NA	NA	Skin Cancer, Non-Melanoma	Cutaneous Squamous Cell Carcinoma	0	5.57622	Skin Cancer, Non-Melanoma	none
P-0001524-T01-IM3	NA	NA	NA	NA	NA	NA	NA	NA	NA	NA	Cancer of Unknown Primary	Cancer of Unknown Primary	1.22	10.0372	Cancer of Unknown Primary	none
P-0001525-T01-IM3	NA	NA	NA	NA	NA	NA	NA	NA	NA	NA	Colorectal Cancer	Rectal Adenocarcinoma	3.35	3.34573	Colorectal Cancer Hypermutated	none
P-0001526-T01-IM3	NA	NA	NA	NA	NA	NA	NA	NA	NA	NA	Pancreatic Cancer	Pancreatic Neuroendocrine Tumor	3.63	2.23049	Pancreatic Cancer Hypermutated	none
P-0001527-T01-IM3	NA	NA	NA	NA	NA	NA	NA	NA	NA	NA	Soft Tissue Sarcoma	Myxoid/Round-Cell Liposarcoma	0.18	2.23049	Soft Tissue Sarcoma	none
P-0001528-T02-IM3	NA	NA	NA	NA	NA	NA	NA	NA	NA	NA	Non-Small Cell Lung Cancer	Lung Squamous Cell Carcinoma	0.83	3.34573	Non-Small Cell Lung Cancer	none
P-0001529-T01-IM3	NA	NA	NA	NA	NA	NA	NA	NA	NA	NA	Cancer of Unknown Primary	Cancer of Unknown Primary	0	4.46097	Cancer of Unknown Primary	none
P-0001530-T01-IM3	NA	NA	NA	NA	NA	NA	NA	NA	NA	NA	Melanoma	Cutaneous Melanoma	3.5	13.3829	Melanoma Hypermutated	none
P-0001531-T01-IM3	NA	NA	NA	NA	NA	NA	NA	NA	NA	NA	Colorectal Cancer	Colon Adenocarcinoma	0.83	4.46097	Colorectal Cancer	none
P-0001532-T01-IM3	NA	NA	NA	NA	NA	NA	NA	NA	NA	NA	Non-Small Cell Lung Cancer	Lung Adenocarcinoma	1.43	2.23049	Non-Small Cell Lung Cancer	none
P-0001533-T01-IM3	NA	NA	NA	NA	NA	NA	NA	NA	NA	NA	Skin Cancer, Non-Melanoma	Merkel Cell Carcinoma	1	1.11524	Skin Cancer, Non-Melanoma	none
P-0001534-T01-IM3	NA	NA	NA	NA	NA	NA	NA	NA	NA	NA	Colorectal Cancer	Colon Adenocarcinoma	0.08	1.11524	Colorectal Cancer	none
P-0001535-T01-IM3	NA	NA	NA	NA	NA	NA	NA	NA	NA	NA	Thymic Tumor	Thymoma	1.1	0	Thymic Tumor	none
P-0001536-T01-IM3	NA	NA	NA	NA	NA	NA	NA	NA	NA	NA	Breast Cancer	Breast Invasive Ductal Carcinoma	0	1.11524	Breast Cancer	none
P-0001537-T01-IM3	NA	NA	NA	NA	NA	NA	NA	NA	NA	NA	Prostate Cancer	Prostate Adenocarcinoma	0.22	0	Prostate Cancer	none
P-0001538-T01-IM3	NA	NA	NA	NA	NA	NA	NA	NA	NA	NA	Head and Neck Cancer	Oral Cavity Squamous Cell Carcinoma	0.5	5.57622	Head and Neck Cancer	none
P-0001539-T01-IM3	NA	NA	NA	NA	NA	NA	NA	NA	NA	NA	Hepatobiliary Cancer	Intrahepatic Cholangiocarcinoma	0.49	3.34573	Hepatobiliary Cancer	none
P-0001540-T01-IM3	NA	NA	NA	NA	NA	NA	NA	NA	NA	NA	Bone Cancer	Osteosarcoma	0.32	2.23049	Bone Cancer	none
P-0001541-T01-IM3	NA	NA	NA	NA	NA	NA	NA	NA	NA	NA	Thyroid Cancer	Hurthle Cell Thyroid Cancer	10.95	3.34573	Thyroid Cancer Hypermutated	none
P-0001542-T01-IM3	NA	NA	NA	NA	NA	NA	NA	NA	NA	NA	Germ Cell Tumor	Seminoma	1.64	1.11524	Germ Cell Tumor	none
P-0001543-T01-IM3	NA	NA	NA	NA	NA	NA	NA	NA	NA	NA	Esophagogastric Cancer	Esophageal Adenocarcinoma	0.95	3.34573	Esophagogastric Cancer	none
P-0001544-T01-IM3	NA	NA	NA	NA	NA	NA	NA	NA	NA	NA	Soft Tissue Sarcoma	Synovial Sarcoma	0.23	1.11524	Soft Tissue Sarcoma	none
P-0001545-T01-IM3	NA	NA	NA	NA	NA	NA	NA	NA	NA	NA	Breast Cancer	Breast Invasive Ductal Carcinoma	0.61	1.11524	Breast Cancer	none
P-0001546-T02-IM5	NA	NA	NA	NA	NA	NA	NA	NA	NA	NA	Non-Small Cell Lung Cancer	Lung Adenocarcinoma	0	0.983789	Non-Small Cell Lung Cancer	none
P-0001547-T01-IM3	NA	NA	NA	NA	NA	NA	NA	NA	NA	NA	Ovarian Cancer	Clear Cell Ovarian Cancer	0.25	6.69146	Ovarian Cancer	none
P-0001548-T01-IM3	NA	NA	NA	NA	NA	NA	NA	NA	NA	NA	Pancreatic Cancer	Pancreatic Adenocarcinoma	1.01	2.23049	Pancreatic Cancer	none
P-0001549-T01-IM3	NA	NA	NA	NA	NA	NA	NA	NA	NA	NA	Uterine Sarcoma	Uterine Leiomyosarcoma	1.62	1.11524	Uterine Sarcoma	none
P-0001550-T01-IM3	NA	NA	NA	NA	NA	NA	NA	NA	NA	NA	Non-Small Cell Lung Cancer	Lung Adenocarcinoma	0.39	13.3829	Non-Small Cell Lung Cancer	none
P-0001551-T01-IM3	NA	NA	NA	NA	NA	NA	NA	NA	NA	NA	Esophagogastric Cancer	Stomach Adenocarcinoma	0	1.11524	Esophagogastric Cancer	none
P-0001552-T02-IM5	NA	NA	NA	NA	NA	NA	NA	NA	NA	NA	CNS Cancer	Meningioma	0.09	0	CNS Cancer	none
P-0001553-T01-IM3	NA	NA	NA	NA	NA	NA	NA	NA	NA	NA	Non-Small Cell Lung Cancer	Lung Adenocarcinoma	0	0	Non-Small Cell Lung Cancer	none
P-0001554-T01-IM3	NA	NA	NA	NA	NA	NA	NA	NA	NA	NA	Colorectal Cancer	Mucinous Adenocarcinoma of the Colon and Rectum	0.41	5.57622	Colorectal Cancer	none
P-0001555-T01-IM3	NA	NA	NA	NA	NA	NA	NA	NA	NA	NA	Small Cell Lung Cancer	Small Cell Lung Cancer	2.45	3.34573	Small Cell Lung Cancer Hypermutated	none
P-0001556-T01-IM3	NA	NA	NA	NA	NA	NA	NA	NA	NA	NA	CNS Cancer	Anaplastic Meningioma	18.57	2.23049	CNS Cancer Hypermutated	none
P-0001557-T01-IM3	NA	NA	NA	NA	NA	NA	NA	NA	NA	NA	Head and Neck Cancer	Larynx Squamous Cell Carcinoma	0.94	13.3829	Head and Neck Cancer	none
P-0001558-T01-IM3	NA	NA	NA	NA	NA	NA	NA	NA	NA	NA	Breast Cancer	Breast Invasive Ductal Carcinoma	0.83	2.23049	Breast Cancer	none
P-0001559-T01-IM3	NA	NA	NA	NA	NA	NA	NA	NA	NA	NA	Breast Cancer	Breast Invasive Ductal Carcinoma	0.17	2.23049	Breast Cancer	none
P-0001560-T01-IM3	NA	NA	NA	NA	NA	NA	NA	NA	NA	NA	Melanoma	Cutaneous Melanoma	2.88	25.6506	Melanoma Hypermutated	none
P-0001561-T01-IM3	NA	NA	NA	NA	NA	NA	NA	NA	NA	NA	Ovarian Cancer	High-Grade Serous Ovarian Cancer	0.16	2.23049	Ovarian Cancer	none
P-0001562-T01-IM3	NA	NA	NA	NA	NA	NA	NA	NA	NA	NA	Germ Cell Tumor	Seminoma	0	1.11524	Germ Cell Tumor	none
P-0001563-T01-IM3	NA	NA	NA	NA	NA	NA	NA	NA	NA	NA	Prostate Cancer	Prostate Adenocarcinoma	0	0	Prostate Cancer	none
P-0001564-T01-IM3	NA	NA	NA	NA	NA	NA	NA	NA	NA	NA	Uterine Sarcoma	Uterine Leiomyosarcoma	0.08	3.34573	Uterine Sarcoma	none
P-0001565-T01-IM3	NA	NA	NA	NA	NA	NA	NA	NA	NA	NA	Endometrial Cancer	Uterine Serous Carcinoma/Uterine Papillary Serous Carcinoma	1.31	6.69146	Endometrial Cancer	none
P-0001566-T01-IM3	NA	NA	NA	NA	NA	NA	NA	NA	NA	NA	Breast Cancer	Breast Invasive Lobular Carcinoma	0.45	1.11524	Breast Cancer	none
P-0001568-T01-IM3	NA	NA	NA	NA	NA	NA	NA	NA	NA	NA	Breast Cancer	Breast Invasive Ductal Carcinoma	0.55	11.1524	Breast Cancer	none
P-0001569-T01-IM3	NA	NA	NA	NA	NA	NA	NA	NA	NA	NA	Glioma	Glioblastoma Multiforme	0.09	4.46097	Glioma	none
P-0001570-T01-IM3	NA	NA	NA	NA	NA	NA	NA	NA	NA	NA	Ovarian Cancer	High-Grade Serous Ovarian Cancer	12.82	4.46097	Ovarian Cancer Hypermutated	none
P-0001571-T01-IM3	NA	NA	NA	NA	NA	NA	NA	NA	NA	NA	Non-Small Cell Lung Cancer	Lung Adenocarcinoma	3.34	18.9591	Non-Small Cell Lung Cancer Hypermutated	none
P-0001572-T01-IM3	NA	NA	NA	NA	NA	NA	NA	NA	NA	NA	Uterine Sarcoma	Uterine Leiomyosarcoma	1.03	1.11524	Uterine Sarcoma	none
P-0001573-T01-IM3	NA	NA	NA	NA	NA	NA	NA	NA	NA	NA	Melanoma	Anorectal Mucosal Melanoma	1.73	4.46097	Melanoma	none
P-0001574-T01-IM3	NA	NA	NA	NA	NA	NA	NA	NA	NA	NA	Cancer of Unknown Primary	Cancer of Unknown Primary	0.7	7.80671	Cancer of Unknown Primary	none
P-0001575-T01-IM3	NA	NA	NA	NA	NA	NA	NA	NA	NA	NA	Ovarian Cancer	High-Grade Serous Ovarian Cancer	2.03	1.11524	Ovarian Cancer Hypermutated	none
P-0001576-T01-IM3	NA	NA	NA	NA	NA	NA	NA	NA	NA	NA	Non-Small Cell Lung Cancer	Lung Adenocarcinoma	0.1	0	Non-Small Cell Lung Cancer	none
P-0001577-T01-IM3	NA	NA	NA	NA	NA	NA	NA	NA	NA	NA	Colorectal Cancer	Rectal Adenocarcinoma	2.48	3.34573	Colorectal Cancer Hypermutated	none
P-0001578-T01-IM3	NA	NA	NA	NA	NA	NA	NA	NA	NA	NA	Bladder Cancer	Bladder Urothelial Carcinoma	0.5	12.2677	Bladder Cancer	none
P-0001579-T01-IM3	NA	NA	NA	NA	NA	NA	NA	NA	NA	NA	Wilms Tumor	Wilms' Tumor	0	2.23049	Wilms Tumor	none
P-0001580-T01-IM3	NA	NA	NA	NA	NA	NA	NA	NA	NA	NA	Breast Cancer	Breast Invasive Ductal Carcinoma	0.71	2.23049	Breast Cancer	none
P-0001581-T02-IM5	NA	NA	NA	NA	NA	NA	NA	NA	NA	NA	Appendiceal Cancer	Appendiceal Adenocarcinoma	0.1	2.95137	Appendiceal Cancer	none
P-0001583-T01-IM3	NA	NA	NA	NA	NA	NA	NA	NA	NA	NA	Esophagogastric Cancer	Stomach Adenocarcinoma	0.28	12.2677	Esophagogastric Cancer	none
P-0001585-T01-IM3	NA	NA	NA	NA	NA	NA	NA	NA	NA	NA	Salivary Gland Cancer	Adenoid Cystic Carcinoma	0.3	2.23049	Salivary Gland Cancer	none
P-0001586-T02-IM5	NA	NA	NA	NA	NA	NA	NA	NA	NA	NA	Esophagogastric Cancer	Adenocarcinoma of the Gastroesophageal Junction	1.41	5.90273	Esophagogastric Cancer	none
P-0001589-T01-IM3	NA	NA	NA	NA	NA	NA	NA	NA	NA	NA	Breast Cancer	Breast Invasive Ductal Carcinoma	1.13	2.23049	Breast Cancer	none
P-0001591-T01-IM3	NA	NA	NA	NA	NA	NA	NA	NA	NA	NA	Glioma	Anaplastic Astrocytoma	0.27	2.23049	Glioma	none
P-0001594-T01-IM3	NA	NA	NA	NA	NA	NA	NA	NA	NA	NA	Breast Cancer	Breast Invasive Ductal Carcinoma	21.88	2.23049	Breast Cancer Hypermutated	none
P-0001595-T01-IM3	NA	NA	NA	NA	NA	NA	NA	NA	NA	NA	Breast Cancer	Breast Invasive Cancer, NOS	17.57	3.34573	Breast Cancer Hypermutated	none
P-0001596-T01-IM3	NA	NA	NA	NA	NA	NA	NA	NA	NA	NA	Soft Tissue Sarcoma	Dedifferentiated Liposarcoma	0.42	3.34573	Soft Tissue Sarcoma	none
P-0001597-T01-IM3	NA	NA	NA	NA	NA	NA	NA	NA	NA	NA	Small Bowel Cancer	Small Bowel Cancer	0.58	4.46097	Small Bowel Cancer	none
P-0001598-T01-IM3	NA	NA	NA	NA	NA	NA	NA	NA	NA	NA	Head and Neck Cancer	Sinonasal Squamous Cell Carcinoma	0.95	11.1524	Head and Neck Cancer	none
P-0001599-T03-IM5	NA	NA	NA	NA	NA	NA	NA	NA	NA	NA	Lung Adenocarcinoma	Lung Adenocarcinoma		9.83789	Lung Adenocarcinoma	none
P-0001600-T01-IM3	NA	NA	NA	NA	NA	NA	NA	NA	NA	NA	Esophagogastric Cancer	Stomach Adenocarcinoma	0	4.46097	Esophagogastric Cancer	none
P-0001601-T01-IM3	NA	NA	NA	NA	NA	NA	NA	NA	NA	NA	Skin Cancer, Non-Melanoma	Merkel Cell Carcinoma	0.39	49.0707	Skin Cancer, Non-Melanoma	none
P-0001602-T01-IM3	NA	NA	NA	NA	NA	NA	NA	NA	NA	NA	Germ Cell Tumor	Yolk Sac Tumor	0.16	1.11524	Germ Cell Tumor	none
P-0001603-T01-IM3	NA	NA	NA	NA	NA	NA	NA	NA	NA	NA	Melanoma	Cutaneous Melanoma	0.62	22.3049	Melanoma	none
P-0001604-T01-IM3	NA	NA	NA	NA	NA	NA	NA	NA	NA	NA	Uterine Sarcoma	Uterine Leiomyosarcoma	0.61	0	Uterine Sarcoma	none
P-0001605-T01-IM3	NA	NA	NA	NA	NA	NA	NA	NA	NA	NA	Cancer of Unknown Primary	Cancer of Unknown Primary	0.1	0	Cancer of Unknown Primary	none
P-0001606-T01-IM3	NA	NA	NA	NA	NA	NA	NA	NA	NA	NA	Uterine Sarcoma	Uterine Leiomyosarcoma	1.17	0	Uterine Sarcoma	none
P-0001607-T01-IM3	NA	NA	NA	NA	NA	NA	NA	NA	NA	NA	Breast Cancer	Breast Invasive Ductal Carcinoma	0.25	3.34573	Breast Cancer	none
P-0001608-T01-IM3	NA	NA	NA	NA	NA	NA	NA	NA	NA	NA	Breast Cancer	Breast Invasive Ductal Carcinoma	0.24	1.11524	Breast Cancer	none
P-0001609-T01-IM3	NA	NA	NA	NA	NA	NA	NA	NA	NA	NA	Ampullary Cancer	Ampullary Carcinoma	0.09	5.57622	Ampullary Cancer	none
P-0001610-T01-IM3	NA	NA	NA	NA	NA	NA	NA	NA	NA	NA	Bladder Cancer	Bladder Urothelial Carcinoma	0.16	6.69146	Bladder Cancer	none
P-0001611-T01-IM3	NA	NA	NA	NA	NA	NA	NA	NA	NA	NA	Cancer of Unknown Primary	Cancer of Unknown Primary	3.54	5.57622	Cancer of Unknown Primary Hypermutated	none
P-0001612-T01-IM3	NA	NA	NA	NA	NA	NA	NA	NA	NA	NA	Soft Tissue Sarcoma	Dedifferentiated Liposarcoma	1.32	0	Soft Tissue Sarcoma	none
P-0001613-T01-IM3	NA	NA	NA	NA	NA	NA	NA	NA	NA	NA	Non-Small Cell Lung Cancer	Lung Adenocarcinoma	0	5.57622	Non-Small Cell Lung Cancer	none
P-0001614-T01-IM3	NA	NA	NA	NA	NA	NA	NA	NA	NA	NA	Head and Neck Cancer	Oral Cavity Squamous Cell Carcinoma	10.04	33.4573	Head and Neck Cancer Hypermutated	none
P-0001615-T01-IM3	NA	NA	NA	NA	NA	NA	NA	NA	NA	NA	Uterine Sarcoma	Uterine Myxoid Leiomyosarcoma	0	2.23049	Uterine Sarcoma	none
P-0001616-T01-IM3	NA	NA	NA	NA	NA	NA	NA	NA	NA	NA	Ovarian Cancer	High-Grade Serous Ovarian Cancer	1.17	3.34573	Ovarian Cancer	none
P-0001618-T01-IM3	NA	NA	NA	NA	NA	NA	NA	NA	NA	NA	Breast Cancer	Breast Invasive Ductal Carcinoma	0.95	6.69146	Breast Cancer	none
P-0001619-T01-IM3	NA	NA	NA	NA	NA	NA	NA	NA	NA	NA	Anal Cancer	Anal Squamous Cell Carcinoma	0	1.11524	Anal Cancer	none
P-0001620-T01-IM3	NA	NA	NA	NA	NA	NA	NA	NA	NA	NA	Breast Cancer	Breast Invasive Ductal Carcinoma	0.55	7.80671	Breast Cancer	none
P-0001621-T01-IM3	NA	NA	NA	NA	NA	NA	NA	NA	NA	NA	Head and Neck Cancer	Oral Cavity Squamous Cell Carcinoma	0.17	3.34573	Head and Neck Cancer	none
P-0001622-T01-IM3	NA	NA	NA	NA	NA	NA	NA	NA	NA	NA	Non-Small Cell Lung Cancer	Lung Squamous Cell Carcinoma	6.97	12.2677	Non-Small Cell Lung Cancer Hypermutated	none
P-0001623-T01-IM3	NA	NA	NA	NA	NA	NA	NA	NA	NA	NA	Breast Cancer	Breast Invasive Ductal Carcinoma	0.52	3.34573	Breast Cancer	none
P-0001624-T01-IM3	NA	NA	NA	NA	NA	NA	NA	NA	NA	NA	Adrenocortical Carcinoma	Adrenocortical Carcinoma	7.55	10.0372	Adrenocortical Carcinoma Hypermutated	none
P-0001625-T01-IM3	NA	NA	NA	NA	NA	NA	NA	NA	NA	NA	Non-Small Cell Lung Cancer	Lung Adenocarcinoma	0.09	2.23049	Non-Small Cell Lung Cancer	none
P-0001627-T01-IM3	NA	NA	NA	NA	NA	NA	NA	NA	NA	NA	Breast Cancer	Breast Invasive Ductal Carcinoma	0.08	3.34573	Breast Cancer	none
P-0001628-T01-IM3	NA	NA	NA	NA	NA	NA	NA	NA	NA	NA	Cancer of Unknown Primary	Cancer of Unknown Primary	0.22	31.2268	Cancer of Unknown Primary	none
P-0001629-T01-IM3	NA	NA	NA	NA	NA	NA	NA	NA	NA	NA	Endometrial Cancer	Uterine Endometrioid Carcinoma	0.28	5.57622	Endometrial Cancer	none
P-0001630-T01-IM3	NA	NA	NA	NA	NA	NA	NA	NA	NA	NA	Prostate Cancer	Prostate Adenocarcinoma	2.47	2.23049	Prostate Cancer Hypermutated	none
P-0001631-T01-IM3	NA	NA	NA	NA	NA	NA	NA	NA	NA	NA	Breast Cancer	Breast Invasive Lobular Carcinoma	0.33	4.46097	Breast Cancer	none
P-0001632-T01-IM3	NA	NA	NA	NA	NA	NA	NA	NA	NA	NA	Breast Cancer	Breast Invasive Lobular Carcinoma	4.97	3.34573	Breast Cancer Hypermutated	none
P-0001633-T01-IM3	NA	NA	NA	NA	NA	NA	NA	NA	NA	NA	Non-Small Cell Lung Cancer	Lung Adenocarcinoma	0.4	4.46097	Non-Small Cell Lung Cancer	none
P-0001634-T01-IM3	NA	NA	NA	NA	NA	NA	NA	NA	NA	NA	Ovarian Cancer	High-Grade Serous Ovarian Cancer	0.25	1.11524	Ovarian Cancer	none
P-0001635-T01-IM3	NA	NA	NA	NA	NA	NA	NA	NA	NA	NA	Breast Cancer	Breast Invasive Ductal Carcinoma	0.3	3.34573	Breast Cancer	none
P-0001636-T01-IM3	NA	NA	NA	NA	NA	NA	NA	NA	NA	NA	Prostate Cancer	Prostate Adenocarcinoma	2.29	2.23049	Prostate Cancer Hypermutated	none
[truncated: 29,031 more rows]
