# Supplementary material for: Cancer-associated mutations in DICER1 RNase IIIa and IIIb domains exert similar effects on miRNA biogenesis
Source: Nat Commun. 2019 Aug 15;10:3682. doi: 10.1038/s41467-019-11610-1 (PMC6695490; doi:10.1038/s41467-019-11610-1)
Supplement: Supplementary file 6 — Supplementary Data 3 [file 41467_2019_11610_MOESM6_ESM.xlsx]

## Sheet: TCGA_master_table_no_duplicates
Supplementary Data 3: Summary of mi53 ratio across TCGA small RNA datasets. This analysis highlights that both RNaseIIIA and RNaseIIIB hotspot tumors induce miRNA-5p depletion
TCGA_ID	#_of_DICER1_mutations	mutations	CNA	#_of_Hotspots	#_of_mut_in_RNa_III_A	#_of_mut_in_RNa_III_B	#_missense	#_trunc	#_inframe	Tumor_Subtype	Cancer_Type	log2(miR-5p/miR-3p)	Cancer_Type	TCGA_PanCanAtlas_Cancer_Type_Acronym	Mutation_Count	TCGA_NAME	Mutation_type
TCGA_A5_A0GH_01	2	p.E1813G_p.V1731Sfs*2	NA	1	0	2	1	1	0	UCEC_MSI	Endometrial_Cancer	-1.26783	Endometrial_Carcinoma	UCEC	428	TCGA_UCEC	RNAseIIIB_hotspot_biallelic
TCGA_QQ_A8VH_01	1	p.D1709N	NA	1	0	1	1	0	0	SARC_other	Nerve_Sheath_Tumor	-0.708979	Sarcoma	SARC	50	TCGA_SARC	RNAseIIIB_hotspot
TCGA_13_0897_01	NA	NA	NA	NA	NA	NA	NA	NA	NA	NA	NA	-0.667502	Ovarian_Epithelial_Tumor	OV	54	TCGA_OV	Ovarian_tumor
TCGA_EY_A548_01	1	p.E1705K	NA	1	0	1	1	0	0	UCEC_MSI	Endometrial_Cancer	-0.610092	Endometrial_Carcinoma	UCEC	588	TCGA_UCEC	RNAseIIIB_hotspot
TCGA_D1_A15Z_01	2	p.D1810A_p.L539Cfs*23	NA	1	0	1	1	1	0	UCEC_CN_low	Endometrial_Cancer	-0.51219	Endometrial_Carcinoma	UCEC	67	TCGA_UCEC	RNAseIIIB_hotspot_biallelic
TCGA_25_1634_01	NA	NA	NA	NA	NA	NA	NA	NA	NA	NA	NA	-0.443739	Ovarian_Epithelial_Tumor	OV	NA	TCGA_OV	Ovarian_tumor
TCGA_13_0793_01	NA	NA	NA	NA	NA	NA	NA	NA	NA	NA	NA	-0.409969	NA	NA	NA	TCGA_OV	Ovarian_tumor
TCGA_EL_A3GO_01	2	p.D1810H_p.K376Nfs*11	NA	1	0	1	1	1	0	THCA	Thyroid_Cancer	-0.377673	Well_Differentiated_Thyroid_Cancer	THCA	10	TCGA_THCA	RNAseIIIB_hotspot_biallelic
TCGA_29_1783_01	NA	NA	NA	NA	NA	NA	NA	NA	NA	NA	NA	-0.370403	Ovarian_Epithelial_Tumor	OV	73	TCGA_OV	Ovarian_tumor
TCGA_EL_A3D5_01	2	p.E1813G_p.S82Ifs*45	NA	1	0	1	1	1	0	NA	NA	-0.311376	NA	NA	NA	TCGA_THCA	RNAseIIIB_hotspot_biallelic
TCGA_24_1560_01	NA	NA	NA	NA	NA	NA	NA	NA	NA	NA	NA	-0.266218	Ovarian_Epithelial_Tumor	OV	NA	TCGA_OV	Ovarian_tumor
TCGA_09_2056_01	NA	NA	NA	NA	NA	NA	NA	NA	NA	NA	NA	-0.265669	NA	NA	NA	NA	WT
TCGA_DI_A0WH_01	3	p.M1821I_p.D1709N_p.S1487Ifs*5	NA	1	1	2	2	1	0	UCEC_MSI	Endometrial_Cancer	-0.231956	Endometrial_Carcinoma	UCEC	576	TCGA_UCEC	RNAseIIIB_hotspot_biallelic
TCGA_13_0803_01	NA	NA	NA	NA	NA	NA	NA	NA	NA	NA	NA	-0.22415	NA	NA	NA	TCGA_OV	Ovarian_tumor
TCGA_QS_A744_01	2	p.G1809R_p.S742T	NA	1	0	1	2	0	0	UCEC_CN_low	Endometrial_Cancer	-0.204981	Endometrial_Carcinoma	UCEC	59	TCGA_UCEC	RNAseIIIB_hotspot_biallelic
TCGA_DA_A1I0_06	NA	NA	NA	NA	NA	NA	NA	NA	NA	NA	NA	-0.145716	Melanoma	SKCM	411	TCGA_SKCM	WT
TCGA_BG_A0M6_01	1	p.E1813A_(R1703C)	NA	1	0	1	1	0	0	UCEC_CN_high	Endometrial_Cancer	-0.132238	Endometrial_Carcinoma	UCEC	43	TCGA_UCEC	RNAseIIIB_hotspot
TCGA_AB_2944_03	NA	NA	NA	NA	NA	NA	NA	NA	NA	NA	NA	-0.128514	Leukemia	LAML	1	TCGA_LAML	WT
TCGA_24_0966_01	NA	NA	NA	NA	NA	NA	NA	NA	NA	NA	NA	-0.114256	Ovarian_Epithelial_Tumor	OV	NA	TCGA_OV	Ovarian_tumor
TCGA_13_0885_01	NA	NA	NA	NA	NA	NA	NA	NA	NA	NA	NA	-0.0864261	Ovarian_Epithelial_Tumor	OV	176	TCGA_OV	Ovarian_tumor
TCGA_13_0921_01	NA	NA	NA	NA	NA	NA	NA	NA	NA	NA	NA	-0.045842	Ovarian_Epithelial_Tumor	OV	28	TCGA_OV	Ovarian_tumor
TCGA_09_1661_01	NA	NA	NA	NA	NA	NA	NA	NA	NA	NA	NA	-0.0322372	NA	NA	NA	NA	WT
TCGA_AX_A06D_01	NA	NA	NA	NA	NA	NA	NA	NA	NA	NA	NA	-0.0135842	NA	NA	NA	TCGA_UCEC	WT
TCGA_30_1880_01	NA	NA	NA	NA	NA	NA	NA	NA	NA	NA	NA	0.00722649	NA	NA	NA	TCGA_OV	Ovarian_tumor
TCGA_04_1346_01	NA	NA	NA	NA	NA	NA	NA	NA	NA	NA	NA	0.0294373	Ovarian_Epithelial_Tumor	OV	49	TCGA_OV	Ovarian_tumor
TCGA_24_1416_01	NA	NA	NA	NA	NA	NA	NA	NA	NA	NA	NA	0.0548526	Ovarian_Epithelial_Tumor	OV	19	TCGA_OV	Ovarian_tumor
TCGA_AX_A1C7_01	NA	NA	NA	NA	NA	NA	NA	NA	NA	NA	NA	0.0645781	Endometrial_Carcinoma	UCEC	42	TCGA_UCEC	WT
TCGA_13_0923_01	NA	NA	NA	NA	NA	NA	NA	NA	NA	NA	NA	0.0667806	Ovarian_Epithelial_Tumor	OV	53	TCGA_OV	Ovarian_tumor
TCGA_13_0760_01	NA	NA	NA	NA	NA	NA	NA	NA	NA	NA	NA	0.0773337	Ovarian_Epithelial_Tumor	OV	171	TCGA_OV	Ovarian_tumor
TCGA_10_0931_01	NA	NA	NA	NA	NA	NA	NA	NA	NA	NA	NA	0.093134	Ovarian_Epithelial_Tumor	OV	54	TCGA_OV	Ovarian_tumor
TCGA_13_0891_01	NA	NA	NA	NA	NA	NA	NA	NA	NA	NA	NA	0.102503	Ovarian_Epithelial_Tumor	OV	27	TCGA_OV	Ovarian_tumor
TCGA_A1_A0SH_01	NA	NA	NA	NA	NA	NA	NA	NA	NA	NA	NA	0.105149	Invasive_Breast_Carcinoma	BRCA	91	TCGA_BRCA	WT
TCGA_13_1487_01	NA	NA	NA	NA	NA	NA	NA	NA	NA	NA	NA	0.111731	Ovarian_Epithelial_Tumor	OV	20	TCGA_OV	Ovarian_tumor
TCGA_DA_A3F2_06	NA	NA	NA	NA	NA	NA	NA	NA	NA	NA	NA	0.114552	NA	NA	NA	TCGA_SKCM	WT
TCGA_23_1032_01	NA	NA	NA	NA	NA	NA	NA	NA	NA	NA	NA	0.128061	Ovarian_Epithelial_Tumor	OV	167	TCGA_OV	Ovarian_tumor
TCGA_24_2026_01	NA	NA	NA	NA	NA	NA	NA	NA	NA	NA	NA	0.137555	Ovarian_Epithelial_Tumor	OV	NA	TCGA_OV	Ovarian_tumor
TCGA_13_1484_01	NA	NA	NA	NA	NA	NA	NA	NA	NA	NA	NA	0.142623	Ovarian_Epithelial_Tumor	OV	42	TCGA_OV	Ovarian_tumor
TCGA_AB_2989_03	NA	NA	NA	NA	NA	NA	NA	NA	NA	NA	NA	0.160233	Leukemia	LAML	11	TCGA_LAML	WT
TCGA_13_1491_01	NA	NA	NA	NA	NA	NA	NA	NA	NA	NA	NA	0.170179	Ovarian_Epithelial_Tumor	OV	53	TCGA_OV	Ovarian_tumor
TCGA_13_0899_01	NA	NA	NA	NA	NA	NA	NA	NA	NA	NA	NA	0.195869	Ovarian_Epithelial_Tumor	OV	21	TCGA_OV	Ovarian_tumor
TCGA_13_0913_02	NA	NA	NA	NA	NA	NA	NA	NA	NA	NA	NA	0.200737	NA	NA	NA	TCGA_OV	Ovarian_tumor
TCGA_13_0924_01	NA	NA	NA	NA	NA	NA	NA	NA	NA	NA	NA	0.203483	Ovarian_Epithelial_Tumor	OV	NA	TCGA_OV	Ovarian_tumor
TCGA_29_1763_01	NA	NA	NA	NA	NA	NA	NA	NA	NA	NA	NA	0.214678	Ovarian_Epithelial_Tumor	OV	143	TCGA_OV	Ovarian_tumor
TCGA_04_1332_01	NA	NA	NA	NA	NA	NA	NA	NA	NA	NA	NA	0.224955	NA	NA	NA	TCGA_OV	Ovarian_tumor
TCGA_13_0903_01	NA	NA	NA	NA	NA	NA	NA	NA	NA	NA	NA	0.226268	Ovarian_Epithelial_Tumor	OV	234	TCGA_OV	Ovarian_tumor
TCGA_13_0802_01	NA	NA	NA	NA	NA	NA	NA	NA	NA	NA	NA	0.244941	NA	NA	NA	TCGA_OV	Ovarian_tumor
TCGA_24_1544_01	NA	NA	NA	NA	NA	NA	NA	NA	NA	NA	NA	0.252048	Ovarian_Epithelial_Tumor	OV	NA	TCGA_OV	Ovarian_tumor
TCGA_24_1548_01	NA	NA	NA	NA	NA	NA	NA	NA	NA	NA	NA	0.252297	Ovarian_Epithelial_Tumor	OV	NA	TCGA_OV	Ovarian_tumor
TCGA_23_1118_01	NA	NA	NA	NA	NA	NA	NA	NA	NA	NA	NA	0.255004	Ovarian_Epithelial_Tumor	OV	99	TCGA_OV	Ovarian_tumor
TCGA_13_0804_01	NA	NA	NA	NA	NA	NA	NA	NA	NA	NA	NA	0.259604	Ovarian_Epithelial_Tumor	OV	34	TCGA_OV	Ovarian_tumor
TCGA_61_1906_01	NA	NA	NA	NA	NA	NA	NA	NA	NA	NA	NA	0.267576	Ovarian_Epithelial_Tumor	OV	55	TCGA_OV	Ovarian_tumor
TCGA_AB_2833_03	NA	NA	NA	NA	NA	NA	NA	NA	NA	NA	NA	0.279503	Leukemia	LAML	458	TCGA_LAML	WT
TCGA_25_1878_01	NA	NA	NA	NA	NA	NA	NA	NA	NA	NA	NA	0.280423	NA	NA	NA	TCGA_OV	Ovarian_tumor
TCGA_13_0913_01	NA	NA	NA	NA	NA	NA	NA	NA	NA	NA	NA	0.283643	Ovarian_Epithelial_Tumor	OV	36	TCGA_OV	Ovarian_tumor
TCGA_D1_A0ZZ_01	NA	NA	NA	NA	NA	NA	NA	NA	NA	NA	NA	0.29257	Endometrial_Carcinoma	UCEC	62	TCGA_UCEC	WT
TCGA_13_0889_01	2	p.I1716Nfs*7_p.L1365Sfs*11	NA	0	1	1	0	2	0	NA	Ovarian_Cancer	0.296604	Ovarian_Epithelial_Tumor	OV	1068	TCGA_OV	DICER_other
TCGA_24_1425_01	NA	NA	NA	NA	NA	NA	NA	NA	NA	NA	NA	0.297384	Ovarian_Epithelial_Tumor	OV	79	TCGA_OV	Ovarian_tumor
TCGA_24_1104_01	NA	NA	NA	NA	NA	NA	NA	NA	NA	NA	NA	0.30544	Ovarian_Epithelial_Tumor	OV	90	TCGA_OV	Ovarian_tumor
TCGA_13_0910_01	NA	NA	NA	NA	NA	NA	NA	NA	NA	NA	NA	0.30567	Ovarian_Epithelial_Tumor	OV	56	TCGA_OV	Ovarian_tumor
TCGA_10_0926_01	NA	NA	NA	NA	NA	NA	NA	NA	NA	NA	NA	0.312416	Ovarian_Epithelial_Tumor	OV	18	TCGA_OV	Ovarian_tumor
TCGA_29_1776_01	NA	NA	NA	NA	NA	NA	NA	NA	NA	NA	NA	0.321492	Ovarian_Epithelial_Tumor	OV	55	TCGA_OV	Ovarian_tumor
TCGA_25_1321_01	NA	NA	NA	NA	NA	NA	NA	NA	NA	NA	NA	0.322843	Ovarian_Epithelial_Tumor	OV	NA	TCGA_OV	Ovarian_tumor
TCGA_61_1721_01	NA	NA	NA	NA	NA	NA	NA	NA	NA	NA	NA	0.324565	NA	NA	NA	TCGA_OV	Ovarian_tumor
TCGA_36_1571_01	NA	NA	NA	NA	NA	NA	NA	NA	NA	NA	NA	0.324818	Ovarian_Epithelial_Tumor	OV	NA	TCGA_OV	Ovarian_tumor
TCGA_20_0990_01	NA	NA	NA	NA	NA	NA	NA	NA	NA	NA	NA	0.32806	NA	NA	NA	TCGA_OV	Ovarian_tumor
TCGA_A2_A04N_01	NA	NA	NA	NA	NA	NA	NA	NA	NA	NA	NA	0.331011	Invasive_Breast_Carcinoma	BRCA	41	TCGA_BRCA	WT
TCGA_13_0757_01	NA	NA	NA	NA	NA	NA	NA	NA	NA	NA	NA	0.331884	Ovarian_Epithelial_Tumor	OV	89	TCGA_OV	Ovarian_tumor
TCGA_13_1410_01	NA	NA	NA	NA	NA	NA	NA	NA	NA	NA	NA	0.331982	Ovarian_Epithelial_Tumor	OV	NA	TCGA_OV	Ovarian_tumor
TCGA_24_1467_01	NA	NA	NA	NA	NA	NA	NA	NA	NA	NA	NA	0.336697	Ovarian_Epithelial_Tumor	OV	10	TCGA_OV	Ovarian_tumor
TCGA_24_1418_01	NA	NA	NA	NA	NA	NA	NA	NA	NA	NA	NA	0.337421	Ovarian_Epithelial_Tumor	OV	65	TCGA_OV	Ovarian_tumor
TCGA_A8_A06N_01	NA	NA	NA	NA	NA	NA	NA	NA	NA	NA	NA	0.340308	Invasive_Breast_Carcinoma	BRCA	33	TCGA_BRCA	WT
TCGA_13_1485_01	NA	NA	NA	NA	NA	NA	NA	NA	NA	NA	NA	0.343297	NA	NA	NA	TCGA_OV	Ovarian_tumor
TCGA_36_1570_01	NA	NA	NA	NA	NA	NA	NA	NA	NA	NA	NA	0.34341	Ovarian_Epithelial_Tumor	OV	NA	TCGA_OV	Ovarian_tumor
TCGA_A8_A07P_01	NA	NA	NA	NA	NA	NA	NA	NA	NA	NA	NA	0.343461	Invasive_Breast_Carcinoma	BRCA	46	TCGA_BRCA	WT
TCGA_A2_A259_01	NA	NA	NA	NA	NA	NA	NA	NA	NA	NA	NA	0.344516	Invasive_Breast_Carcinoma	BRCA	21	TCGA_BRCA	WT
TCGA_A8_A06T_01	NA	NA	NA	NA	NA	NA	NA	NA	NA	NA	NA	0.362445	Invasive_Breast_Carcinoma	BRCA	26	TCGA_BRCA	WT
TCGA_13_0755_01	NA	NA	NA	NA	NA	NA	NA	NA	NA	NA	NA	0.367184	Ovarian_Epithelial_Tumor	OV	105	TCGA_OV	Ovarian_tumor
TCGA_13_0906_01	NA	NA	NA	NA	NA	NA	NA	NA	NA	NA	NA	0.370522	Ovarian_Epithelial_Tumor	OV	NA	TCGA_OV	Ovarian_tumor
TCGA_V4_A9E9_01	NA	NA	NA	NA	NA	NA	NA	NA	NA	NA	NA	0.375565	Ocular_Melanoma	UVM	11	TCGA_UVM	WT
TCGA_61_1743_01	NA	NA	NA	NA	NA	NA	NA	NA	NA	NA	NA	0.379296	Ovarian_Epithelial_Tumor	OV	NA	TCGA_OV	Ovarian_tumor
TCGA_AP_A051_01	3	p.I378F_p.R245K_p.T43M	NA	0	0	0	3	0	0	UCEC_POLE	Endometrial_Cancer	0.388961	Endometrial_Carcinoma	UCEC	8216	TCGA_UCEC	DICER_other
TCGA_25_1632_01	NA	NA	NA	NA	NA	NA	NA	NA	NA	NA	NA	0.395597	Ovarian_Epithelial_Tumor	OV	NA	TCGA_OV	Ovarian_tumor
TCGA_AB_2825_03	NA	NA	NA	NA	NA	NA	NA	NA	NA	NA	NA	0.401137	Leukemia	LAML	3	TCGA_LAML	WT
TCGA_24_1413_01	NA	NA	NA	NA	NA	NA	NA	NA	NA	NA	NA	0.404527	Ovarian_Epithelial_Tumor	OV	47	TCGA_OV	Ovarian_tumor
TCGA_13_0791_02	NA	NA	NA	NA	NA	NA	NA	NA	NA	NA	NA	0.406746	NA	NA	NA	TCGA_OV	Ovarian_tumor
TCGA_A8_A0A6_01	NA	NA	NA	NA	NA	NA	NA	NA	NA	NA	NA	0.407485	Invasive_Breast_Carcinoma	BRCA	26	TCGA_BRCA	WT
TCGA_DD_AAVY_01	NA	NA	NA	NA	NA	NA	NA	NA	NA	NA	NA	0.410169	Hepatocellular_Carcinoma	LIHC	82	TCGA_LIHC	WT
TCGA_24_1843_01	NA	NA	NA	NA	NA	NA	NA	NA	NA	NA	NA	0.423525	Ovarian_Epithelial_Tumor	OV	79	TCGA_OV	Ovarian_tumor
TCGA_AO_A0JI_01	NA	NA	NA	NA	NA	NA	NA	NA	NA	NA	NA	0.426633	Invasive_Breast_Carcinoma	BRCA	14	TCGA_BRCA	WT
TCGA_04_1517_01	NA	NA	NA	NA	NA	NA	NA	NA	NA	NA	NA	0.427359	Ovarian_Epithelial_Tumor	OV	NA	TCGA_OV	Ovarian_tumor
TCGA_09_1662_01	NA	NA	NA	NA	NA	NA	NA	NA	NA	NA	NA	0.427796	Ovarian_Epithelial_Tumor	OV	NA	TCGA_OV	Ovarian_tumor
TCGA_AA_A00Q_01	NA	NA	NA	NA	NA	NA	NA	NA	NA	NA	NA	0.430223	NA	NA	NA	TCGA_COAD	WT
TCGA_23_1024_01	NA	NA	NA	NA	NA	NA	NA	NA	NA	NA	NA	0.431288	Ovarian_Epithelial_Tumor	OV	NA	TCGA_OV	Ovarian_tumor
TCGA_24_1558_01	NA	NA	NA	NA	NA	NA	NA	NA	NA	NA	NA	0.431451	Ovarian_Epithelial_Tumor	OV	NA	TCGA_OV	Ovarian_tumor
TCGA_W3_A824_06	NA	NA	NA	NA	NA	NA	NA	NA	NA	NA	NA	0.433261	Melanoma	SKCM	1209	TCGA_SKCM	WT
TCGA_AB_2934_03	NA	NA	NA	NA	NA	NA	NA	NA	NA	NA	NA	0.438247	Leukemia	LAML	14	TCGA_LAML	WT
TCGA_13_0883_01	NA	NA	NA	NA	NA	NA	NA	NA	NA	NA	NA	0.442959	Ovarian_Epithelial_Tumor	OV	38	TCGA_OV	Ovarian_tumor
TCGA_AA_3518_01	NA	NA	NA	NA	NA	NA	NA	NA	NA	NA	NA	0.444749	NA	NA	NA	TCGA_COAD	WT
TCGA_DK_A3X2_01	NA	NA	NA	NA	NA	NA	NA	NA	NA	NA	NA	0.448139	Bladder_Urothelial_Carcinoma	BLCA	121	TCGA_BLCA	WT
TCGA_61_1901_01	NA	NA	NA	NA	NA	NA	NA	NA	NA	NA	NA	0.449678	Ovarian_Epithelial_Tumor	OV	47	TCGA_OV	Ovarian_tumor
TCGA_13_1477_01	NA	NA	NA	NA	NA	NA	NA	NA	NA	NA	NA	0.451574	Ovarian_Epithelial_Tumor	OV	197	TCGA_OV	Ovarian_tumor
TCGA_61_2012_01	NA	NA	NA	NA	NA	NA	NA	NA	NA	NA	NA	0.455558	Ovarian_Epithelial_Tumor	OV	143	TCGA_OV	Ovarian_tumor
TCGA_25_1322_01	NA	NA	NA	NA	NA	NA	NA	NA	NA	NA	NA	0.45951	Ovarian_Epithelial_Tumor	OV	NA	TCGA_OV	Ovarian_tumor
TCGA_13_0920_01	NA	NA	NA	NA	NA	NA	NA	NA	NA	NA	NA	0.459927	Ovarian_Epithelial_Tumor	OV	271	TCGA_OV	Ovarian_tumor
TCGA_20_1685_01	NA	NA	NA	NA	NA	NA	NA	NA	NA	NA	NA	0.46081	Ovarian_Epithelial_Tumor	OV	57	TCGA_OV	Ovarian_tumor
TCGA_AB_3005_03	NA	NA	NA	NA	NA	NA	NA	NA	NA	NA	NA	0.46346	Leukemia	LAML	14	TCGA_LAML	WT
TCGA_24_1436_01	NA	NA	NA	NA	NA	NA	NA	NA	NA	NA	NA	0.465856	Ovarian_Epithelial_Tumor	OV	86	TCGA_OV	Ovarian_tumor
TCGA_61_2102_01	NA	NA	NA	NA	NA	NA	NA	NA	NA	NA	NA	0.467356	Ovarian_Epithelial_Tumor	OV	67	TCGA_OV	Ovarian_tumor
TCGA_30_1861_01	NA	NA	NA	NA	NA	NA	NA	NA	NA	NA	NA	0.467675	Ovarian_Epithelial_Tumor	OV	NA	TCGA_OV	Ovarian_tumor
TCGA_BP_5000_01	NA	NA	NA	NA	NA	NA	NA	NA	NA	NA	NA	0.46831	Renal_Clear_Cell_Carcinoma	KIRC	32	TCGA_KIRC	WT
TCGA_13_1494_01	NA	NA	NA	NA	NA	NA	NA	NA	NA	NA	NA	0.475894	Ovarian_Epithelial_Tumor	OV	76	TCGA_OV	Ovarian_tumor
TCGA_EW_A1P0_01	NA	NA	NA	NA	NA	NA	NA	NA	NA	NA	NA	0.478963	Invasive_Breast_Carcinoma	BRCA	19	TCGA_BRCA	WT
TCGA_23_2072_01	NA	NA	NA	NA	NA	NA	NA	NA	NA	NA	NA	0.481874	Ovarian_Epithelial_Tumor	OV	48	TCGA_OV	Ovarian_tumor
TCGA_FS_A4F0_06	NA	NA	NA	NA	NA	NA	NA	NA	NA	NA	NA	0.483146	Melanoma	SKCM	457	TCGA_SKCM	WT
TCGA_30_1891_01	NA	NA	NA	NA	NA	NA	NA	NA	NA	NA	NA	0.487908	Ovarian_Epithelial_Tumor	OV	73	TCGA_OV	Ovarian_tumor
TCGA_AA_3973_01	2	p.S1344L_p.E218*	NA	1	1	0	1	1	0	COADREAD_CIN	Colorectal_Cancer	0.488485	NA	NA	NA	TCGA_COAD	RNAseIIIB_S1344L_biallelic
TCGA_13_1510_01	NA	NA	NA	NA	NA	NA	NA	NA	NA	NA	NA	0.489102	Ovarian_Epithelial_Tumor	OV	45	TCGA_OV	Ovarian_tumor
TCGA_57_1583_01	NA	NA	NA	NA	NA	NA	NA	NA	NA	NA	NA	0.489181	Ovarian_Epithelial_Tumor	OV	NA	TCGA_OV	Ovarian_tumor
TCGA_13_0801_01	NA	NA	NA	NA	NA	NA	NA	NA	NA	NA	NA	0.491257	Ovarian_Epithelial_Tumor	OV	NA	TCGA_OV	Ovarian_tumor
TCGA_24_0975_01	NA	NA	NA	NA	NA	NA	NA	NA	NA	NA	NA	0.493029	NA	NA	NA	TCGA_OV	Ovarian_tumor
TCGA_09_1665_01	NA	NA	NA	NA	NA	NA	NA	NA	NA	NA	NA	0.493087	Ovarian_Epithelial_Tumor	OV	NA	NA	Ovarian_tumor
TCGA_BH_A1F8_11	NA	NA	NA	NA	NA	NA	NA	NA	NA	NA	NA	0.497208	NA	NA	NA	NA	WT
TCGA_X6_A8C7_01	NA	NA	NA	NA	NA	NA	NA	NA	NA	NA	NA	0.502172	Sarcoma	SARC	15	TCGA_SARC	WT
TCGA_13_1403_01	NA	NA	NA	NA	NA	NA	NA	NA	NA	NA	NA	0.505365	Ovarian_Epithelial_Tumor	OV	63	TCGA_OV	Ovarian_tumor
TCGA_YZ_A983_01	NA	NA	NA	NA	NA	NA	NA	NA	NA	NA	NA	0.505905	Ocular_Melanoma	UVM	17	TCGA_UVM	WT
TCGA_09_1669_01	NA	NA	NA	NA	NA	NA	NA	NA	NA	NA	NA	0.507504	Ovarian_Epithelial_Tumor	OV	NA	TCGA_OV	Ovarian_tumor
TCGA_29_1771_01	NA	NA	NA	NA	NA	NA	NA	NA	NA	NA	NA	0.507808	Ovarian_Epithelial_Tumor	OV	24	TCGA_OV	Ovarian_tumor
TCGA_D8_A1JT_01	NA	NA	NA	NA	NA	NA	NA	NA	NA	NA	NA	0.509654	Invasive_Breast_Carcinoma	BRCA	27	TCGA_BRCA	WT
TCGA_A2_A25C_01	NA	NA	NA	NA	NA	NA	NA	NA	NA	NA	NA	0.513188	Invasive_Breast_Carcinoma	BRCA	34	TCGA_BRCA	WT
TCGA_B0_4696_01	NA	NA	NA	NA	NA	NA	NA	NA	NA	NA	NA	0.513316	Renal_Clear_Cell_Carcinoma	KIRC	NA	TCGA_KIRC	WT
TCGA_DJ_A13M_01	NA	NA	NA	NA	NA	NA	NA	NA	NA	NA	NA	0.514281	Well_Differentiated_Thyroid_Cancer	THCA	6	TCGA_THCA	WT
TCGA_23_2084_01	NA	NA	NA	NA	NA	NA	NA	NA	NA	NA	NA	0.514623	Ovarian_Epithelial_Tumor	OV	143	TCGA_OV	Ovarian_tumor
TCGA_BH_A1FD_11	NA	NA	NA	NA	NA	NA	NA	NA	NA	NA	NA	0.522406	NA	NA	NA	NA	WT
TCGA_AA_3664_01	NA	NA	NA	NA	NA	NA	NA	NA	NA	NA	NA	0.522978	NA	NA	NA	TCGA_COAD	WT
TCGA_36_1580_01	NA	NA	NA	NA	NA	NA	NA	NA	NA	NA	NA	0.525619	NA	NA	NA	TCGA_OV	Ovarian_tumor
TCGA_A8_A07B_01	NA	NA	NA	NA	NA	NA	NA	NA	NA	NA	NA	0.526537	Invasive_Breast_Carcinoma	BRCA	64	TCGA_BRCA	WT
TCGA_24_1105_01	NA	NA	NA	NA	NA	NA	NA	NA	NA	NA	NA	0.52737	Ovarian_Epithelial_Tumor	OV	NA	TCGA_OV	Ovarian_tumor
TCGA_24_1549_01	NA	NA	NA	NA	NA	NA	NA	NA	NA	NA	NA	0.528768	Ovarian_Epithelial_Tumor	OV	NA	TCGA_OV	Ovarian_tumor
TCGA_AA_3673_01	NA	NA	NA	NA	NA	NA	NA	NA	NA	NA	NA	0.536712	NA	NA	NA	TCGA_COAD	WT
TCGA_13_1511_01	NA	NA	NA	NA	NA	NA	NA	NA	NA	NA	NA	0.537504	Ovarian_Epithelial_Tumor	OV	21	TCGA_OV	Ovarian_tumor
TCGA_13_1498_01	NA	NA	NA	NA	NA	NA	NA	NA	NA	NA	NA	0.53787	Ovarian_Epithelial_Tumor	OV	124	TCGA_OV	Ovarian_tumor
TCGA_AB_2996_03	NA	NA	NA	NA	NA	NA	NA	NA	NA	NA	NA	0.549032	Leukemia	LAML	12	TCGA_LAML	WT
TCGA_10_0938_01	NA	NA	NA	NA	NA	NA	NA	NA	NA	NA	NA	0.552706	Ovarian_Epithelial_Tumor	OV	NA	TCGA_OV	Ovarian_tumor
TCGA_BF_AAP2_01	1	p.D1810N	NA	1	0	1	1	0	0	NA	NA	0.553726	NA	NA	NA	TCGA_SKCM	RNAseIIIB_hotspot
TCGA_AO_A0JD_01	NA	NA	NA	NA	NA	NA	NA	NA	NA	NA	NA	0.555234	Invasive_Breast_Carcinoma	BRCA	101	TCGA_BRCA	WT
TCGA_A6_6652_01	1	p.D1810N	HETLOSS	1	0	1	1	0	0	COADREAD_CIN	Colorectal_Cancer	0.556159	NA	NA	NA	TCGA_COAD	RNAseIIIB_hotspot_biallelic
TCGA_29_1778_01	NA	NA	NA	NA	NA	NA	NA	NA	NA	NA	NA	0.55626	Ovarian_Epithelial_Tumor	OV	46	TCGA_OV	Ovarian_tumor
TCGA_AA_3526_01	NA	NA	NA	NA	NA	NA	NA	NA	NA	NA	NA	0.557014	NA	NA	NA	TCGA_COAD	WT
TCGA_36_1581_01	NA	NA	NA	NA	NA	NA	NA	NA	NA	NA	NA	0.557839	Ovarian_Epithelial_Tumor	OV	NA	TCGA_OV	Ovarian_tumor
TCGA_A8_A09R_01	NA	NA	NA	NA	NA	NA	NA	NA	NA	NA	NA	0.560121	Invasive_Breast_Carcinoma	BRCA	65	TCGA_BRCA	WT
TCGA_DX_A6B7_01	NA	NA	NA	NA	NA	NA	NA	NA	NA	NA	NA	0.562233	Sarcoma	SARC	23	TCGA_SARC	WT
TCGA_D3_A3ML_06	NA	NA	NA	NA	NA	NA	NA	NA	NA	NA	NA	0.563478	Melanoma	SKCM	754	TCGA_SKCM	WT
TCGA_13_1404_01	NA	NA	NA	NA	NA	NA	NA	NA	NA	NA	NA	0.563815	Ovarian_Epithelial_Tumor	OV	54	TCGA_OV	Ovarian_tumor
TCGA_24_1551_01	NA	NA	NA	NA	NA	NA	NA	NA	NA	NA	NA	0.566421	Ovarian_Epithelial_Tumor	OV	40	TCGA_OV	Ovarian_tumor
TCGA_04_1362_01	NA	NA	NA	NA	NA	NA	NA	NA	NA	NA	NA	0.568976	Ovarian_Epithelial_Tumor	OV	67	TCGA_OV	Ovarian_tumor
TCGA_29_1696_01	NA	NA	NA	NA	NA	NA	NA	NA	NA	NA	NA	0.570532	Ovarian_Epithelial_Tumor	OV	49	TCGA_OV	Ovarian_tumor
TCGA_13_0884_01	NA	NA	NA	NA	NA	NA	NA	NA	NA	NA	NA	0.570996	Ovarian_Epithelial_Tumor	OV	111	NA	Ovarian_tumor
TCGA_AB_2819_03	NA	NA	NA	NA	NA	NA	NA	NA	NA	NA	NA	0.571806	Leukemia	LAML	14	TCGA_LAML	WT
TCGA_24_1103_01	NA	NA	NA	NA	NA	NA	NA	NA	NA	NA	NA	0.571919	Ovarian_Epithelial_Tumor	OV	63	TCGA_OV	Ovarian_tumor
TCGA_10_0927_01	NA	NA	NA	NA	NA	NA	NA	NA	NA	NA	NA	0.572197	Ovarian_Epithelial_Tumor	OV	18	TCGA_OV	Ovarian_tumor
TCGA_AG_A02G_01	NA	NA	NA	NA	NA	NA	NA	NA	NA	NA	NA	0.572561	NA	NA	NA	TCGA_READ	WT
TCGA_S9_A6U9_01	NA	NA	NA	NA	NA	NA	NA	NA	NA	NA	NA	0.573808	Diffuse_Glioma	LGG	18	TCGA_LGG	WT
TCGA_13_1504_01	NA	NA	NA	NA	NA	NA	NA	NA	NA	NA	NA	0.57414	Ovarian_Epithelial_Tumor	OV	41	TCGA_OV	Ovarian_tumor
TCGA_25_2393_01	NA	NA	NA	NA	NA	NA	NA	NA	NA	NA	NA	0.574834	Ovarian_Epithelial_Tumor	OV	69	TCGA_OV	Ovarian_tumor
TCGA_61_1913_01	NA	NA	NA	NA	NA	NA	NA	NA	NA	NA	NA	0.576847	Ovarian_Epithelial_Tumor	OV	40	TCGA_OV	Ovarian_tumor
TCGA_A8_A085_01	NA	NA	NA	NA	NA	NA	NA	NA	NA	NA	NA	0.5779	Invasive_Breast_Carcinoma	BRCA	60	TCGA_BRCA	WT
TCGA_29_1699_01	NA	NA	NA	NA	NA	NA	NA	NA	NA	NA	NA	0.578132	Ovarian_Epithelial_Tumor	OV	64	TCGA_OV	Ovarian_tumor
TCGA_BJ_A0Z5_01	NA	NA	NA	NA	NA	NA	NA	NA	NA	NA	NA	0.578809	NA	NA	NA	TCGA_THCA	WT
TCGA_BF_A3DL_01	NA	NA	NA	NA	NA	NA	NA	NA	NA	NA	NA	0.579263	Melanoma	SKCM	368	TCGA_SKCM	WT
TCGA_44_2666_01	NA	NA	NA	NA	NA	NA	NA	NA	NA	NA	NA	0.580512	Non_Small_Cell_Lung_Cancer	LUAD	36	TCGA_LUAD	WT
TCGA_59_2350_01	NA	NA	NA	NA	NA	NA	NA	NA	NA	NA	NA	0.580623	Ovarian_Epithelial_Tumor	OV	33	TCGA_OV	Ovarian_tumor
TCGA_DX_A7EO_01	NA	NA	NA	NA	NA	NA	NA	NA	NA	NA	NA	0.580836	Sarcoma	SARC	16	TCGA_SARC	WT
TCGA_55_7995_01	NA	NA	NA	NA	NA	NA	NA	NA	NA	NA	NA	0.581883	Non_Small_Cell_Lung_Cancer	LUAD	595	TCGA_LUAD	WT
TCGA_10_0937_01	NA	NA	NA	NA	NA	NA	NA	NA	NA	NA	NA	0.582516	Ovarian_Epithelial_Tumor	OV	5	TCGA_OV	Ovarian_tumor
TCGA_23_1028_01	NA	NA	NA	NA	NA	NA	NA	NA	NA	NA	NA	0.584755	Ovarian_Epithelial_Tumor	OV	NA	TCGA_OV	Ovarian_tumor
TCGA_23_1809_01	NA	NA	NA	NA	NA	NA	NA	NA	NA	NA	NA	0.586485	Ovarian_Epithelial_Tumor	OV	46	TCGA_OV	Ovarian_tumor
TCGA_24_1550_01	NA	NA	NA	NA	NA	NA	NA	NA	NA	NA	NA	0.58694	Ovarian_Epithelial_Tumor	OV	63	TCGA_OV	Ovarian_tumor
TCGA_EE_A2MH_06	NA	NA	NA	NA	NA	NA	NA	NA	NA	NA	NA	0.587021	Melanoma	SKCM	197	TCGA_SKCM	WT
TCGA_AO_A125_01	NA	NA	NA	NA	NA	NA	NA	NA	NA	NA	NA	0.587786	Invasive_Breast_Carcinoma	BRCA	31	TCGA_BRCA	WT
TCGA_DJ_A13U_01	NA	NA	NA	NA	NA	NA	NA	NA	NA	NA	NA	0.591859	Well_Differentiated_Thyroid_Cancer	THCA	11	TCGA_THCA	WT
TCGA_61_2110_01	NA	NA	NA	NA	NA	NA	NA	NA	NA	NA	NA	0.594347	Ovarian_Epithelial_Tumor	OV	91	TCGA_OV	Ovarian_tumor
TCGA_A5_A0G2_01	7	p.Y1694C_p.L1603M_p.V1386A_p.R1314W_p.R624*_p.S299L_p.E136*	NA	0	2	0	5	2	0	UCEC_POLE	Endometrial_Cancer	0.596596	Endometrial_Carcinoma	UCEC	25461	TCGA_UCEC	DICER_other
TCGA_QF_A5YT_01	NA	NA	NA	NA	NA	NA	NA	NA	NA	NA	NA	0.598518	Endometrial_Carcinoma	UCEC	7	TCGA_UCEC	WT
TCGA_25_1631_01	NA	NA	NA	NA	NA	NA	NA	NA	NA	NA	NA	0.599083	Ovarian_Epithelial_Tumor	OV	NA	TCGA_OV	Ovarian_tumor
TCGA_25_2404_01	NA	NA	NA	NA	NA	NA	NA	NA	NA	NA	NA	0.600238	Ovarian_Epithelial_Tumor	OV	58	TCGA_OV	Ovarian_tumor
TCGA_BG_A0MO_01	NA	NA	NA	NA	NA	NA	NA	NA	NA	NA	NA	0.600453	Endometrial_Carcinoma	UCEC	40	TCGA_UCEC	WT
TCGA_B5_A0JN_01	NA	NA	NA	NA	NA	NA	NA	NA	NA	NA	NA	0.601381	Endometrial_Carcinoma	UCEC	138	TCGA_UCEC	WT
TCGA_61_1728_01	NA	NA	NA	NA	NA	NA	NA	NA	NA	NA	NA	0.602959	Ovarian_Epithelial_Tumor	OV	63	TCGA_OV	Ovarian_tumor
TCGA_24_1469_01	NA	NA	NA	NA	NA	NA	NA	NA	NA	NA	NA	0.604264	Ovarian_Epithelial_Tumor	OV	221	TCGA_OV	Ovarian_tumor
TCGA_13_1507_01	NA	NA	NA	NA	NA	NA	NA	NA	NA	NA	NA	0.606424	Ovarian_Epithelial_Tumor	OV	85	TCGA_OV	Ovarian_tumor
TCGA_23_1022_01	NA	NA	NA	NA	NA	NA	NA	NA	NA	NA	NA	0.610634	Ovarian_Epithelial_Tumor	OV	203	TCGA_OV	Ovarian_tumor
TCGA_09_1670_01	NA	NA	NA	NA	NA	NA	NA	NA	NA	NA	NA	0.612573	Ovarian_Epithelial_Tumor	OV	29	TCGA_OV	Ovarian_tumor
TCGA_BH_A0H9_01	NA	NA	NA	NA	NA	NA	NA	NA	NA	NA	NA	0.613626	Invasive_Breast_Carcinoma	BRCA	33	TCGA_BRCA	WT
TCGA_BS_A0U9_01	NA	NA	NA	NA	NA	NA	NA	NA	NA	NA	NA	0.613807	Endometrial_Carcinoma	UCEC	36	NA	WT
TCGA_57_1582_01	NA	NA	NA	NA	NA	NA	NA	NA	NA	NA	NA	0.61578	Ovarian_Epithelial_Tumor	OV	NA	TCGA_OV	Ovarian_tumor
TCGA_25_1316_01	NA	NA	NA	NA	NA	NA	NA	NA	NA	NA	NA	0.61727	Ovarian_Epithelial_Tumor	OV	16	TCGA_OV	Ovarian_tumor
TCGA_13_1489_01	NA	NA	NA	NA	NA	NA	NA	NA	NA	NA	NA	0.617762	Ovarian_Epithelial_Tumor	OV	59	TCGA_OV	Ovarian_tumor
TCGA_25_1318_01	NA	NA	NA	NA	NA	NA	NA	NA	NA	NA	NA	0.619005	Ovarian_Epithelial_Tumor	OV	NA	TCGA_OV	Ovarian_tumor
TCGA_A8_A0A7_01	NA	NA	NA	NA	NA	NA	NA	NA	NA	NA	NA	0.620107	Invasive_Breast_Carcinoma	BRCA	190	TCGA_BRCA	WT
TCGA_AA_3860_01	NA	NA	NA	NA	NA	NA	NA	NA	NA	NA	NA	0.621006	NA	NA	NA	TCGA_COAD	WT
TCGA_13_0792_01	NA	NA	NA	NA	NA	NA	NA	NA	NA	NA	NA	0.625308	NA	NA	NA	TCGA_OV	Ovarian_tumor
TCGA_ET_A3DW_01	NA	NA	NA	NA	NA	NA	NA	NA	NA	NA	NA	0.625389	Well_Differentiated_Thyroid_Cancer	THCA	16	TCGA_THCA	WT
TCGA_AO_A12C_01	NA	NA	NA	NA	NA	NA	NA	NA	NA	NA	NA	0.625746	NA	NA	NA	TCGA_BRCA	WT
TCGA_24_1431_01	NA	NA	NA	NA	NA	NA	NA	NA	NA	NA	NA	0.626231	Ovarian_Epithelial_Tumor	OV	103	TCGA_OV	Ovarian_tumor
TCGA_24_1553_01	NA	NA	NA	NA	NA	NA	NA	NA	NA	NA	NA	0.626597	Ovarian_Epithelial_Tumor	OV	NA	TCGA_OV	Ovarian_tumor
TCGA_04_1367_01	NA	NA	NA	NA	NA	NA	NA	NA	NA	NA	NA	0.626723	Ovarian_Epithelial_Tumor	OV	115	TCGA_OV	Ovarian_tumor
TCGA_AG_3594_01	NA	NA	NA	NA	NA	NA	NA	NA	NA	NA	NA	0.627039	NA	NA	NA	TCGA_READ	WT
TCGA_29_1705_02	NA	NA	NA	NA	NA	NA	NA	NA	NA	NA	NA	0.628722	NA	NA	NA	TCGA_OV	Ovarian_tumor
TCGA_AO_A0J3_01	NA	NA	NA	NA	NA	NA	NA	NA	NA	NA	NA	0.631036	Invasive_Breast_Carcinoma	BRCA	76	TCGA_BRCA	WT
TCGA_A7_A0CD_01	NA	NA	NA	NA	NA	NA	NA	NA	NA	NA	NA	0.634249	Invasive_Breast_Carcinoma	BRCA	22	TCGA_BRCA	WT
TCGA_25_1325_01	NA	NA	NA	NA	NA	NA	NA	NA	NA	NA	NA	0.635141	NA	NA	NA	TCGA_OV	WT
TCGA_AQ_A04H_01	NA	NA	NA	NA	NA	NA	NA	NA	NA	NA	NA	0.635318	Invasive_Breast_Carcinoma	BRCA	60	NA	WT
TCGA_36_1576_01	NA	NA	NA	NA	NA	NA	NA	NA	NA	NA	NA	0.637735	Ovarian_Epithelial_Tumor	OV	NA	TCGA_OV	Ovarian_tumor
TCGA_A8_A09C_01	NA	NA	NA	NA	NA	NA	NA	NA	NA	NA	NA	0.639718	Invasive_Breast_Carcinoma	BRCA	24	TCGA_BRCA	WT
TCGA_A8_A09Q_01	NA	NA	NA	NA	NA	NA	NA	NA	NA	NA	NA	0.643759	Invasive_Breast_Carcinoma	BRCA	128	TCGA_BRCA	WT
TCGA_HE_A5NI_01	NA	NA	NA	NA	NA	NA	NA	NA	NA	NA	NA	0.643868	Renal_Non_Clear_Cell_Carcinoma	KIRP	96	TCGA_KIRP	WT
TCGA_24_2038_01	NA	NA	NA	NA	NA	NA	NA	NA	NA	NA	NA	0.644667	Ovarian_Epithelial_Tumor	OV	12	TCGA_OV	Ovarian_tumor
TCGA_BP_5168_01	NA	NA	NA	NA	NA	NA	NA	NA	NA	NA	NA	0.645794	Renal_Clear_Cell_Carcinoma	KIRC	96	TCGA_KIRC	WT
TCGA_AA_3555_01	NA	NA	NA	NA	NA	NA	NA	NA	NA	NA	NA	0.646168	NA	NA	NA	TCGA_COAD	WT
TCGA_BH_A18Q_01	NA	NA	NA	NA	NA	NA	NA	NA	NA	NA	NA	0.646297	Invasive_Breast_Carcinoma	BRCA	75	TCGA_BRCA	WT
TCGA_AP_A0LT_01	NA	NA	NA	NA	NA	NA	NA	NA	NA	NA	NA	0.649148	Endometrial_Carcinoma	UCEC	627	TCGA_UCEC	WT
TCGA_13_0888_01	NA	NA	NA	NA	NA	NA	NA	NA	NA	NA	NA	0.649791	Ovarian_Epithelial_Tumor	OV	166	TCGA_OV	Ovarian_tumor
TCGA_30_1859_01	NA	NA	NA	NA	NA	NA	NA	NA	NA	NA	NA	0.65018	NA	NA	NA	TCGA_OV	Ovarian_tumor
TCGA_61_1741_01	NA	NA	NA	NA	NA	NA	NA	NA	NA	NA	NA	0.656078	Ovarian_Epithelial_Tumor	OV	35	TCGA_OV	Ovarian_tumor
TCGA_25_1312_01	NA	NA	NA	NA	NA	NA	NA	NA	NA	NA	NA	0.656466	Ovarian_Epithelial_Tumor	OV	19	TCGA_OV	Ovarian_tumor
TCGA_D8_A1XF_01	NA	NA	NA	NA	NA	NA	NA	NA	NA	NA	NA	0.657506	Invasive_Breast_Carcinoma	BRCA	28	TCGA_BRCA	WT
TCGA_VD_A8KG_01	NA	NA	NA	NA	NA	NA	NA	NA	NA	NA	NA	0.659164	Ocular_Melanoma	UVM	16	TCGA_UVM	WT
TCGA_13_1497_01	NA	NA	NA	NA	NA	NA	NA	NA	NA	NA	NA	0.66008	Ovarian_Epithelial_Tumor	OV	143	TCGA_OV	Ovarian_tumor
TCGA_13_1512_01	NA	NA	NA	NA	NA	NA	NA	NA	NA	NA	NA	0.660501	Ovarian_Epithelial_Tumor	OV	58	TCGA_OV	Ovarian_tumor
TCGA_24_1564_01	NA	NA	NA	NA	NA	NA	NA	NA	NA	NA	NA	0.661041	Ovarian_Epithelial_Tumor	OV	53	TCGA_OV	Ovarian_tumor
TCGA_DX_A48J_01	NA	NA	NA	NA	NA	NA	NA	NA	NA	NA	NA	0.662739	Sarcoma	SARC	17	TCGA_SARC	WT
TCGA_B5_A11I_01	NA	NA	NA	NA	NA	NA	NA	NA	NA	NA	NA	0.663636	Endometrial_Carcinoma	UCEC	49	TCGA_UCEC	WT
TCGA_A2_A0D4_01	NA	NA	NA	NA	NA	NA	NA	NA	NA	NA	NA	0.663652	Invasive_Breast_Carcinoma	BRCA	35	TCGA_BRCA	WT
TCGA_HB_A3L4_01	NA	NA	NA	NA	NA	NA	NA	NA	NA	NA	NA	0.663922	Sarcoma	SARC	27	TCGA_SARC	WT
TCGA_A6_5664_01	NA	NA	NA	NA	NA	NA	NA	NA	NA	NA	NA	0.664133	NA	NA	NA	TCGA_COAD	WT
TCGA_BH_A0EA_01	NA	NA	NA	NA	NA	NA	NA	NA	NA	NA	NA	0.665645	Invasive_Breast_Carcinoma	BRCA	25	TCGA_BRCA	WT
TCGA_13_0890_01	NA	NA	NA	NA	NA	NA	NA	NA	NA	NA	NA	0.666206	Ovarian_Epithelial_Tumor	OV	74	TCGA_OV	Ovarian_tumor
TCGA_04_1347_01	NA	NA	NA	NA	NA	NA	NA	NA	NA	NA	NA	0.666423	Ovarian_Epithelial_Tumor	OV	NA	TCGA_OV	Ovarian_tumor
TCGA_23_1113_01	NA	NA	NA	NA	NA	NA	NA	NA	NA	NA	NA	0.667075	Ovarian_Epithelial_Tumor	OV	55	TCGA_OV	Ovarian_tumor
TCGA_23_1119_01	NA	NA	NA	NA	NA	NA	NA	NA	NA	NA	NA	0.667912	Ovarian_Epithelial_Tumor	OV	NA	TCGA_OV	Ovarian_tumor
TCGA_AR_A24W_01	NA	NA	NA	NA	NA	NA	NA	NA	NA	NA	NA	0.66811	Invasive_Breast_Carcinoma	BRCA	14	TCGA_BRCA	WT
TCGA_BH_A0B3_11	NA	NA	NA	NA	NA	NA	NA	NA	NA	NA	NA	0.670046	NA	NA	NA	NA	WT
TCGA_WC_A880_01	NA	NA	NA	NA	NA	NA	NA	NA	NA	NA	NA	0.671595	Ocular_Melanoma	UVM	9	TCGA_UVM	WT
TCGA_09_1674_01	NA	NA	NA	NA	NA	NA	NA	NA	NA	NA	NA	0.6721	Ovarian_Epithelial_Tumor	OV	109	TCGA_OV	Ovarian_tumor
TCGA_13_1405_01	NA	NA	NA	NA	NA	NA	NA	NA	NA	NA	NA	0.672476	Ovarian_Epithelial_Tumor	OV	54	TCGA_OV	Ovarian_tumor
TCGA_AB_2869_03	NA	NA	NA	NA	NA	NA	NA	NA	NA	NA	NA	0.67462	Leukemia	LAML	12	TCGA_LAML	WT
TCGA_D3_A51E_06	NA	NA	NA	NA	NA	NA	NA	NA	NA	NA	NA	0.675911	Melanoma	SKCM	235	TCGA_SKCM	WT
TCGA_23_1109_01	NA	NA	NA	NA	NA	NA	NA	NA	NA	NA	NA	0.68359	Ovarian_Epithelial_Tumor	OV	NA	TCGA_OV	Ovarian_tumor
TCGA_AN_A0FD_01	NA	NA	NA	NA	NA	NA	NA	NA	NA	NA	NA	0.685588	Invasive_Breast_Carcinoma	BRCA	31	TCGA_BRCA	WT
TCGA_24_1428_01	NA	NA	NA	NA	NA	NA	NA	NA	NA	NA	NA	0.686346	Ovarian_Epithelial_Tumor	OV	82	TCGA_OV	Ovarian_tumor
TCGA_A6_2676_01	NA	NA	NA	NA	NA	NA	NA	NA	NA	NA	NA	0.686479	NA	NA	NA	TCGA_COAD	WT
TCGA_BH_A0HY_01	NA	NA	NA	NA	NA	NA	NA	NA	NA	NA	NA	0.686623	Invasive_Breast_Carcinoma	BRCA	52	TCGA_BRCA	WT
TCGA_04_1357_01	NA	NA	NA	NA	NA	NA	NA	NA	NA	NA	NA	0.688462	Ovarian_Epithelial_Tumor	OV	86	TCGA_OV	Ovarian_tumor
TCGA_BJ_A28R_01	NA	NA	NA	NA	NA	NA	NA	NA	NA	NA	NA	0.688608	Well_Differentiated_Thyroid_Cancer	THCA	8	TCGA_THCA	WT
TCGA_A5_A0GN_01	1	p.S1344L	HETLOSS	1	1	0	1	0	0	UCEC_CN_high	Endometrial_Cancer	0.689589	Endometrial_Carcinoma	UCEC	56	TCGA_UCEC	RNAseIIIB_S1344L_biallelic
TCGA_05_4395_01	NA	NA	NA	NA	NA	NA	NA	NA	NA	NA	NA	0.691506	Non_Small_Cell_Lung_Cancer	LUAD	228	TCGA_LUAD	WT
TCGA_W3_AA21_06	NA	NA	NA	NA	NA	NA	NA	NA	NA	NA	NA	0.695331	Melanoma	SKCM	421	TCGA_SKCM	WT
TCGA_24_1434_01	NA	NA	NA	NA	NA	NA	NA	NA	NA	NA	NA	0.695435	Ovarian_Epithelial_Tumor	OV	70	TCGA_OV	Ovarian_tumor
TCGA_B5_A0JZ_01	NA	NA	NA	NA	NA	NA	NA	NA	NA	NA	NA	0.697217	Endometrial_Carcinoma	UCEC	491	TCGA_UCEC	WT
TCGA_13_0724_01	NA	NA	NA	NA	NA	NA	NA	NA	NA	NA	NA	0.700546	Ovarian_Epithelial_Tumor	OV	NA	TCGA_OV	Ovarian_tumor
TCGA_24_1545_01	NA	NA	NA	NA	NA	NA	NA	NA	NA	NA	NA	0.700663	Ovarian_Epithelial_Tumor	OV	NA	TCGA_OV	Ovarian_tumor
TCGA_HC_A6AO_01	NA	NA	NA	NA	NA	NA	NA	NA	NA	NA	NA	0.702125	Prostate_Adenocarcinoma	PRAD	25	TCGA_PRAD	WT
TCGA_61_1995_01	NA	NA	NA	NA	NA	NA	NA	NA	NA	NA	NA	0.702156	Ovarian_Epithelial_Tumor	OV	44	TCGA_OV	Ovarian_tumor
TCGA_13_0794_01	NA	NA	NA	NA	NA	NA	NA	NA	NA	NA	NA	0.703038	Ovarian_Epithelial_Tumor	OV	29	TCGA_OV	Ovarian_tumor
TCGA_04_1519_01	NA	NA	NA	NA	NA	NA	NA	NA	NA	NA	NA	0.704322	Ovarian_Epithelial_Tumor	OV	NA	TCGA_OV	Ovarian_tumor
TCGA_AG_A011_01	NA	NA	NA	NA	NA	NA	NA	NA	NA	NA	NA	0.707828	NA	NA	NA	TCGA_READ	WT
TCGA_61_1899_01	NA	NA	NA	NA	NA	NA	NA	NA	NA	NA	NA	0.711067	Ovarian_Epithelial_Tumor	OV	58	TCGA_OV	Ovarian_tumor
TCGA_AB_2875_03	NA	NA	NA	NA	NA	NA	NA	NA	NA	NA	NA	0.713485	Leukemia	LAML	25	TCGA_LAML	WT
TCGA_CG_4442_01	NA	NA	NA	NA	NA	NA	NA	NA	NA	NA	NA	0.71408	Esophagogastric_Adenocarcinoma	STAD	1347	TCGA_STAD	WT
TCGA_13_0805_01	NA	NA	NA	NA	NA	NA	NA	NA	NA	NA	NA	0.716225	Ovarian_Epithelial_Tumor	OV	26	TCGA_OV	Ovarian_tumor
TCGA_24_1423_01	NA	NA	NA	NA	NA	NA	NA	NA	NA	NA	NA	0.716495	Ovarian_Epithelial_Tumor	OV	86	TCGA_OV	Ovarian_tumor
TCGA_KK_A7AP_01	NA	NA	NA	NA	NA	NA	NA	NA	NA	NA	NA	0.718512	Prostate_Adenocarcinoma	PRAD	31	TCGA_PRAD	WT
TCGA_25_1329_01	NA	NA	NA	NA	NA	NA	NA	NA	NA	NA	NA	0.721426	Ovarian_Epithelial_Tumor	OV	60	TCGA_OV	Ovarian_tumor
TCGA_A8_A090_01	NA	NA	NA	NA	NA	NA	NA	NA	NA	NA	NA	0.723237	Invasive_Breast_Carcinoma	BRCA	33	TCGA_BRCA	WT
TCGA_61_2008_01	NA	NA	NA	NA	NA	NA	NA	NA	NA	NA	NA	0.724574	Ovarian_Epithelial_Tumor	OV	75	TCGA_OV	Ovarian_tumor
TCGA_04_1341_01	NA	NA	NA	NA	NA	NA	NA	NA	NA	NA	NA	0.724743	Ovarian_Epithelial_Tumor	OV	28	TCGA_OV	Ovarian_tumor
TCGA_EW_A1P5_01	NA	NA	NA	NA	NA	NA	NA	NA	NA	NA	NA	0.725908	Invasive_Breast_Carcinoma	BRCA	16	TCGA_BRCA	WT
TCGA_AO_A03U_01	NA	NA	NA	NA	NA	NA	NA	NA	NA	NA	NA	0.726828	Invasive_Breast_Carcinoma	BRCA	5	NA	WT
TCGA_D3_A3MU_06	NA	NA	NA	NA	NA	NA	NA	NA	NA	NA	NA	0.727483	Melanoma	SKCM	412	TCGA_SKCM	WT
TCGA_13_0766_01	NA	NA	NA	NA	NA	NA	NA	NA	NA	NA	NA	0.728963	Ovarian_Epithelial_Tumor	OV	NA	TCGA_OV	Ovarian_tumor
TCGA_04_1655_01	NA	NA	NA	NA	NA	NA	NA	NA	NA	NA	NA	0.729956	Ovarian_Epithelial_Tumor	OV	77	TCGA_OV	Ovarian_tumor
TCGA_09_2045_01	NA	NA	NA	NA	NA	NA	NA	NA	NA	NA	NA	0.730787	Ovarian_Epithelial_Tumor	OV	41	TCGA_OV	Ovarian_tumor
TCGA_CA_5255_01	NA	NA	NA	NA	NA	NA	NA	NA	NA	NA	NA	0.7316	NA	NA	NA	TCGA_COAD	WT
TCGA_AA_3675_01	NA	NA	NA	NA	NA	NA	NA	NA	NA	NA	NA	0.731874	NA	NA	NA	TCGA_COAD	WT
TCGA_AN_A0FZ_01	NA	NA	NA	NA	NA	NA	NA	NA	NA	NA	NA	0.732673	Invasive_Breast_Carcinoma	BRCA	66	TCGA_BRCA	WT
TCGA_B0_4824_01	NA	NA	NA	NA	NA	NA	NA	NA	NA	NA	NA	0.733285	NA	NA	NA	TCGA_KIRC	WT
TCGA_A8_A06Z_01	1	p.V776F	HETLOSS	0	0	0	1	0	0	BRCA_LumB	Breast_Cancer	0.734253	Invasive_Breast_Carcinoma	BRCA	70	TCGA_BRCA	DICER_other
TCGA_29_1764_01	NA	NA	NA	NA	NA	NA	NA	NA	NA	NA	NA	0.734615	Ovarian_Epithelial_Tumor	OV	93	TCGA_OV	Ovarian_tumor
TCGA_29_1695_01	NA	NA	NA	NA	NA	NA	NA	NA	NA	NA	NA	0.736944	Ovarian_Epithelial_Tumor	OV	53	TCGA_OV	Ovarian_tumor
TCGA_24_1419_01	NA	NA	NA	NA	NA	NA	NA	NA	NA	NA	NA	0.737095	Ovarian_Epithelial_Tumor	OV	46	TCGA_OV	Ovarian_tumor
TCGA_24_1930_01	NA	NA	NA	NA	NA	NA	NA	NA	NA	NA	NA	0.739704	Ovarian_Epithelial_Tumor	OV	NA	TCGA_OV	Ovarian_tumor
TCGA_13_0762_01	NA	NA	NA	NA	NA	NA	NA	NA	NA	NA	NA	0.740759	Ovarian_Epithelial_Tumor	OV	NA	TCGA_OV	Ovarian_tumor
TCGA_B5_A0JV_01	NA	NA	NA	NA	NA	NA	NA	NA	NA	NA	NA	0.740954	Endometrial_Carcinoma	UCEC	343	TCGA_UCEC	WT
TCGA_23_1110_01	NA	NA	NA	NA	NA	NA	NA	NA	NA	NA	NA	0.741098	Ovarian_Epithelial_Tumor	OV	117	TCGA_OV	Ovarian_tumor
TCGA_13_1482_01	NA	NA	NA	NA	NA	NA	NA	NA	NA	NA	NA	0.741208	Ovarian_Epithelial_Tumor	OV	56	TCGA_OV	Ovarian_tumor
TCGA_AB_2843_03	NA	NA	NA	NA	NA	NA	NA	NA	NA	NA	NA	0.741675	Leukemia	LAML	21	TCGA_LAML	WT
TCGA_13_0886_01	NA	NA	NA	NA	NA	NA	NA	NA	NA	NA	NA	0.741968	Ovarian_Epithelial_Tumor	OV	37	TCGA_OV	Ovarian_tumor
TCGA_36_1577_01	NA	NA	NA	NA	NA	NA	NA	NA	NA	NA	NA	0.742592	Ovarian_Epithelial_Tumor	OV	NA	TCGA_OV	Ovarian_tumor
TCGA_AG_A025_01	NA	NA	NA	NA	NA	NA	NA	NA	NA	NA	NA	0.743096	NA	NA	NA	TCGA_READ	WT
TCGA_BH_A1FM_11	NA	NA	NA	NA	NA	NA	NA	NA	NA	NA	NA	0.743357	NA	NA	NA	NA	WT
TCGA_AX_A3G7_01	NA	NA	NA	NA	NA	NA	NA	NA	NA	NA	NA	0.74344	Endometrial_Carcinoma	UCEC	28	TCGA_UCEC	WT
TCGA_09_1673_01	NA	NA	NA	NA	NA	NA	NA	NA	NA	NA	NA	0.745484	Ovarian_Epithelial_Tumor	OV	42	TCGA_OV	Ovarian_tumor
TCGA_10_0934_01	NA	NA	NA	NA	NA	NA	NA	NA	NA	NA	NA	0.749439	Ovarian_Epithelial_Tumor	OV	14	TCGA_OV	Ovarian_tumor
TCGA_13_1505_01	NA	NA	NA	NA	NA	NA	NA	NA	NA	NA	NA	0.752574	Ovarian_Epithelial_Tumor	OV	73	TCGA_OV	Ovarian_tumor
TCGA_23_1111_01	NA	NA	NA	NA	NA	NA	NA	NA	NA	NA	NA	0.753062	Ovarian_Epithelial_Tumor	OV	56	TCGA_OV	Ovarian_tumor
TCGA_D1_A17Q_01	2	p.E1705K_p.H341P	NA	1	0	1	2	0	0	UCEC_POLE	Endometrial_Cancer	0.753485	Endometrial_Carcinoma	UCEC	5886	TCGA_UCEC	RNAseIIIB_hotspot
TCGA_A8_A081_01	NA	NA	NA	NA	NA	NA	NA	NA	NA	NA	NA	0.754371	Invasive_Breast_Carcinoma	BRCA	107	TCGA_BRCA	WT
TCGA_13_0916_01	NA	NA	NA	NA	NA	NA	NA	NA	NA	NA	NA	0.755809	Ovarian_Epithelial_Tumor	OV	28	TCGA_OV	Ovarian_tumor
TCGA_24_1546_01	NA	NA	NA	NA	NA	NA	NA	NA	NA	NA	NA	0.755901	Ovarian_Epithelial_Tumor	OV	NA	TCGA_OV	Ovarian_tumor
TCGA_KC_A7FD_01	NA	NA	NA	NA	NA	NA	NA	NA	NA	NA	NA	0.756291	Prostate_Adenocarcinoma	PRAD	38	TCGA_PRAD	WT
TCGA_09_0367_01	NA	NA	NA	NA	NA	NA	NA	NA	NA	NA	NA	0.756467	Ovarian_Epithelial_Tumor	OV	NA	TCGA_OV	Ovarian_tumor
TCGA_D8_A1XB_01	NA	NA	NA	NA	NA	NA	NA	NA	NA	NA	NA	0.756985	Invasive_Breast_Carcinoma	BRCA	34	TCGA_BRCA	WT
TCGA_A2_A25B_01	NA	NA	NA	NA	NA	NA	NA	NA	NA	NA	NA	0.758372	Invasive_Breast_Carcinoma	BRCA	97	TCGA_BRCA	WT
TCGA_09_0364_01	NA	NA	NA	NA	NA	NA	NA	NA	NA	NA	NA	0.760176	Ovarian_Epithelial_Tumor	OV	5	TCGA_OV	Ovarian_tumor
TCGA_CN_4722_01	NA	NA	NA	NA	NA	NA	NA	NA	NA	NA	NA	0.760409	NA	NA	NA	TCGA_HNSC	WT
TCGA_24_0970_01	NA	NA	NA	NA	NA	NA	NA	NA	NA	NA	NA	0.761233	Ovarian_Epithelial_Tumor	OV	33	NA	Ovarian_tumor
TCGA_HN_A2OB_01	NA	NA	NA	NA	NA	NA	NA	NA	NA	NA	NA	0.761841	Invasive_Breast_Carcinoma	BRCA	18	TCGA_BRCA	WT
TCGA_61_2104_01	NA	NA	NA	NA	NA	NA	NA	NA	NA	NA	NA	0.762293	Ovarian_Epithelial_Tumor	OV	65	TCGA_OV	Ovarian_tumor
TCGA_25_1317_01	NA	NA	NA	NA	NA	NA	NA	NA	NA	NA	NA	0.763049	NA	NA	NA	TCGA_OV	Ovarian_tumor
TCGA_CF_A5U8_01	NA	NA	NA	NA	NA	NA	NA	NA	NA	NA	NA	0.763898	Bladder_Urothelial_Carcinoma	BLCA	45	TCGA_BLCA	WT
TCGA_29_1781_01	1	p.E275A	NA	0	0	0	1	0	0	OV	Ovarian_Cancer	0.7639	Ovarian_Epithelial_Tumor	OV	96	TCGA_OV	DICER_other
TCGA_24_0982_01	NA	NA	NA	NA	NA	NA	NA	NA	NA	NA	NA	0.764845	Ovarian_Epithelial_Tumor	OV	61	TCGA_OV	Ovarian_tumor
TCGA_A8_A092_01	1	p.S1747L	NA	0	0	1	1	0	0	BRCA_LumB	Breast_Cancer	0.766109	Invasive_Breast_Carcinoma	BRCA	68	TCGA_BRCA	DICER_other
TCGA_50_5066_02	NA	NA	NA	NA	NA	NA	NA	NA	NA	NA	NA	0.766369	NA	NA	NA	TCGA_LUAD	WT
TCGA_36_1578_01	NA	NA	NA	NA	NA	NA	NA	NA	NA	NA	NA	0.766879	Ovarian_Epithelial_Tumor	OV	NA	TCGA_OV	Ovarian_tumor
TCGA_B2_4098_01	NA	NA	NA	NA	NA	NA	NA	NA	NA	NA	NA	0.76696	Renal_Clear_Cell_Carcinoma	KIRC	46	TCGA_KIRC	WT
TCGA_A8_A08A_01	NA	NA	NA	NA	NA	NA	NA	NA	NA	NA	NA	0.767795	Invasive_Breast_Carcinoma	BRCA	24	TCGA_BRCA	WT
TCGA_13_1492_01	NA	NA	NA	NA	NA	NA	NA	NA	NA	NA	NA	0.769167	Ovarian_Epithelial_Tumor	OV	16	TCGA_OV	Ovarian_tumor
TCGA_AB_2915_03	NA	NA	NA	NA	NA	NA	NA	NA	NA	NA	NA	0.76936	Leukemia	LAML	22	TCGA_LAML	WT
TCGA_OL_A66O_01	NA	NA	NA	NA	NA	NA	NA	NA	NA	NA	NA	0.769957	Invasive_Breast_Carcinoma	BRCA	28	TCGA_BRCA	WT
TCGA_AB_2828_03	NA	NA	NA	NA	NA	NA	NA	NA	NA	NA	NA	0.770571	Leukemia	LAML	739	TCGA_LAML	WT
TCGA_60_2696_01	NA	NA	NA	NA	NA	NA	NA	NA	NA	NA	NA	0.77074	NA	NA	NA	TCGA_LUSC	WT
TCGA_AA_3549_01	NA	NA	NA	NA	NA	NA	NA	NA	NA	NA	NA	0.771576	NA	NA	NA	TCGA_COAD	WT
TCGA_24_1426_01	NA	NA	NA	NA	NA	NA	NA	NA	NA	NA	NA	0.772487	Ovarian_Epithelial_Tumor	OV	142	TCGA_OV	Ovarian_tumor
TCGA_AO_A03M_01	NA	NA	NA	NA	NA	NA	NA	NA	NA	NA	NA	0.773029	Invasive_Breast_Carcinoma	BRCA	737	NA	WT
TCGA_24_1552_01	NA	NA	NA	NA	NA	NA	NA	NA	NA	NA	NA	0.773193	Ovarian_Epithelial_Tumor	OV	54	TCGA_OV	Ovarian_tumor
TCGA_23_1124_01	NA	NA	NA	NA	NA	NA	NA	NA	NA	NA	NA	0.774925	Ovarian_Epithelial_Tumor	OV	148	TCGA_OV	Ovarian_tumor
TCGA_29_1698_01	NA	NA	NA	NA	NA	NA	NA	NA	NA	NA	NA	0.775433	Ovarian_Epithelial_Tumor	OV	82	TCGA_OV	Ovarian_tumor
TCGA_09_2048_01	NA	NA	NA	NA	NA	NA	NA	NA	NA	NA	NA	0.77574	NA	NA	NA	TCGA_OV	Ovarian_tumor
TCGA_04_1365_01	NA	NA	NA	NA	NA	NA	NA	NA	NA	NA	NA	0.775884	Ovarian_Epithelial_Tumor	OV	NA	TCGA_OV	Ovarian_tumor
TCGA_AB_2836_03	NA	NA	NA	NA	NA	NA	NA	NA	NA	NA	NA	0.777733	Leukemia	LAML	10	TCGA_LAML	WT
TCGA_25_2400_01	NA	NA	NA	NA	NA	NA	NA	NA	NA	NA	NA	0.778888	Ovarian_Epithelial_Tumor	OV	92	TCGA_OV	Ovarian_tumor
TCGA_B2_5641_01	NA	NA	NA	NA	NA	NA	NA	NA	NA	NA	NA	0.780314	Renal_Clear_Cell_Carcinoma	KIRC	64	TCGA_KIRC	WT
TCGA_AA_3561_01	NA	NA	NA	NA	NA	NA	NA	NA	NA	NA	NA	0.780768	NA	NA	NA	TCGA_COAD	WT
TCGA_13_1488_01	NA	NA	NA	NA	NA	NA	NA	NA	NA	NA	NA	0.780794	Ovarian_Epithelial_Tumor	OV	149	TCGA_OV	Ovarian_tumor
TCGA_FC_A5OB_01	NA	NA	NA	NA	NA	NA	NA	NA	NA	NA	NA	0.78184	Prostate_Adenocarcinoma	PRAD	24	TCGA_PRAD	WT
TCGA_C8_A1HL_01	NA	NA	NA	NA	NA	NA	NA	NA	NA	NA	NA	0.783209	Invasive_Breast_Carcinoma	BRCA	26	TCGA_BRCA	WT
TCGA_XF_A8HG_01	NA	NA	NA	NA	NA	NA	NA	NA	NA	NA	NA	0.783227	Bladder_Urothelial_Carcinoma	BLCA	270	TCGA_BLCA	WT
TCGA_AB_2878_03	NA	NA	NA	NA	NA	NA	NA	NA	NA	NA	NA	0.783503	Leukemia	LAML	13	TCGA_LAML	WT
TCGA_B6_A0IQ_01	NA	NA	NA	NA	NA	NA	NA	NA	NA	NA	NA	0.784323	Invasive_Breast_Carcinoma	BRCA	65	TCGA_BRCA	WT
TCGA_13_0887_01	NA	NA	NA	NA	NA	NA	NA	NA	NA	NA	NA	0.784464	Ovarian_Epithelial_Tumor	OV	141	TCGA_OV	Ovarian_tumor
TCGA_B6_A0WX_01	NA	NA	NA	NA	NA	NA	NA	NA	NA	NA	NA	0.786401	Invasive_Breast_Carcinoma	BRCA	27	TCGA_BRCA	WT
TCGA_04_1649_01	NA	NA	NA	NA	NA	NA	NA	NA	NA	NA	NA	0.787207	Ovarian_Epithelial_Tumor	OV	86	TCGA_OV	Ovarian_tumor
TCGA_A8_A07J_01	NA	NA	NA	NA	NA	NA	NA	NA	NA	NA	NA	0.787493	Invasive_Breast_Carcinoma	BRCA	37	TCGA_BRCA	WT
TCGA_CC_A7IL_01	NA	NA	NA	NA	NA	NA	NA	NA	NA	NA	NA	0.790959	Hepatocellular_Carcinoma	LIHC	94	TCGA_LIHC	WT
TCGA_AB_2916_03	NA	NA	NA	NA	NA	NA	NA	NA	NA	NA	NA	0.791374	Leukemia	LAML	18	TCGA_LAML	WT
TCGA_B0_5701_01	NA	NA	NA	NA	NA	NA	NA	NA	NA	NA	NA	0.791473	Renal_Clear_Cell_Carcinoma	KIRC	93	TCGA_KIRC	WT
TCGA_AA_3530_01	NA	NA	NA	NA	NA	NA	NA	NA	NA	NA	NA	0.792951	NA	NA	NA	TCGA_COAD	WT
TCGA_23_1030_01	NA	NA	NA	NA	NA	NA	NA	NA	NA	NA	NA	0.794943	Ovarian_Epithelial_Tumor	OV	48	TCGA_OV	Ovarian_tumor
TCGA_29_1694_01	NA	NA	NA	NA	NA	NA	NA	NA	NA	NA	NA	0.795293	Ovarian_Epithelial_Tumor	OV	37	TCGA_OV	Ovarian_tumor
TCGA_MJ_A68H_01	NA	NA	NA	NA	NA	NA	NA	NA	NA	NA	NA	0.796203	Sarcoma	SARC	42	TCGA_SARC	WT
TCGA_KN_8427_01	NA	NA	NA	NA	NA	NA	NA	NA	NA	NA	NA	0.796257	Renal_Non_Clear_Cell_Carcinoma	KICH	54	TCGA_KICH	WT
TCGA_36_1568_01	NA	NA	NA	NA	NA	NA	NA	NA	NA	NA	NA	0.796695	Ovarian_Epithelial_Tumor	OV	NA	TCGA_OV	Ovarian_tumor
TCGA_E2_A1LK_01	NA	NA	NA	NA	NA	NA	NA	NA	NA	NA	NA	0.797439	Invasive_Breast_Carcinoma	BRCA	34	TCGA_BRCA	WT
TCGA_A1_A0SO_01	NA	NA	NA	NA	NA	NA	NA	NA	NA	NA	NA	0.797614	Invasive_Breast_Carcinoma	BRCA	268	TCGA_BRCA	WT
TCGA_25_1630_01	NA	NA	NA	NA	NA	NA	NA	NA	NA	NA	NA	0.79767	Ovarian_Epithelial_Tumor	OV	NA	TCGA_OV	Ovarian_tumor
TCGA_CJ_4635_01	NA	NA	NA	NA	NA	NA	NA	NA	NA	NA	NA	0.797875	NA	NA	NA	TCGA_KIRC	WT
TCGA_13_0900_01	NA	NA	NA	NA	NA	NA	NA	NA	NA	NA	NA	0.799743	Ovarian_Epithelial_Tumor	OV	NA	NA	Ovarian_tumor
TCGA_04_1648_01	NA	NA	NA	NA	NA	NA	NA	NA	NA	NA	NA	0.799805	Ovarian_Epithelial_Tumor	OV	70	TCGA_OV	Ovarian_tumor
TCGA_A2_A0YK_01	NA	NA	NA	NA	NA	NA	NA	NA	NA	NA	NA	0.799989	Invasive_Breast_Carcinoma	BRCA	308	TCGA_BRCA	WT
TCGA_A2_A0D0_01	NA	NA	NA	NA	NA	NA	NA	NA	NA	NA	NA	0.801117	Invasive_Breast_Carcinoma	BRCA	74	TCGA_BRCA	WT
TCGA_04_1342_01	NA	NA	NA	NA	NA	NA	NA	NA	NA	NA	NA	0.801522	Ovarian_Epithelial_Tumor	OV	168	TCGA_OV	Ovarian_tumor
TCGA_BH_A1FC_01	NA	NA	NA	NA	NA	NA	NA	NA	NA	NA	NA	0.802484	Invasive_Breast_Carcinoma	BRCA	101	TCGA_BRCA	WT
TCGA_29_2427_01	NA	NA	NA	NA	NA	NA	NA	NA	NA	NA	NA	0.802794	Ovarian_Epithelial_Tumor	OV	68	TCGA_OV	Ovarian_tumor
TCGA_EE_A2GI_06	2	p.P1869L_p.P1869S	NA	0	0	0	2	0	0	SKCM	Melanoma	0.803033	Melanoma	SKCM	1544	TCGA_SKCM	DICER_other
TCGA_A3_3326_01	NA	NA	NA	NA	NA	NA	NA	NA	NA	NA	NA	0.803183	Renal_Clear_Cell_Carcinoma	KIRC	44	TCGA_KIRC	WT
TCGA_13_0797_01	NA	NA	NA	NA	NA	NA	NA	NA	NA	NA	NA	0.803643	Ovarian_Epithelial_Tumor	OV	NA	TCGA_OV	Ovarian_tumor
TCGA_KN_8421_01	NA	NA	NA	NA	NA	NA	NA	NA	NA	NA	NA	0.803762	Renal_Non_Clear_Cell_Carcinoma	KICH	15	TCGA_KICH	WT
TCGA_A2_A04R_01	NA	NA	NA	NA	NA	NA	NA	NA	NA	NA	NA	0.804038	Invasive_Breast_Carcinoma	BRCA	75	TCGA_BRCA	WT
TCGA_59_2351_01	NA	NA	NA	NA	NA	NA	NA	NA	NA	NA	NA	0.807787	Ovarian_Epithelial_Tumor	OV	115	TCGA_OV	Ovarian_tumor
TCGA_13_0727_01	NA	NA	NA	NA	NA	NA	NA	NA	NA	NA	NA	0.808111	Ovarian_Epithelial_Tumor	OV	NA	TCGA_OV	Ovarian_tumor
TCGA_D1_A15V_01	NA	NA	NA	NA	NA	NA	NA	NA	NA	NA	NA	0.80986	Endometrial_Carcinoma	UCEC	42	TCGA_UCEC	WT
TCGA_EW_A1PH_01	NA	NA	NA	NA	NA	NA	NA	NA	NA	NA	NA	0.811944	Invasive_Breast_Carcinoma	BRCA	44	TCGA_BRCA	WT
TCGA_57_1584_01	NA	NA	NA	NA	NA	NA	NA	NA	NA	NA	NA	0.813363	Ovarian_Epithelial_Tumor	OV	NA	TCGA_OV	Ovarian_tumor
TCGA_29_1766_01	NA	NA	NA	NA	NA	NA	NA	NA	NA	NA	NA	0.813602	Ovarian_Epithelial_Tumor	OV	72	TCGA_OV	Ovarian_tumor
TCGA_13_0730_01	NA	NA	NA	NA	NA	NA	NA	NA	NA	NA	NA	0.814137	Ovarian_Epithelial_Tumor	OV	NA	TCGA_OV	Ovarian_tumor
TCGA_44_3398_11	NA	NA	NA	NA	NA	NA	NA	NA	NA	NA	NA	0.815364	NA	NA	NA	NA	WT
TCGA_61_1998_01	NA	NA	NA	NA	NA	NA	NA	NA	NA	NA	NA	0.815543	Ovarian_Epithelial_Tumor	OV	204	TCGA_OV	Ovarian_tumor
TCGA_3N_A9WD_06	NA	NA	NA	NA	NA	NA	NA	NA	NA	NA	NA	0.816646	Melanoma	SKCM	780	TCGA_SKCM	WT
TCGA_CG_4305_01	NA	NA	NA	NA	NA	NA	NA	NA	NA	NA	NA	0.817624	Esophagogastric_Adenocarcinoma	STAD	1081	TCGA_STAD	WT
TCGA_3R_A8YX_01	NA	NA	NA	NA	NA	NA	NA	NA	NA	NA	NA	0.819197	Sarcoma	SARC	65	TCGA_SARC	WT
TCGA_77_8144_01	NA	NA	NA	NA	NA	NA	NA	NA	NA	NA	NA	0.819525	Non_Small_Cell_Lung_Cancer	LUSC	357	TCGA_LUSC	WT
TCGA_29_1784_01	NA	NA	NA	NA	NA	NA	NA	NA	NA	NA	NA	0.820774	Ovarian_Epithelial_Tumor	OV	126	TCGA_OV	Ovarian_tumor
TCGA_CA_5254_01	NA	NA	NA	NA	NA	NA	NA	NA	NA	NA	NA	0.821108	NA	NA	NA	TCGA_COAD	WT
TCGA_A8_A07Z_01	NA	NA	NA	NA	NA	NA	NA	NA	NA	NA	NA	0.821285	Invasive_Breast_Carcinoma	BRCA	15	TCGA_BRCA	WT
TCGA_24_1567_01	NA	NA	NA	NA	NA	NA	NA	NA	NA	NA	NA	0.823131	Ovarian_Epithelial_Tumor	OV	NA	TCGA_OV	Ovarian_tumor
TCGA_24_1562_01	NA	NA	NA	NA	NA	NA	NA	NA	NA	NA	NA	0.823372	Ovarian_Epithelial_Tumor	OV	29	TCGA_OV	Ovarian_tumor
TCGA_24_1845_01	NA	NA	NA	NA	NA	NA	NA	NA	NA	NA	NA	0.824773	Ovarian_Epithelial_Tumor	OV	176	TCGA_OV	Ovarian_tumor
TCGA_FS_A1ZW_06	1	p.R1703S	NA	1	0	1	1	0	0	SKCM	Melanoma	0.824965	Melanoma	SKCM	584	TCGA_SKCM	DICER_other
TCGA_23_2078_01	NA	NA	NA	NA	NA	NA	NA	NA	NA	NA	NA	0.826667	Ovarian_Epithelial_Tumor	OV	182	TCGA_OV	Ovarian_tumor
TCGA_30_1866_01	NA	NA	NA	NA	NA	NA	NA	NA	NA	NA	NA	0.827069	Ovarian_Epithelial_Tumor	OV	NA	TCGA_OV	Ovarian_tumor
TCGA_AN_A0XO_01	NA	NA	NA	NA	NA	NA	NA	NA	NA	NA	NA	0.8271	Invasive_Breast_Carcinoma	BRCA	33	TCGA_BRCA	WT
TCGA_VD_AA8R_01	NA	NA	NA	NA	NA	NA	NA	NA	NA	NA	NA	0.827125	Ocular_Melanoma	UVM	11	TCGA_UVM	WT
TCGA_EW_A1J5_01	NA	NA	NA	NA	NA	NA	NA	NA	NA	NA	NA	0.827633	Invasive_Breast_Carcinoma	BRCA	360	TCGA_BRCA	WT
TCGA_61_2092_01	NA	NA	NA	NA	NA	NA	NA	NA	NA	NA	NA	0.828496	Ovarian_Epithelial_Tumor	OV	58	TCGA_OV	Ovarian_tumor
TCGA_C8_A12Z_01	NA	NA	NA	NA	NA	NA	NA	NA	NA	NA	NA	0.831425	Invasive_Breast_Carcinoma	BRCA	44	TCGA_BRCA	WT
TCGA_A2_A0ET_01	NA	NA	NA	NA	NA	NA	NA	NA	NA	NA	NA	0.831583	Invasive_Breast_Carcinoma	BRCA	43	TCGA_BRCA	WT
TCGA_D3_A1QA_06	NA	NA	NA	NA	NA	NA	NA	NA	NA	NA	NA	0.833027	Melanoma	SKCM	1098	TCGA_SKCM	WT
TCGA_BB_7863_01	NA	NA	NA	NA	NA	NA	NA	NA	NA	NA	NA	0.833328	NA	NA	NA	TCGA_HNSC	WT
TCGA_13_0761_01	NA	NA	NA	NA	NA	NA	NA	NA	NA	NA	NA	0.83503	NA	NA	NA	TCGA_OV	Ovarian_tumor
TCGA_24_1466_01	NA	NA	NA	NA	NA	NA	NA	NA	NA	NA	NA	0.835281	Ovarian_Epithelial_Tumor	OV	65	TCGA_OV	Ovarian_tumor
TCGA_AN_A0FY_01	NA	NA	NA	NA	NA	NA	NA	NA	NA	NA	NA	0.835662	Invasive_Breast_Carcinoma	BRCA	47	TCGA_BRCA	WT
TCGA_13_0912_01	NA	NA	NA	NA	NA	NA	NA	NA	NA	NA	NA	0.835846	Ovarian_Epithelial_Tumor	OV	39	TCGA_OV	Ovarian_tumor
TCGA_AC_A2BM_01	NA	NA	NA	NA	NA	NA	NA	NA	NA	NA	NA	0.836346	Invasive_Breast_Carcinoma	BRCA	18	TCGA_BRCA	WT
TCGA_30_1887_01	NA	NA	NA	NA	NA	NA	NA	NA	NA	NA	NA	0.836638	NA	NA	NA	TCGA_OV	Ovarian_tumor
TCGA_29_1691_01	NA	NA	NA	NA	NA	NA	NA	NA	NA	NA	NA	0.83849	Ovarian_Epithelial_Tumor	OV	199	TCGA_OV	Ovarian_tumor
TCGA_CN_5356_01	NA	NA	NA	NA	NA	NA	NA	NA	NA	NA	NA	0.838579	Head_and_Neck_Squamous_Cell_Carcinoma	HNSC	312	TCGA_HNSC	WT
TCGA_F9_A8NY_01	NA	NA	NA	NA	NA	NA	NA	NA	NA	NA	NA	0.838587	Renal_Non_Clear_Cell_Carcinoma	KIRP	35	TCGA_KIRP	WT
TCGA_AA_3976_01	NA	NA	NA	NA	NA	NA	NA	NA	NA	NA	NA	0.838986	NA	NA	NA	TCGA_COAD	WT
TCGA_29_2425_01	NA	NA	NA	NA	NA	NA	NA	NA	NA	NA	NA	0.839456	Ovarian_Epithelial_Tumor	OV	NA	TCGA_OV	Ovarian_tumor
TCGA_AA_3666_01	NA	NA	NA	NA	NA	NA	NA	NA	NA	NA	NA	0.839862	NA	NA	NA	TCGA_COAD	WT
TCGA_61_1738_01	NA	NA	NA	NA	NA	NA	NA	NA	NA	NA	NA	0.840587	Ovarian_Epithelial_Tumor	OV	53	TCGA_OV	Ovarian_tumor
TCGA_AR_A24T_01	NA	NA	NA	NA	NA	NA	NA	NA	NA	NA	NA	0.841322	Invasive_Breast_Carcinoma	BRCA	23	TCGA_BRCA	WT
TCGA_KM_8440_01	NA	NA	NA	NA	NA	NA	NA	NA	NA	NA	NA	0.842719	Renal_Non_Clear_Cell_Carcinoma	KICH	15	TCGA_KICH	WT
TCGA_29_1768_01	NA	NA	NA	NA	NA	NA	NA	NA	NA	NA	NA	0.843639	Ovarian_Epithelial_Tumor	OV	46	TCGA_OV	Ovarian_tumor
TCGA_24_1614_01	NA	NA	NA	NA	NA	NA	NA	NA	NA	NA	NA	0.844027	NA	NA	NA	TCGA_OV	Ovarian_tumor
TCGA_VD_A8KO_01	NA	NA	NA	NA	NA	NA	NA	NA	NA	NA	NA	0.845236	Ocular_Melanoma	UVM	8	TCGA_UVM	WT
TCGA_KL_8345_01	NA	NA	NA	NA	NA	NA	NA	NA	NA	NA	NA	0.846257	Renal_Non_Clear_Cell_Carcinoma	KICH	30	TCGA_KICH	WT
TCGA_25_1628_01	NA	NA	NA	NA	NA	NA	NA	NA	NA	NA	NA	0.846326	Ovarian_Epithelial_Tumor	OV	NA	TCGA_OV	Ovarian_tumor
TCGA_ER_A2NF_06	NA	NA	NA	NA	NA	NA	NA	NA	NA	NA	NA	0.846376	Melanoma	SKCM	261	TCGA_SKCM	WT
TCGA_DX_A6BG_01	NA	NA	NA	NA	NA	NA	NA	NA	NA	NA	NA	0.846816	Sarcoma	SARC	16	TCGA_SARC	WT
TCGA_09_1667_01	NA	NA	NA	NA	NA	NA	NA	NA	NA	NA	NA	0.847028	Ovarian_Epithelial_Tumor	OV	NA	NA	Ovarian_tumor
TCGA_B6_A0RE_01	NA	NA	NA	NA	NA	NA	NA	NA	NA	NA	NA	0.847301	Invasive_Breast_Carcinoma	BRCA	137	TCGA_BRCA	WT
TCGA_30_1860_01	NA	NA	NA	NA	NA	NA	NA	NA	NA	NA	NA	0.848626	Ovarian_Epithelial_Tumor	OV	NA	TCGA_OV	Ovarian_tumor
TCGA_B6_A0IC_01	NA	NA	NA	NA	NA	NA	NA	NA	NA	NA	NA	0.849664	Invasive_Breast_Carcinoma	BRCA	30	TCGA_BRCA	WT
TCGA_A8_A09K_01	NA	NA	NA	NA	NA	NA	NA	NA	NA	NA	NA	0.849839	NA	NA	NA	TCGA_BRCA	WT
TCGA_OD_A75X_06	NA	NA	NA	NA	NA	NA	NA	NA	NA	NA	NA	0.850027	Melanoma	SKCM	853	TCGA_SKCM	WT
TCGA_13_1411_01	1	p.T806M	HETLOSS	0	0	0	1	0	0	NA	Ovarian_Cancer	0.850782	Ovarian_Epithelial_Tumor	OV	61	TCGA_OV	DICER_other
TCGA_AB_2853_03	NA	NA	NA	NA	NA	NA	NA	NA	NA	NA	NA	0.850976	Leukemia	LAML	7	TCGA_LAML	WT
TCGA_61_1733_01	NA	NA	NA	NA	NA	NA	NA	NA	NA	NA	NA	0.852744	Ovarian_Epithelial_Tumor	OV	44	TCGA_OV	Ovarian_tumor
TCGA_AK_3447_01	NA	NA	NA	NA	NA	NA	NA	NA	NA	NA	NA	0.852773	NA	NA	NA	TCGA_KIRC	WT
TCGA_D8_A1X9_01	NA	NA	NA	NA	NA	NA	NA	NA	NA	NA	NA	0.853417	Invasive_Breast_Carcinoma	BRCA	82	TCGA_BRCA	WT
TCGA_24_1616_01	NA	NA	NA	NA	NA	NA	NA	NA	NA	NA	NA	0.853917	Ovarian_Epithelial_Tumor	OV	57	TCGA_OV	Ovarian_tumor
TCGA_A5_A0GA_01	NA	NA	NA	NA	NA	NA	NA	NA	NA	NA	NA	0.853984	Endometrial_Carcinoma	UCEC	295	TCGA_UCEC	WT
TCGA_B5_A11X_01	NA	NA	NA	NA	NA	NA	NA	NA	NA	NA	NA	0.854725	Endometrial_Carcinoma	UCEC	58	TCGA_UCEC	WT
TCGA_61_2094_01	NA	NA	NA	NA	NA	NA	NA	NA	NA	NA	NA	0.854844	Ovarian_Epithelial_Tumor	OV	69	TCGA_OV	Ovarian_tumor
TCGA_31_1951_01	NA	NA	NA	NA	NA	NA	NA	NA	NA	NA	NA	0.855202	Ovarian_Epithelial_Tumor	OV	NA	TCGA_OV	Ovarian_tumor
TCGA_25_1320_01	NA	NA	NA	NA	NA	NA	NA	NA	NA	NA	NA	0.856076	Ovarian_Epithelial_Tumor	OV	113	TCGA_OV	Ovarian_tumor
TCGA_BH_A0B9_01	NA	NA	NA	NA	NA	NA	NA	NA	NA	NA	NA	0.8565	Invasive_Breast_Carcinoma	BRCA	30	TCGA_BRCA	WT
TCGA_AA_3531_01	NA	NA	NA	NA	NA	NA	NA	NA	NA	NA	NA	0.856982	NA	NA	NA	TCGA_COAD	WT
TCGA_30_1856_01	NA	NA	NA	NA	NA	NA	NA	NA	NA	NA	NA	0.857693	Ovarian_Epithelial_Tumor	OV	61	TCGA_OV	Ovarian_tumor
TCGA_25_2042_01	NA	NA	NA	NA	NA	NA	NA	NA	NA	NA	NA	0.858269	Ovarian_Epithelial_Tumor	OV	112	TCGA_OV	Ovarian_tumor
TCGA_EB_A82C_01	NA	NA	NA	NA	NA	NA	NA	NA	NA	NA	NA	0.859422	NA	NA	NA	TCGA_SKCM	WT
TCGA_EE_A2MC_06	1	p.S1344L	HOMDEL	1	1	0	1	0	0	SKCM	Melanoma	0.859475	Melanoma	SKCM	643	TCGA_SKCM	RNAseIIIB_S1344L_biallelic
TCGA_M7_A71Z_01	NA	NA	NA	NA	NA	NA	NA	NA	NA	NA	NA	0.860098	Prostate_Adenocarcinoma	PRAD	23	TCGA_PRAD	WT
TCGA_25_1315_01	NA	NA	NA	NA	NA	NA	NA	NA	NA	NA	NA	0.860624	Ovarian_Epithelial_Tumor	OV	69	TCGA_OV	Ovarian_tumor
TCGA_AR_A0U3_01	NA	NA	NA	NA	NA	NA	NA	NA	NA	NA	NA	0.861141	Invasive_Breast_Carcinoma	BRCA	31	TCGA_BRCA	WT
TCGA_29_1688_01	NA	NA	NA	NA	NA	NA	NA	NA	NA	NA	NA	0.861221	Ovarian_Epithelial_Tumor	OV	57	TCGA_OV	Ovarian_tumor
TCGA_04_1525_01	NA	NA	NA	NA	NA	NA	NA	NA	NA	NA	NA	0.863348	NA	NA	NA	TCGA_OV	Ovarian_tumor
TCGA_57_1585_01	NA	NA	NA	NA	NA	NA	NA	NA	NA	NA	NA	0.863352	Ovarian_Epithelial_Tumor	OV	NA	TCGA_OV	Ovarian_tumor
TCGA_23_1116_01	NA	NA	NA	NA	NA	NA	NA	NA	NA	NA	NA	0.863661	Ovarian_Epithelial_Tumor	OV	179	TCGA_OV	WT
TCGA_E2_A15H_01	NA	NA	NA	NA	NA	NA	NA	NA	NA	NA	NA	0.866239	Invasive_Breast_Carcinoma	BRCA	28	TCGA_BRCA	WT
TCGA_AB_2855_03	NA	NA	NA	NA	NA	NA	NA	NA	NA	NA	NA	0.867084	Leukemia	LAML	28	TCGA_LAML	WT
TCGA_24_1427_01	NA	NA	NA	NA	NA	NA	NA	NA	NA	NA	NA	0.867409	Ovarian_Epithelial_Tumor	OV	63	TCGA_OV	Ovarian_tumor
TCGA_24_1603_01	NA	NA	NA	NA	NA	NA	NA	NA	NA	NA	NA	0.868005	Ovarian_Epithelial_Tumor	OV	39	TCGA_OV	Ovarian_tumor
TCGA_AO_A12B_01	NA	NA	NA	NA	NA	NA	NA	NA	NA	NA	NA	0.868528	Invasive_Breast_Carcinoma	BRCA	18	TCGA_BRCA	WT
TCGA_DJ_A13S_01	NA	NA	NA	NA	NA	NA	NA	NA	NA	NA	NA	0.869156	Well_Differentiated_Thyroid_Cancer	THCA	14	TCGA_THCA	WT
TCGA_3B_A9HV_01	NA	NA	NA	NA	NA	NA	NA	NA	NA	NA	NA	0.869692	Sarcoma	SARC	45	TCGA_SARC	WT
TCGA_EE_A2GT_06	NA	NA	NA	NA	NA	NA	NA	NA	NA	NA	NA	0.869802	Melanoma	SKCM	1665	TCGA_SKCM	WT
TCGA_DA_A95Z_06	NA	NA	NA	NA	NA	NA	NA	NA	NA	NA	NA	0.870962	Melanoma	SKCM	1581	TCGA_SKCM	WT
TCGA_29_1693_01	NA	NA	NA	NA	NA	NA	NA	NA	NA	NA	NA	0.87153	Ovarian_Epithelial_Tumor	OV	100	TCGA_OV	Ovarian_tumor
TCGA_66_2753_01	NA	NA	NA	NA	NA	NA	NA	NA	NA	NA	NA	0.871538	Non_Small_Cell_Lung_Cancer	LUSC	NA	TCGA_LUSC	WT
TCGA_13_0901_01	NA	NA	NA	NA	NA	NA	NA	NA	NA	NA	NA	0.871724	Ovarian_Epithelial_Tumor	OV	NA	TCGA_OV	Ovarian_tumor
TCGA_61_1917_01	NA	NA	NA	NA	NA	NA	NA	NA	NA	NA	NA	0.872617	Ovarian_Epithelial_Tumor	OV	NA	TCGA_OV	Ovarian_tumor
TCGA_B8_4619_01	NA	NA	NA	NA	NA	NA	NA	NA	NA	NA	NA	0.872696	Renal_Clear_Cell_Carcinoma	KIRC	19	TCGA_KIRC	WT
TCGA_10_0930_01	NA	NA	NA	NA	NA	NA	NA	NA	NA	NA	NA	0.873458	Ovarian_Epithelial_Tumor	OV	156	TCGA_OV	Ovarian_tumor
TCGA_KL_8327_01	NA	NA	NA	NA	NA	NA	NA	NA	NA	NA	NA	0.873888	Renal_Non_Clear_Cell_Carcinoma	KICH	18	TCGA_KICH	WT
TCGA_AO_A03R_01	NA	NA	NA	NA	NA	NA	NA	NA	NA	NA	NA	0.874333	Invasive_Breast_Carcinoma	BRCA	37	TCGA_BRCA	WT
TCGA_D1_A1NX_01	NA	NA	NA	NA	NA	NA	NA	NA	NA	NA	NA	0.874781	Endometrial_Carcinoma	UCEC	41	TCGA_UCEC	WT
TCGA_A2_A0YT_01	NA	NA	NA	NA	NA	NA	NA	NA	NA	NA	NA	0.876591	Invasive_Breast_Carcinoma	BRCA	56	TCGA_BRCA	WT
TCGA_AY_6197_01	NA	NA	NA	NA	NA	NA	NA	NA	NA	NA	NA	0.876731	NA	NA	NA	TCGA_COAD	WT
TCGA_61_1737_01	NA	NA	NA	NA	NA	NA	NA	NA	NA	NA	NA	0.876891	Ovarian_Epithelial_Tumor	OV	123	TCGA_OV	Ovarian_tumor
TCGA_AN_A0AK_01	NA	NA	NA	NA	NA	NA	NA	NA	NA	NA	NA	0.88022	Invasive_Breast_Carcinoma	BRCA	1107	TCGA_BRCA	WT
TCGA_AO_A0JM_01	NA	NA	NA	NA	NA	NA	NA	NA	NA	NA	NA	0.88092	Invasive_Breast_Carcinoma	BRCA	33	TCGA_BRCA	WT
TCGA_13_0725_01	NA	NA	NA	NA	NA	NA	NA	NA	NA	NA	NA	0.880926	NA	NA	NA	TCGA_OV	Ovarian_tumor
TCGA_A8_A091_01	NA	NA	NA	NA	NA	NA	NA	NA	NA	NA	NA	0.881913	Invasive_Breast_Carcinoma	BRCA	19	TCGA_BRCA	WT
TCGA_25_1625_01	NA	NA	NA	NA	NA	NA	NA	NA	NA	NA	NA	0.882095	NA	NA	NA	TCGA_OV	Ovarian_tumor
TCGA_24_1422_01	NA	NA	NA	NA	NA	NA	NA	NA	NA	NA	NA	0.882164	Ovarian_Epithelial_Tumor	OV	160	TCGA_OV	Ovarian_tumor
TCGA_AO_A03L_01	NA	NA	NA	NA	NA	NA	NA	NA	NA	NA	NA	0.882349	Invasive_Breast_Carcinoma	BRCA	28	TCGA_BRCA	WT
TCGA_24_1604_01	NA	NA	NA	NA	NA	NA	NA	NA	NA	NA	NA	0.882383	Ovarian_Epithelial_Tumor	OV	NA	TCGA_OV	Ovarian_tumor
TCGA_13_0911_01	NA	NA	NA	NA	NA	NA	NA	NA	NA	NA	NA	0.882427	Ovarian_Epithelial_Tumor	OV	13	TCGA_OV	Ovarian_tumor
TCGA_BS_A0TI_01	NA	NA	NA	NA	NA	NA	NA	NA	NA	NA	NA	0.882693	Endometrial_Carcinoma	UCEC	84	TCGA_UCEC	WT
TCGA_AA_3941_01	NA	NA	NA	NA	NA	NA	NA	NA	NA	NA	NA	0.882877	NA	NA	NA	TCGA_COAD	WT
TCGA_AN_A0FS_01	NA	NA	NA	NA	NA	NA	NA	NA	NA	NA	NA	0.884081	Invasive_Breast_Carcinoma	BRCA	61	TCGA_BRCA	WT
TCGA_BH_A18R_01	NA	NA	NA	NA	NA	NA	NA	NA	NA	NA	NA	0.884277	Invasive_Breast_Carcinoma	BRCA	29	TCGA_BRCA	WT
TCGA_BH_A1FJ_01	NA	NA	NA	NA	NA	NA	NA	NA	NA	NA	NA	0.88458	Invasive_Breast_Carcinoma	BRCA	25	TCGA_BRCA	WT
TCGA_30_1718_01	NA	NA	NA	NA	NA	NA	NA	NA	NA	NA	NA	0.884679	Ovarian_Epithelial_Tumor	OV	143	TCGA_OV	Ovarian_tumor
TCGA_AA_3848_01	NA	NA	NA	NA	NA	NA	NA	NA	NA	NA	NA	0.885423	NA	NA	NA	TCGA_COAD	WT
TCGA_25_1326_01	NA	NA	NA	NA	NA	NA	NA	NA	NA	NA	NA	0.885992	Ovarian_Epithelial_Tumor	OV	254	TCGA_OV	Ovarian_tumor
TCGA_EE_A2MK_06	NA	NA	NA	NA	NA	NA	NA	NA	NA	NA	NA	0.886118	Melanoma	SKCM	607	TCGA_SKCM	WT
TCGA_23_1114_01	NA	NA	NA	NA	NA	NA	NA	NA	NA	NA	NA	0.887175	Ovarian_Epithelial_Tumor	OV	129	NA	Ovarian_tumor
TCGA_PG_A915_01	NA	NA	NA	NA	NA	NA	NA	NA	NA	NA	NA	0.887665	Endometrial_Carcinoma	UCEC	72	TCGA_UCEC	WT
TCGA_E9_A1ND_01	NA	NA	NA	NA	NA	NA	NA	NA	NA	NA	NA	0.888772	Invasive_Breast_Carcinoma	BRCA	84	TCGA_BRCA	WT
TCGA_04_1343_01	NA	NA	NA	NA	NA	NA	NA	NA	NA	NA	NA	0.888892	Ovarian_Epithelial_Tumor	OV	90	TCGA_OV	Ovarian_tumor
TCGA_A2_A0T6_01	NA	NA	NA	NA	NA	NA	NA	NA	NA	NA	NA	0.889601	Invasive_Breast_Carcinoma	BRCA	17	TCGA_BRCA	WT
TCGA_FX_A48G_01	NA	NA	NA	NA	NA	NA	NA	NA	NA	NA	NA	0.890063	Sarcoma	SARC	28	TCGA_SARC	WT
TCGA_AX_A060_01	NA	NA	NA	NA	NA	NA	NA	NA	NA	NA	NA	0.890596	Endometrial_Carcinoma	UCEC	732	TCGA_UCEC	WT
TCGA_AA_3527_01	NA	NA	NA	NA	NA	NA	NA	NA	NA	NA	NA	0.890716	NA	NA	NA	TCGA_COAD	WT
TCGA_PC_A5DL_01	NA	NA	NA	NA	NA	NA	NA	NA	NA	NA	NA	0.890742	Sarcoma	SARC	NA	TCGA_SARC	WT
TCGA_23_1029_01	NA	NA	NA	NA	NA	NA	NA	NA	NA	NA	NA	0.89105	Ovarian_Epithelial_Tumor	OV	72	NA	Ovarian_tumor
TCGA_13_0714_01	NA	NA	NA	NA	NA	NA	NA	NA	NA	NA	NA	0.891086	Ovarian_Epithelial_Tumor	OV	7	TCGA_OV	Ovarian_tumor
TCGA_B4_5835_01	NA	NA	NA	NA	NA	NA	NA	NA	NA	NA	NA	0.891756	Renal_Clear_Cell_Carcinoma	KIRC	71	TCGA_KIRC	WT
TCGA_A8_A07W_01	NA	NA	NA	NA	NA	NA	NA	NA	NA	NA	NA	0.89198	Invasive_Breast_Carcinoma	BRCA	128	TCGA_BRCA	WT
TCGA_25_1319_01	NA	NA	NA	NA	NA	NA	NA	NA	NA	NA	NA	0.892732	Ovarian_Epithelial_Tumor	OV	59	TCGA_OV	Ovarian_tumor
TCGA_BG_A0LW_01	NA	NA	NA	NA	NA	NA	NA	NA	NA	NA	NA	0.894589	Endometrial_Carcinoma	UCEC	29	TCGA_UCEC	WT
TCGA_13_1412_01	NA	NA	NA	NA	NA	NA	NA	NA	NA	NA	NA	0.895671	Ovarian_Epithelial_Tumor	OV	50	TCGA_OV	Ovarian_tumor
TCGA_04_1348_01	NA	NA	NA	NA	NA	NA	NA	NA	NA	NA	NA	0.896127	Ovarian_Epithelial_Tumor	OV	59	TCGA_OV	Ovarian_tumor
TCGA_AA_3544_01	NA	NA	NA	NA	NA	NA	NA	NA	NA	NA	NA	0.896479	NA	NA	NA	TCGA_COAD	WT
TCGA_25_1635_01	NA	NA	NA	NA	NA	NA	NA	NA	NA	NA	NA	0.896592	Ovarian_Epithelial_Tumor	OV	NA	TCGA_OV	Ovarian_tumor
TCGA_KO_8414_01	NA	NA	NA	NA	NA	NA	NA	NA	NA	NA	NA	0.8966	Renal_Non_Clear_Cell_Carcinoma	KICH	20	TCGA_KICH	WT
TCGA_29_1777_01	NA	NA	NA	NA	NA	NA	NA	NA	NA	NA	NA	0.897219	Ovarian_Epithelial_Tumor	OV	125	TCGA_OV	Ovarian_tumor
TCGA_29_1761_01	NA	NA	NA	NA	NA	NA	NA	NA	NA	NA	NA	0.89732	Ovarian_Epithelial_Tumor	OV	181	TCGA_OV	Ovarian_tumor
TCGA_61_2101_01	NA	NA	NA	NA	NA	NA	NA	NA	NA	NA	NA	0.897771	Ovarian_Epithelial_Tumor	OV	43	TCGA_OV	Ovarian_tumor
TCGA_AB_3000_03	NA	NA	NA	NA	NA	NA	NA	NA	NA	NA	NA	0.899418	Leukemia	LAML	3	TCGA_LAML	WT
TCGA_E2_A109_01	NA	NA	NA	NA	NA	NA	NA	NA	NA	NA	NA	0.899562	Invasive_Breast_Carcinoma	BRCA	61	TCGA_BRCA	WT
TCGA_24_1565_01	NA	NA	NA	NA	NA	NA	NA	NA	NA	NA	NA	0.9003	Ovarian_Epithelial_Tumor	OV	36	TCGA_OV	Ovarian_tumor
TCGA_24_1474_01	NA	NA	NA	NA	NA	NA	NA	NA	NA	NA	NA	0.900604	Ovarian_Epithelial_Tumor	OV	79	TCGA_OV	Ovarian_tumor
TCGA_C8_A1HM_01	NA	NA	NA	NA	NA	NA	NA	NA	NA	NA	NA	0.901996	Invasive_Breast_Carcinoma	BRCA	302	TCGA_BRCA	WT
TCGA_AB_3006_03	NA	NA	NA	NA	NA	NA	NA	NA	NA	NA	NA	0.90236	Leukemia	LAML	14	TCGA_LAML	WT
TCGA_BJ_A0ZJ_01	NA	NA	NA	NA	NA	NA	NA	NA	NA	NA	NA	0.903199	Well_Differentiated_Thyroid_Cancer	THCA	1	TCGA_THCA	WT
TCGA_AB_2925_03	NA	NA	NA	NA	NA	NA	NA	NA	NA	NA	NA	0.903515	Leukemia	LAML	21	TCGA_LAML	WT
TCGA_ER_A19O_06	NA	NA	NA	NA	NA	NA	NA	NA	NA	NA	NA	0.903599	Melanoma	SKCM	213	TCGA_SKCM	WT
TCGA_HS_A5NA_01	NA	NA	NA	NA	NA	NA	NA	NA	NA	NA	NA	0.90368	Sarcoma	SARC	NA	TCGA_SARC	WT
TCGA_29_1762_01	NA	NA	NA	NA	NA	NA	NA	NA	NA	NA	NA	0.903817	Ovarian_Epithelial_Tumor	OV	67	TCGA_OV	Ovarian_tumor
TCGA_24_2254_01	NA	NA	NA	NA	NA	NA	NA	NA	NA	NA	NA	0.904755	Ovarian_Epithelial_Tumor	OV	67	TCGA_OV	Ovarian_tumor
TCGA_DX_A48V_01	NA	NA	NA	NA	NA	NA	NA	NA	NA	NA	NA	0.905155	Sarcoma	SARC	37	TCGA_SARC	WT
TCGA_25_1626_01	NA	NA	NA	NA	NA	NA	NA	NA	NA	NA	NA	0.905194	Ovarian_Epithelial_Tumor	OV	NA	TCGA_OV	Ovarian_tumor
TCGA_AP_A0LH_01	NA	NA	NA	NA	NA	NA	NA	NA	NA	NA	NA	0.905336	Endometrial_Carcinoma	UCEC	29	TCGA_UCEC	WT
TCGA_24_2030_01	NA	NA	NA	NA	NA	NA	NA	NA	NA	NA	NA	0.90661	Ovarian_Epithelial_Tumor	OV	70	TCGA_OV	Ovarian_tumor
TCGA_D3_A2JD_06	NA	NA	NA	NA	NA	NA	NA	NA	NA	NA	NA	0.907425	Melanoma	SKCM	1195	TCGA_SKCM	WT
TCGA_BH_A0AU_01	NA	NA	NA	NA	NA	NA	NA	NA	NA	NA	NA	0.907663	Invasive_Breast_Carcinoma	BRCA	17	TCGA_BRCA	WT
TCGA_BF_A3DJ_01	NA	NA	NA	NA	NA	NA	NA	NA	NA	NA	NA	0.90853	Melanoma	SKCM	120	TCGA_SKCM	WT
TCGA_AB_2858_03	NA	NA	NA	NA	NA	NA	NA	NA	NA	NA	NA	0.908759	Leukemia	LAML	12	TCGA_LAML	WT
TCGA_V4_A9ES_01	NA	NA	NA	NA	NA	NA	NA	NA	NA	NA	NA	0.909169	Ocular_Melanoma	UVM	12	TCGA_UVM	WT
TCGA_A1_A0SB_01	NA	NA	NA	NA	NA	NA	NA	NA	NA	NA	NA	0.910062	Invasive_Breast_Carcinoma	BRCA	15	TCGA_BRCA	WT
TCGA_A8_A08H_01	NA	NA	NA	NA	NA	NA	NA	NA	NA	NA	NA	0.910179	Invasive_Breast_Carcinoma	BRCA	104	TCGA_BRCA	WT
TCGA_VD_A8KI_01	NA	NA	NA	NA	NA	NA	NA	NA	NA	NA	NA	0.91407	Ocular_Melanoma	UVM	20	TCGA_UVM	WT
TCGA_JY_A6F8_01	NA	NA	NA	NA	NA	NA	NA	NA	NA	NA	NA	0.914976	Esophagogastric_Adenocarcinoma	ESCA	93	TCGA_ESCA	WT
TCGA_AO_A0JL_01	NA	NA	NA	NA	NA	NA	NA	NA	NA	NA	NA	0.915558	Invasive_Breast_Carcinoma	BRCA	NA	TCGA_BRCA	WT
TCGA_A8_A07S_01	NA	NA	NA	NA	NA	NA	NA	NA	NA	NA	NA	0.916338	NA	NA	NA	TCGA_BRCA	WT
TCGA_B0_5098_01	NA	NA	NA	NA	NA	NA	NA	NA	NA	NA	NA	0.917444	Renal_Clear_Cell_Carcinoma	KIRC	589	TCGA_KIRC	WT
TCGA_FS_A4FB_06	NA	NA	NA	NA	NA	NA	NA	NA	NA	NA	NA	0.918179	Melanoma	SKCM	153	TCGA_SKCM	WT
TCGA_OL_A5D7_01	NA	NA	NA	NA	NA	NA	NA	NA	NA	NA	NA	0.91868	Invasive_Breast_Carcinoma	BRCA	53	TCGA_BRCA	WT
TCGA_13_0723_01	NA	NA	NA	NA	NA	NA	NA	NA	NA	NA	NA	0.919691	NA	NA	NA	TCGA_OV	Ovarian_tumor
TCGA_AA_3672_01	NA	NA	NA	NA	NA	NA	NA	NA	NA	NA	NA	0.920077	NA	NA	NA	TCGA_COAD	WT
TCGA_29_1770_01	NA	NA	NA	NA	NA	NA	NA	NA	NA	NA	NA	0.920478	Ovarian_Epithelial_Tumor	OV	128	TCGA_OV	Ovarian_tumor
TCGA_AA_3560_01	NA	NA	NA	NA	NA	NA	NA	NA	NA	NA	NA	0.921403	NA	NA	NA	TCGA_COAD	WT
TCGA_22_4593_01	NA	NA	NA	NA	NA	NA	NA	NA	NA	NA	NA	0.922693	Non_Small_Cell_Lung_Cancer	LUSC	162	TCGA_LUSC	WT
TCGA_B0_5107_01	NA	NA	NA	NA	NA	NA	NA	NA	NA	NA	NA	0.923588	Renal_Clear_Cell_Carcinoma	KIRC	51	TCGA_KIRC	WT
TCGA_09_2053_01	NA	NA	NA	NA	NA	NA	NA	NA	NA	NA	NA	0.92374	Ovarian_Epithelial_Tumor	OV	73	NA	Ovarian_tumor
TCGA_AB_2943_03	NA	NA	NA	NA	NA	NA	NA	NA	NA	NA	NA	0.923821	Leukemia	LAML	16	TCGA_LAML	WT
TCGA_AA_3558_01	NA	NA	NA	NA	NA	NA	NA	NA	NA	NA	NA	0.92419	NA	NA	NA	TCGA_COAD	WT
TCGA_13_0893_01	NA	NA	NA	NA	NA	NA	NA	NA	NA	NA	NA	0.924228	Ovarian_Epithelial_Tumor	OV	79	NA	Ovarian_tumor
TCGA_78_7158_01	NA	NA	NA	NA	NA	NA	NA	NA	NA	NA	NA	0.92499	Non_Small_Cell_Lung_Cancer	LUAD	246	TCGA_LUAD	WT
TCGA_ET_A25I_01	NA	NA	NA	NA	NA	NA	NA	NA	NA	NA	NA	0.925419	Well_Differentiated_Thyroid_Cancer	THCA	12	TCGA_THCA	WT
TCGA_AR_A1AY_01	NA	NA	NA	NA	NA	NA	NA	NA	NA	NA	NA	0.925586	Invasive_Breast_Carcinoma	BRCA	57	TCGA_BRCA	WT
TCGA_37_4130_01	NA	NA	NA	NA	NA	NA	NA	NA	NA	NA	NA	0.92575	Non_Small_Cell_Lung_Cancer	LUSC	998	TCGA_LUSC	WT
TCGA_13_1496_01	NA	NA	NA	NA	NA	NA	NA	NA	NA	NA	NA	0.926902	Ovarian_Epithelial_Tumor	OV	66	TCGA_OV	Ovarian_tumor
TCGA_A2_A0EW_01	NA	NA	NA	NA	NA	NA	NA	NA	NA	NA	NA	0.927411	Invasive_Breast_Carcinoma	BRCA	15	TCGA_BRCA	WT
TCGA_A2_A04X_01	NA	NA	NA	NA	NA	NA	NA	NA	NA	NA	NA	0.927577	Invasive_Breast_Carcinoma	BRCA	26	TCGA_BRCA	WT
TCGA_BH_A0DD_01	NA	NA	NA	NA	NA	NA	NA	NA	NA	NA	NA	0.928514	Invasive_Breast_Carcinoma	BRCA	21	TCGA_BRCA	WT
TCGA_31_1950_01	NA	NA	NA	NA	NA	NA	NA	NA	NA	NA	NA	0.928546	Ovarian_Epithelial_Tumor	OV	61	TCGA_OV	Ovarian_tumor
TCGA_A8_A06O_01	NA	NA	NA	NA	NA	NA	NA	NA	NA	NA	NA	0.928591	Invasive_Breast_Carcinoma	BRCA	69	TCGA_BRCA	WT
TCGA_WC_A87U_01	NA	NA	NA	NA	NA	NA	NA	NA	NA	NA	NA	0.928665	Ocular_Melanoma	UVM	13	TCGA_UVM	WT
TCGA_BR_7957_01	NA	NA	NA	NA	NA	NA	NA	NA	NA	NA	NA	0.929506	Esophagogastric_Adenocarcinoma	STAD	47	TCGA_STAD	WT
TCGA_57_1994_01	NA	NA	NA	NA	NA	NA	NA	NA	NA	NA	NA	0.930254	Ovarian_Epithelial_Tumor	OV	69	TCGA_OV	Ovarian_tumor
TCGA_ED_A66Y_01	NA	NA	NA	NA	NA	NA	NA	NA	NA	NA	NA	0.931089	Hepatocellular_Carcinoma	LIHC	87	TCGA_LIHC	WT
TCGA_AN_A0FT_01	NA	NA	NA	NA	NA	NA	NA	NA	NA	NA	NA	0.931491	Invasive_Breast_Carcinoma	BRCA	83	TCGA_BRCA	WT
TCGA_DT_5265_01	NA	NA	NA	NA	NA	NA	NA	NA	NA	NA	NA	0.93197	NA	NA	NA	TCGA_READ	WT
TCGA_61_2113_01	NA	NA	NA	NA	NA	NA	NA	NA	NA	NA	NA	0.93236	Ovarian_Epithelial_Tumor	OV	223	TCGA_OV	Ovarian_tumor
TCGA_MQ_A4LV_01	NA	NA	NA	NA	NA	NA	NA	NA	NA	NA	NA	0.932364	Pleural_Mesothelioma	MESO	43	TCGA_MESO	WT
TCGA_24_1435_01	NA	NA	NA	NA	NA	NA	NA	NA	NA	NA	NA	0.933369	Ovarian_Epithelial_Tumor	OV	99	TCGA_OV	Ovarian_tumor
TCGA_HC_A8CY_01	NA	NA	NA	NA	NA	NA	NA	NA	NA	NA	NA	0.93345	Prostate_Adenocarcinoma	PRAD	23	TCGA_PRAD	WT
TCGA_13_1495_01	NA	NA	NA	NA	NA	NA	NA	NA	NA	NA	NA	0.934721	Ovarian_Epithelial_Tumor	OV	19	TCGA_OV	Ovarian_tumor
TCGA_UB_A7MC_01	NA	NA	NA	NA	NA	NA	NA	NA	NA	NA	NA	0.934858	Hepatocellular_Carcinoma	LIHC	61	TCGA_LIHC	WT
TCGA_BR_4187_01	NA	NA	NA	NA	NA	NA	NA	NA	NA	NA	NA	0.935893	Esophagogastric_Adenocarcinoma	STAD	30	TCGA_STAD	WT
TCGA_78_7539_01	NA	NA	NA	NA	NA	NA	NA	NA	NA	NA	NA	0.936536	Non_Small_Cell_Lung_Cancer	LUAD	423	TCGA_LUAD	WT
TCGA_A2_A0YG_01	NA	NA	NA	NA	NA	NA	NA	NA	NA	NA	NA	0.937891	Invasive_Breast_Carcinoma	BRCA	50	TCGA_BRCA	WT
TCGA_AG_A020_01	NA	NA	NA	NA	NA	NA	NA	NA	NA	NA	NA	0.940423	NA	NA	NA	TCGA_READ	WT
TCGA_AN_A0AM_01	NA	NA	NA	NA	NA	NA	NA	NA	NA	NA	NA	0.941534	Invasive_Breast_Carcinoma	BRCA	85	TCGA_BRCA	WT
TCGA_YG_AA3O_06	NA	NA	NA	NA	NA	NA	NA	NA	NA	NA	NA	0.94163	Melanoma	SKCM	929	TCGA_SKCM	WT
TCGA_C8_A12U_01	NA	NA	NA	NA	NA	NA	NA	NA	NA	NA	NA	0.941722	Invasive_Breast_Carcinoma	BRCA	44	TCGA_BRCA	WT
TCGA_AA_3543_01	NA	NA	NA	NA	NA	NA	NA	NA	NA	NA	NA	0.94328	NA	NA	NA	TCGA_COAD	WT
TCGA_KO_8406_01	NA	NA	NA	NA	NA	NA	NA	NA	NA	NA	NA	0.943525	Renal_Non_Clear_Cell_Carcinoma	KICH	11	TCGA_KICH	WT
TCGA_AB_2942_03	NA	NA	NA	NA	NA	NA	NA	NA	NA	NA	NA	0.94389	Leukemia	LAML	8	TCGA_LAML	WT
TCGA_QB_A6FS_06	NA	NA	NA	NA	NA	NA	NA	NA	NA	NA	NA	0.943964	Melanoma	SKCM	948	TCGA_SKCM	WT
TCGA_25_1623_01	NA	NA	NA	NA	NA	NA	NA	NA	NA	NA	NA	0.944219	Ovarian_Epithelial_Tumor	OV	NA	TCGA_OV	Ovarian_tumor
TCGA_A2_A0YH_01	NA	NA	NA	NA	NA	NA	NA	NA	NA	NA	NA	0.944379	Invasive_Breast_Carcinoma	BRCA	66	TCGA_BRCA	WT
TCGA_61_1740_01	NA	NA	NA	NA	NA	NA	NA	NA	NA	NA	NA	0.945219	Ovarian_Epithelial_Tumor	OV	182	TCGA_OV	Ovarian_tumor
TCGA_59_2348_01	NA	NA	NA	NA	NA	NA	NA	NA	NA	NA	NA	0.945348	Ovarian_Epithelial_Tumor	OV	95	TCGA_OV	Ovarian_tumor
TCGA_AN_A0AJ_01	NA	NA	NA	NA	NA	NA	NA	NA	NA	NA	NA	0.946798	Invasive_Breast_Carcinoma	BRCA	78	TCGA_BRCA	WT
TCGA_E2_A14V_01	NA	NA	NA	NA	NA	NA	NA	NA	NA	NA	NA	0.947247	Invasive_Breast_Carcinoma	BRCA	110	TCGA_BRCA	WT
TCGA_PJ_A8JU_01	NA	NA	NA	NA	NA	NA	NA	NA	NA	NA	NA	0.948282	NA	NA	NA	TCGA_KIRP	WT
TCGA_KL_8330_01	NA	NA	NA	NA	NA	NA	NA	NA	NA	NA	NA	0.948566	Renal_Non_Clear_Cell_Carcinoma	KICH	22	TCGA_KICH	WT
TCGA_AB_2803_03	NA	NA	NA	NA	NA	NA	NA	NA	NA	NA	NA	0.948713	Leukemia	LAML	14	TCGA_LAML	WT
TCGA_29_1690_01	NA	NA	NA	NA	NA	NA	NA	NA	NA	NA	NA	0.948737	NA	NA	NA	TCGA_OV	Ovarian_tumor
TCGA_A2_A0EO_01	NA	NA	NA	NA	NA	NA	NA	NA	NA	NA	NA	0.948988	Invasive_Breast_Carcinoma	BRCA	28	TCGA_BRCA	WT
TCGA_04_1350_01	NA	NA	NA	NA	NA	NA	NA	NA	NA	NA	NA	0.950397	Ovarian_Epithelial_Tumor	OV	NA	TCGA_OV	Ovarian_tumor
TCGA_30_1855_01	NA	NA	NA	NA	NA	NA	NA	NA	NA	NA	NA	0.951199	Ovarian_Epithelial_Tumor	OV	105	TCGA_OV	Ovarian_tumor
TCGA_AB_2894_03	NA	NA	NA	NA	NA	NA	NA	NA	NA	NA	NA	0.95139	Leukemia	LAML	3	TCGA_LAML	WT
TCGA_C8_A1HK_01	NA	NA	NA	NA	NA	NA	NA	NA	NA	NA	NA	0.951636	Invasive_Breast_Carcinoma	BRCA	52	TCGA_BRCA	WT
TCGA_A4_8311_01	NA	NA	NA	NA	NA	NA	NA	NA	NA	NA	NA	0.95202	Renal_Non_Clear_Cell_Carcinoma	KIRP	39	TCGA_KIRP	WT
TCGA_04_1337_01	NA	NA	NA	NA	NA	NA	NA	NA	NA	NA	NA	0.952305	Ovarian_Epithelial_Tumor	OV	NA	TCGA_OV	Ovarian_tumor
TCGA_AA_3520_01	NA	NA	NA	NA	NA	NA	NA	NA	NA	NA	NA	0.952862	NA	NA	NA	TCGA_COAD	WT
TCGA_KS_A4IB_01	NA	NA	NA	NA	NA	NA	NA	NA	NA	NA	NA	0.954389	Well_Differentiated_Thyroid_Cancer	THCA	14	TCGA_THCA	WT
TCGA_CZ_4863_01	NA	NA	NA	NA	NA	NA	NA	NA	NA	NA	NA	0.954393	Renal_Clear_Cell_Carcinoma	KIRC	45	TCGA_KIRC	WT
TCGA_AO_A0JJ_01	NA	NA	NA	NA	NA	NA	NA	NA	NA	NA	NA	0.954737	Invasive_Breast_Carcinoma	BRCA	15	TCGA_BRCA	WT
TCGA_KD_A5QT_01	NA	NA	NA	NA	NA	NA	NA	NA	NA	NA	NA	0.954957	Sarcoma	SARC	31	TCGA_SARC	WT
TCGA_BH_A0HQ_01	NA	NA	NA	NA	NA	NA	NA	NA	NA	NA	NA	0.955207	Invasive_Breast_Carcinoma	BRCA	27	TCGA_BRCA	WT
TCGA_13_1506_01	NA	NA	NA	NA	NA	NA	NA	NA	NA	NA	NA	0.955862	Ovarian_Epithelial_Tumor	OV	25	TCGA_OV	Ovarian_tumor
TCGA_DX_A23V_01	NA	NA	NA	NA	NA	NA	NA	NA	NA	NA	NA	0.956676	Sarcoma	SARC	13	TCGA_SARC	WT
TCGA_DJ_A3V7_01	NA	NA	NA	NA	NA	NA	NA	NA	NA	NA	NA	0.956867	Well_Differentiated_Thyroid_Cancer	THCA	27	TCGA_THCA	WT
TCGA_24_1555_01	NA	NA	NA	NA	NA	NA	NA	NA	NA	NA	NA	0.956892	Ovarian_Epithelial_Tumor	OV	NA	TCGA_OV	Ovarian_tumor
TCGA_AB_2866_03	NA	NA	NA	NA	NA	NA	NA	NA	NA	NA	NA	0.958135	Leukemia	LAML	16	TCGA_LAML	WT
TCGA_EE_A2GO_06	NA	NA	NA	NA	NA	NA	NA	NA	NA	NA	NA	0.958302	Melanoma	SKCM	1871	TCGA_SKCM	WT
TCGA_EJ_A46F_01	NA	NA	NA	NA	NA	NA	NA	NA	NA	NA	NA	0.958858	Prostate_Adenocarcinoma	PRAD	30	TCGA_PRAD	WT
TCGA_23_1027_01	NA	NA	NA	NA	NA	NA	NA	NA	NA	NA	NA	0.960246	Ovarian_Epithelial_Tumor	OV	56	TCGA_OV	Ovarian_tumor
TCGA_A2_A25F_01	NA	NA	NA	NA	NA	NA	NA	NA	NA	NA	NA	0.960327	Invasive_Breast_Carcinoma	BRCA	5	TCGA_BRCA	WT
TCGA_24_2019_01	NA	NA	NA	NA	NA	NA	NA	NA	NA	NA	NA	0.960418	Ovarian_Epithelial_Tumor	OV	48	TCGA_OV	Ovarian_tumor
TCGA_AB_2984_03	NA	NA	NA	NA	NA	NA	NA	NA	NA	NA	NA	0.960616	Leukemia	LAML	10	TCGA_LAML	WT
TCGA_24_1430_01	NA	NA	NA	NA	NA	NA	NA	NA	NA	NA	NA	0.960878	Ovarian_Epithelial_Tumor	OV	50	TCGA_OV	Ovarian_tumor
TCGA_23_1122_01	NA	NA	NA	NA	NA	NA	NA	NA	NA	NA	NA	0.960896	Ovarian_Epithelial_Tumor	OV	152	TCGA_OV	Ovarian_tumor
TCGA_BH_A18T_01	NA	NA	NA	NA	NA	NA	NA	NA	NA	NA	NA	0.96101	Invasive_Breast_Carcinoma	BRCA	72	TCGA_BRCA	WT
TCGA_A8_A07R_01	NA	NA	NA	NA	NA	NA	NA	NA	NA	NA	NA	0.961527	Invasive_Breast_Carcinoma	BRCA	NA	TCGA_BRCA	WT
TCGA_DJ_A13T_01	NA	NA	NA	NA	NA	NA	NA	NA	NA	NA	NA	0.962174	Well_Differentiated_Thyroid_Cancer	THCA	6	TCGA_THCA	WT
TCGA_24_2035_01	NA	NA	NA	NA	NA	NA	NA	NA	NA	NA	NA	0.962201	Ovarian_Epithelial_Tumor	OV	127	TCGA_OV	Ovarian_tumor
TCGA_D3_A3C1_06	NA	NA	NA	NA	NA	NA	NA	NA	NA	NA	NA	0.962717	Melanoma	SKCM	135	TCGA_SKCM	WT
TCGA_24_2023_01	NA	NA	NA	NA	NA	NA	NA	NA	NA	NA	NA	0.96287	Ovarian_Epithelial_Tumor	OV	NA	TCGA_OV	Ovarian_tumor
TCGA_EE_A2GL_06	NA	NA	NA	NA	NA	NA	NA	NA	NA	NA	NA	0.962909	Melanoma	SKCM	300	TCGA_SKCM	WT
TCGA_B8_4143_01	NA	NA	NA	NA	NA	NA	NA	NA	NA	NA	NA	0.964892	Renal_Clear_Cell_Carcinoma	KIRC	60	TCGA_KIRC	WT
TCGA_A2_A0YL_01	NA	NA	NA	NA	NA	NA	NA	NA	NA	NA	NA	0.965079	Invasive_Breast_Carcinoma	BRCA	28	TCGA_BRCA	WT
TCGA_J4_AATZ_01	NA	NA	NA	NA	NA	NA	NA	NA	NA	NA	NA	0.965506	Prostate_Adenocarcinoma	PRAD	35	TCGA_PRAD	WT
TCGA_20_1684_01	NA	NA	NA	NA	NA	NA	NA	NA	NA	NA	NA	0.965574	Ovarian_Epithelial_Tumor	OV	36	TCGA_OV	Ovarian_tumor
TCGA_23_1107_01	NA	NA	NA	NA	NA	NA	NA	NA	NA	NA	NA	0.966679	NA	NA	NA	TCGA_OV	WT
TCGA_BH_A0BJ_01	NA	NA	NA	NA	NA	NA	NA	NA	NA	NA	NA	0.966681	Invasive_Breast_Carcinoma	BRCA	27	TCGA_BRCA	WT
TCGA_AB_2891_03	NA	NA	NA	NA	NA	NA	NA	NA	NA	NA	NA	0.967857	Leukemia	LAML	21	TCGA_LAML	WT
TCGA_D8_A27G_01	1	p.E1340Q	NA	0	1	0	1	0	0	BRCA_LumA	Breast_Cancer	0.967917	Invasive_Breast_Carcinoma	BRCA	804	TCGA_BRCA	DICER_other
TCGA_E2_A15F_01	NA	NA	NA	NA	NA	NA	NA	NA	NA	NA	NA	0.968991	Invasive_Breast_Carcinoma	BRCA	23	TCGA_BRCA	WT
TCGA_EJ_5511_01	NA	NA	NA	NA	NA	NA	NA	NA	NA	NA	NA	0.969354	Prostate_Adenocarcinoma	PRAD	36	TCGA_PRAD	WT
TCGA_30_1892_01	NA	NA	NA	NA	NA	NA	NA	NA	NA	NA	NA	0.96956	NA	NA	NA	TCGA_OV	Ovarian_tumor
TCGA_AA_3688_01	NA	NA	NA	NA	NA	NA	NA	NA	NA	NA	NA	0.971173	NA	NA	NA	TCGA_COAD	WT
TCGA_BG_A0YU_01	NA	NA	NA	NA	NA	NA	NA	NA	NA	NA	NA	0.972333	Endometrial_Carcinoma	UCEC	18	TCGA_UCEC	WT
TCGA_AA_3548_01	NA	NA	NA	NA	NA	NA	NA	NA	NA	NA	NA	0.973587	NA	NA	NA	TCGA_COAD	WT
TCGA_HU_A4G6_01	NA	NA	NA	NA	NA	NA	NA	NA	NA	NA	NA	0.973865	Esophagogastric_Adenocarcinoma	STAD	71	TCGA_STAD	WT
TCGA_23_1123_01	NA	NA	NA	NA	NA	NA	NA	NA	NA	NA	NA	0.973995	Ovarian_Epithelial_Tumor	OV	84	TCGA_OV	Ovarian_tumor
TCGA_25_1313_01	NA	NA	NA	NA	NA	NA	NA	NA	NA	NA	NA	0.974872	Ovarian_Epithelial_Tumor	OV	176	TCGA_OV	Ovarian_tumor
TCGA_AL_3468_01	NA	NA	NA	NA	NA	NA	NA	NA	NA	NA	NA	0.97493	NA	NA	NA	TCGA_KIRP	WT
TCGA_24_1847_01	NA	NA	NA	NA	NA	NA	NA	NA	NA	NA	NA	0.975005	Ovarian_Epithelial_Tumor	OV	92	TCGA_OV	Ovarian_tumor
TCGA_23_2077_01	NA	NA	NA	NA	NA	NA	NA	NA	NA	NA	NA	0.975017	Ovarian_Epithelial_Tumor	OV	109	TCGA_OV	Ovarian_tumor
TCGA_BS_A0WQ_01	NA	NA	NA	NA	NA	NA	NA	NA	NA	NA	NA	0.975955	Endometrial_Carcinoma	UCEC	42	TCGA_UCEC	WT
TCGA_55_6642_01	NA	NA	NA	NA	NA	NA	NA	NA	NA	NA	NA	0.976035	Non_Small_Cell_Lung_Cancer	LUAD	121	TCGA_LUAD	WT
TCGA_D3_A2JK_06	NA	NA	NA	NA	NA	NA	NA	NA	NA	NA	NA	0.976706	Melanoma	SKCM	759	TCGA_SKCM	WT
TCGA_FR_A7U8_06	NA	NA	NA	NA	NA	NA	NA	NA	NA	NA	NA	0.97681	Melanoma	SKCM	30	TCGA_SKCM	WT
TCGA_DA_A3F3_06	NA	NA	NA	NA	NA	NA	NA	NA	NA	NA	NA	0.977248	Melanoma	SKCM	256	TCGA_SKCM	WT
TCGA_AB_2899_03	NA	NA	NA	NA	NA	NA	NA	NA	NA	NA	NA	0.978339	Leukemia	LAML	17	TCGA_LAML	WT
TCGA_AA_3525_01	NA	NA	NA	NA	NA	NA	NA	NA	NA	NA	NA	0.979253	NA	NA	NA	TCGA_COAD	WT
TCGA_E9_A1N4_01	NA	NA	NA	NA	NA	NA	NA	NA	NA	NA	NA	0.979282	Invasive_Breast_Carcinoma	BRCA	20	TCGA_BRCA	WT
TCGA_A5_A0R9_01	NA	NA	NA	NA	NA	NA	NA	NA	NA	NA	NA	0.979653	Endometrial_Carcinoma	UCEC	44	TCGA_UCEC	WT
TCGA_AB_2957_03	NA	NA	NA	NA	NA	NA	NA	NA	NA	NA	NA	0.979942	Leukemia	LAML	11	TCGA_LAML	WT
TCGA_04_1331_01	NA	NA	NA	NA	NA	NA	NA	NA	NA	NA	NA	0.981225	Ovarian_Epithelial_Tumor	OV	134	TCGA_OV	Ovarian_tumor
TCGA_B6_A0X0_01	NA	NA	NA	NA	NA	NA	NA	NA	NA	NA	NA	0.982167	Invasive_Breast_Carcinoma	BRCA	18	TCGA_BRCA	WT
TCGA_BG_A0YV_01	NA	NA	NA	NA	NA	NA	NA	NA	NA	NA	NA	0.982284	Endometrial_Carcinoma	UCEC	72	TCGA_UCEC	WT
TCGA_AB_2859_03	NA	NA	NA	NA	NA	NA	NA	NA	NA	NA	NA	0.982359	Leukemia	LAML	27	TCGA_LAML	WT
TCGA_G9_6369_01	NA	NA	NA	NA	NA	NA	NA	NA	NA	NA	NA	0.982526	Prostate_Adenocarcinoma	PRAD	31	TCGA_PRAD	WT
TCGA_29_1701_01	NA	NA	NA	NA	NA	NA	NA	NA	NA	NA	NA	0.98357	Ovarian_Epithelial_Tumor	OV	76	TCGA_OV	Ovarian_tumor
TCGA_BH_A18J_01	NA	NA	NA	NA	NA	NA	NA	NA	NA	NA	NA	0.984047	Invasive_Breast_Carcinoma	BRCA	72	TCGA_BRCA	WT
TCGA_AA_3696_01	NA	NA	NA	NA	NA	NA	NA	NA	NA	NA	NA	0.984312	NA	NA	NA	TCGA_COAD	WT
TCGA_BA_4074_01	NA	NA	NA	NA	NA	NA	NA	NA	NA	NA	NA	0.985235	Head_and_Neck_Squamous_Cell_Carcinoma	HNSC	125	TCGA_HNSC	WT
TCGA_S3_AA12_01	NA	NA	NA	NA	NA	NA	NA	NA	NA	NA	NA	0.985363	Invasive_Breast_Carcinoma	BRCA	34	TCGA_BRCA	WT
TCGA_A8_A07I_01	NA	NA	NA	NA	NA	NA	NA	NA	NA	NA	NA	0.985983	Invasive_Breast_Carcinoma	BRCA	40	TCGA_BRCA	WT
TCGA_A2_A0EV_01	NA	NA	NA	NA	NA	NA	NA	NA	NA	NA	NA	0.986054	Invasive_Breast_Carcinoma	BRCA	60	TCGA_BRCA	WT
TCGA_60_2714_01	NA	NA	NA	NA	NA	NA	NA	NA	NA	NA	NA	0.986182	Non_Small_Cell_Lung_Cancer	LUSC	788	TCGA_LUSC	WT
TCGA_25_1627_01	NA	NA	NA	NA	NA	NA	NA	NA	NA	NA	NA	0.986311	Ovarian_Epithelial_Tumor	OV	NA	TCGA_OV	Ovarian_tumor
TCGA_BG_A0MQ_01	NA	NA	NA	NA	NA	NA	NA	NA	NA	NA	NA	0.986708	Endometrial_Carcinoma	UCEC	597	TCGA_UCEC	WT
TCGA_E2_A1B4_01	NA	NA	NA	NA	NA	NA	NA	NA	NA	NA	NA	0.987006	Invasive_Breast_Carcinoma	BRCA	30	TCGA_BRCA	WT
TCGA_EY_A1GD_01	1	p.E1705K	NA	1	0	1	1	0	0	UCEC_POLE	Endometrial_Cancer	0.987056	Endometrial_Carcinoma	UCEC	1070	TCGA_UCEC	RNAseIIIB_hotspot
TCGA_61_1725_01	NA	NA	NA	NA	NA	NA	NA	NA	NA	NA	NA	0.987114	Ovarian_Epithelial_Tumor	OV	66	TCGA_OV	Ovarian_tumor
TCGA_20_1687_01	NA	NA	NA	NA	NA	NA	NA	NA	NA	NA	NA	0.987396	Ovarian_Epithelial_Tumor	OV	62	TCGA_OV	Ovarian_tumor
TCGA_HQ_A2OF_01	NA	NA	NA	NA	NA	NA	NA	NA	NA	NA	NA	0.987867	Bladder_Urothelial_Carcinoma	BLCA	96	TCGA_BLCA	WT
TCGA_V4_A9EA_01	NA	NA	NA	NA	NA	NA	NA	NA	NA	NA	NA	0.98804	Ocular_Melanoma	UVM	11	TCGA_UVM	WT
TCGA_V4_A9EZ_01	NA	NA	NA	NA	NA	NA	NA	NA	NA	NA	NA	0.988702	Ocular_Melanoma	UVM	15	TCGA_UVM	WT
TCGA_E2_A15J_01	NA	NA	NA	NA	NA	NA	NA	NA	NA	NA	NA	0.989012	Invasive_Breast_Carcinoma	BRCA	20	TCGA_BRCA	WT
TCGA_KL_8337_01	NA	NA	NA	NA	NA	NA	NA	NA	NA	NA	NA	0.989958	Renal_Non_Clear_Cell_Carcinoma	KICH	19	TCGA_KICH	WT
TCGA_BH_A18G_01	1	p.A695V	NA	0	0	0	1	0	0	BRCA_Basal	Breast_Cancer	0.990582	Invasive_Breast_Carcinoma	BRCA	1233	TCGA_BRCA	DICER_other
TCGA_G3_A5SL_01	NA	NA	NA	NA	NA	NA	NA	NA	NA	NA	NA	0.990962	Hepatocellular_Carcinoma	LIHC	123	TCGA_LIHC	WT
TCGA_24_1424_01	NA	NA	NA	NA	NA	NA	NA	NA	NA	NA	NA	0.991023	Ovarian_Epithelial_Tumor	OV	68	TCGA_OV	Ovarian_tumor
TCGA_YZ_A984_01	NA	NA	NA	NA	NA	NA	NA	NA	NA	NA	NA	0.99104	Ocular_Melanoma	UVM	8	TCGA_UVM	WT
TCGA_AR_A1AP_01	NA	NA	NA	NA	NA	NA	NA	NA	NA	NA	NA	0.992155	Invasive_Breast_Carcinoma	BRCA	31	TCGA_BRCA	WT
TCGA_25_2401_01	NA	NA	NA	NA	NA	NA	NA	NA	NA	NA	NA	0.992627	Ovarian_Epithelial_Tumor	OV	73	TCGA_OV	Ovarian_tumor
TCGA_AA_3844_01	1	p.V1893F	NA	0	0	0	1	0	0	COADREAD_CIN	Colorectal_Cancer	0.99337	NA	NA	NA	TCGA_COAD	DICER_other
TCGA_B5_A11L_01	1	p.D1810N	NA	1	0	1	1	0	0	UCEC_CN_low	Endometrial_Cancer	0.993643	Endometrial_Carcinoma	UCEC	112	TCGA_UCEC	RNAseIIIB_hotspot
TCGA_AA_3815_01	NA	NA	NA	NA	NA	NA	NA	NA	NA	NA	NA	0.993759	NA	NA	NA	TCGA_COAD	WT
TCGA_A5_A0GP_01	NA	NA	NA	NA	NA	NA	NA	NA	NA	NA	NA	0.993775	Endometrial_Carcinoma	UCEC	1454	TCGA_UCEC	WT
TCGA_A4_7996_01	NA	NA	NA	NA	NA	NA	NA	NA	NA	NA	NA	0.994131	Renal_Non_Clear_Cell_Carcinoma	KIRP	73	TCGA_KIRP	WT
TCGA_ND_A4WC_01	1	p.D1709N	NA	1	0	1	1	0	0	UCS	Endometrial_Cancer	0.994378	Endometrial_Carcinoma	UCS	3641	TCGA_UCS	RNAseIIIB_hotspot
TCGA_A2_A0CP_01	NA	NA	NA	NA	NA	NA	NA	NA	NA	NA	NA	0.994862	Invasive_Breast_Carcinoma	BRCA	36	TCGA_BRCA	WT
TCGA_B6_A0WV_01	NA	NA	NA	NA	NA	NA	NA	NA	NA	NA	NA	0.995122	Invasive_Breast_Carcinoma	BRCA	28	TCGA_BRCA	WT
TCGA_ED_A8O5_01	NA	NA	NA	NA	NA	NA	NA	NA	NA	NA	NA	0.995272	Hepatocellular_Carcinoma	LIHC	107	TCGA_LIHC	WT
TCGA_BG_A2AD_01	NA	NA	NA	NA	NA	NA	NA	NA	NA	NA	NA	0.995388	NA	NA	NA	TCGA_UCEC	WT
TCGA_BH_A0H6_01	NA	NA	NA	NA	NA	NA	NA	NA	NA	NA	NA	0.995579	Invasive_Breast_Carcinoma	BRCA	17	TCGA_BRCA	WT
TCGA_AA_3516_01	NA	NA	NA	NA	NA	NA	NA	NA	NA	NA	NA	0.996128	NA	NA	NA	TCGA_COAD	WT
TCGA_B8_4151_01	NA	NA	NA	NA	NA	NA	NA	NA	NA	NA	NA	0.996183	Renal_Clear_Cell_Carcinoma	KIRC	50	TCGA_KIRC	WT
TCGA_A2_A1FW_01	NA	NA	NA	NA	NA	NA	NA	NA	NA	NA	NA	0.99683	Invasive_Breast_Carcinoma	BRCA	61	TCGA_BRCA	WT
TCGA_24_2267_01	NA	NA	NA	NA	NA	NA	NA	NA	NA	NA	NA	0.997022	Ovarian_Epithelial_Tumor	OV	125	TCGA_OV	Ovarian_tumor
TCGA_EE_A2A5_06	1	p.Q1007H	HETLOSS	0	0	0	1	0	0	SKCM	Melanoma	0.997024	Melanoma	SKCM	464	TCGA_SKCM	DICER_other
TCGA_TP_A8TV_01	NA	NA	NA	NA	NA	NA	NA	NA	NA	NA	NA	0.997472	Prostate_Adenocarcinoma	PRAD	34	TCGA_PRAD	WT
TCGA_DD_AAVU_01	NA	NA	NA	NA	NA	NA	NA	NA	NA	NA	NA	0.997659	Hepatocellular_Carcinoma	LIHC	54	TCGA_LIHC	WT
TCGA_CJ_5679_01	NA	NA	NA	NA	NA	NA	NA	NA	NA	NA	NA	0.997671	Renal_Clear_Cell_Carcinoma	KIRC	87	TCGA_KIRC	WT
TCGA_A8_A08O_01	NA	NA	NA	NA	NA	NA	NA	NA	NA	NA	NA	0.997707	Invasive_Breast_Carcinoma	BRCA	20	TCGA_BRCA	WT
TCGA_WC_A885_01	NA	NA	NA	NA	NA	NA	NA	NA	NA	NA	NA	0.998613	Ocular_Melanoma	UVM	16	TCGA_UVM	WT
TCGA_A5_A0GD_01	NA	NA	NA	NA	NA	NA	NA	NA	NA	NA	NA	0.998642	NA	NA	NA	TCGA_UCEC	WT
TCGA_BH_A0E7_01	NA	NA	NA	NA	NA	NA	NA	NA	NA	NA	NA	0.998874	Invasive_Breast_Carcinoma	BRCA	40	TCGA_BRCA	WT
TCGA_EL_A3GS_01	NA	NA	NA	NA	NA	NA	NA	NA	NA	NA	NA	1.00003	Well_Differentiated_Thyroid_Cancer	THCA	10	TCGA_THCA	WT
TCGA_AN_A0FK_01	NA	NA	NA	NA	NA	NA	NA	NA	NA	NA	NA	1.00013	Invasive_Breast_Carcinoma	BRCA	34	TCGA_BRCA	WT
TCGA_EM_A2OY_01	NA	NA	NA	NA	NA	NA	NA	NA	NA	NA	NA	1.0011	Well_Differentiated_Thyroid_Cancer	THCA	14	TCGA_THCA	WT
TCGA_E2_A1IN_01	NA	NA	NA	NA	NA	NA	NA	NA	NA	NA	NA	1.0012	Invasive_Breast_Carcinoma	BRCA	159	TCGA_BRCA	WT
TCGA_EW_A1PB_01	NA	NA	NA	NA	NA	NA	NA	NA	NA	NA	NA	1.00171	Invasive_Breast_Carcinoma	BRCA	127	TCGA_BRCA	WT
TCGA_BP_4163_01	NA	NA	NA	NA	NA	NA	NA	NA	NA	NA	NA	1.00256	Renal_Clear_Cell_Carcinoma	KIRC	41	TCGA_KIRC	WT
TCGA_10_0928_01	NA	NA	NA	NA	NA	NA	NA	NA	NA	NA	NA	1.00315	Ovarian_Epithelial_Tumor	OV	5	TCGA_OV	Ovarian_tumor
TCGA_BP_4983_01	NA	NA	NA	NA	NA	NA	NA	NA	NA	NA	NA	1.00353	Renal_Clear_Cell_Carcinoma	KIRC	69	TCGA_KIRC	WT
TCGA_KM_8442_01	NA	NA	NA	NA	NA	NA	NA	NA	NA	NA	NA	1.00357	Renal_Non_Clear_Cell_Carcinoma	KICH	19	TCGA_KICH	WT
TCGA_BR_7851_01	NA	NA	NA	NA	NA	NA	NA	NA	NA	NA	NA	1.00379	Esophagogastric_Adenocarcinoma	STAD	1300	TCGA_STAD	WT
TCGA_VP_A875_01	NA	NA	NA	NA	NA	NA	NA	NA	NA	NA	NA	1.00386	Prostate_Adenocarcinoma	PRAD	27	TCGA_PRAD	WT
TCGA_D3_A8GV_06	NA	NA	NA	NA	NA	NA	NA	NA	NA	NA	NA	1.00394	Melanoma	SKCM	339	TCGA_SKCM	WT
TCGA_AU_6004_01	1	p.S1473Ffs*4	NA	0	1	0	0	1	0	COADREAD_MSI	Colorectal_Cancer	1.00578	NA	NA	NA	TCGA_COAD	DICER_other
TCGA_KK_A59X_01	NA	NA	NA	NA	NA	NA	NA	NA	NA	NA	NA	1.00589	Prostate_Adenocarcinoma	PRAD	45	TCGA_PRAD	WT
TCGA_AB_2985_03	NA	NA	NA	NA	NA	NA	NA	NA	NA	NA	NA	1.0061	Leukemia	LAML	4	TCGA_LAML	WT
TCGA_DX_A3UE_01	NA	NA	NA	NA	NA	NA	NA	NA	NA	NA	NA	1.00646	Sarcoma	SARC	54	TCGA_SARC	WT
TCGA_KD_A5QU_01	NA	NA	NA	NA	NA	NA	NA	NA	NA	NA	NA	1.00688	Sarcoma	SARC	62	TCGA_SARC	WT
TCGA_V1_A9O5_06	NA	NA	NA	NA	NA	NA	NA	NA	NA	NA	NA	1.00722	NA	NA	NA	TCGA_PRAD	WT
TCGA_DD_A1EE_01	NA	NA	NA	NA	NA	NA	NA	NA	NA	NA	NA	1.00738	Hepatocellular_Carcinoma	LIHC	661	TCGA_LIHC	WT
TCGA_BH_A18F_01	NA	NA	NA	NA	NA	NA	NA	NA	NA	NA	NA	1.00751	Invasive_Breast_Carcinoma	BRCA	47	TCGA_BRCA	WT
TCGA_EE_A3J5_06	NA	NA	NA	NA	NA	NA	NA	NA	NA	NA	NA	1.00768	Melanoma	SKCM	1774	TCGA_SKCM	WT
TCGA_A8_A0AD_01	NA	NA	NA	NA	NA	NA	NA	NA	NA	NA	NA	1.008	Invasive_Breast_Carcinoma	BRCA	24	TCGA_BRCA	WT
TCGA_A8_A09I_01	NA	NA	NA	NA	NA	NA	NA	NA	NA	NA	NA	1.0082	Invasive_Breast_Carcinoma	BRCA	126	TCGA_BRCA	WT
TCGA_55_1596_01	NA	NA	NA	NA	NA	NA	NA	NA	NA	NA	NA	1.00874	Non_Small_Cell_Lung_Cancer	LUAD	171	TCGA_LUAD	WT
TCGA_AN_A0FN_01	NA	NA	NA	NA	NA	NA	NA	NA	NA	NA	NA	1.00897	Invasive_Breast_Carcinoma	BRCA	38	TCGA_BRCA	WT
TCGA_GR_A4D9_01	NA	NA	NA	NA	NA	NA	NA	NA	NA	NA	NA	1.0105	Mature_B_Cell_Neoplasms	DLBC	73	NA	WT
TCGA_B8_5546_01	NA	NA	NA	NA	NA	NA	NA	NA	NA	NA	NA	1.01121	Renal_Clear_Cell_Carcinoma	KIRC	13	TCGA_KIRC	WT
TCGA_EW_A1OY_01	NA	NA	NA	NA	NA	NA	NA	NA	NA	NA	NA	1.01122	Invasive_Breast_Carcinoma	BRCA	57	TCGA_BRCA	WT
TCGA_BH_A18L_01	NA	NA	NA	NA	NA	NA	NA	NA	NA	NA	NA	1.01136	Invasive_Breast_Carcinoma	BRCA	45	TCGA_BRCA	WT
TCGA_IH_A3EA_01	NA	NA	NA	NA	NA	NA	NA	NA	NA	NA	NA	1.01142	Melanoma	SKCM	1244	TCGA_SKCM	WT
TCGA_BH_A0EE_01	NA	NA	NA	NA	NA	NA	NA	NA	NA	NA	NA	1.01284	Invasive_Breast_Carcinoma	BRCA	120	TCGA_BRCA	WT
TCGA_E2_A15L_01	NA	NA	NA	NA	NA	NA	NA	NA	NA	NA	NA	1.01361	Invasive_Breast_Carcinoma	BRCA	29	TCGA_BRCA	WT
TCGA_24_2293_01	NA	NA	NA	NA	NA	NA	NA	NA	NA	NA	NA	1.01407	Ovarian_Epithelial_Tumor	OV	118	TCGA_OV	Ovarian_tumor
TCGA_B0_4833_01	NA	NA	NA	NA	NA	NA	NA	NA	NA	NA	NA	1.01449	NA	NA	NA	TCGA_KIRC	WT
TCGA_V4_A9EI_01	NA	NA	NA	NA	NA	NA	NA	NA	NA	NA	NA	1.0145	Ocular_Melanoma	UVM	20	TCGA_UVM	WT
TCGA_AN_A0FF_01	NA	NA	NA	NA	NA	NA	NA	NA	NA	NA	NA	1.01461	Invasive_Breast_Carcinoma	BRCA	20	TCGA_BRCA	WT
TCGA_X2_A95T_01	NA	NA	NA	NA	NA	NA	NA	NA	NA	NA	NA	1.01491	Sarcoma	SARC	56	TCGA_SARC	WT
TCGA_BP_5004_01	NA	NA	NA	NA	NA	NA	NA	NA	NA	NA	NA	1.01503	Renal_Clear_Cell_Carcinoma	KIRC	44	TCGA_KIRC	WT
TCGA_A8_A07F_01	NA	NA	NA	NA	NA	NA	NA	NA	NA	NA	NA	1.01516	Invasive_Breast_Carcinoma	BRCA	28	TCGA_BRCA	WT
TCGA_EE_A29S_06	NA	NA	NA	NA	NA	NA	NA	NA	NA	NA	NA	1.01569	Melanoma	SKCM	982	TCGA_SKCM	WT
TCGA_B6_A0RQ_01	NA	NA	NA	NA	NA	NA	NA	NA	NA	NA	NA	1.01577	Invasive_Breast_Carcinoma	BRCA	39	TCGA_BRCA	WT
TCGA_13_1501_01	NA	NA	NA	NA	NA	NA	NA	NA	NA	NA	NA	1.01671	Ovarian_Epithelial_Tumor	OV	80	TCGA_OV	Ovarian_tumor
TCGA_AG_A02X_01	NA	NA	NA	NA	NA	NA	NA	NA	NA	NA	NA	1.01784	NA	NA	NA	TCGA_READ	WT
TCGA_E2_A15A_01	NA	NA	NA	NA	NA	NA	NA	NA	NA	NA	NA	1.01839	Invasive_Breast_Carcinoma	BRCA	58	TCGA_BRCA	WT
TCGA_E9_A226_01	NA	NA	NA	NA	NA	NA	NA	NA	NA	NA	NA	1.01887	Invasive_Breast_Carcinoma	BRCA	61	TCGA_BRCA	WT
TCGA_23_1120_01	NA	NA	NA	NA	NA	NA	NA	NA	NA	NA	NA	1.01936	Ovarian_Epithelial_Tumor	OV	NA	TCGA_OV	Ovarian_tumor
TCGA_G7_6797_01	NA	NA	NA	NA	NA	NA	NA	NA	NA	NA	NA	1.01997	Renal_Non_Clear_Cell_Carcinoma	KIRP	820	TCGA_KIRP	WT
TCGA_AB_2999_03	NA	NA	NA	NA	NA	NA	NA	NA	NA	NA	NA	1.02114	Leukemia	LAML	8	TCGA_LAML	WT
TCGA_44_3396_01	NA	NA	NA	NA	NA	NA	NA	NA	NA	NA	NA	1.02129	Non_Small_Cell_Lung_Cancer	LUAD	181	TCGA_LUAD	WT
TCGA_AP_A0L9_01	NA	NA	NA	NA	NA	NA	NA	NA	NA	NA	NA	1.02154	Endometrial_Carcinoma	UCEC	64	TCGA_UCEC	WT
TCGA_EL_A3CX_01	NA	NA	NA	NA	NA	NA	NA	NA	NA	NA	NA	1.02201	Well_Differentiated_Thyroid_Cancer	THCA	9	TCGA_THCA	WT
TCGA_AG_3582_01	NA	NA	NA	NA	NA	NA	NA	NA	NA	NA	NA	1.02204	NA	NA	NA	TCGA_READ	WT
TCGA_EW_A1OZ_01	NA	NA	NA	NA	NA	NA	NA	NA	NA	NA	NA	1.02371	Invasive_Breast_Carcinoma	BRCA	53	TCGA_BRCA	WT
TCGA_AA_3552_01	NA	NA	NA	NA	NA	NA	NA	NA	NA	NA	NA	1.02444	NA	NA	NA	TCGA_COAD	WT
TCGA_A2_A0CZ_01	NA	NA	NA	NA	NA	NA	NA	NA	NA	NA	NA	1.02537	Invasive_Breast_Carcinoma	BRCA	24	TCGA_BRCA	WT
TCGA_24_2036_01	NA	NA	NA	NA	NA	NA	NA	NA	NA	NA	NA	1.02544	NA	NA	NA	TCGA_OV	Ovarian_tumor
TCGA_CG_4472_01	NA	NA	NA	NA	NA	NA	NA	NA	NA	NA	NA	1.02582	NA	NA	NA	TCGA_STAD	WT
TCGA_B5_A11U_01	2	p.P1377Lfs*2_p.S1344L	NA	1	2	0	1	1	0	UCEC_MSI	Endometrial_Cancer	1.02599	Endometrial_Carcinoma	UCEC	366	TCGA_UCEC	RNAseIIIB_S1344L_biallelic
TCGA_BJ_A0ZA_01	NA	NA	NA	NA	NA	NA	NA	NA	NA	NA	NA	1.02605	Well_Differentiated_Thyroid_Cancer	THCA	10	TCGA_THCA	WT
TCGA_A6_3809_01	NA	NA	NA	NA	NA	NA	NA	NA	NA	NA	NA	1.02688	NA	NA	NA	TCGA_COAD	WT
TCGA_FJ_A871_01	NA	NA	NA	NA	NA	NA	NA	NA	NA	NA	NA	1.02731	Bladder_Urothelial_Carcinoma	BLCA	44	TCGA_BLCA	WT
TCGA_BP_5180_01	NA	NA	NA	NA	NA	NA	NA	NA	NA	NA	NA	1.02762	Renal_Clear_Cell_Carcinoma	KIRC	35	TCGA_KIRC	WT
TCGA_AN_A049_01	NA	NA	NA	NA	NA	NA	NA	NA	NA	NA	NA	1.02788	Invasive_Breast_Carcinoma	BRCA	29	TCGA_BRCA	WT
TCGA_EE_A29B_06	1	p.E1448*	NA	0	1	0	0	1	0	SKCM	Melanoma	1.03002	Melanoma	SKCM	490	TCGA_SKCM	DICER_other
TCGA_DX_A7EF_01	NA	NA	NA	NA	NA	NA	NA	NA	NA	NA	NA	1.0301	Sarcoma	SARC	38	TCGA_SARC	WT
TCGA_BH_A18U_01	NA	NA	NA	NA	NA	NA	NA	NA	NA	NA	NA	1.03016	Invasive_Breast_Carcinoma	BRCA	121	TCGA_BRCA	WT
TCGA_AQ_A04L_01	NA	NA	NA	NA	NA	NA	NA	NA	NA	NA	NA	1.0304	Invasive_Breast_Carcinoma	BRCA	NA	TCGA_BRCA	WT
TCGA_E2_A1LL_01	NA	NA	NA	NA	NA	NA	NA	NA	NA	NA	NA	1.0304	Invasive_Breast_Carcinoma	BRCA	42	TCGA_BRCA	WT
TCGA_09_2051_01	NA	NA	NA	NA	NA	NA	NA	NA	NA	NA	NA	1.03045	Ovarian_Epithelial_Tumor	OV	230	TCGA_OV	Ovarian_tumor
TCGA_C8_A138_01	NA	NA	NA	NA	NA	NA	NA	NA	NA	NA	NA	1.0308	Invasive_Breast_Carcinoma	BRCA	42	TCGA_BRCA	WT
TCGA_AA_3554_01	NA	NA	NA	NA	NA	NA	NA	NA	NA	NA	NA	1.03094	NA	NA	NA	TCGA_COAD	WT
TCGA_25_1871_01	NA	NA	NA	NA	NA	NA	NA	NA	NA	NA	NA	1.03105	Ovarian_Epithelial_Tumor	OV	NA	TCGA_OV	Ovarian_tumor
TCGA_25_2398_01	NA	NA	NA	NA	NA	NA	NA	NA	NA	NA	NA	1.03155	Ovarian_Epithelial_Tumor	OV	180	TCGA_OV	Ovarian_tumor
TCGA_B8_4621_01	NA	NA	NA	NA	NA	NA	NA	NA	NA	NA	NA	1.03249	Renal_Clear_Cell_Carcinoma	KIRC	76	TCGA_KIRC	WT
TCGA_HC_7742_01	NA	NA	NA	NA	NA	NA	NA	NA	NA	NA	NA	1.03318	Prostate_Adenocarcinoma	PRAD	30	TCGA_PRAD	WT
TCGA_V4_A9E8_01	NA	NA	NA	NA	NA	NA	NA	NA	NA	NA	NA	1.03319	Ocular_Melanoma	UVM	10	TCGA_UVM	WT
TCGA_33_4586_01	NA	NA	NA	NA	NA	NA	NA	NA	NA	NA	NA	1.03431	Non_Small_Cell_Lung_Cancer	LUSC	311	TCGA_LUSC	WT
TCGA_E2_A159_01	NA	NA	NA	NA	NA	NA	NA	NA	NA	NA	NA	1.03468	Invasive_Breast_Carcinoma	BRCA	125	TCGA_BRCA	WT
TCGA_AB_2947_03	NA	NA	NA	NA	NA	NA	NA	NA	NA	NA	NA	1.03469	Leukemia	LAML	3	TCGA_LAML	WT
TCGA_BC_A69I_01	NA	NA	NA	NA	NA	NA	NA	NA	NA	NA	NA	1.035	NA	NA	NA	TCGA_LIHC	WT
TCGA_FS_A1ZQ_06	1	p.P19T	HETLOSS	0	0	0	1	0	0	SKCM	Melanoma	1.03528	Melanoma	SKCM	1120	TCGA_SKCM	DICER_other
TCGA_AB_2919_03	NA	NA	NA	NA	NA	NA	NA	NA	NA	NA	NA	1.0354	Leukemia	LAML	14	TCGA_LAML	WT
TCGA_VS_A953_01	NA	NA	NA	NA	NA	NA	NA	NA	NA	NA	NA	1.03571	Cervical_Squamous_Cell_Carcinoma	CESC	321	TCGA_CESC	WT
TCGA_AB_2964_03	NA	NA	NA	NA	NA	NA	NA	NA	NA	NA	NA	1.03628	Leukemia	LAML	14	TCGA_LAML	WT
TCGA_24_1464_01	NA	NA	NA	NA	NA	NA	NA	NA	NA	NA	NA	1.03726	Ovarian_Epithelial_Tumor	OV	55	TCGA_OV	Ovarian_tumor
TCGA_AN_A046_01	1	p.E497A	NA	0	0	0	1	0	0	BRCA_LumA	Breast_Cancer	1.03898	Invasive_Breast_Carcinoma	BRCA	5355	TCGA_BRCA	DICER_other
TCGA_DD_AACS_01	NA	NA	NA	NA	NA	NA	NA	NA	NA	NA	NA	1.0393	Hepatocellular_Carcinoma	LIHC	45	TCGA_LIHC	WT
TCGA_A2_A04P_01	NA	NA	NA	NA	NA	NA	NA	NA	NA	NA	NA	1.03946	Invasive_Breast_Carcinoma	BRCA	124	TCGA_BRCA	WT
TCGA_NA_A4QX_01	NA	NA	NA	NA	NA	NA	NA	NA	NA	NA	NA	1.03966	Endometrial_Carcinoma	UCS	26	TCGA_UCS	WT
TCGA_E2_A15S_01	NA	NA	NA	NA	NA	NA	NA	NA	NA	NA	NA	1.03981	Invasive_Breast_Carcinoma	BRCA	53	TCGA_BRCA	WT
TCGA_A3_3324_01	NA	NA	NA	NA	NA	NA	NA	NA	NA	NA	NA	1.03996	NA	NA	NA	TCGA_KIRC	WT
TCGA_LN_A49O_01	NA	NA	NA	NA	NA	NA	NA	NA	NA	NA	NA	1.03996	Esophageal_Squamous_Cell_Carcinoma	ESCA	59	TCGA_ESCA	WT
TCGA_DU_7018_01	NA	NA	NA	NA	NA	NA	NA	NA	NA	NA	NA	1.04023	Diffuse_Glioma	LGG	34	TCGA_LGG	WT
TCGA_YL_A8S9_01	NA	NA	NA	NA	NA	NA	NA	NA	NA	NA	NA	1.04041	Prostate_Adenocarcinoma	PRAD	29	TCGA_PRAD	WT
TCGA_V4_A9EY_01	NA	NA	NA	NA	NA	NA	NA	NA	NA	NA	NA	1.04059	Ocular_Melanoma	UVM	16	TCGA_UVM	WT
TCGA_AA_3681_01	NA	NA	NA	NA	NA	NA	NA	NA	NA	NA	NA	1.04063	NA	NA	NA	TCGA_COAD	WT
TCGA_BS_A0U8_01	NA	NA	NA	NA	NA	NA	NA	NA	NA	NA	NA	1.04092	Endometrial_Carcinoma	UCEC	419	TCGA_UCEC	WT
TCGA_13_2060_01	NA	NA	NA	NA	NA	NA	NA	NA	NA	NA	NA	1.04153	Ovarian_Epithelial_Tumor	OV	67	TCGA_OV	Ovarian_tumor
TCGA_AC_A3EH_01	NA	NA	NA	NA	NA	NA	NA	NA	NA	NA	NA	1.04181	Invasive_Breast_Carcinoma	BRCA	NA	TCGA_BRCA	WT
TCGA_BH_A0HK_01	NA	NA	NA	NA	NA	NA	NA	NA	NA	NA	NA	1.04226	Invasive_Breast_Carcinoma	BRCA	87	TCGA_BRCA	WT
TCGA_25_1314_01	NA	NA	NA	NA	NA	NA	NA	NA	NA	NA	NA	1.04325	Ovarian_Epithelial_Tumor	OV	79	TCGA_OV	Ovarian_tumor
TCGA_CG_4440_01	NA	NA	NA	NA	NA	NA	NA	NA	NA	NA	NA	1.04339	Esophagogastric_Adenocarcinoma	STAD	117	TCGA_STAD	WT
TCGA_DJ_A3VA_01	NA	NA	NA	NA	NA	NA	NA	NA	NA	NA	NA	1.04447	Well_Differentiated_Thyroid_Cancer	THCA	6	TCGA_THCA	WT
TCGA_DU_5871_01	NA	NA	NA	NA	NA	NA	NA	NA	NA	NA	NA	1.04456	Diffuse_Glioma	LGG	29	TCGA_LGG	WT
TCGA_25_1324_01	NA	NA	NA	NA	NA	NA	NA	NA	NA	NA	NA	1.04562	Ovarian_Epithelial_Tumor	OV	NA	TCGA_OV	Ovarian_tumor
TCGA_AO_A1KR_01	NA	NA	NA	NA	NA	NA	NA	NA	NA	NA	NA	1.04582	Invasive_Breast_Carcinoma	BRCA	64	TCGA_BRCA	WT
TCGA_V4_A9EJ_01	NA	NA	NA	NA	NA	NA	NA	NA	NA	NA	NA	1.04612	Ocular_Melanoma	UVM	21	TCGA_UVM	WT
TCGA_AN_A0G0_01	NA	NA	NA	NA	NA	NA	NA	NA	NA	NA	NA	1.0463	Invasive_Breast_Carcinoma	BRCA	32	TCGA_BRCA	WT
TCGA_D3_A51G_06	NA	NA	NA	NA	NA	NA	NA	NA	NA	NA	NA	1.04758	Melanoma	SKCM	977	TCGA_SKCM	WT
TCGA_13_0768_01	NA	NA	NA	NA	NA	NA	NA	NA	NA	NA	NA	1.04793	Ovarian_Epithelial_Tumor	OV	21	TCGA_OV	Ovarian_tumor
TCGA_24_0979_01	NA	NA	NA	NA	NA	NA	NA	NA	NA	NA	NA	1.04857	NA	NA	NA	TCGA_OV	Ovarian_tumor
TCGA_MU_A5YI_01	NA	NA	NA	NA	NA	NA	NA	NA	NA	NA	NA	1.04896	Cervical_Squamous_Cell_Carcinoma	CESC	61	TCGA_CESC	WT
TCGA_50_5946_02	NA	NA	NA	NA	NA	NA	NA	NA	NA	NA	NA	1.04995	NA	NA	NA	TCGA_LUAD	WT
TCGA_AB_2954_03	NA	NA	NA	NA	NA	NA	NA	NA	NA	NA	NA	1.05005	Leukemia	LAML	18	TCGA_LAML	WT
TCGA_AA_A01R_01	NA	NA	NA	NA	NA	NA	NA	NA	NA	NA	NA	1.0508	NA	NA	NA	TCGA_COAD	WT
TCGA_AG_3584_01	NA	NA	NA	NA	NA	NA	NA	NA	NA	NA	NA	1.05095	NA	NA	NA	TCGA_READ	WT
TCGA_25_1328_01	NA	NA	NA	NA	NA	NA	NA	NA	NA	NA	NA	1.05102	Ovarian_Epithelial_Tumor	OV	32	TCGA_OV	Ovarian_tumor
TCGA_AR_A24P_01	NA	NA	NA	NA	NA	NA	NA	NA	NA	NA	NA	1.0511	Invasive_Breast_Carcinoma	BRCA	21	TCGA_BRCA	WT
TCGA_BP_4768_01	NA	NA	NA	NA	NA	NA	NA	NA	NA	NA	NA	1.05126	NA	NA	NA	TCGA_KIRC	WT
TCGA_29_1707_01	NA	NA	NA	NA	NA	NA	NA	NA	NA	NA	NA	1.05131	Ovarian_Epithelial_Tumor	OV	46	TCGA_OV	Ovarian_tumor
TCGA_D8_A1XL_01	NA	NA	NA	NA	NA	NA	NA	NA	NA	NA	NA	1.05169	Invasive_Breast_Carcinoma	BRCA	89	TCGA_BRCA	WT
TCGA_AB_2839_03	NA	NA	NA	NA	NA	NA	NA	NA	NA	NA	NA	1.05216	Leukemia	LAML	23	TCGA_LAML	WT
TCGA_2Z_A9J6_01	NA	NA	NA	NA	NA	NA	NA	NA	NA	NA	NA	1.05222	Renal_Non_Clear_Cell_Carcinoma	KIRP	52	TCGA_KIRP	WT
TCGA_V3_A9ZY_01	NA	NA	NA	NA	NA	NA	NA	NA	NA	NA	NA	1.05269	Ocular_Melanoma	UVM	14	TCGA_UVM	WT
TCGA_BH_A0BA_01	NA	NA	NA	NA	NA	NA	NA	NA	NA	NA	NA	1.0527	Invasive_Breast_Carcinoma	BRCA	37	TCGA_BRCA	WT
TCGA_29_2414_01	NA	NA	NA	NA	NA	NA	NA	NA	NA	NA	NA	1.05315	NA	NA	NA	TCGA_OV	Ovarian_tumor
TCGA_67_3773_01	NA	NA	NA	NA	NA	NA	NA	NA	NA	NA	NA	1.05332	Non_Small_Cell_Lung_Cancer	LUAD	95	TCGA_LUAD	WT
TCGA_A8_A08J_01	NA	NA	NA	NA	NA	NA	NA	NA	NA	NA	NA	1.05356	Invasive_Breast_Carcinoma	BRCA	36	TCGA_BRCA	WT
TCGA_BR_4294_01	NA	NA	NA	NA	NA	NA	NA	NA	NA	NA	NA	1.05453	Esophagogastric_Adenocarcinoma	STAD	28	TCGA_STAD	WT
TCGA_66_2763_01	NA	NA	NA	NA	NA	NA	NA	NA	NA	NA	NA	1.0549	Non_Small_Cell_Lung_Cancer	LUSC	354	TCGA_LUSC	WT
TCGA_D8_A1Y0_01	NA	NA	NA	NA	NA	NA	NA	NA	NA	NA	NA	1.05667	Invasive_Breast_Carcinoma	BRCA	54	TCGA_BRCA	WT
TCGA_AB_2860_03	NA	NA	NA	NA	NA	NA	NA	NA	NA	NA	NA	1.05677	Leukemia	LAML	27	TCGA_LAML	WT
TCGA_D8_A1XG_01	NA	NA	NA	NA	NA	NA	NA	NA	NA	NA	NA	1.05718	Invasive_Breast_Carcinoma	BRCA	17	TCGA_BRCA	WT
TCGA_B6_A1KN_01	NA	NA	NA	NA	NA	NA	NA	NA	NA	NA	NA	1.05733	Invasive_Breast_Carcinoma	BRCA	58	TCGA_BRCA	WT
TCGA_EL_A4K6_01	NA	NA	NA	NA	NA	NA	NA	NA	NA	NA	NA	1.05796	Well_Differentiated_Thyroid_Cancer	THCA	19	TCGA_THCA	WT
TCGA_D9_A6E9_06	NA	NA	NA	NA	NA	NA	NA	NA	NA	NA	NA	1.05797	Melanoma	SKCM	155	TCGA_SKCM	WT
TCGA_AR_A0TZ_01	NA	NA	NA	NA	NA	NA	NA	NA	NA	NA	NA	1.05817	Invasive_Breast_Carcinoma	BRCA	55	TCGA_BRCA	WT
TCGA_EL_A3GV_01	NA	NA	NA	NA	NA	NA	NA	NA	NA	NA	NA	1.05826	Well_Differentiated_Thyroid_Cancer	THCA	18	TCGA_THCA	WT
TCGA_D9_A3Z3_06	NA	NA	NA	NA	NA	NA	NA	NA	NA	NA	NA	1.05858	Melanoma	SKCM	111	TCGA_SKCM	WT
TCGA_AX_A05Z_01	1	p.F854L	NA	0	0	0	1	0	0	UCEC_POLE	Endometrial_Cancer	1.05864	Endometrial_Carcinoma	UCEC	7318	TCGA_UCEC	DICER_other
TCGA_BR_4256_01	NA	NA	NA	NA	NA	NA	NA	NA	NA	NA	NA	1.05886	Esophagogastric_Adenocarcinoma	STAD	945	TCGA_STAD	WT
TCGA_D3_A1QB_06	NA	NA	NA	NA	NA	NA	NA	NA	NA	NA	NA	1.05927	Melanoma	SKCM	345	TCGA_SKCM	WT
TCGA_E2_A15E_06	NA	NA	NA	NA	NA	NA	NA	NA	NA	NA	NA	1.05934	NA	NA	NA	TCGA_BRCA	WT
TCGA_D8_A1XY_01	NA	NA	NA	NA	NA	NA	NA	NA	NA	NA	NA	1.05939	Invasive_Breast_Carcinoma	BRCA	43	TCGA_BRCA	WT
TCGA_XF_A9SG_01	NA	NA	NA	NA	NA	NA	NA	NA	NA	NA	NA	1.05951	Bladder_Urothelial_Carcinoma	BLCA	173	TCGA_BLCA	WT
TCGA_D3_A8GL_06	NA	NA	NA	NA	NA	NA	NA	NA	NA	NA	NA	1.05996	Melanoma	SKCM	1501	TCGA_SKCM	WT
TCGA_EF_5831_01	NA	NA	NA	NA	NA	NA	NA	NA	NA	NA	NA	1.06032	NA	NA	NA	TCGA_READ	WT
TCGA_HC_8259_01	NA	NA	NA	NA	NA	NA	NA	NA	NA	NA	NA	1.06068	Prostate_Adenocarcinoma	PRAD	44	TCGA_PRAD	WT
TCGA_23_1021_01	NA	NA	NA	NA	NA	NA	NA	NA	NA	NA	NA	1.06069	Ovarian_Epithelial_Tumor	OV	84	NA	Ovarian_tumor
TCGA_D7_A4YX_01	NA	NA	NA	NA	NA	NA	NA	NA	NA	NA	NA	1.06199	Esophagogastric_Adenocarcinoma	STAD	72	TCGA_STAD	WT
TCGA_AA_A02R_01	NA	NA	NA	NA	NA	NA	NA	NA	NA	NA	NA	1.06221	NA	NA	NA	TCGA_COAD	WT
TCGA_25_1870_01	NA	NA	NA	NA	NA	NA	NA	NA	NA	NA	NA	1.063	Ovarian_Epithelial_Tumor	OV	NA	TCGA_OV	Ovarian_tumor
TCGA_44_2656_01	1	p.R935K	NA	0	0	0	1	0	0	LUAD	Non_Small_Cell_Lung_Cancer	1.06303	Non_Small_Cell_Lung_Cancer	LUAD	751	TCGA_LUAD	DICER_other
TCGA_AX_A0J1_01	2	p.Q1783*_p.T993I	NA	0	0	1	1	1	0	UCEC_POLE	Endometrial_Cancer	1.06343	Endometrial_Carcinoma	UCEC	5063	TCGA_UCEC	DICER_other
TCGA_B0_5092_01	NA	NA	NA	NA	NA	NA	NA	NA	NA	NA	NA	1.06356	Renal_Clear_Cell_Carcinoma	KIRC	73	TCGA_KIRC	WT
TCGA_CN_5366_01	NA	NA	NA	NA	NA	NA	NA	NA	NA	NA	NA	1.06392	Head_and_Neck_Squamous_Cell_Carcinoma	HNSC	89	TCGA_HNSC	WT
TCGA_K1_A6RT_01	NA	NA	NA	NA	NA	NA	NA	NA	NA	NA	NA	1.06431	Sarcoma	SARC	52	TCGA_SARC	WT
TCGA_AR_A24O_01	NA	NA	NA	NA	NA	NA	NA	NA	NA	NA	NA	1.0644	Invasive_Breast_Carcinoma	BRCA	20	TCGA_BRCA	WT
TCGA_EY_A1GX_01	NA	NA	NA	NA	NA	NA	NA	NA	NA	NA	NA	1.06499	Endometrial_Carcinoma	UCEC	72	TCGA_UCEC	WT
TCGA_BW_A5NP_01	NA	NA	NA	NA	NA	NA	NA	NA	NA	NA	NA	1.06505	Hepatocellular_Carcinoma	LIHC	71	TCGA_LIHC	WT
TCGA_36_1574_01	NA	NA	NA	NA	NA	NA	NA	NA	NA	NA	NA	1.06575	Ovarian_Epithelial_Tumor	OV	NA	TCGA_OV	Ovarian_tumor
TCGA_RD_A8N2_01	NA	NA	NA	NA	NA	NA	NA	NA	NA	NA	NA	1.06614	Esophagogastric_Adenocarcinoma	STAD	2	TCGA_STAD	WT
TCGA_D1_A0ZP_01	1	p.R1703C	NA	1	0	1	1	0	0	UCEC_CN_high	Endometrial_Cancer	1.06621	Endometrial_Carcinoma	UCEC	32	TCGA_UCEC	RNAseIIIB_hotspot
TCGA_SX_A7SQ_01	NA	NA	NA	NA	NA	NA	NA	NA	NA	NA	NA	1.06648	Renal_Non_Clear_Cell_Carcinoma	KIRP	70	TCGA_KIRP	WT
TCGA_04_1361_01	NA	NA	NA	NA	NA	NA	NA	NA	NA	NA	NA	1.06678	Ovarian_Epithelial_Tumor	OV	118	TCGA_OV	Ovarian_tumor
TCGA_EE_A2A6_06	NA	NA	NA	NA	NA	NA	NA	NA	NA	NA	NA	1.06734	Melanoma	SKCM	378	TCGA_SKCM	WT
TCGA_3B_A9I1_01	NA	NA	NA	NA	NA	NA	NA	NA	NA	NA	NA	1.06741	Sarcoma	SARC	29	TCGA_SARC	WT
TCGA_AB_2997_03	NA	NA	NA	NA	NA	NA	NA	NA	NA	NA	NA	1.06753	Leukemia	LAML	10	TCGA_LAML	WT
TCGA_AO_A12E_01	NA	NA	NA	NA	NA	NA	NA	NA	NA	NA	NA	1.06875	Invasive_Breast_Carcinoma	BRCA	26	TCGA_BRCA	WT
TCGA_DX_A3UB_01	NA	NA	NA	NA	NA	NA	NA	NA	NA	NA	NA	1.0688	Sarcoma	SARC	11	TCGA_SARC	WT
TCGA_60_2713_01	1	p.A1870S	HETLOSS	0	0	0	1	0	0	LUSC	Non_Small_Cell_Lung_Cancer	1.06898	Non_Small_Cell_Lung_Cancer	LUSC	215	TCGA_LUSC	DICER_other
TCGA_CR_7393_01	NA	NA	NA	NA	NA	NA	NA	NA	NA	NA	NA	1.06921	NA	NA	NA	TCGA_HNSC	WT
TCGA_B5_A11V_01	NA	NA	NA	NA	NA	NA	NA	NA	NA	NA	NA	1.06963	Endometrial_Carcinoma	UCEC	56	TCGA_UCEC	WT
TCGA_EM_A3SY_01	NA	NA	NA	NA	NA	NA	NA	NA	NA	NA	NA	1.07001	Well_Differentiated_Thyroid_Cancer	THCA	13	TCGA_THCA	WT
TCGA_EE_A29A_06	NA	NA	NA	NA	NA	NA	NA	NA	NA	NA	NA	1.0701	Melanoma	SKCM	210	TCGA_SKCM	WT
TCGA_AX_A06B_01	NA	NA	NA	NA	NA	NA	NA	NA	NA	NA	NA	1.07046	Endometrial_Carcinoma	UCEC	40	TCGA_UCEC	WT
TCGA_04_1364_01	NA	NA	NA	NA	NA	NA	NA	NA	NA	NA	NA	1.07062	Ovarian_Epithelial_Tumor	OV	NA	TCGA_OV	Ovarian_tumor
TCGA_24_1563_01	NA	NA	NA	NA	NA	NA	NA	NA	NA	NA	NA	1.0708	Ovarian_Epithelial_Tumor	OV	NA	TCGA_OV	Ovarian_tumor
TCGA_BH_A0DK_01	NA	NA	NA	NA	NA	NA	NA	NA	NA	NA	NA	1.07131	Invasive_Breast_Carcinoma	BRCA	84	TCGA_BRCA	WT
TCGA_X6_A7WD_01	NA	NA	NA	NA	NA	NA	NA	NA	NA	NA	NA	1.07146	Sarcoma	SARC	32	TCGA_SARC	WT
TCGA_29_2428_01	NA	NA	NA	NA	NA	NA	NA	NA	NA	NA	NA	1.07171	Ovarian_Epithelial_Tumor	OV	NA	TCGA_OV	Ovarian_tumor
TCGA_A2_A0EX_01	NA	NA	NA	NA	NA	NA	NA	NA	NA	NA	NA	1.07174	Invasive_Breast_Carcinoma	BRCA	27	TCGA_BRCA	WT
TCGA_20_0987_01	NA	NA	NA	NA	NA	NA	NA	NA	NA	NA	NA	1.07227	Ovarian_Epithelial_Tumor	OV	34	TCGA_OV	Ovarian_tumor
TCGA_24_1557_01	NA	NA	NA	NA	NA	NA	NA	NA	NA	NA	NA	1.07267	Ovarian_Epithelial_Tumor	OV	NA	TCGA_OV	Ovarian_tumor
TCGA_AA_3488_01	NA	NA	NA	NA	NA	NA	NA	NA	NA	NA	NA	1.073	NA	NA	NA	TCGA_COAD	WT
TCGA_F9_A7VF_01	NA	NA	NA	NA	NA	NA	NA	NA	NA	NA	NA	1.07314	Renal_Non_Clear_Cell_Carcinoma	KIRP	62	TCGA_KIRP	WT
TCGA_AR_A24X_01	NA	NA	NA	NA	NA	NA	NA	NA	NA	NA	NA	1.07375	Invasive_Breast_Carcinoma	BRCA	27	TCGA_BRCA	WT
TCGA_EB_A4OY_01	NA	NA	NA	NA	NA	NA	NA	NA	NA	NA	NA	1.07388	Melanoma	SKCM	51	TCGA_SKCM	WT
TCGA_AR_A1AS_01	NA	NA	NA	NA	NA	NA	NA	NA	NA	NA	NA	1.07399	Invasive_Breast_Carcinoma	BRCA	28	TCGA_BRCA	WT
TCGA_CH_5788_01	NA	NA	NA	NA	NA	NA	NA	NA	NA	NA	NA	1.07422	Prostate_Adenocarcinoma	PRAD	29	TCGA_PRAD	WT
TCGA_B6_A0RG_01	NA	NA	NA	NA	NA	NA	NA	NA	NA	NA	NA	1.07519	Invasive_Breast_Carcinoma	BRCA	66	TCGA_BRCA	WT
TCGA_E2_A1IF_01	NA	NA	NA	NA	NA	NA	NA	NA	NA	NA	NA	1.07546	Invasive_Breast_Carcinoma	BRCA	17	TCGA_BRCA	WT
TCGA_24_2281_01	NA	NA	NA	NA	NA	NA	NA	NA	NA	NA	NA	1.07662	Ovarian_Epithelial_Tumor	OV	85	TCGA_OV	Ovarian_tumor
TCGA_EM_A3O7_01	NA	NA	NA	NA	NA	NA	NA	NA	NA	NA	NA	1.07668	Well_Differentiated_Thyroid_Cancer	THCA	10	TCGA_THCA	WT
TCGA_DD_A73D_01	NA	NA	NA	NA	NA	NA	NA	NA	NA	NA	NA	1.07734	Hepatocellular_Carcinoma	LIHC	67	TCGA_LIHC	WT
TCGA_AB_2837_03	NA	NA	NA	NA	NA	NA	NA	NA	NA	NA	NA	1.07779	Leukemia	LAML	1	TCGA_LAML	WT
TCGA_BJ_A0ZE_01	NA	NA	NA	NA	NA	NA	NA	NA	NA	NA	NA	1.0782	Well_Differentiated_Thyroid_Cancer	THCA	15	TCGA_THCA	WT
TCGA_DI_A2QT_01	NA	NA	NA	NA	NA	NA	NA	NA	NA	NA	NA	1.07866	Endometrial_Carcinoma	UCEC	22	TCGA_UCEC	WT
TCGA_3N_A9WC_06	NA	NA	NA	NA	NA	NA	NA	NA	NA	NA	NA	1.08002	Melanoma	SKCM	1511	TCGA_SKCM	WT
TCGA_EJ_7218_01	NA	NA	NA	NA	NA	NA	NA	NA	NA	NA	NA	1.08123	Prostate_Adenocarcinoma	PRAD	24	NA	WT
TCGA_04_1646_01	NA	NA	NA	NA	NA	NA	NA	NA	NA	NA	NA	1.0827	Ovarian_Epithelial_Tumor	OV	24	TCGA_OV	Ovarian_tumor
TCGA_AN_A0FV_01	NA	NA	NA	NA	NA	NA	NA	NA	NA	NA	NA	1.08325	Invasive_Breast_Carcinoma	BRCA	79	TCGA_BRCA	WT
TCGA_AG_A02N_01	NA	NA	NA	NA	NA	NA	NA	NA	NA	NA	NA	1.08353	NA	NA	NA	TCGA_READ	WT
TCGA_BH_A0HB_01	NA	NA	NA	NA	NA	NA	NA	NA	NA	NA	NA	1.08371	Invasive_Breast_Carcinoma	BRCA	31	TCGA_BRCA	WT
TCGA_D8_A1JN_01	NA	NA	NA	NA	NA	NA	NA	NA	NA	NA	NA	1.08384	Invasive_Breast_Carcinoma	BRCA	121	TCGA_BRCA	WT
TCGA_AA_3713_01	NA	NA	NA	NA	NA	NA	NA	NA	NA	NA	NA	1.08398	NA	NA	NA	TCGA_COAD	WT
TCGA_EM_A3SX_01	NA	NA	NA	NA	NA	NA	NA	NA	NA	NA	NA	1.0841	Well_Differentiated_Thyroid_Cancer	THCA	26	TCGA_THCA	WT
TCGA_25_2409_01	NA	NA	NA	NA	NA	NA	NA	NA	NA	NA	NA	1.08414	Ovarian_Epithelial_Tumor	OV	28	TCGA_OV	Ovarian_tumor
TCGA_E9_A1RB_01	NA	NA	NA	NA	NA	NA	NA	NA	NA	NA	NA	1.08422	Invasive_Breast_Carcinoma	BRCA	26	TCGA_BRCA	WT
TCGA_AA_3521_01	NA	NA	NA	NA	NA	NA	NA	NA	NA	NA	NA	1.08437	NA	NA	NA	TCGA_COAD	WT
TCGA_A5_A0VQ_01	NA	NA	NA	NA	NA	NA	NA	NA	NA	NA	NA	1.08475	Endometrial_Carcinoma	UCEC	367	TCGA_UCEC	WT
TCGA_G9_6384_01	NA	NA	NA	NA	NA	NA	NA	NA	NA	NA	NA	1.08521	Prostate_Adenocarcinoma	PRAD	21	TCGA_PRAD	WT
TCGA_D3_A3C6_06	NA	NA	NA	NA	NA	NA	NA	NA	NA	NA	NA	1.08604	Melanoma	SKCM	574	TCGA_SKCM	WT
TCGA_EB_A5UN_06	NA	NA	NA	NA	NA	NA	NA	NA	NA	NA	NA	1.08606	Melanoma	SKCM	603	TCGA_SKCM	WT
TCGA_AR_A24V_01	NA	NA	NA	NA	NA	NA	NA	NA	NA	NA	NA	1.08611	Invasive_Breast_Carcinoma	BRCA	20	TCGA_BRCA	WT
TCGA_AA_3854_01	NA	NA	NA	NA	NA	NA	NA	NA	NA	NA	NA	1.08617	NA	NA	NA	TCGA_COAD	WT
TCGA_A1_A0SN_01	NA	NA	NA	NA	NA	NA	NA	NA	NA	NA	NA	1.08623	Invasive_Breast_Carcinoma	BRCA	51	TCGA_BRCA	WT
TCGA_60_2716_01	NA	NA	NA	NA	NA	NA	NA	NA	NA	NA	NA	1.08708	Non_Small_Cell_Lung_Cancer	LUSC	15	TCGA_LUSC	WT
TCGA_20_1682_01	NA	NA	NA	NA	NA	NA	NA	NA	NA	NA	NA	1.08722	Ovarian_Epithelial_Tumor	OV	89	TCGA_OV	Ovarian_tumor
TCGA_CH_5767_01	NA	NA	NA	NA	NA	NA	NA	NA	NA	NA	NA	1.08757	Prostate_Adenocarcinoma	PRAD	35	TCGA_PRAD	WT
TCGA_BH_A0GY_01	NA	NA	NA	NA	NA	NA	NA	NA	NA	NA	NA	1.08787	Invasive_Breast_Carcinoma	BRCA	34	TCGA_BRCA	WT
TCGA_KC_A7F5_01	NA	NA	NA	NA	NA	NA	NA	NA	NA	NA	NA	1.08815	Prostate_Adenocarcinoma	PRAD	29	TCGA_PRAD	WT
TCGA_AB_2959_03	NA	NA	NA	NA	NA	NA	NA	NA	NA	NA	NA	1.08834	Leukemia	LAML	28	TCGA_LAML	WT
TCGA_66_2755_01	NA	NA	NA	NA	NA	NA	NA	NA	NA	NA	NA	1.08853	Non_Small_Cell_Lung_Cancer	LUSC	182	TCGA_LUSC	WT
TCGA_04_1638_01	NA	NA	NA	NA	NA	NA	NA	NA	NA	NA	NA	1.08883	Ovarian_Epithelial_Tumor	OV	51	TCGA_OV	Ovarian_tumor
TCGA_CN_5355_01	NA	NA	NA	NA	NA	NA	NA	NA	NA	NA	NA	1.0889	Head_and_Neck_Squamous_Cell_Carcinoma	HNSC	95	TCGA_HNSC	WT
TCGA_C8_A133_01	NA	NA	NA	NA	NA	NA	NA	NA	NA	NA	NA	1.08911	Invasive_Breast_Carcinoma	BRCA	24	TCGA_BRCA	WT
TCGA_A8_A086_01	NA	NA	NA	NA	NA	NA	NA	NA	NA	NA	NA	1.08967	Invasive_Breast_Carcinoma	BRCA	18	TCGA_BRCA	WT
TCGA_E9_A1RG_01	NA	NA	NA	NA	NA	NA	NA	NA	NA	NA	NA	1.08968	Invasive_Breast_Carcinoma	BRCA	33	TCGA_BRCA	WT
TCGA_20_1686_01	NA	NA	NA	NA	NA	NA	NA	NA	NA	NA	NA	1.09006	Ovarian_Epithelial_Tumor	OV	93	TCGA_OV	Ovarian_tumor
TCGA_61_1918_01	NA	NA	NA	NA	NA	NA	NA	NA	NA	NA	NA	1.09012	Ovarian_Epithelial_Tumor	OV	NA	TCGA_OV	Ovarian_tumor
TCGA_C8_A12W_01	NA	NA	NA	NA	NA	NA	NA	NA	NA	NA	NA	1.0908	Invasive_Breast_Carcinoma	BRCA	51	TCGA_BRCA	WT
TCGA_CN_6017_01	NA	NA	NA	NA	NA	NA	NA	NA	NA	NA	NA	1.09146	Head_and_Neck_Squamous_Cell_Carcinoma	HNSC	2	TCGA_HNSC	WT
TCGA_BG_A0W2_01	NA	NA	NA	NA	NA	NA	NA	NA	NA	NA	NA	1.09157	Endometrial_Carcinoma	UCEC	31	TCGA_UCEC	WT
TCGA_2F_A9KW_01	NA	NA	NA	NA	NA	NA	NA	NA	NA	NA	NA	1.09199	Bladder_Urothelial_Carcinoma	BLCA	92	TCGA_BLCA	WT
TCGA_B0_5402_01	NA	NA	NA	NA	NA	NA	NA	NA	NA	NA	NA	1.09215	Renal_Clear_Cell_Carcinoma	KIRC	53	TCGA_KIRC	WT
TCGA_CN_5359_01	NA	NA	NA	NA	NA	NA	NA	NA	NA	NA	NA	1.09289	Head_and_Neck_Squamous_Cell_Carcinoma	HNSC	133	TCGA_HNSC	WT
TCGA_13_1409_01	NA	NA	NA	NA	NA	NA	NA	NA	NA	NA	NA	1.09291	Ovarian_Epithelial_Tumor	OV	NA	TCGA_OV	Ovarian_tumor
TCGA_E2_A10F_01	NA	NA	NA	NA	NA	NA	NA	NA	NA	NA	NA	1.09364	Invasive_Breast_Carcinoma	BRCA	21	TCGA_BRCA	WT
TCGA_X6_A7W8_01	NA	NA	NA	NA	NA	NA	NA	NA	NA	NA	NA	1.09383	Sarcoma	SARC	53	TCGA_SARC	WT
TCGA_CN_4727_01	NA	NA	NA	NA	NA	NA	NA	NA	NA	NA	NA	1.09412	Head_and_Neck_Squamous_Cell_Carcinoma	HNSC	382	TCGA_HNSC	WT
TCGA_BP_4797_01	NA	NA	NA	NA	NA	NA	NA	NA	NA	NA	NA	1.09517	NA	NA	NA	TCGA_KIRC	WT
TCGA_AR_A0TP_01	NA	NA	NA	NA	NA	NA	NA	NA	NA	NA	NA	1.09567	Invasive_Breast_Carcinoma	BRCA	54	TCGA_BRCA	WT
TCGA_BH_A0HW_01	NA	NA	NA	NA	NA	NA	NA	NA	NA	NA	NA	1.09572	Invasive_Breast_Carcinoma	BRCA	33	TCGA_BRCA	WT
TCGA_FS_A1ZE_06	1	p.R1060C	HETLOSS	0	0	0	1	0	0	SKCM	Melanoma	1.09595	Melanoma	SKCM	117	TCGA_SKCM	DICER_other
TCGA_D8_A1J9_01	NA	NA	NA	NA	NA	NA	NA	NA	NA	NA	NA	1.09606	Invasive_Breast_Carcinoma	BRCA	168	TCGA_BRCA	WT
TCGA_AB_2931_03	NA	NA	NA	NA	NA	NA	NA	NA	NA	NA	NA	1.09614	Leukemia	LAML	16	TCGA_LAML	WT
TCGA_AA_A00U_01	NA	NA	NA	NA	NA	NA	NA	NA	NA	NA	NA	1.09618	NA	NA	NA	TCGA_COAD	WT
TCGA_25_2391_01	NA	NA	NA	NA	NA	NA	NA	NA	NA	NA	NA	1.09741	Ovarian_Epithelial_Tumor	OV	74	TCGA_OV	Ovarian_tumor
TCGA_E9_A1R3_01	NA	NA	NA	NA	NA	NA	NA	NA	NA	NA	NA	1.09756	Invasive_Breast_Carcinoma	BRCA	21	TCGA_BRCA	WT
TCGA_BH_A0DX_01	NA	NA	NA	NA	NA	NA	NA	NA	NA	NA	NA	1.09947	Invasive_Breast_Carcinoma	BRCA	58	TCGA_BRCA	WT
TCGA_BR_A4PE_01	NA	NA	NA	NA	NA	NA	NA	NA	NA	NA	NA	1.10061	Esophagogastric_Adenocarcinoma	STAD	186	TCGA_STAD	WT
TCGA_29_1710_01	1	p.M24V	HETLOSS	0	0	0	1	0	0	OV	Ovarian_Cancer	1.10092	Ovarian_Epithelial_Tumor	OV	42	TCGA_OV	DICER_other
TCGA_24_1849_01	NA	NA	NA	NA	NA	NA	NA	NA	NA	NA	NA	1.10097	Ovarian_Epithelial_Tumor	OV	117	TCGA_OV	Ovarian_tumor
TCGA_DX_A23U_01	NA	NA	NA	NA	NA	NA	NA	NA	NA	NA	NA	1.10101	Sarcoma	SARC	NA	TCGA_SARC	WT
TCGA_C8_A12N_01	NA	NA	NA	NA	NA	NA	NA	NA	NA	NA	NA	1.10113	Invasive_Breast_Carcinoma	BRCA	19	TCGA_BRCA	WT
TCGA_61_2016_01	NA	NA	NA	NA	NA	NA	NA	NA	NA	NA	NA	1.10117	Ovarian_Epithelial_Tumor	OV	31	TCGA_OV	Ovarian_tumor
TCGA_G3_A6UC_01	NA	NA	NA	NA	NA	NA	NA	NA	NA	NA	NA	1.10126	Hepatocellular_Carcinoma	LIHC	108	TCGA_LIHC	WT
TCGA_HE_A5NF_01	NA	NA	NA	NA	NA	NA	NA	NA	NA	NA	NA	1.1022	Renal_Non_Clear_Cell_Carcinoma	KIRP	64	TCGA_KIRP	WT
TCGA_30_1714_01	NA	NA	NA	NA	NA	NA	NA	NA	NA	NA	NA	1.10238	Ovarian_Epithelial_Tumor	OV	69	TCGA_OV	Ovarian_tumor
TCGA_CW_5588_01	NA	NA	NA	NA	NA	NA	NA	NA	NA	NA	NA	1.10254	Renal_Clear_Cell_Carcinoma	KIRC	NA	TCGA_KIRC	WT
TCGA_HC_A6AL_01	NA	NA	NA	NA	NA	NA	NA	NA	NA	NA	NA	1.10259	Prostate_Adenocarcinoma	PRAD	37	TCGA_PRAD	WT
TCGA_29_1705_01	NA	NA	NA	NA	NA	NA	NA	NA	NA	NA	NA	1.10265	Ovarian_Epithelial_Tumor	OV	36	TCGA_OV	Ovarian_tumor
TCGA_24_1923_01	NA	NA	NA	NA	NA	NA	NA	NA	NA	NA	NA	1.10296	NA	NA	NA	TCGA_OV	Ovarian_tumor
TCGA_AN_A0XN_01	NA	NA	NA	NA	NA	NA	NA	NA	NA	NA	NA	1.10382	Invasive_Breast_Carcinoma	BRCA	145	TCGA_BRCA	WT
TCGA_AR_A24K_01	NA	NA	NA	NA	NA	NA	NA	NA	NA	NA	NA	1.10426	Invasive_Breast_Carcinoma	BRCA	27	TCGA_BRCA	WT
TCGA_BS_A0TA_01	NA	NA	NA	NA	NA	NA	NA	NA	NA	NA	NA	1.10486	Endometrial_Carcinoma	UCEC	472	TCGA_UCEC	WT
TCGA_CG_4304_01	NA	NA	NA	NA	NA	NA	NA	NA	NA	NA	NA	1.10519	Esophagogastric_Adenocarcinoma	STAD	58	TCGA_STAD	WT
TCGA_AK_3430_01	NA	NA	NA	NA	NA	NA	NA	NA	NA	NA	NA	1.10545	Renal_Clear_Cell_Carcinoma	KIRC	70	TCGA_KIRC	WT
TCGA_KK_A6E8_01	NA	NA	NA	NA	NA	NA	NA	NA	NA	NA	NA	1.10556	Prostate_Adenocarcinoma	PRAD	37	TCGA_PRAD	WT
TCGA_BR_8686_01	NA	NA	NA	NA	NA	NA	NA	NA	NA	NA	NA	1.10568	Esophagogastric_Adenocarcinoma	STAD	97	TCGA_STAD	WT
TCGA_E7_A6MF_01	NA	NA	NA	NA	NA	NA	NA	NA	NA	NA	NA	1.10592	Bladder_Urothelial_Carcinoma	BLCA	39	TCGA_BLCA	WT
TCGA_AA_A00D_01	NA	NA	NA	NA	NA	NA	NA	NA	NA	NA	NA	1.10595	NA	NA	NA	TCGA_COAD	WT
TCGA_HU_A4G9_01	NA	NA	NA	NA	NA	NA	NA	NA	NA	NA	NA	1.10615	Esophagogastric_Adenocarcinoma	STAD	746	TCGA_STAD	WT
TCGA_B5_A11F_01	NA	NA	NA	NA	NA	NA	NA	NA	NA	NA	NA	1.10633	Endometrial_Carcinoma	UCEC	39	TCGA_UCEC	WT
TCGA_EJ_7317_01	NA	NA	NA	NA	NA	NA	NA	NA	NA	NA	NA	1.10746	Prostate_Adenocarcinoma	PRAD	32	TCGA_PRAD	WT
TCGA_AB_2822_03	NA	NA	NA	NA	NA	NA	NA	NA	NA	NA	NA	1.10815	Leukemia	LAML	17	TCGA_LAML	WT
TCGA_DE_A2OL_01	NA	NA	NA	NA	NA	NA	NA	NA	NA	NA	NA	1.10816	Well_Differentiated_Thyroid_Cancer	THCA	11	TCGA_THCA	WT
TCGA_BP_4994_01	NA	NA	NA	NA	NA	NA	NA	NA	NA	NA	NA	1.10851	Renal_Clear_Cell_Carcinoma	KIRC	16	TCGA_KIRC	WT
TCGA_AR_A2LL_01	NA	NA	NA	NA	NA	NA	NA	NA	NA	NA	NA	1.10859	NA	NA	NA	TCGA_BRCA	WT
TCGA_D3_A2JP_06	NA	NA	NA	NA	NA	NA	NA	NA	NA	NA	NA	1.10868	Melanoma	SKCM	4087	TCGA_SKCM	WT
TCGA_ET_A3BW_01	NA	NA	NA	NA	NA	NA	NA	NA	NA	NA	NA	1.10868	Well_Differentiated_Thyroid_Cancer	THCA	6	TCGA_THCA	WT
TCGA_G9_6364_01	NA	NA	NA	NA	NA	NA	NA	NA	NA	NA	NA	1.10878	Prostate_Adenocarcinoma	PRAD	21	TCGA_PRAD	WT
TCGA_63_5131_01	NA	NA	NA	NA	NA	NA	NA	NA	NA	NA	NA	1.10913	Non_Small_Cell_Lung_Cancer	LUSC	283	TCGA_LUSC	WT
TCGA_5P_A9JU_01	NA	NA	NA	NA	NA	NA	NA	NA	NA	NA	NA	1.10938	Renal_Non_Clear_Cell_Carcinoma	KIRP	76	TCGA_KIRP	WT
TCGA_V5_AASV_01	NA	NA	NA	NA	NA	NA	NA	NA	NA	NA	NA	1.10956	Esophageal_Squamous_Cell_Carcinoma	ESCA	122	TCGA_ESCA	WT
TCGA_CC_A8HU_01	NA	NA	NA	NA	NA	NA	NA	NA	NA	NA	NA	1.10963	Hepatocellular_Carcinoma	LIHC	87	TCGA_LIHC	WT
TCGA_24_2280_01	NA	NA	NA	NA	NA	NA	NA	NA	NA	NA	NA	1.10986	Ovarian_Epithelial_Tumor	OV	185	TCGA_OV	Ovarian_tumor
TCGA_BG_A0W1_01	NA	NA	NA	NA	NA	NA	NA	NA	NA	NA	NA	1.11029	Endometrial_Carcinoma	UCEC	65	TCGA_UCEC	WT
TCGA_BH_A0C3_01	NA	NA	NA	NA	NA	NA	NA	NA	NA	NA	NA	1.11069	Invasive_Breast_Carcinoma	BRCA	10	TCGA_BRCA	WT
TCGA_A3_3363_01	NA	NA	NA	NA	NA	NA	NA	NA	NA	NA	NA	1.11155	Renal_Clear_Cell_Carcinoma	KIRC	42	TCGA_KIRC	WT
TCGA_D8_A27M_01	NA	NA	NA	NA	NA	NA	NA	NA	NA	NA	NA	1.11176	Invasive_Breast_Carcinoma	BRCA	70	TCGA_BRCA	WT
TCGA_A8_A09X_01	NA	NA	NA	NA	NA	NA	NA	NA	NA	NA	NA	1.11205	Invasive_Breast_Carcinoma	BRCA	46	TCGA_BRCA	WT
TCGA_04_1530_01	NA	NA	NA	NA	NA	NA	NA	NA	NA	NA	NA	1.11208	Ovarian_Epithelial_Tumor	OV	NA	TCGA_OV	Ovarian_tumor
TCGA_AO_A1KQ_01	NA	NA	NA	NA	NA	NA	NA	NA	NA	NA	NA	1.11212	Invasive_Breast_Carcinoma	BRCA	NA	TCGA_BRCA	WT
TCGA_BR_4280_01	NA	NA	NA	NA	NA	NA	NA	NA	NA	NA	NA	1.11266	Esophagogastric_Adenocarcinoma	STAD	695	TCGA_STAD	WT
TCGA_B6_A0RM_01	NA	NA	NA	NA	NA	NA	NA	NA	NA	NA	NA	1.11269	Invasive_Breast_Carcinoma	BRCA	27	TCGA_BRCA	WT
TCGA_29_1785_01	NA	NA	NA	NA	NA	NA	NA	NA	NA	NA	NA	1.11279	Ovarian_Epithelial_Tumor	OV	61	TCGA_OV	Ovarian_tumor
TCGA_S9_A7IZ_01	NA	NA	NA	NA	NA	NA	NA	NA	NA	NA	NA	1.11316	Diffuse_Glioma	LGG	28	TCGA_LGG	WT
TCGA_D3_A1Q1_06	NA	NA	NA	NA	NA	NA	NA	NA	NA	NA	NA	1.11319	Melanoma	SKCM	473	TCGA_SKCM	WT
TCGA_A2_A0YI_01	NA	NA	NA	NA	NA	NA	NA	NA	NA	NA	NA	1.11322	Invasive_Breast_Carcinoma	BRCA	12	TCGA_BRCA	WT
TCGA_AA_3831_01	NA	NA	NA	NA	NA	NA	NA	NA	NA	NA	NA	1.11375	NA	NA	NA	TCGA_COAD	WT
TCGA_BF_A5ER_01	NA	NA	NA	NA	NA	NA	NA	NA	NA	NA	NA	1.11377	Melanoma	SKCM	156	TCGA_SKCM	WT
TCGA_AB_2870_03	NA	NA	NA	NA	NA	NA	NA	NA	NA	NA	NA	1.11421	Leukemia	LAML	12	TCGA_LAML	WT
TCGA_CU_A3QU_01	NA	NA	NA	NA	NA	NA	NA	NA	NA	NA	NA	1.11531	Bladder_Urothelial_Carcinoma	BLCA	86	TCGA_BLCA	WT
TCGA_BS_A0UM_01	NA	NA	NA	NA	NA	NA	NA	NA	NA	NA	NA	1.11581	Endometrial_Carcinoma	UCEC	466	TCGA_UCEC	WT
TCGA_AF_2692_01	NA	NA	NA	NA	NA	NA	NA	NA	NA	NA	NA	1.11597	NA	NA	NA	TCGA_READ	WT
TCGA_AB_2952_03	NA	NA	NA	NA	NA	NA	NA	NA	NA	NA	NA	1.11743	Leukemia	LAML	25	TCGA_LAML	WT
TCGA_DX_A3M1_01	NA	NA	NA	NA	NA	NA	NA	NA	NA	NA	NA	1.11758	Sarcoma	SARC	64	TCGA_SARC	WT
TCGA_KK_A7AY_01	NA	NA	NA	NA	NA	NA	NA	NA	NA	NA	NA	1.11776	Prostate_Adenocarcinoma	PRAD	41	TCGA_PRAD	WT
TCGA_DD_AADS_01	NA	NA	NA	NA	NA	NA	NA	NA	NA	NA	NA	1.11776	Hepatocellular_Carcinoma	LIHC	135	TCGA_LIHC	WT
TCGA_A6_5662_01	NA	NA	NA	NA	NA	NA	NA	NA	NA	NA	NA	1.11844	NA	NA	NA	TCGA_COAD	WT
TCGA_WC_A87T_01	NA	NA	NA	NA	NA	NA	NA	NA	NA	NA	NA	1.11866	Ocular_Melanoma	UVM	12	TCGA_UVM	WT
TCGA_EJ_A7NN_01	NA	NA	NA	NA	NA	NA	NA	NA	NA	NA	NA	1.11886	Prostate_Adenocarcinoma	PRAD	32	TCGA_PRAD	WT
TCGA_BF_A5ES_01	NA	NA	NA	NA	NA	NA	NA	NA	NA	NA	NA	1.11894	Melanoma	SKCM	408	TCGA_SKCM	WT
TCGA_CV_7432_01	NA	NA	NA	NA	NA	NA	NA	NA	NA	NA	NA	1.11944	Head_and_Neck_Squamous_Cell_Carcinoma	HNSC	132	TCGA_HNSC	WT
TCGA_DU_6407_01	NA	NA	NA	NA	NA	NA	NA	NA	NA	NA	NA	1.11961	Diffuse_Glioma	LGG	21	TCGA_LGG	WT
TCGA_BH_A0B3_01	NA	NA	NA	NA	NA	NA	NA	NA	NA	NA	NA	1.11967	Invasive_Breast_Carcinoma	BRCA	36	TCGA_BRCA	WT
TCGA_ET_A25N_01	NA	NA	NA	NA	NA	NA	NA	NA	NA	NA	NA	1.11983	NA	NA	NA	TCGA_THCA	WT
TCGA_49_4486_01	NA	NA	NA	NA	NA	NA	NA	NA	NA	NA	NA	1.11992	Non_Small_Cell_Lung_Cancer	LUAD	143	TCGA_LUAD	WT
TCGA_TM_A84I_01	NA	NA	NA	NA	NA	NA	NA	NA	NA	NA	NA	1.11999	Diffuse_Glioma	LGG	34	TCGA_LGG	WT
TCGA_61_2002_01	NA	NA	NA	NA	NA	NA	NA	NA	NA	NA	NA	1.12006	Ovarian_Epithelial_Tumor	OV	44	TCGA_OV	Ovarian_tumor
TCGA_TQ_A7RN_01	NA	NA	NA	NA	NA	NA	NA	NA	NA	NA	NA	1.12009	Diffuse_Glioma	LGG	26	TCGA_LGG	WT
TCGA_EE_A3J4_06	NA	NA	NA	NA	NA	NA	NA	NA	NA	NA	NA	1.12018	Melanoma	SKCM	268	TCGA_SKCM	WT
TCGA_FD_A3SL_01	NA	NA	NA	NA	NA	NA	NA	NA	NA	NA	NA	1.12086	Bladder_Urothelial_Carcinoma	BLCA	199	TCGA_BLCA	WT
TCGA_CZ_5468_01	NA	NA	NA	NA	NA	NA	NA	NA	NA	NA	NA	1.12104	Renal_Clear_Cell_Carcinoma	KIRC	112	TCGA_KIRC	WT
TCGA_55_7903_01	NA	NA	NA	NA	NA	NA	NA	NA	NA	NA	NA	1.12131	Non_Small_Cell_Lung_Cancer	LUAD	137	TCGA_LUAD	WT
TCGA_F2_6880_01	NA	NA	NA	NA	NA	NA	NA	NA	NA	NA	NA	1.12142	Pancreatic_Adenocarcinoma	PAAD	NA	TCGA_PAAD	WT
TCGA_J4_A6M7_01	NA	NA	NA	NA	NA	NA	NA	NA	NA	NA	NA	1.12145	Prostate_Adenocarcinoma	PRAD	12	TCGA_PRAD	WT
TCGA_DX_AB3B_01	NA	NA	NA	NA	NA	NA	NA	NA	NA	NA	NA	1.12191	Sarcoma	SARC	28	TCGA_SARC	WT
TCGA_VP_A87D_01	NA	NA	NA	NA	NA	NA	NA	NA	NA	NA	NA	1.12202	Prostate_Adenocarcinoma	PRAD	51	TCGA_PRAD	WT
TCGA_E7_A678_01	NA	NA	NA	NA	NA	NA	NA	NA	NA	NA	NA	1.12237	Bladder_Urothelial_Carcinoma	BLCA	46	TCGA_BLCA	WT
TCGA_AG_3580_01	NA	NA	NA	NA	NA	NA	NA	NA	NA	NA	NA	1.1225	NA	NA	NA	TCGA_READ	WT
TCGA_EL_A3CL_01	NA	NA	NA	NA	NA	NA	NA	NA	NA	NA	NA	1.12266	Well_Differentiated_Thyroid_Cancer	THCA	7	TCGA_THCA	WT
TCGA_13_0894_01	NA	NA	NA	NA	NA	NA	NA	NA	NA	NA	NA	1.12269	Ovarian_Epithelial_Tumor	OV	107	NA	Ovarian_tumor
TCGA_FP_8209_01	NA	NA	NA	NA	NA	NA	NA	NA	NA	NA	NA	1.1227	Esophagogastric_Adenocarcinoma	STAD	NA	TCGA_STAD	WT
TCGA_D8_A1XM_01	NA	NA	NA	NA	NA	NA	NA	NA	NA	NA	NA	1.12281	Invasive_Breast_Carcinoma	BRCA	44	TCGA_BRCA	WT
TCGA_BR_4255_01	NA	NA	NA	NA	NA	NA	NA	NA	NA	NA	NA	1.12326	Esophagogastric_Adenocarcinoma	STAD	52	TCGA_STAD	WT
TCGA_AN_A0FW_01	NA	NA	NA	NA	NA	NA	NA	NA	NA	NA	NA	1.12367	Invasive_Breast_Carcinoma	BRCA	105	TCGA_BRCA	WT
TCGA_OR_A5JD_01	NA	NA	NA	NA	NA	NA	NA	NA	NA	NA	NA	1.12376	Adrenocortical_Carcinoma	ACC	27	TCGA_ACC	WT
TCGA_BH_A0DL_01	NA	NA	NA	NA	NA	NA	NA	NA	NA	NA	NA	1.12427	Invasive_Breast_Carcinoma	BRCA	50	TCGA_BRCA	WT
TCGA_G3_A25U_01	NA	NA	NA	NA	NA	NA	NA	NA	NA	NA	NA	1.12437	Hepatocellular_Carcinoma	LIHC	95	TCGA_LIHC	WT
TCGA_YL_A8HM_01	NA	NA	NA	NA	NA	NA	NA	NA	NA	NA	NA	1.12482	Prostate_Adenocarcinoma	PRAD	34	TCGA_PRAD	WT
TCGA_DX_A7ET_01	NA	NA	NA	NA	NA	NA	NA	NA	NA	NA	NA	1.12486	Sarcoma	SARC	39	TCGA_SARC	WT
TCGA_AO_A0JA_01	NA	NA	NA	NA	NA	NA	NA	NA	NA	NA	NA	1.12528	Invasive_Breast_Carcinoma	BRCA	20	TCGA_BRCA	WT
TCGA_24_1924_01	NA	NA	NA	NA	NA	NA	NA	NA	NA	NA	NA	1.12557	Ovarian_Epithelial_Tumor	OV	NA	TCGA_OV	Ovarian_tumor
TCGA_A2_A04V_01	NA	NA	NA	NA	NA	NA	NA	NA	NA	NA	NA	1.12571	Invasive_Breast_Carcinoma	BRCA	25	TCGA_BRCA	WT
TCGA_B6_A0RI_01	NA	NA	NA	NA	NA	NA	NA	NA	NA	NA	NA	1.12585	Invasive_Breast_Carcinoma	BRCA	19	TCGA_BRCA	WT
TCGA_44_6145_01	NA	NA	NA	NA	NA	NA	NA	NA	NA	NA	NA	1.126	Non_Small_Cell_Lung_Cancer	LUAD	292	TCGA_LUAD	WT
TCGA_38_4625_01	NA	NA	NA	NA	NA	NA	NA	NA	NA	NA	NA	1.12672	Non_Small_Cell_Lung_Cancer	LUAD	529	TCGA_LUAD	WT
TCGA_B0_4847_01	NA	NA	NA	NA	NA	NA	NA	NA	NA	NA	NA	1.12715	NA	NA	NA	TCGA_KIRC	WT
TCGA_BS_A0TE_01	NA	NA	NA	NA	NA	NA	NA	NA	NA	NA	NA	1.12823	Endometrial_Carcinoma	UCEC	297	TCGA_UCEC	WT
TCGA_B9_7268_01	NA	NA	NA	NA	NA	NA	NA	NA	NA	NA	NA	1.1283	Renal_Non_Clear_Cell_Carcinoma	KIRP	43	TCGA_KIRP	WT
TCGA_F4_6704_01	1	p.S685N	NA	0	0	0	1	0	0	COADREAD_CIN	Colorectal_Cancer	1.12914	NA	NA	NA	TCGA_COAD	DICER_other
TCGA_DD_A39Z_01	NA	NA	NA	NA	NA	NA	NA	NA	NA	NA	NA	1.12953	Hepatocellular_Carcinoma	LIHC	71	TCGA_LIHC	WT
TCGA_BH_A0B4_01	NA	NA	NA	NA	NA	NA	NA	NA	NA	NA	NA	1.12966	Invasive_Breast_Carcinoma	BRCA	65	TCGA_BRCA	WT
TCGA_D8_A1XO_01	NA	NA	NA	NA	NA	NA	NA	NA	NA	NA	NA	1.12971	Invasive_Breast_Carcinoma	BRCA	13	TCGA_BRCA	WT
TCGA_MO_A47R_01	NA	NA	NA	NA	NA	NA	NA	NA	NA	NA	NA	1.13039	Sarcoma	SARC	32	TCGA_SARC	WT
TCGA_ER_A19M_06	NA	NA	NA	NA	NA	NA	NA	NA	NA	NA	NA	1.13066	Melanoma	SKCM	386	TCGA_SKCM	WT
TCGA_XQ_A8TA_01	NA	NA	NA	NA	NA	NA	NA	NA	NA	NA	NA	1.13072	Prostate_Adenocarcinoma	PRAD	106	TCGA_PRAD	WT
TCGA_WE_A8K5_06	NA	NA	NA	NA	NA	NA	NA	NA	NA	NA	NA	1.13088	Melanoma	SKCM	929	TCGA_SKCM	WT
TCGA_09_2054_01	NA	NA	NA	NA	NA	NA	NA	NA	NA	NA	NA	1.13128	Ovarian_Epithelial_Tumor	OV	NA	TCGA_OV	Ovarian_tumor
TCGA_AB_3002_03	NA	NA	NA	NA	NA	NA	NA	NA	NA	NA	NA	1.13186	Leukemia	LAML	22	TCGA_LAML	WT
TCGA_AO_A0JB_01	NA	NA	NA	NA	NA	NA	NA	NA	NA	NA	NA	1.13257	Invasive_Breast_Carcinoma	BRCA	90	TCGA_BRCA	WT
TCGA_ER_A2NE_06	NA	NA	NA	NA	NA	NA	NA	NA	NA	NA	NA	1.1328	Melanoma	SKCM	148	TCGA_SKCM	WT
TCGA_A6_2678_01	NA	NA	NA	NA	NA	NA	NA	NA	NA	NA	NA	1.13286	NA	NA	NA	TCGA_COAD	WT
TCGA_D8_A140_01	NA	NA	NA	NA	NA	NA	NA	NA	NA	NA	NA	1.1331	Invasive_Breast_Carcinoma	BRCA	94	TCGA_BRCA	WT
TCGA_FY_A3W9_01	NA	NA	NA	NA	NA	NA	NA	NA	NA	NA	NA	1.13336	Well_Differentiated_Thyroid_Cancer	THCA	15	TCGA_THCA	WT
TCGA_BH_A1FM_01	NA	NA	NA	NA	NA	NA	NA	NA	NA	NA	NA	1.13355	Invasive_Breast_Carcinoma	BRCA	48	TCGA_BRCA	WT
TCGA_E2_A108_01	NA	NA	NA	NA	NA	NA	NA	NA	NA	NA	NA	1.13387	Invasive_Breast_Carcinoma	BRCA	135	TCGA_BRCA	WT
TCGA_A6_2677_01	NA	NA	NA	NA	NA	NA	NA	NA	NA	NA	NA	1.13388	NA	NA	NA	TCGA_COAD	WT
TCGA_AR_A1AH_01	NA	NA	NA	NA	NA	NA	NA	NA	NA	NA	NA	1.1339	Invasive_Breast_Carcinoma	BRCA	77	TCGA_BRCA	WT
TCGA_BS_A0UF_01	3	p.F960C_p.E732D_p.K222N	NA	0	0	0	3	0	0	UCEC_POLE	Endometrial_Cancer	1.13429	Endometrial_Carcinoma	UCEC	8343	TCGA_UCEC	DICER_other
TCGA_IS_A3K8_01	NA	NA	NA	NA	NA	NA	NA	NA	NA	NA	NA	1.13456	Sarcoma	SARC	13	TCGA_SARC	WT
TCGA_E9_A2JS_01	NA	NA	NA	NA	NA	NA	NA	NA	NA	NA	NA	1.13595	Invasive_Breast_Carcinoma	BRCA	54	TCGA_BRCA	WT
TCGA_DX_A48N_01	NA	NA	NA	NA	NA	NA	NA	NA	NA	NA	NA	1.13603	Sarcoma	SARC	32	TCGA_SARC	WT
TCGA_BH_A0E2_01	NA	NA	NA	NA	NA	NA	NA	NA	NA	NA	NA	1.13618	Invasive_Breast_Carcinoma	BRCA	41	TCGA_BRCA	WT
TCGA_EB_A1NK_01	NA	NA	NA	NA	NA	NA	NA	NA	NA	NA	NA	1.13702	Melanoma	SKCM	294	TCGA_SKCM	WT
TCGA_EE_A182_06	NA	NA	NA	NA	NA	NA	NA	NA	NA	NA	NA	1.13739	Melanoma	SKCM	1205	TCGA_SKCM	WT
TCGA_AB_2865_03	NA	NA	NA	NA	NA	NA	NA	NA	NA	NA	NA	1.13747	Leukemia	LAML	18	TCGA_LAML	WT
TCGA_AP_A0LF_01	NA	NA	NA	NA	NA	NA	NA	NA	NA	NA	NA	1.13802	Endometrial_Carcinoma	UCEC	237	TCGA_UCEC	WT
TCGA_DJ_A4UL_01	NA	NA	NA	NA	NA	NA	NA	NA	NA	NA	NA	1.13821	Well_Differentiated_Thyroid_Cancer	THCA	6	TCGA_THCA	WT
TCGA_AN_A0XU_01	NA	NA	NA	NA	NA	NA	NA	NA	NA	NA	NA	1.13831	Invasive_Breast_Carcinoma	BRCA	112	TCGA_BRCA	WT
TCGA_AG_A002_01	NA	NA	NA	NA	NA	NA	NA	NA	NA	NA	NA	1.13851	NA	NA	NA	TCGA_READ	WT
TCGA_MK_A4N7_01	NA	NA	NA	NA	NA	NA	NA	NA	NA	NA	NA	1.13865	Well_Differentiated_Thyroid_Cancer	THCA	15	TCGA_THCA	WT
TCGA_HD_7831_01	NA	NA	NA	NA	NA	NA	NA	NA	NA	NA	NA	1.13871	Head_and_Neck_Squamous_Cell_Carcinoma	HNSC	33	TCGA_HNSC	WT
TCGA_A7_A4SB_01	NA	NA	NA	NA	NA	NA	NA	NA	NA	NA	NA	1.1401	Invasive_Breast_Carcinoma	BRCA	NA	TCGA_BRCA	WT
TCGA_CJ_4899_01	NA	NA	NA	NA	NA	NA	NA	NA	NA	NA	NA	1.14034	Renal_Clear_Cell_Carcinoma	KIRC	36	TCGA_KIRC	WT
TCGA_B0_5106_01	NA	NA	NA	NA	NA	NA	NA	NA	NA	NA	NA	1.14057	Renal_Clear_Cell_Carcinoma	KIRC	72	TCGA_KIRC	WT
TCGA_C8_A12M_01	NA	NA	NA	NA	NA	NA	NA	NA	NA	NA	NA	1.14129	Invasive_Breast_Carcinoma	BRCA	52	TCGA_BRCA	WT
TCGA_33_4538_01	NA	NA	NA	NA	NA	NA	NA	NA	NA	NA	NA	1.14178	Non_Small_Cell_Lung_Cancer	LUSC	168	TCGA_LUSC	WT
TCGA_29_1774_01	NA	NA	NA	NA	NA	NA	NA	NA	NA	NA	NA	1.1425	Ovarian_Epithelial_Tumor	OV	43	TCGA_OV	Ovarian_tumor
TCGA_BS_A0U5_01	NA	NA	NA	NA	NA	NA	NA	NA	NA	NA	NA	1.14261	Endometrial_Carcinoma	UCEC	58	TCGA_UCEC	WT
TCGA_RC_A7SK_01	NA	NA	NA	NA	NA	NA	NA	NA	NA	NA	NA	1.14324	Hepatocellular_Carcinoma	LIHC	132	TCGA_LIHC	WT
TCGA_30_1862_01	NA	NA	NA	NA	NA	NA	NA	NA	NA	NA	NA	1.14325	Ovarian_Epithelial_Tumor	OV	44	TCGA_OV	Ovarian_tumor
TCGA_A8_A0A9_01	NA	NA	NA	NA	NA	NA	NA	NA	NA	NA	NA	1.14351	Invasive_Breast_Carcinoma	BRCA	52	TCGA_BRCA	WT
TCGA_MR_A520_01	NA	NA	NA	NA	NA	NA	NA	NA	NA	NA	NA	1.14357	Hepatocellular_Carcinoma	LIHC	17	TCGA_LIHC	WT
TCGA_A8_A0A4_01	NA	NA	NA	NA	NA	NA	NA	NA	NA	NA	NA	1.14363	Invasive_Breast_Carcinoma	BRCA	23	TCGA_BRCA	WT
TCGA_BH_A0E6_01	NA	NA	NA	NA	NA	NA	NA	NA	NA	NA	NA	1.14372	Invasive_Breast_Carcinoma	BRCA	68	TCGA_BRCA	WT
TCGA_E2_A153_01	NA	NA	NA	NA	NA	NA	NA	NA	NA	NA	NA	1.14375	Invasive_Breast_Carcinoma	BRCA	22	TCGA_BRCA	WT
TCGA_AG_3726_01	NA	NA	NA	NA	NA	NA	NA	NA	NA	NA	NA	1.14417	NA	NA	NA	TCGA_READ	WT
TCGA_CH_5748_01	NA	NA	NA	NA	NA	NA	NA	NA	NA	NA	NA	1.14433	Prostate_Adenocarcinoma	PRAD	33	TCGA_PRAD	WT
TCGA_A8_A09Z_01	NA	NA	NA	NA	NA	NA	NA	NA	NA	NA	NA	1.14462	Invasive_Breast_Carcinoma	BRCA	1080	TCGA_BRCA	WT
TCGA_EW_A1PD_01	NA	NA	NA	NA	NA	NA	NA	NA	NA	NA	NA	1.14525	Invasive_Breast_Carcinoma	BRCA	69	TCGA_BRCA	WT
TCGA_CN_5374_01	NA	NA	NA	NA	NA	NA	NA	NA	NA	NA	NA	1.14552	Head_and_Neck_Squamous_Cell_Carcinoma	HNSC	129	TCGA_HNSC	WT
TCGA_CN_5367_01	NA	NA	NA	NA	NA	NA	NA	NA	NA	NA	NA	1.14583	Head_and_Neck_Squamous_Cell_Carcinoma	HNSC	90	TCGA_HNSC	WT
TCGA_A7_A4SF_01	NA	NA	NA	NA	NA	NA	NA	NA	NA	NA	NA	1.14613	Invasive_Breast_Carcinoma	BRCA	NA	TCGA_BRCA	WT
TCGA_44_3919_01	NA	NA	NA	NA	NA	NA	NA	NA	NA	NA	NA	1.14655	Non_Small_Cell_Lung_Cancer	LUAD	51	TCGA_LUAD	WT
TCGA_AA_3846_01	NA	NA	NA	NA	NA	NA	NA	NA	NA	NA	NA	1.14688	NA	NA	NA	TCGA_COAD	WT
TCGA_EL_A3CZ_01	NA	NA	NA	NA	NA	NA	NA	NA	NA	NA	NA	1.14692	Well_Differentiated_Thyroid_Cancer	THCA	6	TCGA_THCA	WT
TCGA_66_2754_01	NA	NA	NA	NA	NA	NA	NA	NA	NA	NA	NA	1.14725	Non_Small_Cell_Lung_Cancer	LUSC	320	TCGA_LUSC	WT
TCGA_W3_AA1Q_06	NA	NA	NA	NA	NA	NA	NA	NA	NA	NA	NA	1.14735	Melanoma	SKCM	754	TCGA_SKCM	WT
TCGA_AO_A129_01	NA	NA	NA	NA	NA	NA	NA	NA	NA	NA	NA	1.1474	Invasive_Breast_Carcinoma	BRCA	107	TCGA_BRCA	WT
TCGA_GN_A8LL_06	NA	NA	NA	NA	NA	NA	NA	NA	NA	NA	NA	1.14761	Melanoma	SKCM	46	TCGA_SKCM	WT
TCGA_J8_A4HY_01	NA	NA	NA	NA	NA	NA	NA	NA	NA	NA	NA	1.14837	Well_Differentiated_Thyroid_Cancer	THCA	33	TCGA_THCA	WT
TCGA_AN_A03Y_01	NA	NA	NA	NA	NA	NA	NA	NA	NA	NA	NA	1.14882	Invasive_Breast_Carcinoma	BRCA	27	TCGA_BRCA	WT
TCGA_WE_A8ZR_06	NA	NA	NA	NA	NA	NA	NA	NA	NA	NA	NA	1.14987	NA	NA	NA	TCGA_SKCM	WT
TCGA_BP_5181_01	NA	NA	NA	NA	NA	NA	NA	NA	NA	NA	NA	1.15037	NA	NA	NA	TCGA_KIRC	WT
TCGA_25_2397_01	NA	NA	NA	NA	NA	NA	NA	NA	NA	NA	NA	1.15042	Ovarian_Epithelial_Tumor	OV	120	TCGA_OV	Ovarian_tumor
TCGA_E9_A1R5_01	NA	NA	NA	NA	NA	NA	NA	NA	NA	NA	NA	1.15086	Invasive_Breast_Carcinoma	BRCA	41	TCGA_BRCA	WT
TCGA_VD_A8K7_01	NA	NA	NA	NA	NA	NA	NA	NA	NA	NA	NA	1.15161	Ocular_Melanoma	UVM	4	NA	WT
TCGA_CE_A13K_01	NA	NA	NA	NA	NA	NA	NA	NA	NA	NA	NA	1.15202	Well_Differentiated_Thyroid_Cancer	THCA	8	TCGA_THCA	WT
TCGA_AN_A0AR_01	NA	NA	NA	NA	NA	NA	NA	NA	NA	NA	NA	1.15214	Invasive_Breast_Carcinoma	BRCA	111	TCGA_BRCA	WT
TCGA_MK_A84Z_01	NA	NA	NA	NA	NA	NA	NA	NA	NA	NA	NA	1.15238	Well_Differentiated_Thyroid_Cancer	THCA	17	TCGA_THCA	WT
TCGA_E9_A1N5_01	NA	NA	NA	NA	NA	NA	NA	NA	NA	NA	NA	1.15272	Invasive_Breast_Carcinoma	BRCA	30	TCGA_BRCA	WT
TCGA_66_2793_01	NA	NA	NA	NA	NA	NA	NA	NA	NA	NA	NA	1.15276	Non_Small_Cell_Lung_Cancer	LUSC	271	TCGA_LUSC	WT
TCGA_13_0751_01	NA	NA	NA	NA	NA	NA	NA	NA	NA	NA	NA	1.15297	Ovarian_Epithelial_Tumor	OV	47	TCGA_OV	Ovarian_tumor
TCGA_CR_7383_01	NA	NA	NA	NA	NA	NA	NA	NA	NA	NA	NA	1.15315	Head_and_Neck_Squamous_Cell_Carcinoma	HNSC	102	TCGA_HNSC	WT
TCGA_B0_5707_01	NA	NA	NA	NA	NA	NA	NA	NA	NA	NA	NA	1.15355	Renal_Clear_Cell_Carcinoma	KIRC	27	TCGA_KIRC	WT
TCGA_EM_A3FL_01	NA	NA	NA	NA	NA	NA	NA	NA	NA	NA	NA	1.15358	Well_Differentiated_Thyroid_Cancer	THCA	7	TCGA_THCA	WT
TCGA_V4_A9EO_01	NA	NA	NA	NA	NA	NA	NA	NA	NA	NA	NA	1.15362	Ocular_Melanoma	UVM	13	TCGA_UVM	WT
TCGA_A8_A0AB_01	NA	NA	NA	NA	NA	NA	NA	NA	NA	NA	NA	1.15377	Invasive_Breast_Carcinoma	BRCA	29	TCGA_BRCA	WT
TCGA_AA_3949_01	NA	NA	NA	NA	NA	NA	NA	NA	NA	NA	NA	1.15424	NA	NA	NA	TCGA_COAD	WT
TCGA_RP_A690_06	NA	NA	NA	NA	NA	NA	NA	NA	NA	NA	NA	1.1544	Melanoma	SKCM	15	TCGA_SKCM	WT
TCGA_59_2355_01	NA	NA	NA	NA	NA	NA	NA	NA	NA	NA	NA	1.15448	Ovarian_Epithelial_Tumor	OV	28	TCGA_OV	Ovarian_tumor
TCGA_C8_A12Q_01	NA	NA	NA	NA	NA	NA	NA	NA	NA	NA	NA	1.15459	Invasive_Breast_Carcinoma	BRCA	95	TCGA_BRCA	WT
TCGA_BP_4164_01	NA	NA	NA	NA	NA	NA	NA	NA	NA	NA	NA	1.15481	Renal_Clear_Cell_Carcinoma	KIRC	35	TCGA_KIRC	WT
TCGA_97_7554_01	NA	NA	NA	NA	NA	NA	NA	NA	NA	NA	NA	1.15529	Non_Small_Cell_Lung_Cancer	LUAD	407	TCGA_LUAD	WT
TCGA_BR_7716_01	NA	NA	NA	NA	NA	NA	NA	NA	NA	NA	NA	1.15549	Esophagogastric_Adenocarcinoma	STAD	144	TCGA_STAD	WT
TCGA_E2_A15G_01	NA	NA	NA	NA	NA	NA	NA	NA	NA	NA	NA	1.15565	Invasive_Breast_Carcinoma	BRCA	51	TCGA_BRCA	WT
TCGA_33_4583_01	NA	NA	NA	NA	NA	NA	NA	NA	NA	NA	NA	1.15578	Non_Small_Cell_Lung_Cancer	LUSC	509	TCGA_LUSC	WT
TCGA_D8_A1XS_01	NA	NA	NA	NA	NA	NA	NA	NA	NA	NA	NA	1.15584	Invasive_Breast_Carcinoma	BRCA	22	TCGA_BRCA	WT
TCGA_EB_A97M_01	NA	NA	NA	NA	NA	NA	NA	NA	NA	NA	NA	1.15629	NA	NA	NA	TCGA_SKCM	WT
TCGA_AX_A0IU_01	NA	NA	NA	NA	NA	NA	NA	NA	NA	NA	NA	1.15718	Endometrial_Carcinoma	UCEC	53	TCGA_UCEC	WT
TCGA_AB_2918_03	NA	NA	NA	NA	NA	NA	NA	NA	NA	NA	NA	1.15766	Leukemia	LAML	16	TCGA_LAML	WT
TCGA_5P_A9K0_01	NA	NA	NA	NA	NA	NA	NA	NA	NA	NA	NA	1.15769	Renal_Non_Clear_Cell_Carcinoma	KIRP	75	TCGA_KIRP	WT
TCGA_C8_A12T_01	NA	NA	NA	NA	NA	NA	NA	NA	NA	NA	NA	1.1583	Invasive_Breast_Carcinoma	BRCA	149	TCGA_BRCA	WT
TCGA_M7_A722_01	NA	NA	NA	NA	NA	NA	NA	NA	NA	NA	NA	1.15844	Prostate_Adenocarcinoma	PRAD	31	TCGA_PRAD	WT
TCGA_AA_3524_01	NA	NA	NA	NA	NA	NA	NA	NA	NA	NA	NA	1.15863	NA	NA	NA	TCGA_COAD	WT
TCGA_KK_A8ID_01	NA	NA	NA	NA	NA	NA	NA	NA	NA	NA	NA	1.15883	Prostate_Adenocarcinoma	PRAD	47	TCGA_PRAD	WT
TCGA_DB_5281_01	NA	NA	NA	NA	NA	NA	NA	NA	NA	NA	NA	1.15927	Diffuse_Glioma	LGG	49	TCGA_LGG	WT
TCGA_13_1408_01	NA	NA	NA	NA	NA	NA	NA	NA	NA	NA	NA	1.15988	Ovarian_Epithelial_Tumor	OV	NA	TCGA_OV	Ovarian_tumor
TCGA_XF_A8HB_01	NA	NA	NA	NA	NA	NA	NA	NA	NA	NA	NA	1.16013	Bladder_Urothelial_Carcinoma	BLCA	70	TCGA_BLCA	WT
TCGA_D3_A8GC_06	NA	NA	NA	NA	NA	NA	NA	NA	NA	NA	NA	1.16062	Melanoma	SKCM	684	TCGA_SKCM	WT
TCGA_DU_A5TS_01	NA	NA	NA	NA	NA	NA	NA	NA	NA	NA	NA	1.16112	Diffuse_Glioma	LGG	36	TCGA_LGG	WT
TCGA_D8_A1XJ_01	NA	NA	NA	NA	NA	NA	NA	NA	NA	NA	NA	1.1613	Invasive_Breast_Carcinoma	BRCA	78	TCGA_BRCA	WT
TCGA_LK_A4NW_01	NA	NA	NA	NA	NA	NA	NA	NA	NA	NA	NA	1.16156	Pleural_Mesothelioma	MESO	25	TCGA_MESO	WT
TCGA_EB_A44O_01	NA	NA	NA	NA	NA	NA	NA	NA	NA	NA	NA	1.16195	Melanoma	SKCM	407	TCGA_SKCM	WT
TCGA_A8_A076_01	NA	NA	NA	NA	NA	NA	NA	NA	NA	NA	NA	1.16289	Invasive_Breast_Carcinoma	BRCA	68	TCGA_BRCA	WT
TCGA_EO_A22R_01	2	p.R944Q_p.K2N	NA	0	0	0	2	0	0	UCEC_POLE	Endometrial_Cancer	1.16332	Endometrial_Carcinoma	UCEC	12671	TCGA_UCEC	R944Q
TCGA_AG_3609_01	NA	NA	NA	NA	NA	NA	NA	NA	NA	NA	NA	1.1634	NA	NA	NA	TCGA_READ	WT
TCGA_C5_A1BN_01	NA	NA	NA	NA	NA	NA	NA	NA	NA	NA	NA	1.16381	Cervical_Squamous_Cell_Carcinoma	CESC	60	NA	WT
TCGA_AX_A0IW_01	NA	NA	NA	NA	NA	NA	NA	NA	NA	NA	NA	1.1642	Endometrial_Carcinoma	UCEC	51	TCGA_UCEC	WT
TCGA_2K_A9WE_01	NA	NA	NA	NA	NA	NA	NA	NA	NA	NA	NA	1.16436	Renal_Non_Clear_Cell_Carcinoma	KIRP	53	TCGA_KIRP	WT
TCGA_78_7160_01	NA	NA	NA	NA	NA	NA	NA	NA	NA	NA	NA	1.16503	Non_Small_Cell_Lung_Cancer	LUAD	49	TCGA_LUAD	WT
TCGA_E2_A105_01	NA	NA	NA	NA	NA	NA	NA	NA	NA	NA	NA	1.1653	Invasive_Breast_Carcinoma	BRCA	52	TCGA_BRCA	WT
TCGA_EW_A1OV_01	NA	NA	NA	NA	NA	NA	NA	NA	NA	NA	NA	1.16536	Invasive_Breast_Carcinoma	BRCA	97	TCGA_BRCA	WT
TCGA_AB_2921_03	NA	NA	NA	NA	NA	NA	NA	NA	NA	NA	NA	1.16589	Leukemia	LAML	9	TCGA_LAML	WT
TCGA_A1_A0SI_01	NA	NA	NA	NA	NA	NA	NA	NA	NA	NA	NA	1.16636	Invasive_Breast_Carcinoma	BRCA	175	TCGA_BRCA	WT
TCGA_D1_A0ZR_01	NA	NA	NA	NA	NA	NA	NA	NA	NA	NA	NA	1.1665	Endometrial_Carcinoma	UCEC	51	TCGA_UCEC	WT
TCGA_EU_5907_01	NA	NA	NA	NA	NA	NA	NA	NA	NA	NA	NA	1.16664	Renal_Clear_Cell_Carcinoma	KIRC	43	TCGA_KIRC	WT
TCGA_BP_5192_01	NA	NA	NA	NA	NA	NA	NA	NA	NA	NA	NA	1.16674	Renal_Clear_Cell_Carcinoma	KIRC	44	TCGA_KIRC	WT
TCGA_XK_AAJ3_01	NA	NA	NA	NA	NA	NA	NA	NA	NA	NA	NA	1.16677	NA	NA	NA	TCGA_PRAD	WT
TCGA_A8_A08G_01	NA	NA	NA	NA	NA	NA	NA	NA	NA	NA	NA	1.16683	Invasive_Breast_Carcinoma	BRCA	43	TCGA_BRCA	WT
TCGA_K1_A42W_01	NA	NA	NA	NA	NA	NA	NA	NA	NA	NA	NA	1.16736	Sarcoma	SARC	NA	TCGA_SARC	WT
TCGA_57_1993_01	NA	NA	NA	NA	NA	NA	NA	NA	NA	NA	NA	1.16753	Ovarian_Epithelial_Tumor	OV	87	TCGA_OV	Ovarian_tumor
TCGA_AA_A02Y_01	NA	NA	NA	NA	NA	NA	NA	NA	NA	NA	NA	1.16761	NA	NA	NA	TCGA_COAD	WT
TCGA_AO_A0JC_01	NA	NA	NA	NA	NA	NA	NA	NA	NA	NA	NA	1.16764	Invasive_Breast_Carcinoma	BRCA	135	TCGA_BRCA	WT
TCGA_G9_6343_01	NA	NA	NA	NA	NA	NA	NA	NA	NA	NA	NA	1.16806	Prostate_Adenocarcinoma	PRAD	26	TCGA_PRAD	WT
TCGA_BJ_A0Z9_01	NA	NA	NA	NA	NA	NA	NA	NA	NA	NA	NA	1.16815	Well_Differentiated_Thyroid_Cancer	THCA	18	TCGA_THCA	WT
TCGA_FV_A4ZQ_01	NA	NA	NA	NA	NA	NA	NA	NA	NA	NA	NA	1.16835	Hepatocellular_Carcinoma	LIHC	67	TCGA_LIHC	WT
TCGA_XF_A8HF_01	NA	NA	NA	NA	NA	NA	NA	NA	NA	NA	NA	1.16852	Bladder_Urothelial_Carcinoma	BLCA	144	TCGA_BLCA	WT
TCGA_CJ_4912_01	NA	NA	NA	NA	NA	NA	NA	NA	NA	NA	NA	1.16875	Renal_Clear_Cell_Carcinoma	KIRC	67	TCGA_KIRC	WT
TCGA_13_1481_01	NA	NA	NA	NA	NA	NA	NA	NA	NA	NA	NA	1.16903	Ovarian_Epithelial_Tumor	OV	227	TCGA_OV	Ovarian_tumor
TCGA_BH_A1F8_01	NA	NA	NA	NA	NA	NA	NA	NA	NA	NA	NA	1.16903	Invasive_Breast_Carcinoma	BRCA	124	TCGA_BRCA	WT
TCGA_55_7911_01	NA	NA	NA	NA	NA	NA	NA	NA	NA	NA	NA	1.16911	Non_Small_Cell_Lung_Cancer	LUAD	205	TCGA_LUAD	WT
TCGA_C5_A8XJ_01	NA	NA	NA	NA	NA	NA	NA	NA	NA	NA	NA	1.16915	Cervical_Squamous_Cell_Carcinoma	CESC	275	TCGA_CESC	WT
TCGA_24_1417_01	NA	NA	NA	NA	NA	NA	NA	NA	NA	NA	NA	1.16962	Ovarian_Epithelial_Tumor	OV	78	TCGA_OV	Ovarian_tumor
TCGA_A2_A0EY_01	NA	NA	NA	NA	NA	NA	NA	NA	NA	NA	NA	1.16983	Invasive_Breast_Carcinoma	BRCA	175	TCGA_BRCA	WT
TCGA_VS_A8EJ_01	NA	NA	NA	NA	NA	NA	NA	NA	NA	NA	NA	1.17074	Cervical_Squamous_Cell_Carcinoma	CESC	128	TCGA_CESC	WT
TCGA_E2_A10A_01	NA	NA	NA	NA	NA	NA	NA	NA	NA	NA	NA	1.17177	Invasive_Breast_Carcinoma	BRCA	22	TCGA_BRCA	WT
TCGA_A2_A0T4_01	NA	NA	NA	NA	NA	NA	NA	NA	NA	NA	NA	1.17181	Invasive_Breast_Carcinoma	BRCA	31	TCGA_BRCA	WT
TCGA_AP_A053_01	NA	NA	NA	NA	NA	NA	NA	NA	NA	NA	NA	1.172	NA	NA	NA	TCGA_UCEC	WT
TCGA_25_1323_01	NA	NA	NA	NA	NA	NA	NA	NA	NA	NA	NA	1.17264	Ovarian_Epithelial_Tumor	OV	82	TCGA_OV	Ovarian_tumor
TCGA_D8_A1JA_01	NA	NA	NA	NA	NA	NA	NA	NA	NA	NA	NA	1.17312	Invasive_Breast_Carcinoma	BRCA	785	TCGA_BRCA	WT
TCGA_CF_A27C_01	NA	NA	NA	NA	NA	NA	NA	NA	NA	NA	NA	1.1735	Bladder_Urothelial_Carcinoma	BLCA	131	TCGA_BLCA	WT
TCGA_24_2027_01	NA	NA	NA	NA	NA	NA	NA	NA	NA	NA	NA	1.17388	Ovarian_Epithelial_Tumor	OV	NA	TCGA_OV	Ovarian_tumor
TCGA_BQ_5875_01	NA	NA	NA	NA	NA	NA	NA	NA	NA	NA	NA	1.17431	Renal_Non_Clear_Cell_Carcinoma	KIRP	63	TCGA_KIRP	WT
TCGA_29_1697_01	NA	NA	NA	NA	NA	NA	NA	NA	NA	NA	NA	1.17492	Ovarian_Epithelial_Tumor	OV	31	TCGA_OV	Ovarian_tumor
TCGA_DD_A4NA_01	NA	NA	NA	NA	NA	NA	NA	NA	NA	NA	NA	1.17524	Hepatocellular_Carcinoma	LIHC	28	TCGA_LIHC	WT
TCGA_EE_A3AC_06	NA	NA	NA	NA	NA	NA	NA	NA	NA	NA	NA	1.17566	Melanoma	SKCM	1834	TCGA_SKCM	WT
TCGA_13_0791_01	NA	NA	NA	NA	NA	NA	NA	NA	NA	NA	NA	1.17583	Ovarian_Epithelial_Tumor	OV	93	TCGA_OV	Ovarian_tumor
TCGA_55_7910_01	NA	NA	NA	NA	NA	NA	NA	NA	NA	NA	NA	1.17595	Non_Small_Cell_Lung_Cancer	LUAD	286	TCGA_LUAD	WT
TCGA_D3_A1Q3_06	NA	NA	NA	NA	NA	NA	NA	NA	NA	NA	NA	1.17667	Melanoma	SKCM	1426	TCGA_SKCM	WT
TCGA_DD_AAD6_01	NA	NA	NA	NA	NA	NA	NA	NA	NA	NA	NA	1.17743	Hepatocellular_Carcinoma	LIHC	95	TCGA_LIHC	WT
TCGA_24_1556_01	NA	NA	NA	NA	NA	NA	NA	NA	NA	NA	NA	1.17757	Ovarian_Epithelial_Tumor	OV	NA	TCGA_OV	Ovarian_tumor
TCGA_50_6595_01	NA	NA	NA	NA	NA	NA	NA	NA	NA	NA	NA	1.1776	Non_Small_Cell_Lung_Cancer	LUAD	94	TCGA_LUAD	WT
TCGA_DX_AB3C_01	NA	NA	NA	NA	NA	NA	NA	NA	NA	NA	NA	1.17761	Sarcoma	SARC	20	TCGA_SARC	WT
TCGA_EY_A2OP_01	NA	NA	NA	NA	NA	NA	NA	NA	NA	NA	NA	1.17763	Endometrial_Carcinoma	UCEC	454	TCGA_UCEC	WT
TCGA_HC_A6AS_01	NA	NA	NA	NA	NA	NA	NA	NA	NA	NA	NA	1.17769	Prostate_Adenocarcinoma	PRAD	23	TCGA_PRAD	WT
TCGA_EE_A2GJ_06	NA	NA	NA	NA	NA	NA	NA	NA	NA	NA	NA	1.17792	Melanoma	SKCM	946	TCGA_SKCM	WT
TCGA_BH_A0WA_01	NA	NA	NA	NA	NA	NA	NA	NA	NA	NA	NA	1.178	Invasive_Breast_Carcinoma	BRCA	89	TCGA_BRCA	WT
TCGA_ER_A2NF_01	NA	NA	NA	NA	NA	NA	NA	NA	NA	NA	NA	1.17816	Melanoma	SKCM	53	TCGA_SKCM	WT
TCGA_ET_A3BT_01	NA	NA	NA	NA	NA	NA	NA	NA	NA	NA	NA	1.17853	Well_Differentiated_Thyroid_Cancer	THCA	19	TCGA_THCA	WT
TCGA_AA_A022_01	NA	NA	NA	NA	NA	NA	NA	NA	NA	NA	NA	1.1786	NA	NA	NA	TCGA_COAD	WT
TCGA_G3_A7M5_01	NA	NA	NA	NA	NA	NA	NA	NA	NA	NA	NA	1.17878	Hepatocellular_Carcinoma	LIHC	164	TCGA_LIHC	WT
TCGA_BR_8367_01	NA	NA	NA	NA	NA	NA	NA	NA	NA	NA	NA	1.17915	Esophagogastric_Adenocarcinoma	STAD	54	TCGA_STAD	WT
TCGA_AA_3845_01	NA	NA	NA	NA	NA	NA	NA	NA	NA	NA	NA	1.17947	NA	NA	NA	TCGA_COAD	WT
TCGA_EE_A2MJ_06	1	p.P435S	NA	0	0	0	1	0	0	SKCM	Melanoma	1.17953	Melanoma	SKCM	1703	TCGA_SKCM	DICER_other
TCGA_DK_A3IL_01	NA	NA	NA	NA	NA	NA	NA	NA	NA	NA	NA	1.17985	Bladder_Urothelial_Carcinoma	BLCA	174	TCGA_BLCA	WT
TCGA_70_6722_01	NA	NA	NA	NA	NA	NA	NA	NA	NA	NA	NA	1.18009	Non_Small_Cell_Lung_Cancer	LUSC	277	TCGA_LUSC	WT
TCGA_BR_4183_01	NA	NA	NA	NA	NA	NA	NA	NA	NA	NA	NA	1.1807	Esophagogastric_Adenocarcinoma	STAD	55	TCGA_STAD	WT
TCGA_AA_3534_01	NA	NA	NA	NA	NA	NA	NA	NA	NA	NA	NA	1.18281	NA	NA	NA	TCGA_COAD	WT
TCGA_66_2742_01	NA	NA	NA	NA	NA	NA	NA	NA	NA	NA	NA	1.18292	Non_Small_Cell_Lung_Cancer	LUSC	211	TCGA_LUSC	WT
TCGA_V4_A9F1_01	NA	NA	NA	NA	NA	NA	NA	NA	NA	NA	NA	1.18332	Ocular_Melanoma	UVM	8	TCGA_UVM	WT
TCGA_13_0799_01	NA	NA	NA	NA	NA	NA	NA	NA	NA	NA	NA	1.18406	Ovarian_Epithelial_Tumor	OV	NA	TCGA_OV	Ovarian_tumor
TCGA_CJ_4634_01	NA	NA	NA	NA	NA	NA	NA	NA	NA	NA	NA	1.18519	Renal_Clear_Cell_Carcinoma	KIRC	71	TCGA_KIRC	WT
TCGA_A2_A4RW_01	NA	NA	NA	NA	NA	NA	NA	NA	NA	NA	NA	1.18529	Invasive_Breast_Carcinoma	BRCA	NA	TCGA_BRCA	WT
TCGA_AG_3878_01	NA	NA	NA	NA	NA	NA	NA	NA	NA	NA	NA	1.18604	NA	NA	NA	TCGA_READ	WT
TCGA_ZF_A9RF_01	NA	NA	NA	NA	NA	NA	NA	NA	NA	NA	NA	1.18622	Bladder_Urothelial_Carcinoma	BLCA	229	TCGA_BLCA	WT
TCGA_SH_A7BH_01	NA	NA	NA	NA	NA	NA	NA	NA	NA	NA	NA	1.18628	Pleural_Mesothelioma	MESO	43	TCGA_MESO	WT
TCGA_04_1654_01	NA	NA	NA	NA	NA	NA	NA	NA	NA	NA	NA	1.18657	NA	NA	NA	TCGA_OV	Ovarian_tumor
TCGA_BH_A1FG_01	NA	NA	NA	NA	NA	NA	NA	NA	NA	NA	NA	1.18714	Invasive_Breast_Carcinoma	BRCA	17	TCGA_BRCA	WT
TCGA_24_2289_01	NA	NA	NA	NA	NA	NA	NA	NA	NA	NA	NA	1.18721	Ovarian_Epithelial_Tumor	OV	167	TCGA_OV	Ovarian_tumor
TCGA_D3_A51J_06	NA	NA	NA	NA	NA	NA	NA	NA	NA	NA	NA	1.18729	Melanoma	SKCM	380	TCGA_SKCM	WT
TCGA_61_1914_01	NA	NA	NA	NA	NA	NA	NA	NA	NA	NA	NA	1.18744	Ovarian_Epithelial_Tumor	OV	113	TCGA_OV	Ovarian_tumor
TCGA_AG_A01Y_01	NA	NA	NA	NA	NA	NA	NA	NA	NA	NA	NA	1.18761	NA	NA	NA	TCGA_READ	WT
TCGA_EL_A3H3_01	NA	NA	NA	NA	NA	NA	NA	NA	NA	NA	NA	1.18769	Well_Differentiated_Thyroid_Cancer	THCA	1	TCGA_THCA	WT
TCGA_WE_A8ZT_06	NA	NA	NA	NA	NA	NA	NA	NA	NA	NA	NA	1.18823	Melanoma	SKCM	383	TCGA_SKCM	WT
TCGA_WE_A8ZY_06	NA	NA	NA	NA	NA	NA	NA	NA	NA	NA	NA	1.18848	Melanoma	SKCM	195	TCGA_SKCM	WT
TCGA_G3_AAV5_01	NA	NA	NA	NA	NA	NA	NA	NA	NA	NA	NA	1.1897	Hepatocellular_Carcinoma	LIHC	75	TCGA_LIHC	WT
TCGA_24_1463_01	NA	NA	NA	NA	NA	NA	NA	NA	NA	NA	NA	1.1898	Ovarian_Epithelial_Tumor	OV	65	TCGA_OV	Ovarian_tumor
TCGA_23_2081_01	NA	NA	NA	NA	NA	NA	NA	NA	NA	NA	NA	1.19019	Ovarian_Epithelial_Tumor	OV	61	TCGA_OV	Ovarian_tumor
TCGA_ED_A8O6_01	NA	NA	NA	NA	NA	NA	NA	NA	NA	NA	NA	1.19034	Hepatocellular_Carcinoma	LIHC	61	TCGA_LIHC	WT
TCGA_EW_A1PG_01	NA	NA	NA	NA	NA	NA	NA	NA	NA	NA	NA	1.19041	Invasive_Breast_Carcinoma	BRCA	9	TCGA_BRCA	WT
TCGA_AP_A0L8_01	NA	NA	NA	NA	NA	NA	NA	NA	NA	NA	NA	1.19058	Endometrial_Carcinoma	UCEC	59	TCGA_UCEC	WT
TCGA_AB_2862_03	NA	NA	NA	NA	NA	NA	NA	NA	NA	NA	NA	1.19081	Leukemia	LAML	19	TCGA_LAML	WT
TCGA_AQ_A54N_01	NA	NA	NA	NA	NA	NA	NA	NA	NA	NA	NA	1.19088	Invasive_Breast_Carcinoma	BRCA	NA	TCGA_BRCA	WT
TCGA_61_2003_01	NA	NA	NA	NA	NA	NA	NA	NA	NA	NA	NA	1.19145	Ovarian_Epithelial_Tumor	OV	96	TCGA_OV	Ovarian_tumor
TCGA_B0_4815_01	NA	NA	NA	NA	NA	NA	NA	NA	NA	NA	NA	1.19189	Renal_Clear_Cell_Carcinoma	KIRC	59	TCGA_KIRC	WT
TCGA_XR_A8TC_01	NA	NA	NA	NA	NA	NA	NA	NA	NA	NA	NA	1.19244	NA	NA	NA	TCGA_LIHC	WT
TCGA_OY_A56Q_01	NA	NA	NA	NA	NA	NA	NA	NA	NA	NA	NA	1.19279	Ovarian_Epithelial_Tumor	OV	50	TCGA_OV	Ovarian_tumor
TCGA_E2_A15K_06	NA	NA	NA	NA	NA	NA	NA	NA	NA	NA	NA	1.19293	NA	NA	NA	TCGA_BRCA	WT
TCGA_EE_A180_06	NA	NA	NA	NA	NA	NA	NA	NA	NA	NA	NA	1.19298	Melanoma	SKCM	439	TCGA_SKCM	WT
TCGA_C8_A137_01	NA	NA	NA	NA	NA	NA	NA	NA	NA	NA	NA	1.19308	Invasive_Breast_Carcinoma	BRCA	40	TCGA_BRCA	WT
TCGA_A5_A7WJ_01	NA	NA	NA	NA	NA	NA	NA	NA	NA	NA	NA	1.19328	NA	NA	NA	TCGA_UCEC	WT
TCGA_B6_A0RT_01	NA	NA	NA	NA	NA	NA	NA	NA	NA	NA	NA	1.19351	Invasive_Breast_Carcinoma	BRCA	55	TCGA_BRCA	WT
TCGA_DX_A1L3_01	NA	NA	NA	NA	NA	NA	NA	NA	NA	NA	NA	1.19417	Sarcoma	SARC	NA	TCGA_SARC	WT
TCGA_B8_4154_01	NA	NA	NA	NA	NA	NA	NA	NA	NA	NA	NA	1.19461	Renal_Clear_Cell_Carcinoma	KIRC	47	TCGA_KIRC	WT
TCGA_E9_A1NI_01	NA	NA	NA	NA	NA	NA	NA	NA	NA	NA	NA	1.19481	Invasive_Breast_Carcinoma	BRCA	31	TCGA_BRCA	WT
TCGA_69_7764_01	NA	NA	NA	NA	NA	NA	NA	NA	NA	NA	NA	1.19531	Non_Small_Cell_Lung_Cancer	LUAD	78	TCGA_LUAD	WT
TCGA_AA_3667_01	NA	NA	NA	NA	NA	NA	NA	NA	NA	NA	NA	1.19544	NA	NA	NA	TCGA_COAD	WT
TCGA_AX_A2HK_01	NA	NA	NA	NA	NA	NA	NA	NA	NA	NA	NA	1.19567	Endometrial_Carcinoma	UCEC	61	TCGA_UCEC	WT
TCGA_DK_A1AB_01	NA	NA	NA	NA	NA	NA	NA	NA	NA	NA	NA	1.19617	Bladder_Urothelial_Carcinoma	BLCA	173	TCGA_BLCA	WT
TCGA_E9_A1N6_01	NA	NA	NA	NA	NA	NA	NA	NA	NA	NA	NA	1.19631	Invasive_Breast_Carcinoma	BRCA	NA	TCGA_BRCA	WT
TCGA_EW_A1IY_01	NA	NA	NA	NA	NA	NA	NA	NA	NA	NA	NA	1.19645	Invasive_Breast_Carcinoma	BRCA	27	TCGA_BRCA	WT
TCGA_24_1928_01	NA	NA	NA	NA	NA	NA	NA	NA	NA	NA	NA	1.19683	Ovarian_Epithelial_Tumor	OV	NA	TCGA_OV	Ovarian_tumor
TCGA_EE_A3AD_06	1	p.R758M	NA	0	0	0	1	0	0	SKCM	Melanoma	1.19691	Melanoma	SKCM	1569	TCGA_SKCM	DICER_other
TCGA_A3_3385_01	NA	NA	NA	NA	NA	NA	NA	NA	NA	NA	NA	1.19721	Renal_Clear_Cell_Carcinoma	KIRC	55	TCGA_KIRC	WT
TCGA_69_7765_01	NA	NA	NA	NA	NA	NA	NA	NA	NA	NA	NA	1.19725	Non_Small_Cell_Lung_Cancer	LUAD	543	TCGA_LUAD	WT
TCGA_A6_3810_01	NA	NA	NA	NA	NA	NA	NA	NA	NA	NA	NA	1.19741	NA	NA	NA	TCGA_COAD	WT
TCGA_CW_5590_01	NA	NA	NA	NA	NA	NA	NA	NA	NA	NA	NA	1.19797	NA	NA	NA	TCGA_KIRC	WT
TCGA_DE_A0Y2_01	NA	NA	NA	NA	NA	NA	NA	NA	NA	NA	NA	1.19806	Well_Differentiated_Thyroid_Cancer	THCA	16	TCGA_THCA	WT
TCGA_W5_AA39_01	2	p.S1344L_p.S1344T	NA	2	2	0	2	0	0	CHOL	Hepatobiliary_Cancer	1.19865	Cholangiocarcinoma	CHOL	634	TCGA_CHOL	RNAseIIIB_S1344L_biallelic
TCGA_3B_A9HX_01	NA	NA	NA	NA	NA	NA	NA	NA	NA	NA	NA	1.1989	Sarcoma	SARC	39	TCGA_SARC	WT
TCGA_GN_A26D_06	NA	NA	NA	NA	NA	NA	NA	NA	NA	NA	NA	1.199	Melanoma	SKCM	618	TCGA_SKCM	WT
TCGA_KK_A8II_01	NA	NA	NA	NA	NA	NA	NA	NA	NA	NA	NA	1.19913	Prostate_Adenocarcinoma	PRAD	29	TCGA_PRAD	WT
TCGA_B6_A0RV_01	NA	NA	NA	NA	NA	NA	NA	NA	NA	NA	NA	1.19974	Invasive_Breast_Carcinoma	BRCA	36	TCGA_BRCA	WT
TCGA_AK_3456_01	NA	NA	NA	NA	NA	NA	NA	NA	NA	NA	NA	1.20043	Renal_Clear_Cell_Carcinoma	KIRC	25	TCGA_KIRC	WT
TCGA_B2_4099_01	NA	NA	NA	NA	NA	NA	NA	NA	NA	NA	NA	1.20077	Renal_Clear_Cell_Carcinoma	KIRC	59	TCGA_KIRC	WT
TCGA_BH_A0E0_01	NA	NA	NA	NA	NA	NA	NA	NA	NA	NA	NA	1.20085	Invasive_Breast_Carcinoma	BRCA	31	TCGA_BRCA	WT
TCGA_V1_A8WV_01	NA	NA	NA	NA	NA	NA	NA	NA	NA	NA	NA	1.20118	Prostate_Adenocarcinoma	PRAD	38	TCGA_PRAD	WT
TCGA_N1_A6IA_01	NA	NA	NA	NA	NA	NA	NA	NA	NA	NA	NA	1.2013	Sarcoma	SARC	31	TCGA_SARC	WT
TCGA_JW_A5VK_01	NA	NA	NA	NA	NA	NA	NA	NA	NA	NA	NA	1.20136	Cervical_Squamous_Cell_Carcinoma	CESC	39	TCGA_CESC	WT
TCGA_B6_A0I2_01	NA	NA	NA	NA	NA	NA	NA	NA	NA	NA	NA	1.20176	Invasive_Breast_Carcinoma	BRCA	53	TCGA_BRCA	WT
TCGA_EJ_5496_01	NA	NA	NA	NA	NA	NA	NA	NA	NA	NA	NA	1.2019	Prostate_Adenocarcinoma	PRAD	32	TCGA_PRAD	WT
TCGA_LN_A7HW_01	NA	NA	NA	NA	NA	NA	NA	NA	NA	NA	NA	1.20275	Esophageal_Squamous_Cell_Carcinoma	ESCA	81	TCGA_ESCA	WT
TCGA_D9_A6EA_06	NA	NA	NA	NA	NA	NA	NA	NA	NA	NA	NA	1.20279	Melanoma	SKCM	537	TCGA_SKCM	WT
TCGA_AR_A0U4_01	NA	NA	NA	NA	NA	NA	NA	NA	NA	NA	NA	1.20372	Invasive_Breast_Carcinoma	BRCA	144	TCGA_BRCA	WT
TCGA_A4_A5XZ_01	NA	NA	NA	NA	NA	NA	NA	NA	NA	NA	NA	1.20377	Renal_Non_Clear_Cell_Carcinoma	KIRP	61	TCGA_KIRP	WT
TCGA_WN_AB4C_01	NA	NA	NA	NA	NA	NA	NA	NA	NA	NA	NA	1.20389	Renal_Non_Clear_Cell_Carcinoma	KIRP	79	TCGA_KIRP	WT
TCGA_A1_A0SJ_01	NA	NA	NA	NA	NA	NA	NA	NA	NA	NA	NA	1.20444	Invasive_Breast_Carcinoma	BRCA	31	TCGA_BRCA	WT
TCGA_QQ_A8VF_01	NA	NA	NA	NA	NA	NA	NA	NA	NA	NA	NA	1.20457	Sarcoma	SARC	740	TCGA_SARC	WT
TCGA_D8_A1JC_01	NA	NA	NA	NA	NA	NA	NA	NA	NA	NA	NA	1.20472	Invasive_Breast_Carcinoma	BRCA	75	TCGA_BRCA	WT
TCGA_XJ_A9DX_01	NA	NA	NA	NA	NA	NA	NA	NA	NA	NA	NA	1.20501	Prostate_Adenocarcinoma	PRAD	60	TCGA_PRAD	WT
TCGA_VD_A8KL_01	NA	NA	NA	NA	NA	NA	NA	NA	NA	NA	NA	1.20501	Ocular_Melanoma	UVM	20	TCGA_UVM	WT
TCGA_KO_8403_01	NA	NA	NA	NA	NA	NA	NA	NA	NA	NA	NA	1.20525	Renal_Non_Clear_Cell_Carcinoma	KICH	21	TCGA_KICH	WT
TCGA_A8_A09A_01	NA	NA	NA	NA	NA	NA	NA	NA	NA	NA	NA	1.2055	Invasive_Breast_Carcinoma	BRCA	204	TCGA_BRCA	WT
TCGA_D8_A27R_01	NA	NA	NA	NA	NA	NA	NA	NA	NA	NA	NA	1.20565	Invasive_Breast_Carcinoma	BRCA	34	TCGA_BRCA	WT
TCGA_A3_3347_01	NA	NA	NA	NA	NA	NA	NA	NA	NA	NA	NA	1.2057	Renal_Clear_Cell_Carcinoma	KIRC	32	TCGA_KIRC	WT
TCGA_A8_A093_01	NA	NA	NA	NA	NA	NA	NA	NA	NA	NA	NA	1.20587	Invasive_Breast_Carcinoma	BRCA	87	TCGA_BRCA	WT
TCGA_VP_A87H_01	NA	NA	NA	NA	NA	NA	NA	NA	NA	NA	NA	1.20656	Prostate_Adenocarcinoma	PRAD	27	TCGA_PRAD	WT
TCGA_24_1470_01	NA	NA	NA	NA	NA	NA	NA	NA	NA	NA	NA	1.2066	Ovarian_Epithelial_Tumor	OV	62	TCGA_OV	Ovarian_tumor
TCGA_VN_A943_01	NA	NA	NA	NA	NA	NA	NA	NA	NA	NA	NA	1.20662	Prostate_Adenocarcinoma	PRAD	22	TCGA_PRAD	WT
TCGA_A6_2686_01	NA	NA	NA	NA	NA	NA	NA	NA	NA	NA	NA	1.2069	NA	NA	NA	TCGA_COAD	WT
TCGA_AR_A1AN_01	NA	NA	NA	NA	NA	NA	NA	NA	NA	NA	NA	1.20721	Invasive_Breast_Carcinoma	BRCA	25	TCGA_BRCA	WT
TCGA_D1_A0ZU_01	NA	NA	NA	NA	NA	NA	NA	NA	NA	NA	NA	1.20747	Endometrial_Carcinoma	UCEC	32	TCGA_UCEC	WT
TCGA_BP_4756_01	NA	NA	NA	NA	NA	NA	NA	NA	NA	NA	NA	1.2086	Renal_Clear_Cell_Carcinoma	KIRC	NA	TCGA_KIRC	WT
TCGA_TM_A84M_01	NA	NA	NA	NA	NA	NA	NA	NA	NA	NA	NA	1.20867	Diffuse_Glioma	LGG	26	TCGA_LGG	WT
TCGA_A2_A0EU_01	NA	NA	NA	NA	NA	NA	NA	NA	NA	NA	NA	1.20868	Invasive_Breast_Carcinoma	BRCA	43	TCGA_BRCA	WT
TCGA_W3_AA1V_06	1	p.S735G	HETLOSS	0	0	0	1	0	0	SKCM	Melanoma	1.20944	Melanoma	SKCM	4470	NA	DICER_other
TCGA_AB_2913_03	NA	NA	NA	NA	NA	NA	NA	NA	NA	NA	NA	1.20944	Leukemia	LAML	22	TCGA_LAML	WT
TCGA_66_2734_01	NA	NA	NA	NA	NA	NA	NA	NA	NA	NA	NA	1.20952	Non_Small_Cell_Lung_Cancer	LUSC	496	TCGA_LUSC	WT
TCGA_HR_A2OH_06	NA	NA	NA	NA	NA	NA	NA	NA	NA	NA	NA	1.2098	Melanoma	SKCM	117	TCGA_SKCM	WT
TCGA_E2_A14Q_01	NA	NA	NA	NA	NA	NA	NA	NA	NA	NA	NA	1.20991	Invasive_Breast_Carcinoma	BRCA	26	TCGA_BRCA	WT
TCGA_61_2098_01	NA	NA	NA	NA	NA	NA	NA	NA	NA	NA	NA	1.2102	Ovarian_Epithelial_Tumor	OV	NA	TCGA_OV	Ovarian_tumor
TCGA_AA_3972_01	NA	NA	NA	NA	NA	NA	NA	NA	NA	NA	NA	1.2103	NA	NA	NA	TCGA_COAD	WT
TCGA_A8_A09N_01	NA	NA	NA	NA	NA	NA	NA	NA	NA	NA	NA	1.21032	Invasive_Breast_Carcinoma	BRCA	58	TCGA_BRCA	WT
TCGA_EA_A1QS_01	NA	NA	NA	NA	NA	NA	NA	NA	NA	NA	NA	1.21037	Cervical_Squamous_Cell_Carcinoma	CESC	58	TCGA_CESC	WT
TCGA_HZ_7924_01	NA	NA	NA	NA	NA	NA	NA	NA	NA	NA	NA	1.21124	Pancreatic_Adenocarcinoma	PAAD	1	TCGA_PAAD	WT
TCGA_61_1910_01	NA	NA	NA	NA	NA	NA	NA	NA	NA	NA	NA	1.21124	Ovarian_Epithelial_Tumor	OV	85	TCGA_OV	Ovarian_tumor
TCGA_B9_A5W8_01	NA	NA	NA	NA	NA	NA	NA	NA	NA	NA	NA	1.2116	Renal_Non_Clear_Cell_Carcinoma	KIRP	38	TCGA_KIRP	WT
TCGA_DA_A95Y_06	NA	NA	NA	NA	NA	NA	NA	NA	NA	NA	NA	1.21257	Melanoma	SKCM	368	TCGA_SKCM	WT
TCGA_B6_A40C_01	NA	NA	NA	NA	NA	NA	NA	NA	NA	NA	NA	1.21286	Invasive_Breast_Carcinoma	BRCA	33	TCGA_BRCA	WT
TCGA_KN_8418_01	NA	NA	NA	NA	NA	NA	NA	NA	NA	NA	NA	1.21353	Renal_Non_Clear_Cell_Carcinoma	KICH	13	TCGA_KICH	WT
TCGA_CN_4740_01	NA	NA	NA	NA	NA	NA	NA	NA	NA	NA	NA	1.21358	Head_and_Neck_Squamous_Cell_Carcinoma	HNSC	130	TCGA_HNSC	WT
TCGA_AN_A03X_01	NA	NA	NA	NA	NA	NA	NA	NA	NA	NA	NA	1.21364	Invasive_Breast_Carcinoma	BRCA	34	TCGA_BRCA	WT
TCGA_CR_5247_01	NA	NA	NA	NA	NA	NA	NA	NA	NA	NA	NA	1.21438	Head_and_Neck_Squamous_Cell_Carcinoma	HNSC	66	TCGA_HNSC	WT
TCGA_AO_A1KP_01	NA	NA	NA	NA	NA	NA	NA	NA	NA	NA	NA	1.21442	Invasive_Breast_Carcinoma	BRCA	16	TCGA_BRCA	WT
TCGA_A2_A0YD_01	NA	NA	NA	NA	NA	NA	NA	NA	NA	NA	NA	1.21537	Invasive_Breast_Carcinoma	BRCA	53	TCGA_BRCA	WT
TCGA_WB_A81I_01	NA	NA	NA	NA	NA	NA	NA	NA	NA	NA	NA	1.21637	Pheochromocytoma	PCPG	10	TCGA_PCPG	WT
TCGA_FS_A1ZY_06	NA	NA	NA	NA	NA	NA	NA	NA	NA	NA	NA	1.21687	Melanoma	SKCM	108	TCGA_SKCM	WT
TCGA_V4_A9EF_01	NA	NA	NA	NA	NA	NA	NA	NA	NA	NA	NA	1.21713	Ocular_Melanoma	UVM	8	TCGA_UVM	WT
TCGA_B8_A54G_01	NA	NA	NA	NA	NA	NA	NA	NA	NA	NA	NA	1.21753	Renal_Clear_Cell_Carcinoma	KIRC	38	TCGA_KIRC	WT
TCGA_YS_A95B_01	NA	NA	NA	NA	NA	NA	NA	NA	NA	NA	NA	1.21778	Pleural_Mesothelioma	MESO	14	TCGA_MESO	WT
TCGA_05_4426_01	NA	NA	NA	NA	NA	NA	NA	NA	NA	NA	NA	1.21792	Non_Small_Cell_Lung_Cancer	LUAD	44	TCGA_LUAD	WT
TCGA_BH_A0H7_01	NA	NA	NA	NA	NA	NA	NA	NA	NA	NA	NA	1.21936	Invasive_Breast_Carcinoma	BRCA	52	TCGA_BRCA	WT
TCGA_79_5596_01	NA	NA	NA	NA	NA	NA	NA	NA	NA	NA	NA	1.2196	Non_Small_Cell_Lung_Cancer	LUSC	177	TCGA_LUSC	WT
TCGA_BF_A1PU_01	1	p.G1136C	NA	0	0	0	1	0	0	NA	Melanoma	1.21967	Melanoma	SKCM	1399	TCGA_SKCM	DICER_other
TCGA_AG_3581_01	NA	NA	NA	NA	NA	NA	NA	NA	NA	NA	NA	1.21979	NA	NA	NA	TCGA_READ	WT
TCGA_A4_8630_01	NA	NA	NA	NA	NA	NA	NA	NA	NA	NA	NA	1.22038	Renal_Non_Clear_Cell_Carcinoma	KIRP	47	TCGA_KIRP	WT
TCGA_EE_A2GR_06	NA	NA	NA	NA	NA	NA	NA	NA	NA	NA	NA	1.22067	Melanoma	SKCM	1713	TCGA_SKCM	WT
TCGA_FR_A8YD_06	NA	NA	NA	NA	NA	NA	NA	NA	NA	NA	NA	1.22074	Melanoma	SKCM	104	TCGA_SKCM	WT
TCGA_BH_A1FH_11	NA	NA	NA	NA	NA	NA	NA	NA	NA	NA	NA	1.22121	NA	NA	NA	NA	WT
TCGA_B6_A0WW_01	NA	NA	NA	NA	NA	NA	NA	NA	NA	NA	NA	1.22156	Invasive_Breast_Carcinoma	BRCA	32	TCGA_BRCA	WT
TCGA_ER_A3EV_06	NA	NA	NA	NA	NA	NA	NA	NA	NA	NA	NA	1.22179	Melanoma	SKCM	78	TCGA_SKCM	WT
TCGA_FS_A1ZN_01	2	p.G1309*_p.G1097W	NA	0	0	0	1	1	0	NA	Melanoma	1.22202	Melanoma	SKCM	653	TCGA_SKCM	DICER_other
TCGA_AR_A0TR_01	NA	NA	NA	NA	NA	NA	NA	NA	NA	NA	NA	1.22204	Invasive_Breast_Carcinoma	BRCA	31	TCGA_BRCA	WT
TCGA_AB_2937_03	NA	NA	NA	NA	NA	NA	NA	NA	NA	NA	NA	1.2223	Leukemia	LAML	14	TCGA_LAML	WT
TCGA_DX_A7ER_01	NA	NA	NA	NA	NA	NA	NA	NA	NA	NA	NA	1.22241	Sarcoma	SARC	30	TCGA_SARC	WT
TCGA_FX_A3NK_01	NA	NA	NA	NA	NA	NA	NA	NA	NA	NA	NA	1.22246	Sarcoma	SARC	28	TCGA_SARC	WT
TCGA_AA_A00O_01	NA	NA	NA	NA	NA	NA	NA	NA	NA	NA	NA	1.22276	NA	NA	NA	TCGA_COAD	WT
TCGA_EY_A5W2_01	NA	NA	NA	NA	NA	NA	NA	NA	NA	NA	NA	1.22291	Endometrial_Carcinoma	UCEC	769	TCGA_UCEC	WT
TCGA_VD_AA8M_01	NA	NA	NA	NA	NA	NA	NA	NA	NA	NA	NA	1.22327	Ocular_Melanoma	UVM	21	TCGA_UVM	WT
TCGA_A8_A08T_01	NA	NA	NA	NA	NA	NA	NA	NA	NA	NA	NA	1.22338	Invasive_Breast_Carcinoma	BRCA	39	TCGA_BRCA	WT
TCGA_BG_A0MG_01	NA	NA	NA	NA	NA	NA	NA	NA	NA	NA	NA	1.22364	Endometrial_Carcinoma	UCEC	99	TCGA_UCEC	WT
TCGA_D8_A1Y1_01	NA	NA	NA	NA	NA	NA	NA	NA	NA	NA	NA	1.22433	Invasive_Breast_Carcinoma	BRCA	203	TCGA_BRCA	WT
TCGA_DV_5576_01	NA	NA	NA	NA	NA	NA	NA	NA	NA	NA	NA	1.22437	Renal_Clear_Cell_Carcinoma	KIRC	NA	TCGA_KIRC	WT
TCGA_AX_A06J_01	NA	NA	NA	NA	NA	NA	NA	NA	NA	NA	NA	1.22442	Endometrial_Carcinoma	UCEC	58	TCGA_UCEC	WT
TCGA_C8_A9FZ_01	NA	NA	NA	NA	NA	NA	NA	NA	NA	NA	NA	1.22466	Invasive_Breast_Carcinoma	BRCA	21	TCGA_BRCA	WT
TCGA_DX_AB2W_01	NA	NA	NA	NA	NA	NA	NA	NA	NA	NA	NA	1.22577	Sarcoma	SARC	131	TCGA_SARC	WT
TCGA_AZ_4313_01	NA	NA	NA	NA	NA	NA	NA	NA	NA	NA	NA	1.2266	NA	NA	NA	TCGA_COAD	WT
TCGA_59_2354_01	NA	NA	NA	NA	NA	NA	NA	NA	NA	NA	NA	1.2268	Ovarian_Epithelial_Tumor	OV	63	TCGA_OV	Ovarian_tumor
TCGA_A3_3373_01	NA	NA	NA	NA	NA	NA	NA	NA	NA	NA	NA	1.22695	Renal_Clear_Cell_Carcinoma	KIRC	50	TCGA_KIRC	WT
TCGA_5P_A9K3_01	NA	NA	NA	NA	NA	NA	NA	NA	NA	NA	NA	1.22739	Renal_Non_Clear_Cell_Carcinoma	KIRP	62	TCGA_KIRP	WT
TCGA_2J_AABP_01	NA	NA	NA	NA	NA	NA	NA	NA	NA	NA	NA	1.22796	Pancreatic_Adenocarcinoma	PAAD	93	TCGA_PAAD	WT
TCGA_D8_A1XT_01	NA	NA	NA	NA	NA	NA	NA	NA	NA	NA	NA	1.22799	Invasive_Breast_Carcinoma	BRCA	34	TCGA_BRCA	WT
TCGA_A6_2674_01	NA	NA	NA	NA	NA	NA	NA	NA	NA	NA	NA	1.22804	NA	NA	NA	TCGA_COAD	WT
TCGA_21_1078_01	NA	NA	NA	NA	NA	NA	NA	NA	NA	NA	NA	1.22812	NA	NA	NA	TCGA_LUSC	WT
TCGA_KK_A7B4_01	NA	NA	NA	NA	NA	NA	NA	NA	NA	NA	NA	1.22823	Prostate_Adenocarcinoma	PRAD	25	TCGA_PRAD	WT
TCGA_N8_A4PP_01	NA	NA	NA	NA	NA	NA	NA	NA	NA	NA	NA	1.22824	Endometrial_Carcinoma	UCS	87	TCGA_UCS	WT
TCGA_BR_8380_01	NA	NA	NA	NA	NA	NA	NA	NA	NA	NA	NA	1.22834	Esophagogastric_Adenocarcinoma	STAD	73	TCGA_STAD	WT
TCGA_AA_3977_01	2	p.R944Q_p.E524*	NA	0	0	0	1	1	0	NA	Colorectal_Cancer	1.22837	NA	NA	NA	TCGA_COAD	R944Q
TCGA_D3_A1Q4_06	NA	NA	NA	NA	NA	NA	NA	NA	NA	NA	NA	1.2286	Melanoma	SKCM	280	TCGA_SKCM	WT
TCGA_EE_A3JA_06	NA	NA	NA	NA	NA	NA	NA	NA	NA	NA	NA	1.22964	Melanoma	SKCM	814	TCGA_SKCM	WT
TCGA_IS_A3K6_01	NA	NA	NA	NA	NA	NA	NA	NA	NA	NA	NA	1.22966	Sarcoma	SARC	32	TCGA_SARC	WT
TCGA_DK_A6AW_01	2	p.D1709N_p.A54T	NA	1	0	1	2	0	0	BLCA	Bladder_Cancer	1.22984	Bladder_Urothelial_Carcinoma	BLCA	3521	TCGA_BLCA	RNAseIIIB_hotspot
TCGA_O1_A52J_01	NA	NA	NA	NA	NA	NA	NA	NA	NA	NA	NA	1.23044	Non_Small_Cell_Lung_Cancer	LUAD	151	TCGA_LUAD	WT
TCGA_DJ_A3UT_01	NA	NA	NA	NA	NA	NA	NA	NA	NA	NA	NA	1.23047	Well_Differentiated_Thyroid_Cancer	THCA	11	TCGA_THCA	WT
TCGA_BG_A0MU_01	NA	NA	NA	NA	NA	NA	NA	NA	NA	NA	NA	1.2308	Endometrial_Carcinoma	UCEC	54	TCGA_UCEC	WT
TCGA_A2_A4S3_01	NA	NA	NA	NA	NA	NA	NA	NA	NA	NA	NA	1.23145	Invasive_Breast_Carcinoma	BRCA	55	TCGA_BRCA	WT
TCGA_A5_A0G5_01	NA	NA	NA	NA	NA	NA	NA	NA	NA	NA	NA	1.23149	Endometrial_Carcinoma	UCEC	124	TCGA_UCEC	WT
TCGA_AB_2929_03	NA	NA	NA	NA	NA	NA	NA	NA	NA	NA	NA	1.2318	Leukemia	LAML	37	TCGA_LAML	WT
TCGA_24_2271_01	NA	NA	NA	NA	NA	NA	NA	NA	NA	NA	NA	1.23209	Ovarian_Epithelial_Tumor	OV	51	TCGA_OV	Ovarian_tumor
TCGA_EJ_7789_01	NA	NA	NA	NA	NA	NA	NA	NA	NA	NA	NA	1.23267	Prostate_Adenocarcinoma	PRAD	30	TCGA_PRAD	WT
TCGA_E2_A15I_01	NA	NA	NA	NA	NA	NA	NA	NA	NA	NA	NA	1.23276	Invasive_Breast_Carcinoma	BRCA	29	TCGA_BRCA	WT
TCGA_21_5787_01	NA	NA	NA	NA	NA	NA	NA	NA	NA	NA	NA	1.23278	Non_Small_Cell_Lung_Cancer	LUSC	372	TCGA_LUSC	WT
TCGA_B0_5096_01	NA	NA	NA	NA	NA	NA	NA	NA	NA	NA	NA	1.23287	Renal_Clear_Cell_Carcinoma	KIRC	77	TCGA_KIRC	WT
TCGA_DX_AB2J_01	NA	NA	NA	NA	NA	NA	NA	NA	NA	NA	NA	1.23289	Sarcoma	SARC	28	TCGA_SARC	WT
TCGA_P3_A6T2_01	NA	NA	NA	NA	NA	NA	NA	NA	NA	NA	NA	1.23296	Head_and_Neck_Squamous_Cell_Carcinoma	HNSC	43	TCGA_HNSC	WT
TCGA_CR_7364_01	NA	NA	NA	NA	NA	NA	NA	NA	NA	NA	NA	1.23324	Head_and_Neck_Squamous_Cell_Carcinoma	HNSC	422	TCGA_HNSC	WT
TCGA_24_2029_01	NA	NA	NA	NA	NA	NA	NA	NA	NA	NA	NA	1.23346	NA	NA	NA	TCGA_OV	Ovarian_tumor
TCGA_29_A5NZ_01	NA	NA	NA	NA	NA	NA	NA	NA	NA	NA	NA	1.23366	Ovarian_Epithelial_Tumor	OV	48	TCGA_OV	Ovarian_tumor
TCGA_HC_7233_01	NA	NA	NA	NA	NA	NA	NA	NA	NA	NA	NA	1.23374	Prostate_Adenocarcinoma	PRAD	29	TCGA_PRAD	WT
TCGA_A8_A07O_01	NA	NA	NA	NA	NA	NA	NA	NA	NA	NA	NA	1.23416	Invasive_Breast_Carcinoma	BRCA	38	TCGA_BRCA	WT
TCGA_FE_A23A_01	NA	NA	NA	NA	NA	NA	NA	NA	NA	NA	NA	1.23439	Well_Differentiated_Thyroid_Cancer	THCA	9	TCGA_THCA	WT
TCGA_13_1500_01	NA	NA	NA	NA	NA	NA	NA	NA	NA	NA	NA	1.23456	Ovarian_Epithelial_Tumor	OV	83	TCGA_OV	Ovarian_tumor
TCGA_KM_8477_01	NA	NA	NA	NA	NA	NA	NA	NA	NA	NA	NA	1.23471	Renal_Non_Clear_Cell_Carcinoma	KICH	19	TCGA_KICH	WT
TCGA_66_2765_01	NA	NA	NA	NA	NA	NA	NA	NA	NA	NA	NA	1.23483	Non_Small_Cell_Lung_Cancer	LUSC	84	TCGA_LUSC	WT
TCGA_CC_A8HT_01	NA	NA	NA	NA	NA	NA	NA	NA	NA	NA	NA	1.23487	Hepatocellular_Carcinoma	LIHC	183	TCGA_LIHC	WT
TCGA_44_2657_01	NA	NA	NA	NA	NA	NA	NA	NA	NA	NA	NA	1.23497	Non_Small_Cell_Lung_Cancer	LUAD	365	TCGA_LUAD	WT
TCGA_A1_A0SG_01	NA	NA	NA	NA	NA	NA	NA	NA	NA	NA	NA	1.23497	Invasive_Breast_Carcinoma	BRCA	27	TCGA_BRCA	WT
TCGA_GR_7353_01	NA	NA	NA	NA	NA	NA	NA	NA	NA	NA	NA	1.23529	NA	NA	NA	TCGA_DLBC	WT
TCGA_C8_A12P_01	NA	NA	NA	NA	NA	NA	NA	NA	NA	NA	NA	1.23579	Invasive_Breast_Carcinoma	BRCA	141	TCGA_BRCA	WT
TCGA_N6_A4V9_01	NA	NA	NA	NA	NA	NA	NA	NA	NA	NA	NA	1.23594	Endometrial_Carcinoma	UCS	33	TCGA_UCS	WT
TCGA_DX_A1L4_01	NA	NA	NA	NA	NA	NA	NA	NA	NA	NA	NA	1.23707	Sarcoma	SARC	NA	TCGA_SARC	WT
TCGA_GU_AATP_01	NA	NA	NA	NA	NA	NA	NA	NA	NA	NA	NA	1.23727	Bladder_Urothelial_Carcinoma	BLCA	291	TCGA_BLCA	WT
TCGA_AN_A04D_01	NA	NA	NA	NA	NA	NA	NA	NA	NA	NA	NA	1.23736	Invasive_Breast_Carcinoma	BRCA	82	TCGA_BRCA	WT
TCGA_BA_5151_01	NA	NA	NA	NA	NA	NA	NA	NA	NA	NA	NA	1.23745	Head_and_Neck_Squamous_Cell_Carcinoma	HNSC	67	TCGA_HNSC	WT
TCGA_EE_A2A1_06	NA	NA	NA	NA	NA	NA	NA	NA	NA	NA	NA	1.23761	Melanoma	SKCM	336	TCGA_SKCM	WT
TCGA_KO_8411_01	NA	NA	NA	NA	NA	NA	NA	NA	NA	NA	NA	1.23781	Renal_Non_Clear_Cell_Carcinoma	KICH	13	TCGA_KICH	WT
TCGA_EW_A424_01	NA	NA	NA	NA	NA	NA	NA	NA	NA	NA	NA	1.23819	Invasive_Breast_Carcinoma	BRCA	NA	TCGA_BRCA	WT
TCGA_EB_A85I_01	NA	NA	NA	NA	NA	NA	NA	NA	NA	NA	NA	1.23837	NA	NA	NA	TCGA_SKCM	WT
TCGA_13_1489_02	NA	NA	NA	NA	NA	NA	NA	NA	NA	NA	NA	1.23848	NA	NA	NA	TCGA_OV	Ovarian_tumor
TCGA_HC_7211_01	NA	NA	NA	NA	NA	NA	NA	NA	NA	NA	NA	1.23855	Prostate_Adenocarcinoma	PRAD	21	TCGA_PRAD	WT
TCGA_BB_A5HU_01	NA	NA	NA	NA	NA	NA	NA	NA	NA	NA	NA	1.23886	Head_and_Neck_Squamous_Cell_Carcinoma	HNSC	154	TCGA_HNSC	WT
TCGA_5P_A9JY_01	NA	NA	NA	NA	NA	NA	NA	NA	NA	NA	NA	1.23911	Renal_Non_Clear_Cell_Carcinoma	KIRP	104	TCGA_KIRP	WT
TCGA_66_2795_01	NA	NA	NA	NA	NA	NA	NA	NA	NA	NA	NA	1.23946	Non_Small_Cell_Lung_Cancer	LUSC	401	TCGA_LUSC	WT
TCGA_A2_A0T2_01	NA	NA	NA	NA	NA	NA	NA	NA	NA	NA	NA	1.23974	Invasive_Breast_Carcinoma	BRCA	26	TCGA_BRCA	WT
TCGA_CD_8533_01	NA	NA	NA	NA	NA	NA	NA	NA	NA	NA	NA	1.2398	Esophagogastric_Adenocarcinoma	STAD	99	TCGA_STAD	WT
TCGA_EE_A29X_06	NA	NA	NA	NA	NA	NA	NA	NA	NA	NA	NA	1.23996	Melanoma	SKCM	1010	TCGA_SKCM	WT
TCGA_CJ_4873_01	NA	NA	NA	NA	NA	NA	NA	NA	NA	NA	NA	1.23996	NA	NA	NA	TCGA_KIRC	WT
TCGA_A8_A09E_01	NA	NA	NA	NA	NA	NA	NA	NA	NA	NA	NA	1.2401	NA	NA	NA	TCGA_BRCA	WT
TCGA_BP_5173_01	NA	NA	NA	NA	NA	NA	NA	NA	NA	NA	NA	1.24015	Renal_Clear_Cell_Carcinoma	KIRC	65	TCGA_KIRC	WT
TCGA_A8_A08I_01	NA	NA	NA	NA	NA	NA	NA	NA	NA	NA	NA	1.24022	Invasive_Breast_Carcinoma	BRCA	34	TCGA_BRCA	WT
TCGA_ET_A39L_01	NA	NA	NA	NA	NA	NA	NA	NA	NA	NA	NA	1.24023	Well_Differentiated_Thyroid_Cancer	THCA	1	TCGA_THCA	WT
TCGA_C5_A3HD_01	NA	NA	NA	NA	NA	NA	NA	NA	NA	NA	NA	1.24033	Cervical_Squamous_Cell_Carcinoma	CESC	NA	NA	WT
TCGA_AG_3598_01	NA	NA	NA	NA	NA	NA	NA	NA	NA	NA	NA	1.24048	NA	NA	NA	TCGA_READ	WT
TCGA_WP_A9GB_01	NA	NA	NA	NA	NA	NA	NA	NA	NA	NA	NA	1.24051	Sarcoma	SARC	133	TCGA_SARC	WT
TCGA_CJ_4884_01	NA	NA	NA	NA	NA	NA	NA	NA	NA	NA	NA	1.24064	Renal_Clear_Cell_Carcinoma	KIRC	NA	TCGA_KIRC	WT
TCGA_N8_A4PQ_01	NA	NA	NA	NA	NA	NA	NA	NA	NA	NA	NA	1.24086	Endometrial_Carcinoma	UCS	49	TCGA_UCS	WT
TCGA_BR_6563_01	NA	NA	NA	NA	NA	NA	NA	NA	NA	NA	NA	1.24105	Esophagogastric_Adenocarcinoma	STAD	66	TCGA_STAD	WT
TCGA_BG_A0LX_01	NA	NA	NA	NA	NA	NA	NA	NA	NA	NA	NA	1.24136	Endometrial_Carcinoma	UCEC	448	TCGA_UCEC	WT
TCGA_09_2050_01	NA	NA	NA	NA	NA	NA	NA	NA	NA	NA	NA	1.24364	Ovarian_Epithelial_Tumor	OV	103	TCGA_OV	Ovarian_tumor
TCGA_BR_A4J5_01	NA	NA	NA	NA	NA	NA	NA	NA	NA	NA	NA	1.24383	Esophagogastric_Adenocarcinoma	STAD	82	TCGA_STAD	WT
TCGA_AX_A2HC_01	5	p.R1791I_p.R1003Q_p.R848I_p.R656Q_p.E227D	NA	0	0	1	5	0	0	UCEC_POLE	Endometrial_Cancer	1.24392	Endometrial_Carcinoma	UCEC	12862	TCGA_UCEC	DICER_other
TCGA_38_4627_01	NA	NA	NA	NA	NA	NA	NA	NA	NA	NA	NA	1.24408	Non_Small_Cell_Lung_Cancer	LUAD	29	TCGA_LUAD	WT
TCGA_CG_4444_01	NA	NA	NA	NA	NA	NA	NA	NA	NA	NA	NA	1.24427	Esophagogastric_Adenocarcinoma	STAD	150	TCGA_STAD	WT
TCGA_BH_A0DG_01	NA	NA	NA	NA	NA	NA	NA	NA	NA	NA	NA	1.24469	Invasive_Breast_Carcinoma	BRCA	33	TCGA_BRCA	WT
TCGA_EQ_A4SO_01	NA	NA	NA	NA	NA	NA	NA	NA	NA	NA	NA	1.24535	Esophagogastric_Adenocarcinoma	STAD	162	TCGA_STAD	WT
TCGA_FA_A4BB_01	NA	NA	NA	NA	NA	NA	NA	NA	NA	NA	NA	1.2454	Mature_B_Cell_Neoplasms	DLBC	92	TCGA_DLBC	WT
TCGA_HC_7819_01	NA	NA	NA	NA	NA	NA	NA	NA	NA	NA	NA	1.24571	Prostate_Adenocarcinoma	PRAD	24	TCGA_PRAD	WT
TCGA_EJ_5532_01	NA	NA	NA	NA	NA	NA	NA	NA	NA	NA	NA	1.24627	Prostate_Adenocarcinoma	PRAD	18	TCGA_PRAD	WT
TCGA_DD_A113_01	NA	NA	NA	NA	NA	NA	NA	NA	NA	NA	NA	1.24638	Hepatocellular_Carcinoma	LIHC	135	TCGA_LIHC	WT
TCGA_AG_3727_01	NA	NA	NA	NA	NA	NA	NA	NA	NA	NA	NA	1.24674	NA	NA	NA	TCGA_READ	WT
TCGA_AO_A126_01	NA	NA	NA	NA	NA	NA	NA	NA	NA	NA	NA	1.24683	Invasive_Breast_Carcinoma	BRCA	20	TCGA_BRCA	WT
TCGA_CX_7085_01	NA	NA	NA	NA	NA	NA	NA	NA	NA	NA	NA	1.24684	Head_and_Neck_Squamous_Cell_Carcinoma	HNSC	128	TCGA_HNSC	WT
TCGA_C8_A135_01	NA	NA	NA	NA	NA	NA	NA	NA	NA	NA	NA	1.247	Invasive_Breast_Carcinoma	BRCA	54	TCGA_BRCA	WT
TCGA_EB_A5VU_01	NA	NA	NA	NA	NA	NA	NA	NA	NA	NA	NA	1.24704	Melanoma	SKCM	41	TCGA_SKCM	WT
TCGA_EB_A5SG_06	NA	NA	NA	NA	NA	NA	NA	NA	NA	NA	NA	1.24725	Melanoma	SKCM	224	TCGA_SKCM	WT
TCGA_CZ_4861_01	NA	NA	NA	NA	NA	NA	NA	NA	NA	NA	NA	1.24733	Renal_Clear_Cell_Carcinoma	KIRC	NA	TCGA_KIRC	WT
TCGA_BF_AAOU_01	NA	NA	NA	NA	NA	NA	NA	NA	NA	NA	NA	1.24739	NA	NA	NA	TCGA_SKCM	WT
TCGA_IE_A4EK_01	NA	NA	NA	NA	NA	NA	NA	NA	NA	NA	NA	1.24753	Sarcoma	SARC	NA	TCGA_SARC	WT
TCGA_FD_A3B5_01	NA	NA	NA	NA	NA	NA	NA	NA	NA	NA	NA	1.24755	Bladder_Urothelial_Carcinoma	BLCA	140	TCGA_BLCA	WT
TCGA_L6_A4ET_01	NA	NA	NA	NA	NA	NA	NA	NA	NA	NA	NA	1.24786	Well_Differentiated_Thyroid_Cancer	THCA	6	TCGA_THCA	WT
TCGA_EJ_A65D_01	NA	NA	NA	NA	NA	NA	NA	NA	NA	NA	NA	1.24803	Prostate_Adenocarcinoma	PRAD	35	TCGA_PRAD	WT
TCGA_G9_7525_01	NA	NA	NA	NA	NA	NA	NA	NA	NA	NA	NA	1.24985	Prostate_Adenocarcinoma	PRAD	33	TCGA_PRAD	WT
TCGA_A2_A0D2_01	NA	NA	NA	NA	NA	NA	NA	NA	NA	NA	NA	1.24991	Invasive_Breast_Carcinoma	BRCA	79	TCGA_BRCA	WT
TCGA_AA_3850_01	NA	NA	NA	NA	NA	NA	NA	NA	NA	NA	NA	1.2501	NA	NA	NA	TCGA_COAD	WT
TCGA_AK_3454_01	NA	NA	NA	NA	NA	NA	NA	NA	NA	NA	NA	1.2501	NA	NA	NA	TCGA_KIRC	WT
TCGA_EW_A1P3_01	NA	NA	NA	NA	NA	NA	NA	NA	NA	NA	NA	1.25015	Invasive_Breast_Carcinoma	BRCA	21	TCGA_BRCA	WT
TCGA_D1_A15X_01	NA	NA	NA	NA	NA	NA	NA	NA	NA	NA	NA	1.25028	Endometrial_Carcinoma	UCEC	1482	TCGA_UCEC	WT
TCGA_EL_A3T1_01	NA	NA	NA	NA	NA	NA	NA	NA	NA	NA	NA	1.25082	Well_Differentiated_Thyroid_Cancer	THCA	13	TCGA_THCA	WT
TCGA_BS_A0U7_01	NA	NA	NA	NA	NA	NA	NA	NA	NA	NA	NA	1.25095	Endometrial_Carcinoma	UCEC	182	TCGA_UCEC	WT
TCGA_13_1407_01	NA	NA	NA	NA	NA	NA	NA	NA	NA	NA	NA	1.25132	Ovarian_Epithelial_Tumor	OV	NA	TCGA_OV	Ovarian_tumor
TCGA_BH_A8FY_01	NA	NA	NA	NA	NA	NA	NA	NA	NA	NA	NA	1.25185	Invasive_Breast_Carcinoma	BRCA	39	TCGA_BRCA	WT
TCGA_AP_A0LI_01	NA	NA	NA	NA	NA	NA	NA	NA	NA	NA	NA	1.25198	Endometrial_Carcinoma	UCEC	105	TCGA_UCEC	WT
TCGA_E1_5322_01	NA	NA	NA	NA	NA	NA	NA	NA	NA	NA	NA	1.25214	Diffuse_Glioma	LGG	25	TCGA_LGG	WT
TCGA_A2_A0CT_01	NA	NA	NA	NA	NA	NA	NA	NA	NA	NA	NA	1.25224	Invasive_Breast_Carcinoma	BRCA	79	TCGA_BRCA	WT
TCGA_XV_AB01_01	NA	NA	NA	NA	NA	NA	NA	NA	NA	NA	NA	1.25244	NA	NA	NA	NA	WT
TCGA_CR_7397_01	NA	NA	NA	NA	NA	NA	NA	NA	NA	NA	NA	1.25247	Head_and_Neck_Squamous_Cell_Carcinoma	HNSC	34	TCGA_HNSC	WT
TCGA_K1_A42X_02	NA	NA	NA	NA	NA	NA	NA	NA	NA	NA	NA	1.25291	NA	NA	NA	TCGA_SARC	WT
TCGA_G9_6332_01	NA	NA	NA	NA	NA	NA	NA	NA	NA	NA	NA	1.25292	Prostate_Adenocarcinoma	PRAD	20	TCGA_PRAD	WT
TCGA_AB_2973_03	NA	NA	NA	NA	NA	NA	NA	NA	NA	NA	NA	1.25302	Leukemia	LAML	5	TCGA_LAML	WT
TCGA_KL_8342_01	NA	NA	NA	NA	NA	NA	NA	NA	NA	NA	NA	1.25326	Renal_Non_Clear_Cell_Carcinoma	KICH	21	TCGA_KICH	WT
TCGA_DX_A48P_01	NA	NA	NA	NA	NA	NA	NA	NA	NA	NA	NA	1.25329	Sarcoma	SARC	39	TCGA_SARC	WT
TCGA_NG_A4VW_01	NA	NA	NA	NA	NA	NA	NA	NA	NA	NA	NA	1.25364	Endometrial_Carcinoma	UCS	41	TCGA_UCS	WT
TCGA_61_2095_01	NA	NA	NA	NA	NA	NA	NA	NA	NA	NA	NA	1.2537	Ovarian_Epithelial_Tumor	OV	193	TCGA_OV	Ovarian_tumor
TCGA_MB_A5YA_01	NA	NA	NA	NA	NA	NA	NA	NA	NA	NA	NA	1.25451	Sarcoma	SARC	27	TCGA_SARC	WT
TCGA_5R_AAAM_01	NA	NA	NA	NA	NA	NA	NA	NA	NA	NA	NA	1.25487	Hepatocellular_Carcinoma	LIHC	78	TCGA_LIHC	WT
TCGA_CH_5761_01	NA	NA	NA	NA	NA	NA	NA	NA	NA	NA	NA	1.25496	Prostate_Adenocarcinoma	PRAD	46	TCGA_PRAD	WT
TCGA_S5_AA26_01	NA	NA	NA	NA	NA	NA	NA	NA	NA	NA	NA	1.25506	Bladder_Urothelial_Carcinoma	BLCA	211	TCGA_BLCA	WT
TCGA_D8_A1X6_01	NA	NA	NA	NA	NA	NA	NA	NA	NA	NA	NA	1.25528	Invasive_Breast_Carcinoma	BRCA	37	TCGA_BRCA	WT
TCGA_B0_5116_01	NA	NA	NA	NA	NA	NA	NA	NA	NA	NA	NA	1.25539	Renal_Clear_Cell_Carcinoma	KIRC	56	TCGA_KIRC	WT
TCGA_EL_A3T2_01	NA	NA	NA	NA	NA	NA	NA	NA	NA	NA	NA	1.25566	Well_Differentiated_Thyroid_Cancer	THCA	16	TCGA_THCA	WT
TCGA_63_A5MW_01	NA	NA	NA	NA	NA	NA	NA	NA	NA	NA	NA	1.25578	Non_Small_Cell_Lung_Cancer	LUSC	416	TCGA_LUSC	WT
TCGA_04_1349_01	NA	NA	NA	NA	NA	NA	NA	NA	NA	NA	NA	1.2559	Ovarian_Epithelial_Tumor	OV	59	TCGA_OV	Ovarian_tumor
TCGA_AA_A010_01	2	p.K1889T_p.S911I	NA	0	0	0	2	0	0	COADREAD_POLE	Colorectal_Cancer	1.25595	NA	NA	NA	TCGA_COAD	DICER_other
TCGA_09_1668_01	NA	NA	NA	NA	NA	NA	NA	NA	NA	NA	NA	1.25629	Ovarian_Epithelial_Tumor	OV	NA	NA	Ovarian_tumor
TCGA_AP_A1DP_01	NA	NA	NA	NA	NA	NA	NA	NA	NA	NA	NA	1.25635	Endometrial_Carcinoma	UCEC	439	TCGA_UCEC	WT
TCGA_SQ_A6I6_01	NA	NA	NA	NA	NA	NA	NA	NA	NA	NA	NA	1.25651	Pheochromocytoma	PCPG	14	TCGA_PCPG	WT
TCGA_3B_A9I0_01	NA	NA	NA	NA	NA	NA	NA	NA	NA	NA	NA	1.25669	Sarcoma	SARC	29	TCGA_SARC	WT
TCGA_13_1509_01	NA	NA	NA	NA	NA	NA	NA	NA	NA	NA	NA	1.25677	Ovarian_Epithelial_Tumor	OV	92	TCGA_OV	Ovarian_tumor
TCGA_AG_3599_01	NA	NA	NA	NA	NA	NA	NA	NA	NA	NA	NA	1.25768	NA	NA	NA	TCGA_READ	WT
TCGA_AA_3939_01	NA	NA	NA	NA	NA	NA	NA	NA	NA	NA	NA	1.25786	NA	NA	NA	TCGA_COAD	WT
TCGA_39_5034_01	NA	NA	NA	NA	NA	NA	NA	NA	NA	NA	NA	1.2583	Non_Small_Cell_Lung_Cancer	LUSC	537	TCGA_LUSC	WT
TCGA_D9_A4Z3_01	NA	NA	NA	NA	NA	NA	NA	NA	NA	NA	NA	1.25872	Melanoma	SKCM	676	TCGA_SKCM	WT
TCGA_DX_A3M2_01	NA	NA	NA	NA	NA	NA	NA	NA	NA	NA	NA	1.25906	Sarcoma	SARC	89	TCGA_SARC	WT
TCGA_XF_A9SV_01	NA	NA	NA	NA	NA	NA	NA	NA	NA	NA	NA	1.25952	Bladder_Urothelial_Carcinoma	BLCA	60	TCGA_BLCA	WT
TCGA_FT_A3EE_01	NA	NA	NA	NA	NA	NA	NA	NA	NA	NA	NA	1.2596	Bladder_Urothelial_Carcinoma	BLCA	116	TCGA_BLCA	WT
TCGA_BH_A0H0_01	NA	NA	NA	NA	NA	NA	NA	NA	NA	NA	NA	1.25963	Invasive_Breast_Carcinoma	BRCA	18	TCGA_BRCA	WT
TCGA_AA_A029_01	NA	NA	NA	NA	NA	NA	NA	NA	NA	NA	NA	1.25978	NA	NA	NA	TCGA_COAD	WT
TCGA_B0_5117_01	NA	NA	NA	NA	NA	NA	NA	NA	NA	NA	NA	1.26019	Renal_Clear_Cell_Carcinoma	KIRC	14	TCGA_KIRC	WT
TCGA_GF_A3OT_06	1	p.P674L	NA	0	0	0	1	0	0	SKCM	Melanoma	1.26035	Melanoma	SKCM	450	TCGA_SKCM	DICER_other
TCGA_CV_7100_01	NA	NA	NA	NA	NA	NA	NA	NA	NA	NA	NA	1.26072	Head_and_Neck_Squamous_Cell_Carcinoma	HNSC	34	TCGA_HNSC	WT
TCGA_OL_A66P_01	NA	NA	NA	NA	NA	NA	NA	NA	NA	NA	NA	1.26075	Invasive_Breast_Carcinoma	BRCA	90	TCGA_BRCA	WT
TCGA_UZ_A9PV_01	NA	NA	NA	NA	NA	NA	NA	NA	NA	NA	NA	1.26082	Renal_Non_Clear_Cell_Carcinoma	KIRP	52	TCGA_KIRP	WT
TCGA_EB_A3XC_01	NA	NA	NA	NA	NA	NA	NA	NA	NA	NA	NA	1.26091	Melanoma	SKCM	327	TCGA_SKCM	WT
TCGA_ER_A2NB_01	NA	NA	NA	NA	NA	NA	NA	NA	NA	NA	NA	1.26129	Melanoma	SKCM	67	TCGA_SKCM	WT
TCGA_61_2109_01	NA	NA	NA	NA	NA	NA	NA	NA	NA	NA	NA	1.26129	Ovarian_Epithelial_Tumor	OV	80	TCGA_OV	Ovarian_tumor
TCGA_R6_A8WC_01	NA	NA	NA	NA	NA	NA	NA	NA	NA	NA	NA	1.26152	Esophagogastric_Adenocarcinoma	ESCA	118	TCGA_ESCA	WT
TCGA_SX_A71V_01	NA	NA	NA	NA	NA	NA	NA	NA	NA	NA	NA	1.26166	Renal_Non_Clear_Cell_Carcinoma	KIRP	101	TCGA_KIRP	WT
TCGA_D8_A1XA_01	NA	NA	NA	NA	NA	NA	NA	NA	NA	NA	NA	1.26176	Invasive_Breast_Carcinoma	BRCA	24	TCGA_BRCA	WT
TCGA_KP_A3W3_01	NA	NA	NA	NA	NA	NA	NA	NA	NA	NA	NA	1.26176	Endometrial_Carcinoma	UCEC	32	TCGA_UCEC	WT
TCGA_AA_3870_01	NA	NA	NA	NA	NA	NA	NA	NA	NA	NA	NA	1.26212	NA	NA	NA	TCGA_COAD	WT
TCGA_BH_A0DS_01	NA	NA	NA	NA	NA	NA	NA	NA	NA	NA	NA	1.26222	Invasive_Breast_Carcinoma	BRCA	35	TCGA_BRCA	WT
TCGA_AX_A2HH_01	NA	NA	NA	NA	NA	NA	NA	NA	NA	NA	NA	1.26271	Endometrial_Carcinoma	UCEC	37	TCGA_UCEC	WT
TCGA_N7_A4Y5_01	NA	NA	NA	NA	NA	NA	NA	NA	NA	NA	NA	1.26285	Endometrial_Carcinoma	UCS	48	TCGA_UCS	WT
TCGA_G3_A5SI_01	NA	NA	NA	NA	NA	NA	NA	NA	NA	NA	NA	1.26304	Hepatocellular_Carcinoma	LIHC	34	TCGA_LIHC	WT
TCGA_K4_A5RJ_01	NA	NA	NA	NA	NA	NA	NA	NA	NA	NA	NA	1.26327	Bladder_Urothelial_Carcinoma	BLCA	314	TCGA_BLCA	WT
TCGA_G3_A7M6_01	NA	NA	NA	NA	NA	NA	NA	NA	NA	NA	NA	1.26348	Hepatocellular_Carcinoma	LIHC	82	TCGA_LIHC	WT
TCGA_AA_3970_01	NA	NA	NA	NA	NA	NA	NA	NA	NA	NA	NA	1.26378	NA	NA	NA	TCGA_COAD	WT
TCGA_A2_A0D3_01	NA	NA	NA	NA	NA	NA	NA	NA	NA	NA	NA	1.26383	Invasive_Breast_Carcinoma	BRCA	25	TCGA_BRCA	WT
TCGA_BF_A3DN_01	NA	NA	NA	NA	NA	NA	NA	NA	NA	NA	NA	1.26427	Melanoma	SKCM	69	TCGA_SKCM	WT
TCGA_AB_2912_03	NA	NA	NA	NA	NA	NA	NA	NA	NA	NA	NA	1.26433	Leukemia	LAML	51	TCGA_LAML	WT
TCGA_AZ_6607_01	NA	NA	NA	NA	NA	NA	NA	NA	NA	NA	NA	1.26451	NA	NA	NA	TCGA_COAD	WT
TCGA_HU_A4GP_01	NA	NA	NA	NA	NA	NA	NA	NA	NA	NA	NA	1.26458	Esophagogastric_Adenocarcinoma	STAD	171	TCGA_STAD	WT
TCGA_A5_A2K2_01	NA	NA	NA	NA	NA	NA	NA	NA	NA	NA	NA	1.26473	Endometrial_Carcinoma	UCEC	122	TCGA_UCEC	WT
TCGA_FF_A7CW_01	NA	NA	NA	NA	NA	NA	NA	NA	NA	NA	NA	1.26482	Mature_B_Cell_Neoplasms	DLBC	49	TCGA_DLBC	WT
TCGA_E9_A5UP_01	NA	NA	NA	NA	NA	NA	NA	NA	NA	NA	NA	1.26484	Invasive_Breast_Carcinoma	BRCA	NA	TCGA_BRCA	WT
TCGA_DX_AB2T_01	NA	NA	NA	NA	NA	NA	NA	NA	NA	NA	NA	1.26497	Sarcoma	SARC	58	TCGA_SARC	WT
TCGA_FY_A3BL_01	NA	NA	NA	NA	NA	NA	NA	NA	NA	NA	NA	1.26508	Well_Differentiated_Thyroid_Cancer	THCA	271	TCGA_THCA	WT
TCGA_AB_2917_03	NA	NA	NA	NA	NA	NA	NA	NA	NA	NA	NA	1.26516	Leukemia	LAML	22	TCGA_LAML	WT
TCGA_39_5011_01	1	p.K1806N	NA	0	0	1	1	0	0	LUSC	Non_Small_Cell_Lung_Cancer	1.26536	Non_Small_Cell_Lung_Cancer	LUSC	574	TCGA_LUSC	DICER_other
TCGA_CD_8528_01	NA	NA	NA	NA	NA	NA	NA	NA	NA	NA	NA	1.26544	Esophagogastric_Adenocarcinoma	STAD	91	TCGA_STAD	WT
TCGA_MH_A55Z_01	NA	NA	NA	NA	NA	NA	NA	NA	NA	NA	NA	1.26572	Renal_Non_Clear_Cell_Carcinoma	KIRP	76	TCGA_KIRP	WT
TCGA_AA_3956_01	NA	NA	NA	NA	NA	NA	NA	NA	NA	NA	NA	1.26588	NA	NA	NA	TCGA_COAD	WT
TCGA_CN_4729_01	NA	NA	NA	NA	NA	NA	NA	NA	NA	NA	NA	1.26621	Head_and_Neck_Squamous_Cell_Carcinoma	HNSC	118	TCGA_HNSC	WT
TCGA_D8_A27I_01	NA	NA	NA	NA	NA	NA	NA	NA	NA	NA	NA	1.2667	Invasive_Breast_Carcinoma	BRCA	29	TCGA_BRCA	WT
TCGA_BG_A0MI_01	NA	NA	NA	NA	NA	NA	NA	NA	NA	NA	NA	1.26705	Endometrial_Carcinoma	UCEC	52	TCGA_UCEC	WT
TCGA_BH_A1FJ_11	NA	NA	NA	NA	NA	NA	NA	NA	NA	NA	NA	1.26722	NA	NA	NA	NA	WT
TCGA_QK_A6VB_01	NA	NA	NA	NA	NA	NA	NA	NA	NA	NA	NA	1.26732	Head_and_Neck_Squamous_Cell_Carcinoma	HNSC	422	TCGA_HNSC	WT
TCGA_BR_8683_01	NA	NA	NA	NA	NA	NA	NA	NA	NA	NA	NA	1.26753	Esophagogastric_Adenocarcinoma	STAD	129	TCGA_STAD	WT
TCGA_AA_3695_01	NA	NA	NA	NA	NA	NA	NA	NA	NA	NA	NA	1.26802	NA	NA	NA	TCGA_COAD	WT
TCGA_FE_A239_01	NA	NA	NA	NA	NA	NA	NA	NA	NA	NA	NA	1.26812	Well_Differentiated_Thyroid_Cancer	THCA	NA	TCGA_THCA	WT
TCGA_QU_A6IL_01	NA	NA	NA	NA	NA	NA	NA	NA	NA	NA	NA	1.26823	Prostate_Adenocarcinoma	PRAD	20	TCGA_PRAD	WT
TCGA_EJ_A65J_01	NA	NA	NA	NA	NA	NA	NA	NA	NA	NA	NA	1.26853	Prostate_Adenocarcinoma	PRAD	30	TCGA_PRAD	WT
TCGA_BH_A0BL_01	NA	NA	NA	NA	NA	NA	NA	NA	NA	NA	NA	1.26882	Invasive_Breast_Carcinoma	BRCA	55	TCGA_BRCA	WT
TCGA_BR_A4PF_01	NA	NA	NA	NA	NA	NA	NA	NA	NA	NA	NA	1.2691	Esophagogastric_Adenocarcinoma	STAD	101	TCGA_STAD	WT
TCGA_BR_8682_01	NA	NA	NA	NA	NA	NA	NA	NA	NA	NA	NA	1.2693	Esophagogastric_Adenocarcinoma	STAD	57	TCGA_STAD	WT
TCGA_CV_6933_01	NA	NA	NA	NA	NA	NA	NA	NA	NA	NA	NA	1.26969	Head_and_Neck_Squamous_Cell_Carcinoma	HNSC	143	TCGA_HNSC	WT
TCGA_A8_A097_01	NA	NA	NA	NA	NA	NA	NA	NA	NA	NA	NA	1.27003	Invasive_Breast_Carcinoma	BRCA	88	TCGA_BRCA	WT
TCGA_A8_A079_01	NA	NA	NA	NA	NA	NA	NA	NA	NA	NA	NA	1.2702	Invasive_Breast_Carcinoma	BRCA	64	TCGA_BRCA	WT
TCGA_FS_A1YY_06	NA	NA	NA	NA	NA	NA	NA	NA	NA	NA	NA	1.27021	Melanoma	SKCM	165	TCGA_SKCM	WT
TCGA_AA_A01S_01	NA	NA	NA	NA	NA	NA	NA	NA	NA	NA	NA	1.2704	NA	NA	NA	TCGA_COAD	WT
TCGA_A2_A0T5_01	NA	NA	NA	NA	NA	NA	NA	NA	NA	NA	NA	1.27086	Invasive_Breast_Carcinoma	BRCA	15	TCGA_BRCA	WT
TCGA_YG_AA3P_06	NA	NA	NA	NA	NA	NA	NA	NA	NA	NA	NA	1.27101	Melanoma	SKCM	64	TCGA_SKCM	WT
TCGA_AR_A1AT_01	NA	NA	NA	NA	NA	NA	NA	NA	NA	NA	NA	1.27129	Invasive_Breast_Carcinoma	BRCA	27	TCGA_BRCA	WT
TCGA_A4_7583_01	NA	NA	NA	NA	NA	NA	NA	NA	NA	NA	NA	1.27145	Renal_Non_Clear_Cell_Carcinoma	KIRP	287	TCGA_KIRP	WT
TCGA_V4_A9EW_01	NA	NA	NA	NA	NA	NA	NA	NA	NA	NA	NA	1.27173	Ocular_Melanoma	UVM	9	TCGA_UVM	WT
TCGA_BH_A1FE_01	NA	NA	NA	NA	NA	NA	NA	NA	NA	NA	NA	1.27213	Invasive_Breast_Carcinoma	BRCA	19	TCGA_BRCA	WT
TCGA_SX_A7SR_01	NA	NA	NA	NA	NA	NA	NA	NA	NA	NA	NA	1.27291	Renal_Non_Clear_Cell_Carcinoma	KIRP	78	TCGA_KIRP	WT
TCGA_55_1595_01	NA	NA	NA	NA	NA	NA	NA	NA	NA	NA	NA	1.27305	Non_Small_Cell_Lung_Cancer	LUAD	294	TCGA_LUAD	WT
TCGA_CG_4465_01	NA	NA	NA	NA	NA	NA	NA	NA	NA	NA	NA	1.2736	Esophagogastric_Adenocarcinoma	STAD	583	TCGA_STAD	WT
TCGA_BP_4975_01	NA	NA	NA	NA	NA	NA	NA	NA	NA	NA	NA	1.27381	Renal_Clear_Cell_Carcinoma	KIRC	17	TCGA_KIRC	WT
TCGA_04_1514_01	NA	NA	NA	NA	NA	NA	NA	NA	NA	NA	NA	1.27402	Ovarian_Epithelial_Tumor	OV	NA	TCGA_OV	Ovarian_tumor
TCGA_A2_A0ER_01	NA	NA	NA	NA	NA	NA	NA	NA	NA	NA	NA	1.27403	Invasive_Breast_Carcinoma	BRCA	25	TCGA_BRCA	WT
TCGA_D1_A101_01	NA	NA	NA	NA	NA	NA	NA	NA	NA	NA	NA	1.27423	Endometrial_Carcinoma	UCEC	432	TCGA_UCEC	WT
TCGA_AP_A0LV_01	NA	NA	NA	NA	NA	NA	NA	NA	NA	NA	NA	1.27502	Endometrial_Carcinoma	UCEC	20	TCGA_UCEC	WT
TCGA_CZ_4859_01	NA	NA	NA	NA	NA	NA	NA	NA	NA	NA	NA	1.27561	Renal_Clear_Cell_Carcinoma	KIRC	98	TCGA_KIRC	WT
TCGA_EE_A183_06	1	p.D1699Y	NA	0	0	0	1	0	0	SKCM	Melanoma	1.27585	Melanoma	SKCM	2130	TCGA_SKCM	DICER_other
TCGA_AO_A0JG_01	NA	NA	NA	NA	NA	NA	NA	NA	NA	NA	NA	1.27589	Invasive_Breast_Carcinoma	BRCA	16	TCGA_BRCA	WT
TCGA_CR_7391_01	NA	NA	NA	NA	NA	NA	NA	NA	NA	NA	NA	1.276	Head_and_Neck_Squamous_Cell_Carcinoma	HNSC	26	TCGA_HNSC	WT
TCGA_CV_6956_01	NA	NA	NA	NA	NA	NA	NA	NA	NA	NA	NA	1.27614	Head_and_Neck_Squamous_Cell_Carcinoma	HNSC	154	TCGA_HNSC	WT
TCGA_N5_A4RN_01	NA	NA	NA	NA	NA	NA	NA	NA	NA	NA	NA	1.2765	Endometrial_Carcinoma	UCS	66	TCGA_UCS	WT
TCGA_RP_A693_06	NA	NA	NA	NA	NA	NA	NA	NA	NA	NA	NA	1.27668	Melanoma	SKCM	667	TCGA_SKCM	WT
TCGA_2Z_A9J8_01	NA	NA	NA	NA	NA	NA	NA	NA	NA	NA	NA	1.27678	Renal_Non_Clear_Cell_Carcinoma	KIRP	28	TCGA_KIRP	WT
TCGA_DU_A7TJ_01	NA	NA	NA	NA	NA	NA	NA	NA	NA	NA	NA	1.27681	Diffuse_Glioma	LGG	36	TCGA_LGG	WT
TCGA_DD_A11A_01	NA	NA	NA	NA	NA	NA	NA	NA	NA	NA	NA	1.27736	Hepatocellular_Carcinoma	LIHC	120	TCGA_LIHC	WT
TCGA_FR_A7U9_06	NA	NA	NA	NA	NA	NA	NA	NA	NA	NA	NA	1.2774	Melanoma	SKCM	1485	TCGA_SKCM	WT
TCGA_30_1857_01	NA	NA	NA	NA	NA	NA	NA	NA	NA	NA	NA	1.27794	Ovarian_Epithelial_Tumor	OV	101	TCGA_OV	Ovarian_tumor
TCGA_CJ_4886_01	NA	NA	NA	NA	NA	NA	NA	NA	NA	NA	NA	1.27854	Renal_Clear_Cell_Carcinoma	KIRC	NA	TCGA_KIRC	WT
TCGA_B6_A0WT_01	NA	NA	NA	NA	NA	NA	NA	NA	NA	NA	NA	1.27901	Invasive_Breast_Carcinoma	BRCA	14	TCGA_BRCA	WT
TCGA_BH_A1FR_11	NA	NA	NA	NA	NA	NA	NA	NA	NA	NA	NA	1.27981	NA	NA	NA	NA	WT
TCGA_BG_A0VT_01	NA	NA	NA	NA	NA	NA	NA	NA	NA	NA	NA	1.27993	Endometrial_Carcinoma	UCEC	32	TCGA_UCEC	WT
TCGA_AA_3489_01	NA	NA	NA	NA	NA	NA	NA	NA	NA	NA	NA	1.28018	NA	NA	NA	TCGA_COAD	WT
TCGA_V4_A9EM_01	NA	NA	NA	NA	NA	NA	NA	NA	NA	NA	NA	1.2804	Ocular_Melanoma	UVM	18	TCGA_UVM	WT
TCGA_AB_2880_03	NA	NA	NA	NA	NA	NA	NA	NA	NA	NA	NA	1.28041	Leukemia	LAML	7	TCGA_LAML	WT
TCGA_E2_A3DX_01	NA	NA	NA	NA	NA	NA	NA	NA	NA	NA	NA	1.28044	Invasive_Breast_Carcinoma	BRCA	NA	TCGA_BRCA	WT
TCGA_CZ_5984_01	NA	NA	NA	NA	NA	NA	NA	NA	NA	NA	NA	1.28044	Renal_Clear_Cell_Carcinoma	KIRC	35	TCGA_KIRC	WT
TCGA_EM_A4FK_01	NA	NA	NA	NA	NA	NA	NA	NA	NA	NA	NA	1.28059	Well_Differentiated_Thyroid_Cancer	THCA	6	TCGA_THCA	WT
TCGA_CZ_4856_01	NA	NA	NA	NA	NA	NA	NA	NA	NA	NA	NA	1.28063	Renal_Clear_Cell_Carcinoma	KIRC	62	TCGA_KIRC	WT
TCGA_AB_2963_03	NA	NA	NA	NA	NA	NA	NA	NA	NA	NA	NA	1.28093	Leukemia	LAML	15	TCGA_LAML	WT
TCGA_50_5932_01	NA	NA	NA	NA	NA	NA	NA	NA	NA	NA	NA	1.28096	Non_Small_Cell_Lung_Cancer	LUAD	69	TCGA_LUAD	WT
TCGA_W2_A7HB_01	NA	NA	NA	NA	NA	NA	NA	NA	NA	NA	NA	1.28106	Pheochromocytoma	PCPG	9	TCGA_PCPG	WT
TCGA_GN_A263_01	NA	NA	NA	NA	NA	NA	NA	NA	NA	NA	NA	1.28113	Melanoma	SKCM	463	TCGA_SKCM	WT
TCGA_44_2662_01	NA	NA	NA	NA	NA	NA	NA	NA	NA	NA	NA	1.28144	Non_Small_Cell_Lung_Cancer	LUAD	184	TCGA_LUAD	WT
TCGA_HT_7606_01	NA	NA	NA	NA	NA	NA	NA	NA	NA	NA	NA	1.28167	Diffuse_Glioma	LGG	24	TCGA_LGG	WT
TCGA_IN_A6RO_01	NA	NA	NA	NA	NA	NA	NA	NA	NA	NA	NA	1.28234	Esophagogastric_Adenocarcinoma	STAD	263	TCGA_STAD	WT
TCGA_AA_A00L_01	NA	NA	NA	NA	NA	NA	NA	NA	NA	NA	NA	1.2824	NA	NA	NA	TCGA_COAD	WT
TCGA_BR_4362_01	NA	NA	NA	NA	NA	NA	NA	NA	NA	NA	NA	1.28256	Esophagogastric_Adenocarcinoma	STAD	1456	TCGA_STAD	WT
TCGA_HC_7752_01	NA	NA	NA	NA	NA	NA	NA	NA	NA	NA	NA	1.283	Prostate_Adenocarcinoma	PRAD	36	TCGA_PRAD	WT
TCGA_A8_A07L_01	NA	NA	NA	NA	NA	NA	NA	NA	NA	NA	NA	1.28309	Invasive_Breast_Carcinoma	BRCA	80	TCGA_BRCA	WT
TCGA_AL_3467_01	NA	NA	NA	NA	NA	NA	NA	NA	NA	NA	NA	1.28341	Renal_Non_Clear_Cell_Carcinoma	KIRP	15	TCGA_KIRP	WT
TCGA_BQ_7062_01	NA	NA	NA	NA	NA	NA	NA	NA	NA	NA	NA	1.28348	Renal_Non_Clear_Cell_Carcinoma	KIRP	43	TCGA_KIRP	WT
TCGA_HT_A4DS_01	NA	NA	NA	NA	NA	NA	NA	NA	NA	NA	NA	1.28408	Diffuse_Glioma	LGG	32	TCGA_LGG	WT
TCGA_DC_6155_01	NA	NA	NA	NA	NA	NA	NA	NA	NA	NA	NA	1.28437	NA	NA	NA	TCGA_READ	WT
TCGA_AG_3611_01	NA	NA	NA	NA	NA	NA	NA	NA	NA	NA	NA	1.28446	NA	NA	NA	TCGA_READ	WT
TCGA_QU_A6IO_01	NA	NA	NA	NA	NA	NA	NA	NA	NA	NA	NA	1.28458	Prostate_Adenocarcinoma	PRAD	25	TCGA_PRAD	WT
TCGA_A2_A0CU_01	NA	NA	NA	NA	NA	NA	NA	NA	NA	NA	NA	1.28465	Invasive_Breast_Carcinoma	BRCA	41	TCGA_BRCA	WT
TCGA_L5_A88W_01	NA	NA	NA	NA	NA	NA	NA	NA	NA	NA	NA	1.28491	Esophageal_Squamous_Cell_Carcinoma	ESCA	134	TCGA_ESCA	WT
TCGA_A5_A1OK_01	NA	NA	NA	NA	NA	NA	NA	NA	NA	NA	NA	1.2851	Endometrial_Carcinoma	UCEC	64	TCGA_UCEC	WT
TCGA_SX_A7SO_01	NA	NA	NA	NA	NA	NA	NA	NA	NA	NA	NA	1.28544	Renal_Non_Clear_Cell_Carcinoma	KIRP	44	TCGA_KIRP	WT
TCGA_AP_A1DO_01	NA	NA	NA	NA	NA	NA	NA	NA	NA	NA	NA	1.28634	Endometrial_Carcinoma	UCEC	550	TCGA_UCEC	WT
TCGA_CJ_4888_01	NA	NA	NA	NA	NA	NA	NA	NA	NA	NA	NA	1.28634	NA	NA	NA	TCGA_KIRC	WT
TCGA_DS_A0VL_01	NA	NA	NA	NA	NA	NA	NA	NA	NA	NA	NA	1.28641	Cervical_Squamous_Cell_Carcinoma	CESC	62	TCGA_CESC	WT
TCGA_GD_A3OQ_01	NA	NA	NA	NA	NA	NA	NA	NA	NA	NA	NA	1.28661	Bladder_Urothelial_Carcinoma	BLCA	105	TCGA_BLCA	WT
TCGA_EJ_A7NM_01	NA	NA	NA	NA	NA	NA	NA	NA	NA	NA	NA	1.28697	Prostate_Adenocarcinoma	PRAD	44	TCGA_PRAD	WT
TCGA_DX_A48R_01	NA	NA	NA	NA	NA	NA	NA	NA	NA	NA	NA	1.28702	Sarcoma	SARC	46	TCGA_SARC	WT
TCGA_DX_A1KY_01	NA	NA	NA	NA	NA	NA	NA	NA	NA	NA	NA	1.28712	Sarcoma	SARC	NA	TCGA_SARC	WT
TCGA_A8_A06Y_01	NA	NA	NA	NA	NA	NA	NA	NA	NA	NA	NA	1.28718	Invasive_Breast_Carcinoma	BRCA	28	TCGA_BRCA	WT
TCGA_N5_A4RO_01	NA	NA	NA	NA	NA	NA	NA	NA	NA	NA	NA	1.28739	Endometrial_Carcinoma	UCS	47	TCGA_UCS	WT
TCGA_13_0765_01	NA	NA	NA	NA	NA	NA	NA	NA	NA	NA	NA	1.28762	Ovarian_Epithelial_Tumor	OV	29	TCGA_OV	Ovarian_tumor
TCGA_2A_A8W1_01	NA	NA	NA	NA	NA	NA	NA	NA	NA	NA	NA	1.28769	Prostate_Adenocarcinoma	PRAD	23	TCGA_PRAD	WT
TCGA_GF_A4EO_06	NA	NA	NA	NA	NA	NA	NA	NA	NA	NA	NA	1.28817	Melanoma	SKCM	208	TCGA_SKCM	WT
TCGA_V1_A8WN_01	NA	NA	NA	NA	NA	NA	NA	NA	NA	NA	NA	1.28817	Prostate_Adenocarcinoma	PRAD	11	TCGA_PRAD	WT
TCGA_HM_A6W2_06	NA	NA	NA	NA	NA	NA	NA	NA	NA	NA	NA	1.28837	NA	NA	NA	TCGA_CESC	WT
TCGA_GL_A9DE_01	NA	NA	NA	NA	NA	NA	NA	NA	NA	NA	NA	1.28878	Renal_Non_Clear_Cell_Carcinoma	KIRP	90	TCGA_KIRP	WT
TCGA_AB_2871_03	NA	NA	NA	NA	NA	NA	NA	NA	NA	NA	NA	1.28888	Leukemia	LAML	24	TCGA_LAML	WT
TCGA_M7_A721_01	NA	NA	NA	NA	NA	NA	NA	NA	NA	NA	NA	1.28896	Prostate_Adenocarcinoma	PRAD	29	TCGA_PRAD	WT
TCGA_BP_4353_01	NA	NA	NA	NA	NA	NA	NA	NA	NA	NA	NA	1.28919	NA	NA	NA	TCGA_KIRC	WT
TCGA_ET_A3BV_01	NA	NA	NA	NA	NA	NA	NA	NA	NA	NA	NA	1.28946	Well_Differentiated_Thyroid_Cancer	THCA	22	TCGA_THCA	WT
TCGA_A2_A25E_01	NA	NA	NA	NA	NA	NA	NA	NA	NA	NA	NA	1.29	Invasive_Breast_Carcinoma	BRCA	49	TCGA_BRCA	WT
TCGA_CC_A7IH_01	1	p.X1699_splice	NA	0	0	0	0	1	0	LIHC	Hepatobiliary_Cancer	1.29024	Hepatocellular_Carcinoma	LIHC	674	TCGA_LIHC	DICER_other
TCGA_AA_3852_01	NA	NA	NA	NA	NA	NA	NA	NA	NA	NA	NA	1.2903	NA	NA	NA	TCGA_COAD	WT
TCGA_C5_A1BF_01	NA	NA	NA	NA	NA	NA	NA	NA	NA	NA	NA	1.29051	Cervical_Squamous_Cell_Carcinoma	CESC	63	NA	WT
TCGA_AA_3715_01	NA	NA	NA	NA	NA	NA	NA	NA	NA	NA	NA	1.29056	NA	NA	NA	TCGA_COAD	WT
TCGA_29_1702_01	NA	NA	NA	NA	NA	NA	NA	NA	NA	NA	NA	1.29084	Ovarian_Epithelial_Tumor	OV	47	TCGA_OV	Ovarian_tumor
TCGA_EW_A1J6_01	NA	NA	NA	NA	NA	NA	NA	NA	NA	NA	NA	1.29085	Invasive_Breast_Carcinoma	BRCA	29	TCGA_BRCA	WT
TCGA_CZ_4866_01	NA	NA	NA	NA	NA	NA	NA	NA	NA	NA	NA	1.29101	Renal_Clear_Cell_Carcinoma	KIRC	70	TCGA_KIRC	WT
TCGA_BF_AAP4_01	NA	NA	NA	NA	NA	NA	NA	NA	NA	NA	NA	1.29118	NA	NA	NA	TCGA_SKCM	WT
TCGA_2Y_A9GY_01	NA	NA	NA	NA	NA	NA	NA	NA	NA	NA	NA	1.2913	Hepatocellular_Carcinoma	LIHC	65	TCGA_LIHC	WT
TCGA_ER_A19D_06	NA	NA	NA	NA	NA	NA	NA	NA	NA	NA	NA	1.29143	Melanoma	SKCM	388	TCGA_SKCM	WT
TCGA_B0_4828_01	NA	NA	NA	NA	NA	NA	NA	NA	NA	NA	NA	1.29168	NA	NA	NA	TCGA_KIRC	WT
TCGA_AC_A2FM_11	NA	NA	NA	NA	NA	NA	NA	NA	NA	NA	NA	1.29176	NA	NA	NA	NA	WT
TCGA_44_8117_01	NA	NA	NA	NA	NA	NA	NA	NA	NA	NA	NA	1.29218	Non_Small_Cell_Lung_Cancer	LUAD	669	TCGA_LUAD	WT
TCGA_31_1959_01	NA	NA	NA	NA	NA	NA	NA	NA	NA	NA	NA	1.29268	Ovarian_Epithelial_Tumor	OV	67	TCGA_OV	Ovarian_tumor
TCGA_AN_A04C_01	NA	NA	NA	NA	NA	NA	NA	NA	NA	NA	NA	1.29275	Invasive_Breast_Carcinoma	BRCA	66	TCGA_BRCA	WT
TCGA_29_1769_01	NA	NA	NA	NA	NA	NA	NA	NA	NA	NA	NA	1.29309	Ovarian_Epithelial_Tumor	OV	75	TCGA_OV	Ovarian_tumor
TCGA_63_5128_01	NA	NA	NA	NA	NA	NA	NA	NA	NA	NA	NA	1.29324	Non_Small_Cell_Lung_Cancer	LUSC	276	TCGA_LUSC	WT
TCGA_25_1877_01	NA	NA	NA	NA	NA	NA	NA	NA	NA	NA	NA	1.29349	Ovarian_Epithelial_Tumor	OV	NA	TCGA_OV	Ovarian_tumor
TCGA_A7_A0D9_01	NA	NA	NA	NA	NA	NA	NA	NA	NA	NA	NA	1.29372	Invasive_Breast_Carcinoma	BRCA	20	TCGA_BRCA	WT
TCGA_46_6025_01	NA	NA	NA	NA	NA	NA	NA	NA	NA	NA	NA	1.29397	Non_Small_Cell_Lung_Cancer	LUSC	178	TCGA_LUSC	WT
TCGA_BP_4969_01	NA	NA	NA	NA	NA	NA	NA	NA	NA	NA	NA	1.29423	NA	NA	NA	TCGA_KIRC	WT
TCGA_P4_A5EB_01	NA	NA	NA	NA	NA	NA	NA	NA	NA	NA	NA	1.29423	Renal_Non_Clear_Cell_Carcinoma	KIRP	126	TCGA_KIRP	WT
TCGA_AC_A2BK_01	NA	NA	NA	NA	NA	NA	NA	NA	NA	NA	NA	1.29452	Invasive_Breast_Carcinoma	BRCA	78	TCGA_BRCA	WT
TCGA_OR_A5LM_01	NA	NA	NA	NA	NA	NA	NA	NA	NA	NA	NA	1.29456	Adrenocortical_Carcinoma	ACC	23	TCGA_ACC	WT
TCGA_BH_A202_01	NA	NA	NA	NA	NA	NA	NA	NA	NA	NA	NA	1.29468	Invasive_Breast_Carcinoma	BRCA	25	TCGA_BRCA	WT
TCGA_B3_4103_01	NA	NA	NA	NA	NA	NA	NA	NA	NA	NA	NA	1.29517	Renal_Non_Clear_Cell_Carcinoma	KIRP	48	TCGA_KIRP	WT
TCGA_KS_A41L_01	NA	NA	NA	NA	NA	NA	NA	NA	NA	NA	NA	1.29554	Well_Differentiated_Thyroid_Cancer	THCA	8	TCGA_THCA	WT
TCGA_A2_A0YC_01	NA	NA	NA	NA	NA	NA	NA	NA	NA	NA	NA	1.29565	Invasive_Breast_Carcinoma	BRCA	22	TCGA_BRCA	WT
TCGA_E9_A229_01	NA	NA	NA	NA	NA	NA	NA	NA	NA	NA	NA	1.29632	Invasive_Breast_Carcinoma	BRCA	20	TCGA_BRCA	WT
TCGA_B0_5102_01	NA	NA	NA	NA	NA	NA	NA	NA	NA	NA	NA	1.29634	Renal_Clear_Cell_Carcinoma	KIRC	45	TCGA_KIRC	WT
TCGA_B5_A0K2_01	NA	NA	NA	NA	NA	NA	NA	NA	NA	NA	NA	1.29711	Endometrial_Carcinoma	UCEC	296	TCGA_UCEC	WT
TCGA_XF_A9T4_01	NA	NA	NA	NA	NA	NA	NA	NA	NA	NA	NA	1.2977	Bladder_Urothelial_Carcinoma	BLCA	34	TCGA_BLCA	WT
TCGA_AB_2920_03	NA	NA	NA	NA	NA	NA	NA	NA	NA	NA	NA	1.29777	Leukemia	LAML	20	TCGA_LAML	WT
TCGA_KC_A7F3_01	NA	NA	NA	NA	NA	NA	NA	NA	NA	NA	NA	1.29778	Prostate_Adenocarcinoma	PRAD	23	TCGA_PRAD	WT
TCGA_61_1915_01	NA	NA	NA	NA	NA	NA	NA	NA	NA	NA	NA	1.29789	Ovarian_Epithelial_Tumor	OV	78	TCGA_OV	Ovarian_tumor
TCGA_AA_3952_01	NA	NA	NA	NA	NA	NA	NA	NA	NA	NA	NA	1.29793	NA	NA	NA	TCGA_COAD	WT
TCGA_DX_A3LW_01	NA	NA	NA	NA	NA	NA	NA	NA	NA	NA	NA	1.29796	Sarcoma	SARC	25	TCGA_SARC	WT
TCGA_BH_A1FH_01	NA	NA	NA	NA	NA	NA	NA	NA	NA	NA	NA	1.29812	Invasive_Breast_Carcinoma	BRCA	24	TCGA_BRCA	WT
TCGA_24_2297_01	NA	NA	NA	NA	NA	NA	NA	NA	NA	NA	NA	1.29833	Ovarian_Epithelial_Tumor	OV	NA	TCGA_OV	Ovarian_tumor
TCGA_A2_A3KD_01	NA	NA	NA	NA	NA	NA	NA	NA	NA	NA	NA	1.2984	Invasive_Breast_Carcinoma	BRCA	8	TCGA_BRCA	WT
TCGA_5P_A9KH_01	NA	NA	NA	NA	NA	NA	NA	NA	NA	NA	NA	1.29847	Renal_Non_Clear_Cell_Carcinoma	KIRP	22	TCGA_KIRP	WT
TCGA_D8_A27N_01	NA	NA	NA	NA	NA	NA	NA	NA	NA	NA	NA	1.29861	Invasive_Breast_Carcinoma	BRCA	40	TCGA_BRCA	WT
TCGA_AB_2976_03	NA	NA	NA	NA	NA	NA	NA	NA	NA	NA	NA	1.29888	Leukemia	LAML	16	TCGA_LAML	WT
TCGA_39_5028_01	1	p.L368V	NA	0	0	0	1	0	0	LUSC	Non_Small_Cell_Lung_Cancer	1.29892	Non_Small_Cell_Lung_Cancer	LUSC	159	TCGA_LUSC	DICER_other
TCGA_FC_A66V_01	NA	NA	NA	NA	NA	NA	NA	NA	NA	NA	NA	1.29903	Prostate_Adenocarcinoma	PRAD	NA	TCGA_PRAD	WT
TCGA_AB_2933_03	NA	NA	NA	NA	NA	NA	NA	NA	NA	NA	NA	1.29914	Leukemia	LAML	3	TCGA_LAML	WT
TCGA_AX_A05T_01	NA	NA	NA	NA	NA	NA	NA	NA	NA	NA	NA	1.29917	Endometrial_Carcinoma	UCEC	45	TCGA_UCEC	WT
TCGA_FW_A3TU_06	NA	NA	NA	NA	NA	NA	NA	NA	NA	NA	NA	1.29925	Melanoma	SKCM	632	TCGA_SKCM	WT
TCGA_D9_A1JW_06	NA	NA	NA	NA	NA	NA	NA	NA	NA	NA	NA	1.29953	Melanoma	SKCM	743	TCGA_SKCM	WT
TCGA_ZD_A8I3_01	NA	NA	NA	NA	NA	NA	NA	NA	NA	NA	NA	1.30034	Cholangiocarcinoma	CHOL	35	TCGA_CHOL	WT
TCGA_X6_A7WB_01	NA	NA	NA	NA	NA	NA	NA	NA	NA	NA	NA	1.30052	Sarcoma	SARC	342	TCGA_SARC	WT
TCGA_36_1575_01	NA	NA	NA	NA	NA	NA	NA	NA	NA	NA	NA	1.30055	Ovarian_Epithelial_Tumor	OV	NA	TCGA_OV	Ovarian_tumor
TCGA_AA_3529_01	NA	NA	NA	NA	NA	NA	NA	NA	NA	NA	NA	1.30059	NA	NA	NA	TCGA_COAD	WT
TCGA_13_0795_01	NA	NA	NA	NA	NA	NA	NA	NA	NA	NA	NA	1.30111	Ovarian_Epithelial_Tumor	OV	80	TCGA_OV	Ovarian_tumor
TCGA_66_2782_01	NA	NA	NA	NA	NA	NA	NA	NA	NA	NA	NA	1.30169	Non_Small_Cell_Lung_Cancer	LUSC	308	TCGA_LUSC	WT
TCGA_61_1895_01	NA	NA	NA	NA	NA	NA	NA	NA	NA	NA	NA	1.3017	Ovarian_Epithelial_Tumor	OV	76	TCGA_OV	Ovarian_tumor
TCGA_EY_A1GW_01	NA	NA	NA	NA	NA	NA	NA	NA	NA	NA	NA	1.30174	Endometrial_Carcinoma	UCEC	53	TCGA_UCEC	WT
TCGA_EM_A4FU_01	NA	NA	NA	NA	NA	NA	NA	NA	NA	NA	NA	1.30235	Well_Differentiated_Thyroid_Cancer	THCA	5	TCGA_THCA	WT
TCGA_QK_A6IH_01	NA	NA	NA	NA	NA	NA	NA	NA	NA	NA	NA	1.30257	Head_and_Neck_Squamous_Cell_Carcinoma	HNSC	62	TCGA_HNSC	WT
TCGA_FX_A2QS_01	NA	NA	NA	NA	NA	NA	NA	NA	NA	NA	NA	1.30298	Sarcoma	SARC	52	TCGA_SARC	WT
TCGA_CH_5769_01	NA	NA	NA	NA	NA	NA	NA	NA	NA	NA	NA	1.30339	Prostate_Adenocarcinoma	PRAD	105	TCGA_PRAD	WT
TCGA_E2_A107_01	NA	NA	NA	NA	NA	NA	NA	NA	NA	NA	NA	1.30372	Invasive_Breast_Carcinoma	BRCA	25	TCGA_BRCA	WT
TCGA_EM_A22O_01	NA	NA	NA	NA	NA	NA	NA	NA	NA	NA	NA	1.30392	Well_Differentiated_Thyroid_Cancer	THCA	32	TCGA_THCA	WT
TCGA_AA_3679_01	NA	NA	NA	NA	NA	NA	NA	NA	NA	NA	NA	1.30394	NA	NA	NA	TCGA_COAD	WT
TCGA_DJ_A3V5_01	NA	NA	NA	NA	NA	NA	NA	NA	NA	NA	NA	1.30437	Well_Differentiated_Thyroid_Cancer	THCA	17	TCGA_THCA	WT
TCGA_GS_A9TZ_01	NA	NA	NA	NA	NA	NA	NA	NA	NA	NA	NA	1.30444	Mature_B_Cell_Neoplasms	DLBC	377	TCGA_DLBC	WT
TCGA_BH_A203_01	NA	NA	NA	NA	NA	NA	NA	NA	NA	NA	NA	1.30534	Invasive_Breast_Carcinoma	BRCA	61	TCGA_BRCA	WT
TCGA_ED_A4XI_01	NA	NA	NA	NA	NA	NA	NA	NA	NA	NA	NA	1.30557	Hepatocellular_Carcinoma	LIHC	137	TCGA_LIHC	WT
TCGA_AB_2972_03	NA	NA	NA	NA	NA	NA	NA	NA	NA	NA	NA	1.30568	Leukemia	LAML	21	TCGA_LAML	WT
TCGA_BH_A0C0_01	NA	NA	NA	NA	NA	NA	NA	NA	NA	NA	NA	1.30618	Invasive_Breast_Carcinoma	BRCA	92	TCGA_BRCA	WT
TCGA_A2_A04Y_01	NA	NA	NA	NA	NA	NA	NA	NA	NA	NA	NA	1.30649	Invasive_Breast_Carcinoma	BRCA	48	TCGA_BRCA	WT
TCGA_C8_A12Y_01	NA	NA	NA	NA	NA	NA	NA	NA	NA	NA	NA	1.30687	Invasive_Breast_Carcinoma	BRCA	31	TCGA_BRCA	WT
TCGA_B6_A0IP_01	NA	NA	NA	NA	NA	NA	NA	NA	NA	NA	NA	1.30725	Invasive_Breast_Carcinoma	BRCA	34	TCGA_BRCA	WT
TCGA_FP_7916_01	NA	NA	NA	NA	NA	NA	NA	NA	NA	NA	NA	1.30725	Esophagogastric_Adenocarcinoma	STAD	87	TCGA_STAD	WT
TCGA_VD_A8KJ_01	NA	NA	NA	NA	NA	NA	NA	NA	NA	NA	NA	1.30747	Ocular_Melanoma	UVM	11	TCGA_UVM	WT
TCGA_D8_A1XD_01	NA	NA	NA	NA	NA	NA	NA	NA	NA	NA	NA	1.30758	Invasive_Breast_Carcinoma	BRCA	NA	TCGA_BRCA	WT
TCGA_E2_A1L6_01	NA	NA	NA	NA	NA	NA	NA	NA	NA	NA	NA	1.3076	Invasive_Breast_Carcinoma	BRCA	20	TCGA_BRCA	WT
TCGA_XF_A9T8_01	NA	NA	NA	NA	NA	NA	NA	NA	NA	NA	NA	1.30785	Bladder_Urothelial_Carcinoma	BLCA	632	TCGA_BLCA	WT
TCGA_61_1736_01	NA	NA	NA	NA	NA	NA	NA	NA	NA	NA	NA	1.30786	Ovarian_Epithelial_Tumor	OV	50	NA	Ovarian_tumor
TCGA_D8_A1JJ_01	NA	NA	NA	NA	NA	NA	NA	NA	NA	NA	NA	1.30787	Invasive_Breast_Carcinoma	BRCA	65	TCGA_BRCA	WT
TCGA_AO_A03O_01	NA	NA	NA	NA	NA	NA	NA	NA	NA	NA	NA	1.30839	Invasive_Breast_Carcinoma	BRCA	72	TCGA_BRCA	WT
TCGA_EB_A431_01	NA	NA	NA	NA	NA	NA	NA	NA	NA	NA	NA	1.30858	Melanoma	SKCM	1364	TCGA_SKCM	WT
TCGA_ER_A19B_06	NA	NA	NA	NA	NA	NA	NA	NA	NA	NA	NA	1.30867	Melanoma	SKCM	1489	TCGA_SKCM	WT
TCGA_39_5039_01	NA	NA	NA	NA	NA	NA	NA	NA	NA	NA	NA	1.30875	Non_Small_Cell_Lung_Cancer	LUSC	149	TCGA_LUSC	WT
TCGA_DU_5872_01	NA	NA	NA	NA	NA	NA	NA	NA	NA	NA	NA	1.30909	Diffuse_Glioma	LGG	24	TCGA_LGG	WT
TCGA_CK_6747_01	NA	NA	NA	NA	NA	NA	NA	NA	NA	NA	NA	1.30923	NA	NA	NA	TCGA_COAD	WT
TCGA_G3_AAV1_01	NA	NA	NA	NA	NA	NA	NA	NA	NA	NA	NA	1.30934	Hepatocellular_Carcinoma	LIHC	51	TCGA_LIHC	WT
TCGA_G8_6907_01	NA	NA	NA	NA	NA	NA	NA	NA	NA	NA	NA	1.30938	NA	NA	NA	TCGA_DLBC	WT
TCGA_D8_A1JU_01	NA	NA	NA	NA	NA	NA	NA	NA	NA	NA	NA	1.30946	Invasive_Breast_Carcinoma	BRCA	13	TCGA_BRCA	WT
TCGA_33_4589_01	NA	NA	NA	NA	NA	NA	NA	NA	NA	NA	NA	1.30961	Non_Small_Cell_Lung_Cancer	LUSC	99	TCGA_LUSC	WT
TCGA_A8_A06U_01	NA	NA	NA	NA	NA	NA	NA	NA	NA	NA	NA	1.30986	Invasive_Breast_Carcinoma	BRCA	61	TCGA_BRCA	WT
TCGA_A2_A0ES_01	NA	NA	NA	NA	NA	NA	NA	NA	NA	NA	NA	1.30996	Invasive_Breast_Carcinoma	BRCA	13	TCGA_BRCA	WT
TCGA_66_2758_01	NA	NA	NA	NA	NA	NA	NA	NA	NA	NA	NA	1.31017	Non_Small_Cell_Lung_Cancer	LUSC	286	TCGA_LUSC	WT
TCGA_A2_A0T3_01	NA	NA	NA	NA	NA	NA	NA	NA	NA	NA	NA	1.31021	Invasive_Breast_Carcinoma	BRCA	28	TCGA_BRCA	WT
TCGA_TM_A84H_01	NA	NA	NA	NA	NA	NA	NA	NA	NA	NA	NA	1.31026	Diffuse_Glioma	LGG	43	TCGA_LGG	WT
TCGA_E1_5305_01	NA	NA	NA	NA	NA	NA	NA	NA	NA	NA	NA	1.31042	Diffuse_Glioma	LGG	28	TCGA_LGG	WT
TCGA_24_0968_01	NA	NA	NA	NA	NA	NA	NA	NA	NA	NA	NA	1.31042	Ovarian_Epithelial_Tumor	OV	NA	TCGA_OV	Ovarian_tumor
TCGA_78_7146_01	NA	NA	NA	NA	NA	NA	NA	NA	NA	NA	NA	1.31106	Non_Small_Cell_Lung_Cancer	LUAD	337	TCGA_LUAD	WT
TCGA_BH_A1F6_11	NA	NA	NA	NA	NA	NA	NA	NA	NA	NA	NA	1.31164	NA	NA	NA	NA	WT
TCGA_AB_3008_03	NA	NA	NA	NA	NA	NA	NA	NA	NA	NA	NA	1.31182	Leukemia	LAML	3	TCGA_LAML	WT
TCGA_A8_A07G_01	NA	NA	NA	NA	NA	NA	NA	NA	NA	NA	NA	1.3121	Invasive_Breast_Carcinoma	BRCA	59	TCGA_BRCA	WT
TCGA_EO_A1Y7_01	NA	NA	NA	NA	NA	NA	NA	NA	NA	NA	NA	1.31244	Endometrial_Carcinoma	UCEC	41	TCGA_UCEC	WT
TCGA_AB_2977_03	NA	NA	NA	NA	NA	NA	NA	NA	NA	NA	NA	1.31264	Leukemia	LAML	5	TCGA_LAML	WT
TCGA_RC_A6M4_01	NA	NA	NA	NA	NA	NA	NA	NA	NA	NA	NA	1.31271	Hepatocellular_Carcinoma	LIHC	154	TCGA_LIHC	WT
TCGA_V1_A8ML_01	NA	NA	NA	NA	NA	NA	NA	NA	NA	NA	NA	1.31296	Prostate_Adenocarcinoma	PRAD	10	TCGA_PRAD	WT
TCGA_29_2414_02	NA	NA	NA	NA	NA	NA	NA	NA	NA	NA	NA	1.31305	NA	NA	NA	TCGA_OV	Ovarian_tumor
TCGA_AN_A0XV_01	NA	NA	NA	NA	NA	NA	NA	NA	NA	NA	NA	1.31343	Invasive_Breast_Carcinoma	BRCA	32	TCGA_BRCA	WT
TCGA_AZ_4681_01	NA	NA	NA	NA	NA	NA	NA	NA	NA	NA	NA	1.31346	NA	NA	NA	TCGA_COAD	WT
TCGA_C8_A26Z_01	NA	NA	NA	NA	NA	NA	NA	NA	NA	NA	NA	1.31358	Invasive_Breast_Carcinoma	BRCA	41	TCGA_BRCA	WT
TCGA_AR_A0U2_01	NA	NA	NA	NA	NA	NA	NA	NA	NA	NA	NA	1.31377	Invasive_Breast_Carcinoma	BRCA	43	TCGA_BRCA	WT
TCGA_WE_A8ZO_06	NA	NA	NA	NA	NA	NA	NA	NA	NA	NA	NA	1.31386	Melanoma	SKCM	298	TCGA_SKCM	WT
TCGA_B6_A1KI_01	NA	NA	NA	NA	NA	NA	NA	NA	NA	NA	NA	1.31393	Invasive_Breast_Carcinoma	BRCA	21	TCGA_BRCA	WT
TCGA_AQ_A0Y5_01	NA	NA	NA	NA	NA	NA	NA	NA	NA	NA	NA	1.31432	Invasive_Breast_Carcinoma	BRCA	55	TCGA_BRCA	WT
TCGA_XK_AAIV_01	NA	NA	NA	NA	NA	NA	NA	NA	NA	NA	NA	1.31434	Prostate_Adenocarcinoma	PRAD	43	TCGA_PRAD	WT
TCGA_46_3767_01	NA	NA	NA	NA	NA	NA	NA	NA	NA	NA	NA	1.31475	Non_Small_Cell_Lung_Cancer	LUSC	240	TCGA_LUSC	WT
TCGA_BH_A0EI_01	NA	NA	NA	NA	NA	NA	NA	NA	NA	NA	NA	1.31481	Invasive_Breast_Carcinoma	BRCA	16	TCGA_BRCA	WT
TCGA_AO_A124_01	NA	NA	NA	NA	NA	NA	NA	NA	NA	NA	NA	1.31501	Invasive_Breast_Carcinoma	BRCA	132	TCGA_BRCA	WT
TCGA_HI_7170_01	NA	NA	NA	NA	NA	NA	NA	NA	NA	NA	NA	1.31519	Prostate_Adenocarcinoma	PRAD	26	TCGA_PRAD	WT
TCGA_ER_A3ES_06	NA	NA	NA	NA	NA	NA	NA	NA	NA	NA	NA	1.3156	Melanoma	SKCM	20	TCGA_SKCM	WT
TCGA_UZ_A9PL_01	NA	NA	NA	NA	NA	NA	NA	NA	NA	NA	NA	1.3159	Renal_Non_Clear_Cell_Carcinoma	KIRP	62	TCGA_KIRP	WT
TCGA_AJ_A3BG_01	NA	NA	NA	NA	NA	NA	NA	NA	NA	NA	NA	1.3159	Endometrial_Carcinoma	UCEC	1267	TCGA_UCEC	WT
TCGA_DV_5568_01	NA	NA	NA	NA	NA	NA	NA	NA	NA	NA	NA	1.3162	NA	NA	NA	TCGA_KIRC	WT
TCGA_FF_8061_01	NA	NA	NA	NA	NA	NA	NA	NA	NA	NA	NA	1.31652	Mature_B_Cell_Neoplasms	DLBC	131	TCGA_DLBC	WT
TCGA_CC_A9FU_01	NA	NA	NA	NA	NA	NA	NA	NA	NA	NA	NA	1.31704	Hepatocellular_Carcinoma	LIHC	46	TCGA_LIHC	WT
TCGA_ZP_A9D0_01	NA	NA	NA	NA	NA	NA	NA	NA	NA	NA	NA	1.31738	Hepatocellular_Carcinoma	LIHC	52	TCGA_LIHC	WT
TCGA_49_4510_01	NA	NA	NA	NA	NA	NA	NA	NA	NA	NA	NA	1.31747	Non_Small_Cell_Lung_Cancer	LUAD	58	TCGA_LUAD	WT
TCGA_EM_A2CN_01	NA	NA	NA	NA	NA	NA	NA	NA	NA	NA	NA	1.3178	Well_Differentiated_Thyroid_Cancer	THCA	146	TCGA_THCA	WT
TCGA_55_7994_01	NA	NA	NA	NA	NA	NA	NA	NA	NA	NA	NA	1.31784	Non_Small_Cell_Lung_Cancer	LUAD	1376	TCGA_LUAD	WT
TCGA_B8_4146_01	NA	NA	NA	NA	NA	NA	NA	NA	NA	NA	NA	1.31809	Renal_Clear_Cell_Carcinoma	KIRC	34	NA	WT
TCGA_CV_7255_01	NA	NA	NA	NA	NA	NA	NA	NA	NA	NA	NA	1.31815	Head_and_Neck_Squamous_Cell_Carcinoma	HNSC	101	TCGA_HNSC	WT
TCGA_LL_A9Q3_01	NA	NA	NA	NA	NA	NA	NA	NA	NA	NA	NA	1.31818	Invasive_Breast_Carcinoma	BRCA	47	TCGA_BRCA	WT
TCGA_35_4123_01	NA	NA	NA	NA	NA	NA	NA	NA	NA	NA	NA	1.31821	Non_Small_Cell_Lung_Cancer	LUAD	242	TCGA_LUAD	WT
TCGA_BF_A1PV_01	NA	NA	NA	NA	NA	NA	NA	NA	NA	NA	NA	1.31825	Melanoma	SKCM	251	TCGA_SKCM	WT
TCGA_CW_5580_01	NA	NA	NA	NA	NA	NA	NA	NA	NA	NA	NA	1.31844	Renal_Clear_Cell_Carcinoma	KIRC	80	TCGA_KIRC	WT
TCGA_A7_A0CE_01	NA	NA	NA	NA	NA	NA	NA	NA	NA	NA	NA	1.31846	Invasive_Breast_Carcinoma	BRCA	92	TCGA_BRCA	WT
TCGA_G3_A25W_01	NA	NA	NA	NA	NA	NA	NA	NA	NA	NA	NA	1.31861	Hepatocellular_Carcinoma	LIHC	99	TCGA_LIHC	WT
TCGA_KL_8323_01	NA	NA	NA	NA	NA	NA	NA	NA	NA	NA	NA	1.31874	Renal_Non_Clear_Cell_Carcinoma	KICH	28	TCGA_KICH	WT
TCGA_EW_A1OX_01	NA	NA	NA	NA	NA	NA	NA	NA	NA	NA	NA	1.319	Invasive_Breast_Carcinoma	BRCA	12	TCGA_BRCA	WT
TCGA_G3_A7M8_01	NA	NA	NA	NA	NA	NA	NA	NA	NA	NA	NA	1.319	Hepatocellular_Carcinoma	LIHC	23	TCGA_LIHC	WT
TCGA_AK_3460_01	NA	NA	NA	NA	NA	NA	NA	NA	NA	NA	NA	1.31904	NA	NA	NA	TCGA_KIRC	WT
TCGA_BH_A0HO_01	NA	NA	NA	NA	NA	NA	NA	NA	NA	NA	NA	1.31991	Invasive_Breast_Carcinoma	BRCA	14	TCGA_BRCA	WT
TCGA_D8_A141_01	NA	NA	NA	NA	NA	NA	NA	NA	NA	NA	NA	1.32023	Invasive_Breast_Carcinoma	BRCA	19	TCGA_BRCA	WT
TCGA_BR_4366_01	NA	NA	NA	NA	NA	NA	NA	NA	NA	NA	NA	1.32056	Esophagogastric_Adenocarcinoma	STAD	120	TCGA_STAD	WT
TCGA_HC_8256_01	NA	NA	NA	NA	NA	NA	NA	NA	NA	NA	NA	1.3206	Prostate_Adenocarcinoma	PRAD	22	TCGA_PRAD	WT
TCGA_61_1900_01	NA	NA	NA	NA	NA	NA	NA	NA	NA	NA	NA	1.3206	Ovarian_Epithelial_Tumor	OV	81	TCGA_OV	Ovarian_tumor
TCGA_A8_A075_01	NA	NA	NA	NA	NA	NA	NA	NA	NA	NA	NA	1.32065	Invasive_Breast_Carcinoma	BRCA	74	TCGA_BRCA	WT
TCGA_ED_A7PY_01	NA	NA	NA	NA	NA	NA	NA	NA	NA	NA	NA	1.32072	Hepatocellular_Carcinoma	LIHC	29	TCGA_LIHC	WT
TCGA_BH_A0C1_01	NA	NA	NA	NA	NA	NA	NA	NA	NA	NA	NA	1.32096	Invasive_Breast_Carcinoma	BRCA	32	TCGA_BRCA	WT
TCGA_AR_A256_01	NA	NA	NA	NA	NA	NA	NA	NA	NA	NA	NA	1.321	Invasive_Breast_Carcinoma	BRCA	167	TCGA_BRCA	WT
TCGA_B0_5077_01	NA	NA	NA	NA	NA	NA	NA	NA	NA	NA	NA	1.321	Renal_Clear_Cell_Carcinoma	KIRC	48	TCGA_KIRC	WT
TCGA_CN_5373_01	NA	NA	NA	NA	NA	NA	NA	NA	NA	NA	NA	1.32103	Head_and_Neck_Squamous_Cell_Carcinoma	HNSC	127	TCGA_HNSC	WT
TCGA_24_2260_01	NA	NA	NA	NA	NA	NA	NA	NA	NA	NA	NA	1.32143	Ovarian_Epithelial_Tumor	OV	73	TCGA_OV	Ovarian_tumor
TCGA_CH_5753_01	NA	NA	NA	NA	NA	NA	NA	NA	NA	NA	NA	1.32163	Prostate_Adenocarcinoma	PRAD	47	TCGA_PRAD	WT
TCGA_B0_5081_01	NA	NA	NA	NA	NA	NA	NA	NA	NA	NA	NA	1.32229	Renal_Clear_Cell_Carcinoma	KIRC	46	TCGA_KIRC	WT
TCGA_E1_A7YS_01	NA	NA	NA	NA	NA	NA	NA	NA	NA	NA	NA	1.32235	Diffuse_Glioma	LGG	49	TCGA_LGG	WT
TCGA_30_1853_01	NA	NA	NA	NA	NA	NA	NA	NA	NA	NA	NA	1.32241	Ovarian_Epithelial_Tumor	OV	43	TCGA_OV	Ovarian_tumor
TCGA_AP_A0LD_01	NA	NA	NA	NA	NA	NA	NA	NA	NA	NA	NA	1.32299	Endometrial_Carcinoma	UCEC	444	TCGA_UCEC	WT
TCGA_E2_A15T_01	NA	NA	NA	NA	NA	NA	NA	NA	NA	NA	NA	1.32324	Invasive_Breast_Carcinoma	BRCA	24	TCGA_BRCA	WT
TCGA_AN_A0XW_01	NA	NA	NA	NA	NA	NA	NA	NA	NA	NA	NA	1.32377	Invasive_Breast_Carcinoma	BRCA	282	TCGA_BRCA	WT
TCGA_CK_4951_01	NA	NA	NA	NA	NA	NA	NA	NA	NA	NA	NA	1.32385	NA	NA	NA	TCGA_COAD	WT
TCGA_ET_A2MX_01	NA	NA	NA	NA	NA	NA	NA	NA	NA	NA	NA	1.32399	Well_Differentiated_Thyroid_Cancer	THCA	9	TCGA_THCA	WT
TCGA_BR_4370_01	NA	NA	NA	NA	NA	NA	NA	NA	NA	NA	NA	1.32406	Esophagogastric_Adenocarcinoma	STAD	966	TCGA_STAD	WT
TCGA_DJ_A3UN_01	NA	NA	NA	NA	NA	NA	NA	NA	NA	NA	NA	1.32424	Well_Differentiated_Thyroid_Cancer	THCA	16	TCGA_THCA	WT
TCGA_38_4628_01	NA	NA	NA	NA	NA	NA	NA	NA	NA	NA	NA	1.32459	Non_Small_Cell_Lung_Cancer	LUAD	112	TCGA_LUAD	WT
TCGA_XV_AAZV_01	NA	NA	NA	NA	NA	NA	NA	NA	NA	NA	NA	1.32517	NA	NA	NA	TCGA_SKCM	WT
TCGA_EV_5902_01	NA	NA	NA	NA	NA	NA	NA	NA	NA	NA	NA	1.3255	Renal_Non_Clear_Cell_Carcinoma	KIRP	71	TCGA_KIRP	WT
TCGA_BH_A0DP_01	NA	NA	NA	NA	NA	NA	NA	NA	NA	NA	NA	1.3255	Invasive_Breast_Carcinoma	BRCA	27	TCGA_BRCA	WT
TCGA_BR_4201_01	NA	NA	NA	NA	NA	NA	NA	NA	NA	NA	NA	1.32554	Esophagogastric_Adenocarcinoma	STAD	1340	TCGA_STAD	WT
TCGA_M7_A724_01	NA	NA	NA	NA	NA	NA	NA	NA	NA	NA	NA	1.32588	Prostate_Adenocarcinoma	PRAD	27	TCGA_PRAD	WT
TCGA_UB_A7MB_01	NA	NA	NA	NA	NA	NA	NA	NA	NA	NA	NA	1.3259	Hepatocellular_Carcinoma	LIHC	1292	TCGA_LIHC	WT
TCGA_E2_A14X_01	NA	NA	NA	NA	NA	NA	NA	NA	NA	NA	NA	1.32595	Invasive_Breast_Carcinoma	BRCA	25	TCGA_BRCA	WT
TCGA_KC_A7FE_01	NA	NA	NA	NA	NA	NA	NA	NA	NA	NA	NA	1.326	Prostate_Adenocarcinoma	PRAD	7	TCGA_PRAD	WT
TCGA_HE_A5NH_01	NA	NA	NA	NA	NA	NA	NA	NA	NA	NA	NA	1.3262	Renal_Non_Clear_Cell_Carcinoma	KIRP	75	TCGA_KIRP	WT
TCGA_A5_A0R6_01	NA	NA	NA	NA	NA	NA	NA	NA	NA	NA	NA	1.32631	Endometrial_Carcinoma	UCEC	46	TCGA_UCEC	WT
TCGA_60_2722_01	NA	NA	NA	NA	NA	NA	NA	NA	NA	NA	NA	1.3264	Non_Small_Cell_Lung_Cancer	LUSC	279	TCGA_LUSC	WT
TCGA_B5_A11S_01	NA	NA	NA	NA	NA	NA	NA	NA	NA	NA	NA	1.32725	Endometrial_Carcinoma	UCEC	51	TCGA_UCEC	WT
TCGA_E1_A7Z2_01	NA	NA	NA	NA	NA	NA	NA	NA	NA	NA	NA	1.32754	Diffuse_Glioma	LGG	30	TCGA_LGG	WT
TCGA_EE_A3J7_06	NA	NA	NA	NA	NA	NA	NA	NA	NA	NA	NA	1.32797	Melanoma	SKCM	797	TCGA_SKCM	WT
TCGA_AA_3556_01	NA	NA	NA	NA	NA	NA	NA	NA	NA	NA	NA	1.32797	NA	NA	NA	TCGA_COAD	WT
TCGA_EE_A2A2_06	NA	NA	NA	NA	NA	NA	NA	NA	NA	NA	NA	1.32799	Melanoma	SKCM	1282	TCGA_SKCM	WT
TCGA_EL_A4JV_01	NA	NA	NA	NA	NA	NA	NA	NA	NA	NA	NA	1.32801	Well_Differentiated_Thyroid_Cancer	THCA	9	TCGA_THCA	WT
TCGA_ZG_A8QY_01	NA	NA	NA	NA	NA	NA	NA	NA	NA	NA	NA	1.32827	Prostate_Adenocarcinoma	PRAD	51	TCGA_PRAD	WT
TCGA_DD_A4NI_01	NA	NA	NA	NA	NA	NA	NA	NA	NA	NA	NA	1.32831	Hepatocellular_Carcinoma	LIHC	149	TCGA_LIHC	WT
TCGA_D8_A1X8_01	NA	NA	NA	NA	NA	NA	NA	NA	NA	NA	NA	1.32847	Invasive_Breast_Carcinoma	BRCA	22	TCGA_BRCA	WT
TCGA_J2_8194_01	NA	NA	NA	NA	NA	NA	NA	NA	NA	NA	NA	1.32853	Non_Small_Cell_Lung_Cancer	LUAD	141	TCGA_LUAD	WT
TCGA_AB_2971_03	NA	NA	NA	NA	NA	NA	NA	NA	NA	NA	NA	1.32854	Leukemia	LAML	9	TCGA_LAML	WT
TCGA_CJ_4638_01	NA	NA	NA	NA	NA	NA	NA	NA	NA	NA	NA	1.32941	Renal_Clear_Cell_Carcinoma	KIRC	65	TCGA_KIRC	WT
TCGA_AB_2841_03	NA	NA	NA	NA	NA	NA	NA	NA	NA	NA	NA	1.32953	Leukemia	LAML	13	TCGA_LAML	WT
TCGA_13_1483_01	NA	NA	NA	NA	NA	NA	NA	NA	NA	NA	NA	1.32972	Ovarian_Epithelial_Tumor	OV	76	TCGA_OV	Ovarian_tumor
TCGA_38_4629_01	NA	NA	NA	NA	NA	NA	NA	NA	NA	NA	NA	1.33025	NA	NA	NA	TCGA_LUAD	WT
TCGA_A4_A48D_01	NA	NA	NA	NA	NA	NA	NA	NA	NA	NA	NA	1.33034	Renal_Non_Clear_Cell_Carcinoma	KIRP	87	TCGA_KIRP	WT
TCGA_JV_A5VE_01	NA	NA	NA	NA	NA	NA	NA	NA	NA	NA	NA	1.33053	Sarcoma	SARC	40	TCGA_SARC	WT
TCGA_YS_AA4M_01	NA	NA	NA	NA	NA	NA	NA	NA	NA	NA	NA	1.33098	Pleural_Mesothelioma	MESO	18	TCGA_MESO	WT
TCGA_FR_A3R1_01	NA	NA	NA	NA	NA	NA	NA	NA	NA	NA	NA	1.33108	Melanoma	SKCM	329	TCGA_SKCM	WT
TCGA_FF_A7CR_01	NA	NA	NA	NA	NA	NA	NA	NA	NA	NA	NA	1.33176	Mature_B_Cell_Neoplasms	DLBC	188	TCGA_DLBC	WT
TCGA_AZ_4682_01	NA	NA	NA	NA	NA	NA	NA	NA	NA	NA	NA	1.3323	NA	NA	NA	NA	WT
TCGA_A3_3307_01	NA	NA	NA	NA	NA	NA	NA	NA	NA	NA	NA	1.33231	Renal_Clear_Cell_Carcinoma	KIRC	NA	TCGA_KIRC	WT
TCGA_ZB_A964_01	NA	NA	NA	NA	NA	NA	NA	NA	NA	NA	NA	1.33233	Thymic_Epithelial_Tumor	THYM	24	TCGA_THYM	WT
TCGA_BH_A0BD_01	NA	NA	NA	NA	NA	NA	NA	NA	NA	NA	NA	1.33238	Invasive_Breast_Carcinoma	BRCA	28	TCGA_BRCA	WT
TCGA_AR_A1AQ_01	NA	NA	NA	NA	NA	NA	NA	NA	NA	NA	NA	1.3325	Invasive_Breast_Carcinoma	BRCA	37	TCGA_BRCA	WT
TCGA_D8_A27K_01	NA	NA	NA	NA	NA	NA	NA	NA	NA	NA	NA	1.33261	Invasive_Breast_Carcinoma	BRCA	21	TCGA_BRCA	WT
TCGA_GM_A2DH_01	NA	NA	NA	NA	NA	NA	NA	NA	NA	NA	NA	1.33275	Invasive_Breast_Carcinoma	BRCA	172	TCGA_BRCA	WT
TCGA_AR_A24N_01	NA	NA	NA	NA	NA	NA	NA	NA	NA	NA	NA	1.3328	Invasive_Breast_Carcinoma	BRCA	32	TCGA_BRCA	WT
TCGA_A1_A0SQ_01	NA	NA	NA	NA	NA	NA	NA	NA	NA	NA	NA	1.33295	Invasive_Breast_Carcinoma	BRCA	23	TCGA_BRCA	WT
TCGA_FR_A7UA_06	NA	NA	NA	NA	NA	NA	NA	NA	NA	NA	NA	1.33317	Melanoma	SKCM	153	TCGA_SKCM	WT
TCGA_CV_7102_01	NA	NA	NA	NA	NA	NA	NA	NA	NA	NA	NA	1.33337	Head_and_Neck_Squamous_Cell_Carcinoma	HNSC	163	TCGA_HNSC	WT
TCGA_AX_A05U_01	NA	NA	NA	NA	NA	NA	NA	NA	NA	NA	NA	1.33361	Endometrial_Carcinoma	UCEC	27	TCGA_UCEC	WT
TCGA_EM_A4FN_01	NA	NA	NA	NA	NA	NA	NA	NA	NA	NA	NA	1.33379	Well_Differentiated_Thyroid_Cancer	THCA	11	TCGA_THCA	WT
TCGA_J8_A3O1_01	NA	NA	NA	NA	NA	NA	NA	NA	NA	NA	NA	1.33392	Well_Differentiated_Thyroid_Cancer	THCA	17	TCGA_THCA	WT
TCGA_FC_A4JI_01	NA	NA	NA	NA	NA	NA	NA	NA	NA	NA	NA	1.33403	Prostate_Adenocarcinoma	PRAD	24	TCGA_PRAD	WT
TCGA_DX_A48U_01	NA	NA	NA	NA	NA	NA	NA	NA	NA	NA	NA	1.33415	Sarcoma	SARC	23	TCGA_SARC	WT
TCGA_DE_A69K_01	NA	NA	NA	NA	NA	NA	NA	NA	NA	NA	NA	1.33422	Well_Differentiated_Thyroid_Cancer	THCA	12	TCGA_THCA	WT
TCGA_E9_A6HE_01	NA	NA	NA	NA	NA	NA	NA	NA	NA	NA	NA	1.3347	Invasive_Breast_Carcinoma	BRCA	19	TCGA_BRCA	WT
TCGA_BR_4363_01	NA	NA	NA	NA	NA	NA	NA	NA	NA	NA	NA	1.33483	Esophagogastric_Adenocarcinoma	STAD	540	TCGA_STAD	WT
TCGA_5X_AA5U_01	NA	NA	NA	NA	NA	NA	NA	NA	NA	NA	NA	1.33489	Ovarian_Epithelial_Tumor	OV	28	TCGA_OV	Ovarian_tumor
TCGA_A8_A082_01	NA	NA	NA	NA	NA	NA	NA	NA	NA	NA	NA	1.3349	Invasive_Breast_Carcinoma	BRCA	17	TCGA_BRCA	WT
TCGA_AA_3861_01	NA	NA	NA	NA	NA	NA	NA	NA	NA	NA	NA	1.335	NA	NA	NA	TCGA_COAD	WT
TCGA_BR_8589_01	NA	NA	NA	NA	NA	NA	NA	NA	NA	NA	NA	1.33505	Esophagogastric_Adenocarcinoma	STAD	999	TCGA_STAD	WT
TCGA_AN_A0XR_01	NA	NA	NA	NA	NA	NA	NA	NA	NA	NA	NA	1.33594	Invasive_Breast_Carcinoma	BRCA	29	TCGA_BRCA	WT
TCGA_43_2581_01	NA	NA	NA	NA	NA	NA	NA	NA	NA	NA	NA	1.33607	Non_Small_Cell_Lung_Cancer	LUSC	815	TCGA_LUSC	WT
TCGA_04_1652_01	NA	NA	NA	NA	NA	NA	NA	NA	NA	NA	NA	1.33616	Ovarian_Epithelial_Tumor	OV	69	TCGA_OV	Ovarian_tumor
TCGA_KS_A4I9_01	NA	NA	NA	NA	NA	NA	NA	NA	NA	NA	NA	1.33618	Well_Differentiated_Thyroid_Cancer	THCA	9	TCGA_THCA	WT
TCGA_05_4403_01	NA	NA	NA	NA	NA	NA	NA	NA	NA	NA	NA	1.33618	Non_Small_Cell_Lung_Cancer	LUAD	123	TCGA_LUAD	WT
TCGA_B9_4617_01	NA	NA	NA	NA	NA	NA	NA	NA	NA	NA	NA	1.33634	Renal_Non_Clear_Cell_Carcinoma	KIRP	42	TCGA_KIRP	WT
TCGA_AA_3693_01	NA	NA	NA	NA	NA	NA	NA	NA	NA	NA	NA	1.33645	NA	NA	NA	TCGA_COAD	WT
TCGA_D5_6920_01	NA	NA	NA	NA	NA	NA	NA	NA	NA	NA	NA	1.33646	NA	NA	NA	TCGA_COAD	WT
TCGA_ET_A3BO_01	NA	NA	NA	NA	NA	NA	NA	NA	NA	NA	NA	1.33647	Well_Differentiated_Thyroid_Cancer	THCA	7	TCGA_THCA	WT
TCGA_A8_A09G_01	NA	NA	NA	NA	NA	NA	NA	NA	NA	NA	NA	1.33691	Invasive_Breast_Carcinoma	BRCA	234	TCGA_BRCA	WT
TCGA_86_7713_01	NA	NA	NA	NA	NA	NA	NA	NA	NA	NA	NA	1.33764	Non_Small_Cell_Lung_Cancer	LUAD	149	TCGA_LUAD	WT
TCGA_UE_A6QT_01	NA	NA	NA	NA	NA	NA	NA	NA	NA	NA	NA	1.3377	Sarcoma	SARC	13	TCGA_SARC	WT
TCGA_YL_A8S8_01	NA	NA	NA	NA	NA	NA	NA	NA	NA	NA	NA	1.33796	Prostate_Adenocarcinoma	PRAD	38	TCGA_PRAD	WT
TCGA_AX_A3GI_01	NA	NA	NA	NA	NA	NA	NA	NA	NA	NA	NA	1.338	Endometrial_Carcinoma	UCEC	40	TCGA_UCEC	WT
TCGA_D1_A103_01	1	p.V680A	NA	0	0	0	1	0	0	UCEC_POLE	Endometrial_Cancer	1.33844	Endometrial_Carcinoma	UCEC	6774	TCGA_UCEC	DICER_other
TCGA_XF_A9T6_01	NA	NA	NA	NA	NA	NA	NA	NA	NA	NA	NA	1.33853	Bladder_Urothelial_Carcinoma	BLCA	289	TCGA_BLCA	WT
TCGA_61_2009_01	NA	NA	NA	NA	NA	NA	NA	NA	NA	NA	NA	1.33864	Ovarian_Epithelial_Tumor	OV	86	TCGA_OV	Ovarian_tumor
TCGA_HC_A76W_01	NA	NA	NA	NA	NA	NA	NA	NA	NA	NA	NA	1.33907	Prostate_Adenocarcinoma	PRAD	30	TCGA_PRAD	WT
TCGA_CJ_4640_01	NA	NA	NA	NA	NA	NA	NA	NA	NA	NA	NA	1.33916	Renal_Clear_Cell_Carcinoma	KIRC	51	TCGA_KIRC	WT
TCGA_EM_A3OB_01	NA	NA	NA	NA	NA	NA	NA	NA	NA	NA	NA	1.33948	Well_Differentiated_Thyroid_Cancer	THCA	6	TCGA_THCA	WT
TCGA_AN_A04A_01	NA	NA	NA	NA	NA	NA	NA	NA	NA	NA	NA	1.33985	Invasive_Breast_Carcinoma	BRCA	40	TCGA_BRCA	WT
TCGA_FF_8047_01	NA	NA	NA	NA	NA	NA	NA	NA	NA	NA	NA	1.34015	Mature_B_Cell_Neoplasms	DLBC	112	TCGA_DLBC	WT
TCGA_BH_A209_01	NA	NA	NA	NA	NA	NA	NA	NA	NA	NA	NA	1.34021	Invasive_Breast_Carcinoma	BRCA	83	TCGA_BRCA	WT
TCGA_A8_A0A2_01	NA	NA	NA	NA	NA	NA	NA	NA	NA	NA	NA	1.3403	Invasive_Breast_Carcinoma	BRCA	28	TCGA_BRCA	WT
TCGA_DX_A2IZ_01	NA	NA	NA	NA	NA	NA	NA	NA	NA	NA	NA	1.34047	Sarcoma	SARC	37	TCGA_SARC	WT
TCGA_AA_3496_01	NA	NA	NA	NA	NA	NA	NA	NA	NA	NA	NA	1.34062	NA	NA	NA	TCGA_COAD	WT
TCGA_ER_A19N_06	NA	NA	NA	NA	NA	NA	NA	NA	NA	NA	NA	1.34096	Melanoma	SKCM	1129	TCGA_SKCM	WT
TCGA_HC_7080_01	NA	NA	NA	NA	NA	NA	NA	NA	NA	NA	NA	1.34111	Prostate_Adenocarcinoma	PRAD	30	TCGA_PRAD	WT
TCGA_W2_A7HF_01	NA	NA	NA	NA	NA	NA	NA	NA	NA	NA	NA	1.34114	Pheochromocytoma	PCPG	5	TCGA_PCPG	WT
TCGA_A2_A0SW_01	NA	NA	NA	NA	NA	NA	NA	NA	NA	NA	NA	1.34158	Invasive_Breast_Carcinoma	BRCA	51	TCGA_BRCA	WT
TCGA_HT_A74O_01	NA	NA	NA	NA	NA	NA	NA	NA	NA	NA	NA	1.3416	Diffuse_Glioma	LGG	19	TCGA_LGG	WT
TCGA_D1_A2G7_01	NA	NA	NA	NA	NA	NA	NA	NA	NA	NA	NA	1.34196	Endometrial_Carcinoma	UCEC	41	TCGA_UCEC	WT
TCGA_G9_7519_01	NA	NA	NA	NA	NA	NA	NA	NA	NA	NA	NA	1.34197	Prostate_Adenocarcinoma	PRAD	32	TCGA_PRAD	WT
TCGA_E2_A14Z_01	NA	NA	NA	NA	NA	NA	NA	NA	NA	NA	NA	1.34218	Invasive_Breast_Carcinoma	BRCA	58	TCGA_BRCA	WT
TCGA_DD_AACT_01	1	p.H356L	NA	0	0	0	1	0	0	LIHC	Hepatobiliary_Cancer	1.34238	Hepatocellular_Carcinoma	LIHC	178	TCGA_LIHC	DICER_other
TCGA_EM_A3O8_01	NA	NA	NA	NA	NA	NA	NA	NA	NA	NA	NA	1.34257	Well_Differentiated_Thyroid_Cancer	THCA	5	TCGA_THCA	WT
TCGA_AG_3583_01	NA	NA	NA	NA	NA	NA	NA	NA	NA	NA	NA	1.34292	NA	NA	NA	TCGA_READ	WT
TCGA_B8_5550_01	NA	NA	NA	NA	NA	NA	NA	NA	NA	NA	NA	1.34308	Renal_Clear_Cell_Carcinoma	KIRC	102	TCGA_KIRC	WT
TCGA_AX_A0IZ_01	NA	NA	NA	NA	NA	NA	NA	NA	NA	NA	NA	1.3433	NA	NA	NA	TCGA_UCEC	WT
TCGA_DD_A4NR_01	NA	NA	NA	NA	NA	NA	NA	NA	NA	NA	NA	1.34352	Hepatocellular_Carcinoma	LIHC	63	TCGA_LIHC	WT
TCGA_RW_A689_01	NA	NA	NA	NA	NA	NA	NA	NA	NA	NA	NA	1.34375	Pheochromocytoma	PCPG	9	TCGA_PCPG	WT
TCGA_G9_6378_01	NA	NA	NA	NA	NA	NA	NA	NA	NA	NA	NA	1.3442	Prostate_Adenocarcinoma	PRAD	22	TCGA_PRAD	WT
TCGA_DD_A3A2_01	NA	NA	NA	NA	NA	NA	NA	NA	NA	NA	NA	1.3443	Hepatocellular_Carcinoma	LIHC	70	TCGA_LIHC	WT
TCGA_AA_3833_01	NA	NA	NA	NA	NA	NA	NA	NA	NA	NA	NA	1.34457	NA	NA	NA	TCGA_COAD	WT
TCGA_DD_AACU_01	NA	NA	NA	NA	NA	NA	NA	NA	NA	NA	NA	1.34461	Hepatocellular_Carcinoma	LIHC	112	TCGA_LIHC	WT
TCGA_AG_3885_01	NA	NA	NA	NA	NA	NA	NA	NA	NA	NA	NA	1.34463	NA	NA	NA	TCGA_READ	WT
TCGA_BA_A6DG_01	NA	NA	NA	NA	NA	NA	NA	NA	NA	NA	NA	1.34474	Head_and_Neck_Squamous_Cell_Carcinoma	HNSC	22	TCGA_HNSC	WT
TCGA_E9_A22A_01	NA	NA	NA	NA	NA	NA	NA	NA	NA	NA	NA	1.34489	Invasive_Breast_Carcinoma	BRCA	27	TCGA_BRCA	WT
TCGA_AG_4005_01	NA	NA	NA	NA	NA	NA	NA	NA	NA	NA	NA	1.34528	NA	NA	NA	TCGA_READ	WT
TCGA_ET_A2N4_01	NA	NA	NA	NA	NA	NA	NA	NA	NA	NA	NA	1.34539	Well_Differentiated_Thyroid_Cancer	THCA	15	TCGA_THCA	WT
TCGA_GC_A3WC_01	NA	NA	NA	NA	NA	NA	NA	NA	NA	NA	NA	1.34605	Bladder_Urothelial_Carcinoma	BLCA	136	TCGA_BLCA	WT
TCGA_BR_8363_01	NA	NA	NA	NA	NA	NA	NA	NA	NA	NA	NA	1.34619	Esophagogastric_Adenocarcinoma	STAD	1118	TCGA_STAD	WT
TCGA_AO_A03N_01	NA	NA	NA	NA	NA	NA	NA	NA	NA	NA	NA	1.34623	Invasive_Breast_Carcinoma	BRCA	86	NA	WT
TCGA_TQ_A7RU_01	NA	NA	NA	NA	NA	NA	NA	NA	NA	NA	NA	1.34678	Diffuse_Glioma	LGG	25	TCGA_LGG	WT
TCGA_EK_A3GK_01	NA	NA	NA	NA	NA	NA	NA	NA	NA	NA	NA	1.34678	Cervical_Adenocarcinoma	CESC	1090	TCGA_CESC	WT
TCGA_DD_AAVW_01	NA	NA	NA	NA	NA	NA	NA	NA	NA	NA	NA	1.34683	Hepatocellular_Carcinoma	LIHC	36	TCGA_LIHC	WT
TCGA_AA_A00W_01	NA	NA	NA	NA	NA	NA	NA	NA	NA	NA	NA	1.34689	NA	NA	NA	TCGA_COAD	WT
TCGA_AB_2983_03	NA	NA	NA	NA	NA	NA	NA	NA	NA	NA	NA	1.34701	Leukemia	LAML	12	TCGA_LAML	WT
TCGA_DD_A119_01	NA	NA	NA	NA	NA	NA	NA	NA	NA	NA	NA	1.34713	Hepatocellular_Carcinoma	LIHC	64	TCGA_LIHC	WT
TCGA_C5_A1MJ_01	NA	NA	NA	NA	NA	NA	NA	NA	NA	NA	NA	1.34729	Cervical_Adenocarcinoma	CESC	80	TCGA_CESC	WT
TCGA_BH_A1EW_01	NA	NA	NA	NA	NA	NA	NA	NA	NA	NA	NA	1.34739	Invasive_Breast_Carcinoma	BRCA	14	TCGA_BRCA	WT
TCGA_77_8007_01	NA	NA	NA	NA	NA	NA	NA	NA	NA	NA	NA	1.34757	Non_Small_Cell_Lung_Cancer	LUSC	85	TCGA_LUSC	WT
TCGA_EY_A1GK_01	NA	NA	NA	NA	NA	NA	NA	NA	NA	NA	NA	1.34789	Endometrial_Carcinoma	UCEC	835	TCGA_UCEC	WT
TCGA_AZ_4614_01	NA	NA	NA	NA	NA	NA	NA	NA	NA	NA	NA	1.3482	NA	NA	NA	TCGA_COAD	WT
TCGA_E6_A1M0_01	NA	NA	NA	NA	NA	NA	NA	NA	NA	NA	NA	1.34834	Endometrial_Carcinoma	UCEC	1725	TCGA_UCEC	WT
TCGA_D3_A2J6_06	NA	NA	NA	NA	NA	NA	NA	NA	NA	NA	NA	1.34853	Melanoma	SKCM	1414	TCGA_SKCM	WT
TCGA_BR_6457_01	NA	NA	NA	NA	NA	NA	NA	NA	NA	NA	NA	1.34854	Esophagogastric_Adenocarcinoma	STAD	109	TCGA_STAD	WT
TCGA_CH_5791_01	NA	NA	NA	NA	NA	NA	NA	NA	NA	NA	NA	1.34855	Prostate_Adenocarcinoma	PRAD	36	TCGA_PRAD	WT
TCGA_AN_A0XL_01	NA	NA	NA	NA	NA	NA	NA	NA	NA	NA	NA	1.34872	Invasive_Breast_Carcinoma	BRCA	33	TCGA_BRCA	WT
TCGA_B6_A1KF_01	NA	NA	NA	NA	NA	NA	NA	NA	NA	NA	NA	1.34877	Invasive_Breast_Carcinoma	BRCA	45	TCGA_BRCA	WT
TCGA_AG_3608_01	NA	NA	NA	NA	NA	NA	NA	NA	NA	NA	NA	1.34956	NA	NA	NA	TCGA_READ	WT
TCGA_AN_A0XT_01	NA	NA	NA	NA	NA	NA	NA	NA	NA	NA	NA	1.34962	Invasive_Breast_Carcinoma	BRCA	11	TCGA_BRCA	WT
TCGA_HZ_8005_01	NA	NA	NA	NA	NA	NA	NA	NA	NA	NA	NA	1.34981	Pancreatic_Adenocarcinoma	PAAD	56	TCGA_PAAD	WT
TCGA_MO_A47P_01	NA	NA	NA	NA	NA	NA	NA	NA	NA	NA	NA	1.34999	Sarcoma	SARC	12	TCGA_SARC	WT
TCGA_EI_6882_01	NA	NA	NA	NA	NA	NA	NA	NA	NA	NA	NA	1.35076	NA	NA	NA	TCGA_READ	WT
TCGA_AP_A059_01	1	p.A1039D	NA	0	0	0	1	0	0	UCEC_POLE	Endometrial_Cancer	1.3512	Endometrial_Carcinoma	UCEC	10812	TCGA_UCEC	DICER_other
TCGA_CR_6493_01	NA	NA	NA	NA	NA	NA	NA	NA	NA	NA	NA	1.35122	Head_and_Neck_Squamous_Cell_Carcinoma	HNSC	34	TCGA_HNSC	WT
TCGA_DA_A1IC_06	NA	NA	NA	NA	NA	NA	NA	NA	NA	NA	NA	1.3514	Melanoma	SKCM	803	TCGA_SKCM	WT
TCGA_D8_A1JD_01	NA	NA	NA	NA	NA	NA	NA	NA	NA	NA	NA	1.35144	Invasive_Breast_Carcinoma	BRCA	99	TCGA_BRCA	WT
TCGA_N7_A4Y8_01	NA	NA	NA	NA	NA	NA	NA	NA	NA	NA	NA	1.35147	Endometrial_Carcinoma	UCS	46	TCGA_UCS	WT
TCGA_86_8279_01	NA	NA	NA	NA	NA	NA	NA	NA	NA	NA	NA	1.35148	Non_Small_Cell_Lung_Cancer	LUAD	450	TCGA_LUAD	WT
TCGA_E2_A1AZ_01	NA	NA	NA	NA	NA	NA	NA	NA	NA	NA	NA	1.35161	Invasive_Breast_Carcinoma	BRCA	49	TCGA_BRCA	WT
TCGA_DX_A3UC_01	1	p.N477S	NA	0	0	0	1	0	0	SARC_LMS	Soft_Tissue_Sarcoma	1.35182	Sarcoma	SARC	28	TCGA_SARC	DICER_other
TCGA_J9_A8CN_01	NA	NA	NA	NA	NA	NA	NA	NA	NA	NA	NA	1.35184	Prostate_Adenocarcinoma	PRAD	18	TCGA_PRAD	WT
TCGA_QD_A8IV_01	NA	NA	NA	NA	NA	NA	NA	NA	NA	NA	NA	1.35193	Well_Differentiated_Thyroid_Cancer	THCA	7	TCGA_THCA	WT
TCGA_31_1956_01	NA	NA	NA	NA	NA	NA	NA	NA	NA	NA	NA	1.35218	Ovarian_Epithelial_Tumor	OV	NA	TCGA_OV	Ovarian_tumor
TCGA_VD_AA8Q_01	NA	NA	NA	NA	NA	NA	NA	NA	NA	NA	NA	1.35229	Ocular_Melanoma	UVM	16	TCGA_UVM	WT
TCGA_DD_AACX_01	NA	NA	NA	NA	NA	NA	NA	NA	NA	NA	NA	1.35267	Hepatocellular_Carcinoma	LIHC	113	TCGA_LIHC	WT
TCGA_AX_A3FW_01	NA	NA	NA	NA	NA	NA	NA	NA	NA	NA	NA	1.35278	Endometrial_Carcinoma	UCEC	42	TCGA_UCEC	WT
TCGA_CJ_5680_01	NA	NA	NA	NA	NA	NA	NA	NA	NA	NA	NA	1.35299	Renal_Clear_Cell_Carcinoma	KIRC	42	TCGA_KIRC	WT
TCGA_EY_A1GU_01	NA	NA	NA	NA	NA	NA	NA	NA	NA	NA	NA	1.35332	Endometrial_Carcinoma	UCEC	1175	TCGA_UCEC	WT
TCGA_HF_A5NB_01	NA	NA	NA	NA	NA	NA	NA	NA	NA	NA	NA	1.35355	Esophagogastric_Adenocarcinoma	STAD	1296	TCGA_STAD	WT
TCGA_QQ_A5V2_01	NA	NA	NA	NA	NA	NA	NA	NA	NA	NA	NA	1.35392	Sarcoma	SARC	17	TCGA_SARC	WT
TCGA_MW_A4EC_01	NA	NA	NA	NA	NA	NA	NA	NA	NA	NA	NA	1.35399	Renal_Clear_Cell_Carcinoma	KIRC	35	TCGA_KIRC	WT
TCGA_EJ_A65E_01	NA	NA	NA	NA	NA	NA	NA	NA	NA	NA	NA	1.35411	Prostate_Adenocarcinoma	PRAD	30	TCGA_PRAD	WT
TCGA_B6_A0IG_01	NA	NA	NA	NA	NA	NA	NA	NA	NA	NA	NA	1.35461	Invasive_Breast_Carcinoma	BRCA	36	TCGA_BRCA	WT
TCGA_D3_A3MV_06	1	p.S828F	HETLOSS	0	0	0	1	0	0	SKCM	Melanoma	1.35461	Melanoma	SKCM	400	TCGA_SKCM	DICER_other
TCGA_GM_A2DM_01	NA	NA	NA	NA	NA	NA	NA	NA	NA	NA	NA	1.35518	Invasive_Breast_Carcinoma	BRCA	24	TCGA_BRCA	WT
TCGA_DJ_A3US_01	NA	NA	NA	NA	NA	NA	NA	NA	NA	NA	NA	1.35528	Well_Differentiated_Thyroid_Cancer	THCA	7	TCGA_THCA	WT
TCGA_BH_A18V_06	NA	NA	NA	NA	NA	NA	NA	NA	NA	NA	NA	1.35543	NA	NA	NA	TCGA_BRCA	WT
TCGA_FI_A3PX_01	NA	NA	NA	NA	NA	NA	NA	NA	NA	NA	NA	1.35559	Endometrial_Carcinoma	UCEC	85	TCGA_UCEC	WT
TCGA_D9_A4Z5_01	NA	NA	NA	NA	NA	NA	NA	NA	NA	NA	NA	1.35575	Melanoma	SKCM	65	TCGA_SKCM	WT
TCGA_E3_A3E1_01	NA	NA	NA	NA	NA	NA	NA	NA	NA	NA	NA	1.35576	Well_Differentiated_Thyroid_Cancer	THCA	12	TCGA_THCA	WT
TCGA_EJ_7314_01	NA	NA	NA	NA	NA	NA	NA	NA	NA	NA	NA	1.35578	Prostate_Adenocarcinoma	PRAD	33	TCGA_PRAD	WT
TCGA_77_8130_01	NA	NA	NA	NA	NA	NA	NA	NA	NA	NA	NA	1.35583	Non_Small_Cell_Lung_Cancer	LUSC	162	TCGA_LUSC	WT
TCGA_BR_8371_01	NA	NA	NA	NA	NA	NA	NA	NA	NA	NA	NA	1.35604	Esophagogastric_Adenocarcinoma	STAD	19	TCGA_STAD	WT
TCGA_AA_A02K_01	NA	NA	NA	NA	NA	NA	NA	NA	NA	NA	NA	1.35625	NA	NA	NA	TCGA_COAD	WT
TCGA_J4_A67K_01	NA	NA	NA	NA	NA	NA	NA	NA	NA	NA	NA	1.35647	Prostate_Adenocarcinoma	PRAD	26	TCGA_PRAD	WT
TCGA_BH_A0AZ_01	NA	NA	NA	NA	NA	NA	NA	NA	NA	NA	NA	1.35672	Invasive_Breast_Carcinoma	BRCA	55	TCGA_BRCA	WT
TCGA_E3_A3E3_01	NA	NA	NA	NA	NA	NA	NA	NA	NA	NA	NA	1.35674	Well_Differentiated_Thyroid_Cancer	THCA	11	TCGA_THCA	WT
TCGA_ZG_A9L6_01	NA	NA	NA	NA	NA	NA	NA	NA	NA	NA	NA	1.35681	Prostate_Adenocarcinoma	PRAD	26	TCGA_PRAD	WT
TCGA_FK_A3SD_01	NA	NA	NA	NA	NA	NA	NA	NA	NA	NA	NA	1.35689	Well_Differentiated_Thyroid_Cancer	THCA	15	TCGA_THCA	WT
TCGA_DD_A73B_01	NA	NA	NA	NA	NA	NA	NA	NA	NA	NA	NA	1.35703	Hepatocellular_Carcinoma	LIHC	72	TCGA_LIHC	WT
TCGA_KL_8346_01	NA	NA	NA	NA	NA	NA	NA	NA	NA	NA	NA	1.35725	Renal_Non_Clear_Cell_Carcinoma	KICH	18	TCGA_KICH	WT
TCGA_A6_2679_01	NA	NA	NA	NA	NA	NA	NA	NA	NA	NA	NA	1.35744	NA	NA	NA	TCGA_COAD	WT
TCGA_B0_5084_01	NA	NA	NA	NA	NA	NA	NA	NA	NA	NA	NA	1.35766	Renal_Clear_Cell_Carcinoma	KIRC	43	TCGA_KIRC	WT
TCGA_VN_A88M_01	NA	NA	NA	NA	NA	NA	NA	NA	NA	NA	NA	1.3577	Prostate_Adenocarcinoma	PRAD	16	TCGA_PRAD	WT
TCGA_AC_A62V_01	NA	NA	NA	NA	NA	NA	NA	NA	NA	NA	NA	1.3578	Invasive_Breast_Carcinoma	BRCA	67	TCGA_BRCA	WT
TCGA_V4_A9E7_01	NA	NA	NA	NA	NA	NA	NA	NA	NA	NA	NA	1.35787	Ocular_Melanoma	UVM	16	TCGA_UVM	WT
TCGA_DK_A1A6_01	NA	NA	NA	NA	NA	NA	NA	NA	NA	NA	NA	1.35801	Bladder_Urothelial_Carcinoma	BLCA	NA	TCGA_BLCA	WT
TCGA_E2_A14Y_01	NA	NA	NA	NA	NA	NA	NA	NA	NA	NA	NA	1.35809	Invasive_Breast_Carcinoma	BRCA	39	TCGA_BRCA	WT
TCGA_ER_A195_06	NA	NA	NA	NA	NA	NA	NA	NA	NA	NA	NA	1.35827	Melanoma	SKCM	630	TCGA_SKCM	WT
TCGA_A4_7732_01	NA	NA	NA	NA	NA	NA	NA	NA	NA	NA	NA	1.35855	Renal_Non_Clear_Cell_Carcinoma	KIRP	49	TCGA_KIRP	WT
TCGA_VD_AA8S_01	NA	NA	NA	NA	NA	NA	NA	NA	NA	NA	NA	1.35867	Ocular_Melanoma	UVM	8	NA	WT
TCGA_AG_A036_01	NA	NA	NA	NA	NA	NA	NA	NA	NA	NA	NA	1.35869	NA	NA	NA	TCGA_READ	WT
[truncated: 7,920 more rows]
