# Supplementary material for: Cancer-associated mutations in DICER1 RNase IIIa and IIIb domains exert similar effects on miRNA biogenesis
Source: Nat Commun. 2019 Aug 15;10:3682. doi: 10.1038/s41467-019-11610-1 (PMC6695490; doi:10.1038/s41467-019-11610-1)
Supplement: Supplementary file 7 — Supplementary Data 4 [file 41467_2019_11610_MOESM7_ESM.xlsx]

## Sheet: Q9UPY3_1271-1829_b01_CouplingSc
Supplementary Data 4. Evolutionary couplings analysis using human DICER1 aa 1271-1829.
Top-ranked coupled pairs involving RNase IIIb catalytic sites (1705E, 1709D, 1810D, 1813D) are highlighted in yellow, and pairs involving RNase IIIa catalytic sites (1316E, 1320D, 1561D 1564E) are highlighted in green. Anomalous intra-domain catalytic site couplings are highlighted in blue, and couplings that support S1344-RNase IIIb catalytic center coupling are highlighted in red (either anomal…
i	A_i	j	A_j	fn	cn	segment_i	segment_j	probability
1758	F	1811	I	0	0.240306	A	A	1
1749	A	1812	F	0	0.23807	A	A	1
1369	M	1562	C	0	0.210584	A	A	1
1717	T	1736	R	0	0.187955	A	A	1
1798	K	1799	E	0	0.185711	A	A	1
1745	F	1816	A	0	0.182346	A	A	1
1670	E	1680	K	0	0.177141	A	A	1
1705	E	1709	D	0	0.176636	A	A	1	top RNase IIIb active site couplings
1679	N	1681	A	0	0.173801	A	A	1
1690	A	1702	Q	0	0.169834	A	A	1
1591	L	1592	P	0	0.162825	A	A	1
1567	L	1583	L	0	0.16176	A	A	1
1296	L	1315	L	0	0.158349	A	A	1
1313	E	1729	P	0	0.148418	A	A	1
1315	L	1569	C	0	0.148214	A	A	1
1344	S	1348	S	0	0.145768	A	A	1
1753	D	1756	K	0	0.143661	A	A	0.999999
1676	R	1680	K	0	0.141984	A	A	0.999999
1670	E	1676	R	0	0.139755	A	A	0.999999
1566	L	1582	F	0	0.137203	A	A	0.999997
1328	T	1347	R	0	0.132967	A	A	0.999994
1675	Y	1822	D	0	0.131504	A	A	0.999991
1765	L	1807	A	0	0.128844	A	A	0.999985
1322	F	1714	Y	0	0.127202	A	A	0.999979
1711	I	1817	G	0	0.12657	A	A	0.999976
1738	A	1741	N	0	0.126176	A	A	0.999974
1772	F	1776	Q	0	0.125298	A	A	0.999969
1705	E	1806	K	0	0.124232	A	A	0.999961
1667	E	1676	R	0	0.123384	A	A	0.999954
1675	Y	1677	F	0	0.123083	A	A	0.999951
1303	L	1305	N	0	0.122051	A	A	0.99994
1705	E	1813	E	0	0.119533	A	A	0.999903	top RNase IIIb active site couplings
1745	F	1812	F	0	0.119308	A	A	0.999899
1675	Y	1823	S	0	0.118229	A	A	0.999875
1673	I	1674	N	0	0.117966	A	A	0.999869
1322	F	1326	A	0	0.116718	A	A	0.999834
1320	D	1564	E	0	0.115967	A	A	0.999809	top RNase IIIa active site couplings
1312	L	1562	C	0	0.115227	A	A	0.999781
1297	I	1566	L	0	0.115191	A	A	0.999779
1316	E	1564	E	0	0.11493	A	A	0.999768	top RNase IIIa active site couplings
1364	G	1367	S	0	0.114794	A	A	0.999762
1348	S	1351	V	0	0.114352	A	A	0.999742
1733	T	1737	S	0	0.113612	A	A	0.999705
1587	G	1588	L	0	0.111936	A	A	0.999599
1324	K	1713	D	0	0.111897	A	A	0.999596
1724	P	1725	R	0	0.111693	A	A	0.999581
1705	E	1810	D	0	0.111589	A	A	0.999573	top RNase IIIb active site couplings
1654	D	1655	A	0	0.111567	A	A	0.999571
1746	A	1804	V	0	0.111546	A	A	0.99957
1704	L	1821	M	0	0.111088	A	A	0.999533
1582	F	1586	L	0	0.110906	A	A	0.999517
1360	G	1559	I	0	0.11068	A	A	0.999497
1740	V	1813	E	0	0.110246	A	A	0.999457
1719	H	1723	D	0	0.108754	A	A	0.999293
1322	F	1571	L	0	0.108371	A	A	0.999243
1822	D	1823	S	0	0.107693	A	A	0.999148
1795	D	1796	E	0	0.106918	A	A	0.999025
1709	D	1810	D	0	0.106516	A	A	0.998955	top RNase IIIb active site couplings
1327	I	1331	L	0	0.106346	A	A	0.998923
1709	D	1806	K	0	0.106258	A	A	0.998907
1339	H	1702	Q	0	0.105845	A	A	0.998826
1347	R	1733	T	0	0.105227	A	A	0.998695
1760	A	1762	S	0	0.105034	A	A	0.998652
1570	Y	1749	A	0	0.104661	A	A	0.998563
1760	A	1769	I	0	0.104267	A	A	0.998464
1304	S	1736	R	0	0.104117	A	A	0.998424
1589	K	1590	V	0	0.103265	A	A	0.99818
1811	I	1814	S	0	0.103188	A	A	0.998157
1810	D	1813	E	0	0.102265	A	A	0.997849	top RNase IIIb active site couplings
1570	Y	1582	F	0	0.102156	A	A	0.997809
1797	E	1798	K	0	0.10132	A	A	0.997483
1729	P	1733	T	0	0.101306	A	A	0.997477
1689	H	1701	Y	0	0.101303	A	A	0.997476
1302	T	1370	V	0	0.10097	A	A	0.997334
1705	E	1740	V	0	0.100665	A	A	0.997196
1543	S	1544	I	0	0.100517	A	A	0.997127
1293	N	1295	G	0	0.100324	A	A	0.997035
1347	R	1348	S	0	0.099893	A	A	0.996818
1655	A	1656	D	0	0.099871	A	A	0.996807
1575	G	1579	A	0	0.098805	A	A	0.996202
1805	P	1806	K	0	0.09878	A	A	0.996187
1395	D	1396	K	0	0.098561	A	A	0.996049
1796	E	1797	E	0	0.098292	A	A	0.995874
1750	V	1808	M	0	0.098081	A	A	0.995732
1774	Q	1778	E	0	0.097066	A	A	0.994979
1748	L	1752	Y	0	0.096944	A	A	0.99488
1760	A	1766	F	0	0.096752	A	A	0.994721
1563	V	1588	L	0	0.096342	A	A	0.994366
1655	A	1657	K	0	0.096337	A	A	0.994362
1746	A	1809	G	0	0.096177	A	A	0.994217
1374	F	1376	P	0	0.096169	A	A	0.99421
1753	D	1755	H	0	0.095938	A	A	0.993995
1819	I	1823	S	0	0.095601	A	A	0.993667
1339	H	1342	R	0	0.095361	A	A	0.993424
1752	Y	1754	Y	0	0.095343	A	A	0.993405
1689	H	1765	L	0	0.094912	A	A	0.992945
1390	D	1393	N	0	0.094551	A	A	0.992535
1296	L	1569	C	0	0.094511	A	A	0.992489
1393	N	1395	D	0	0.094282	A	A	0.992216
1713	D	1738	A	0	0.094072	A	A	0.991958
1303	L	1312	L	0	0.093976	A	A	0.991837
1650	F	1652	H	0	0.093921	A	A	0.991768
1689	H	1691	S	0	0.093889	A	A	0.991727
1730	G	1733	T	0	0.093579	A	A	0.99132
1661	H	1758	F	0	0.093059	A	A	0.990596
1317	M	1717	T	0	0.092	A	A	0.988941
1752	Y	1755	H	0	0.091956	A	A	0.988867
1316	E	1320	D	0	0.091493	A	A	0.988056	top RNase IIIa active site couplings
1304	S	1313	E	0	0.091319	A	A	0.987737
1330	Y	1334	T	0	0.090934	A	A	0.987003
1347	R	1736	R	0	0.090722	A	A	0.986581
1332	F	1707	L	0	0.090369	A	A	0.98585
1653	P	1655	A	0	0.090315	A	A	0.985735
1716	I	1740	V	0	0.090235	A	A	0.985563
1675	Y	1819	I	0	0.089759	A	A	0.984499
1733	T	1741	N	0	0.0896	A	A	0.984128
1685	Q	1688	T	0	0.089448	A	A	0.983765
1795	D	1802	I	0	0.089263	A	A	0.983313
1654	D	1656	D	0	0.088671	A	A	0.981785
1661	H	1662	L	0	0.08844	A	A	0.981155
1751	K	1780	N	0	0.088417	A	A	0.981091
1742	N	1809	G	0	0.08839	A	A	0.981016
1333	C	1825	M	0	0.088366	A	A	0.980949
1685	Q	1699	D	0	0.088021	A	A	0.979959
1303	L	1371	V	0	0.088009	A	A	0.979924
1673	I	1815	L	0	0.087983	A	A	0.979847
1688	T	1700	C	0	0.08766	A	A	0.978873
1687	F	1748	L	0	0.087568	A	A	0.978587
1378	V	1736	R	0	0.087483	A	A	0.97832
1672	K	1757	Y	0	0.087409	A	A	0.978085
1595	K	1596	R	0	0.087349	A	A	0.977893
1709	D	1813	E	0	0.086929	A	A	0.976503	top RNase IIIb active site couplings
1314	R	1721	Y	0	0.086419	A	A	0.974706
1700	C	1702	Q	0	0.086408	A	A	0.974666
1740	V	1806	K	0	0.086382	A	A	0.974571
1323	L	1567	L	0	0.086078	A	A	0.973434
1689	H	1705	E	0	0.08602	A	A	0.973212
1720	L	1730	G	0	0.08523	A	A	0.970012
1561	D	1564	E	0	0.084841	A	A	0.96831	top RNase IIIa active site couplings
1353	N	1564	E	0	0.084716	A	A	0.967744
1736	R	1737	S	0	0.084685	A	A	0.967602
1669	F	1687	F	0	0.084549	A	A	0.966974
1311	N	1720	L	0	0.084352	A	A	0.966044
1312	L	1560	A	0	0.084138	A	A	0.965006
1775	F	1776	Q	0	0.083887	A	A	0.963752
1709	D	1740	V	0	0.083582	A	A	0.962173
1567	L	1571	L	0	0.083476	A	A	0.961609
1730	G	1734	D	0	0.083473	A	A	0.961593
1324	K	1705	E	0	0.08325	A	A	0.960383
1821	M	1824	G	0	0.083227	A	A	0.960256
1340	E	1701	Y	0	0.083169	A	A	0.959934
1702	Q	1704	L	0	0.082932	A	A	0.958595
1339	H	1341	G	0	0.082924	A	A	0.95855
1363	K	1585	S	0	0.082792	A	A	0.957786
1795	D	1797	E	0	0.082717	A	A	0.957346
1796	E	1799	E	0	0.082556	A	A	0.956388
1351	V	1809	G	0	0.082364	A	A	0.95522
1806	K	1813	E	0	0.082328	A	A	0.954998
1793	E	1795	D	0	0.082298	A	A	0.954812
1688	T	1689	H	0	0.082261	A	A	0.954582
1299	Q	1310	F	0	0.082254	A	A	0.954538
1667	E	1671	K	0	0.08214	A	A	0.953821
1701	Y	1705	E	0	0.081913	A	A	0.952364
1360	G	1565	A	0	0.081824	A	A	0.951781
1347	R	1741	N	0	0.081657	A	A	0.95067
1656	D	1657	K	0	0.081569	A	A	0.950075
1571	L	1714	Y	0	0.081535	A	A	0.949844
1685	Q	1700	C	0	0.081459	A	A	0.949323
1653	P	1654	D	0	0.081427	A	A	0.949102
1341	G	1689	H	0	0.081233	A	A	0.947745
1687	F	1815	L	0	0.081094	A	A	0.946752
1301	L	1566	L	0	0.081086	A	A	0.946695
1354	C	1358	R	0	0.080918	A	A	0.945471
1727	H	1735	L	0	0.080898	A	A	0.945324
1324	K	1813	E	0	0.080796	A	A	0.944567
1692	Y	1817	G	0	0.080788	A	A	0.944508
1392	S	1394	T	0	0.080648	A	A	0.943452
1750	V	1772	F	0	0.08063	A	A	0.943316
1651	D	1652	H	0	0.080437	A	A	0.941828
1650	F	1651	D	0	0.08012	A	A	0.93931
1720	L	1739	L	0	0.08009	A	A	0.939066
1592	P	1596	R	0	0.080001	A	A	0.938339
1689	H	1709	D	0	0.079852	A	A	0.937105
1678	K	1824	G	0	0.079789	A	A	0.936576
1346	M	1721	Y	0	0.079382	A	A	0.933066
1339	H	1344	S	0	0.079354	A	A	0.932818
1711	I	1758	F	0	0.079225	A	A	0.931666
1596	R	1597	T	0	0.079107	A	A	0.930597
1776	Q	1777	L	0	0.078993	A	A	0.92955
1669	F	1672	K	0	0.078916	A	A	0.928835
1669	F	1754	Y	0	0.078791	A	A	0.927661
1738	A	1762	S	0	0.078763	A	A	0.927396
1808	M	1812	F	0	0.078672	A	A	0.926528
1340	E	1702	Q	0	0.078344	A	A	0.923322
1750	V	1755	H	0	0.078281	A	A	0.922692
1392	S	1393	N	0	0.078201	A	A	0.921886
1671	K	1687	F	0	0.078187	A	A	0.921744
1341	G	1817	G	0	0.078131	A	A	0.921175
1799	E	1802	I	0	0.077975	A	A	0.919569
1761	V	1766	F	0	0.077966	A	A	0.919476
1680	K	1733	T	0	0.0779	A	A	0.918787
1718	K	1722	E	0	0.077795	A	A	0.917681
1692	Y	1759	K	0	0.077634	A	A	0.91596
1335	Y	1336	P	0	0.077426	A	A	0.91369
1571	L	1579	A	0	0.077201	A	A	0.911175
1574	C	1754	Y	0	0.076971	A	A	0.908538
1574	C	1578	A	0	0.076942	A	A	0.908201
1366	P	1367	S	0	0.076744	A	A	0.905871
1724	P	1739	L	0	0.07666	A	A	0.904867
1796	E	1798	K	0	0.076653	A	A	0.904783
1344	S	1736	R	0	0.076639	A	A	0.904614
1340	E	1705	E	0	0.076361	A	A	0.901218
1380	W	1720	L	0	0.076347	A	A	0.901045
1313	E	1316	E	0	0.076254	A	A	0.899884
1693	H	1814	S	0	0.075793	A	A	0.893958
1705	E	1742	N	0	0.075574	A	A	0.891041
1714	Y	1735	L	0	0.075573	A	A	0.891027
1803	E	1805	P	0	0.075459	A	A	0.889482
1544	I	1545	S	0	0.075317	A	A	0.887531
1664	S	1815	L	0	0.075053	A	A	0.883828
1704	L	1706	F	0	0.07502	A	A	0.883358
1393	N	1394	T	0	0.074953	A	A	0.882399
1700	C	1701	Y	0	0.074869	A	A	0.881187
1558	S	1569	C	0	0.074776	A	A	0.879833
1334	T	1335	Y	0	0.074761	A	A	0.879614
1666	F	1687	F	0	0.074535	A	A	0.876266
1653	P	1656	D	0	0.074431	A	A	0.874699
1340	E	1810	D	0	0.074342	A	A	0.873346
1316	E	1324	K	0	0.074201	A	A	0.871178
1682	Y	1685	Q	0	0.074093	A	A	0.869496
1730	G	1737	S	0	0.074036	A	A	0.868601
1567	L	1720	L	0	0.073901	A	A	0.866462
1338	A	1342	R	0	0.073898	A	A	0.866414
1723	D	1724	P	0	0.073847	A	A	0.865599
1343	L	1703	R	0	0.073731	A	A	0.863728
1718	K	1743	T	0	0.073658	A	A	0.862541
1712	L	1816	A	0	0.073572	A	A	0.861131
1703	R	1814	S	0	0.073496	A	A	0.859875
1317	M	1732	L	0	0.073443	A	A	0.858994
1321	S	1383	P	0	0.073418	A	A	0.858576
1594	I	1595	K	0	0.073306	A	A	0.856695
1578	A	1579	A	0	0.073289	A	A	0.856408
1772	F	1804	V	0	0.073228	A	A	0.855373
1755	H	1808	M	0	0.073169	A	A	0.854367
1380	W	1382	P	0	0.073092	A	A	0.853045
1316	E	1353	N	0	0.072868	A	A	0.849145
1760	A	1761	V	0	0.072826	A	A	0.848405
1701	Y	1810	D	0	0.072798	A	A	0.84791
1341	G	1684	L	0	0.072785	A	A	0.847679
1797	E	1799	E	0	0.072774	A	A	0.847484
1596	R	1598	D	0	0.07271	A	A	0.846345
1752	Y	1753	D	0	0.07233	A	A	0.839443
1686	A	1688	T	0	0.07232	A	A	0.839258
1316	E	1813	E	0	0.072304	A	A	0.838962
1330	Y	1749	A	0	0.072146	A	A	0.836015
1685	Q	1814	S	0	0.072025	A	A	0.83373
1806	K	1810	D	0	0.072003	A	A	0.833312
1383	P	1385	Y	0	0.071984	A	A	0.83295
1322	F	1576	E	0	0.071898	A	A	0.831305
1313	E	1322	F	0	0.071706	A	A	0.827588
1557	K	1564	E	0	0.071675	A	A	0.826982
1364	G	1366	P	0	0.071597	A	A	0.82545
1740	V	1810	D	0	0.071564	A	A	0.824798
1369	M	1554	I	0	0.071209	A	A	0.817674
1303	L	1554	I	0	0.071192	A	A	0.817328
1794	E	1795	D	0	0.071121	A	A	0.815875
1292	P	1570	Y	0	0.071046	A	A	0.814331
1592	P	1594	I	0	0.07084	A	A	0.81004
1360	G	1707	L	0	0.07078	A	A	0.808777
1564	E	1705	E	0	0.070725	A	A	0.807613	anomalous RNase IIIa-IIIb active site coupling
1594	I	1596	R	0	0.070697	A	A	0.807019
1729	P	1730	G	0	0.070649	A	A	0.805997
1301	L	1679	N	0	0.070541	A	A	0.803682
1305	N	1372	S	0	0.070524	A	A	0.803316
1581	L	1582	F	0	0.070485	A	A	0.802474
1564	E	1709	D	0	0.070482	A	A	0.80241	anomalous RNase IIIa-IIIb active site coupling
1713	D	1741	N	0	0.070443	A	A	0.801565
1394	T	1396	K	0	0.070426	A	A	0.801196
1331	L	1343	L	0	0.070194	A	A	0.79611
1806	K	1809	G	0	0.070187	A	A	0.795955
1583	L	1586	L	0	0.0701	A	A	0.794022
1311	N	1678	K	0	0.070066	A	A	0.793263
1766	F	1777	L	0	0.070025	A	A	0.792346
1564	E	1806	K	0	0.069583	A	A	0.782267
1572	T	1591	L	0	0.069581	A	A	0.782221
1758	F	1769	I	0	0.069448	A	A	0.779121
1701	Y	1813	E	0	0.069372	A	A	0.777336
1355	N	1358	R	0	0.069273	A	A	0.774996
1306	A	1370	V	0	0.069205	A	A	0.773379
1671	K	1676	R	0	0.069143	A	A	0.771897
1714	Y	1718	K	0	0.069029	A	A	0.769155
1689	H	1700	C	0	0.069014	A	A	0.768793
1321	S	1578	A	0	0.068922	A	A	0.766562
1728	S	1731	V	0	0.068909	A	A	0.766245
1677	F	1822	D	0	0.068852	A	A	0.764854
1347	R	1739	L	0	0.068824	A	A	0.764169
1743	T	1804	V	0	0.068734	A	A	0.761957
1391	K	1395	D	0	0.068692	A	A	0.76092
1392	S	1395	D	0	0.068618	A	A	0.759085
1314	R	1557	K	0	0.068529	A	A	0.756867
1543	S	1545	S	0	0.0685	A	A	0.756141
1393	N	1396	K	0	0.068424	A	A	0.754231
1652	H	1656	D	0	0.068377	A	A	0.753046
1593	V	1594	I	0	0.068371	A	A	0.752894
1305	N	1371	V	0	0.068324	A	A	0.751704
1759	K	1825	M	0	0.068203	A	A	0.748624
1741	N	1744	I	0	0.068173	A	A	0.747856
1768	V	1771	D	0	0.068082	A	A	0.745518
1366	P	1559	I	0	0.067945	A	A	0.741972
1338	A	1749	A	0	0.067925	A	A	0.741452
1557	K	1806	K	0	0.067897	A	A	0.740722
1763	P	1766	F	0	0.067746	A	A	0.736765
1824	G	1826	S	0	0.067697	A	A	0.735473
1557	K	1733	T	0	0.067695	A	A	0.73542
1353	N	1705	E	0	0.067688	A	A	0.735235
1365	L	1369	M	0	0.067611	A	A	0.733195
1353	N	1709	D	0	0.06756	A	A	0.731839
1564	E	1713	D	0	0.067504	A	A	0.730344	anomalous RNase IIIa-IIIb active site coupling
1300	A	1569	C	0	0.067432	A	A	0.728415
1684	L	1765	L	0	0.067328	A	A	0.725614
1762	S	1765	L	0	0.067223	A	A	0.722768
1713	D	1740	V	0	0.067219	A	A	0.722659
1670	E	1819	I	0	0.067216	A	A	0.722577
1316	E	1561	D	0	0.067172	A	A	0.721379	top RNase IIIa active site couplings
1702	Q	1705	E	0	0.067158	A	A	0.720997
1390	D	1391	K	0	0.067153	A	A	0.72086
1357	Y	1361	K	0	0.067114	A	A	0.719794
1777	L	1780	N	0	0.067072	A	A	0.718643
1685	Q	1703	R	0	0.067071	A	A	0.718616
1352	S	1354	C	0	0.067071	A	A	0.718616
1335	Y	1346	M	0	0.066902	A	A	0.713956
1374	F	1375	D	0	0.066877	A	A	0.713262
1374	F	1758	F	0	0.066859	A	A	0.712763
1659	L	1661	H	0	0.066669	A	A	0.707456
1758	F	1817	G	0	0.066654	A	A	0.707035
1561	D	1713	D	0	0.066649	A	A	0.706894	anomalous RNase IIIa-IIIb active site coupling
1742	N	1810	D	0	0.066647	A	A	0.706838
1805	P	1808	M	0	0.066627	A	A	0.706275
1669	F	1757	Y	0	0.066588	A	A	0.705177
1702	Q	1772	F	0	0.066586	A	A	0.70512
1575	G	1683	L	0	0.066573	A	A	0.704753
1566	L	1746	A	0	0.066569	A	A	0.70464
1668	N	1671	K	0	0.066512	A	A	0.703028
1331	L	1809	G	0	0.06625	A	A	0.695555
1341	G	1344	S	0	0.066219	A	A	0.694663
1374	F	1713	D	0	0.066218	A	A	0.694635
1306	A	1364	G	0	0.066177	A	A	0.693453
1307	S	1337	D	0	0.066102	A	A	0.691286
1574	C	1575	G	0	0.066078	A	A	0.690591
1365	L	1712	L	0	0.066064	A	A	0.690185
1702	Q	1813	E	0	0.065952	A	A	0.686927
1669	F	1683	L	0	0.065904	A	A	0.685525
1374	F	1382	P	0	0.065596	A	A	0.676448
1316	E	1729	P	0	0.065546	A	A	0.674962
1366	P	1736	R	0	0.065526	A	A	0.674366
1802	I	1804	V	0	0.065505	A	A	0.67374
1318	L	1721	Y	0	0.065348	A	A	0.669041
1823	S	1826	S	0	0.065305	A	A	0.667748
1329	T	1820	Y	0	0.065248	A	A	0.66603
1583	L	1585	S	0	0.065225	A	A	0.665335
1331	L	1773	V	0	0.065222	A	A	0.665245
1772	F	1805	P	0	0.065149	A	A	0.663035
1669	F	1682	Y	0	0.065066	A	A	0.660514
1701	Y	1721	Y	0	0.065001	A	A	0.658534
1667	E	1710	A	0	0.064918	A	A	0.655996
1760	A	1770	D	0	0.064897	A	A	0.655353
1580	Q	1583	L	0	0.064888	A	A	0.655077
1296	L	1572	T	0	0.064863	A	A	0.65431
1389	Q	1393	N	0	0.064854	A	A	0.654034
1560	A	1714	Y	0	0.064694	A	A	0.649103
1770	D	1774	Q	0	0.064622	A	A	0.646874
1580	Q	1581	L	0	0.064589	A	A	0.64585
1328	T	1710	A	0	0.064578	A	A	0.645509
1313	E	1588	L	0	0.064545	A	A	0.644483
1367	S	1368	R	0	0.064404	A	A	0.640085
1388	N	1389	Q	0	0.064225	A	A	0.634467
1698	T	1749	A	0	0.064223	A	A	0.634404
1567	L	1568	G	0	0.064203	A	A	0.633773
1703	R	1707	L	0	0.06412	A	A	0.631153
1561	D	1740	V	0	0.064104	A	A	0.630647
1295	G	1296	L	0	0.064011	A	A	0.6277
1385	Y	1387	V	0	0.063964	A	A	0.626207
1320	D	1561	D	0	0.063908	A	A	0.624424	top RNase IIIa active site couplings
1574	C	1579	A	0	0.063851	A	A	0.622606
1389	Q	1391	K	0	0.063699	A	A	0.617741
1709	D	1713	D	0	0.063625	A	A	0.615364
1682	Y	1821	M	0	0.063503	A	A	0.611431
1795	D	1799	E	0	0.063472	A	A	0.61043
1340	E	1709	D	0	0.063464	A	A	0.610171
1736	R	1739	L	0	0.06336	A	A	0.606803
1734	D	1735	L	0	0.063315	A	A	0.605342
1750	V	1769	I	0	0.063305	A	A	0.605017
1545	S	1547	D	0	0.063299	A	A	0.604822
1720	L	1744	I	0	0.063243	A	A	0.603
1348	S	1684	L	0	0.06321	A	A	0.601925
1679	N	1680	K	0	0.063085	A	A	0.597844
1800	E	1814	S	0	0.06303	A	A	0.596044
1552	Q	1821	M	0	0.06299	A	A	0.594733
1324	K	1709	D	0	0.062956	A	A	0.593617
1705	E	1713	D	0	0.062942	A	A	0.593158
1713	D	1813	E	0	0.062875	A	A	0.590955
1332	F	1703	R	0	0.062737	A	A	0.586407
1350	K	1355	N	0	0.062664	A	A	0.583994
1292	P	1293	N	0	0.062649	A	A	0.583498
1345	Y	1349	K	0	0.062634	A	A	0.583002
1736	R	1741	N	0	0.06263	A	A	0.582869
1795	D	1801	D	0	0.062563	A	A	0.580649
1340	E	1813	E	0	0.062478	A	A	0.577828
1291	G	1292	P	0	0.06245	A	A	0.576897
1773	V	1777	L	0	0.062413	A	A	0.575666
1376	P	1715	L	0	0.062383	A	A	0.574667
1302	T	1310	F	0	0.062358	A	A	0.573835
1343	L	1685	Q	0	0.062347	A	A	0.573468
1343	L	1711	I	0	0.062326	A	A	0.572768
1723	D	1727	H	0	0.062153	A	A	0.566988
1817	G	1818	A	0	0.062057	A	A	0.563772
1705	E	1733	T	0	0.062042	A	A	0.563269	S1344-like T1733-RNase IIIb coupling
1706	F	1810	D	0	0.06203	A	A	0.562866
1669	F	1815	L	0	0.061967	A	A	0.560751
1292	P	1569	C	0	0.061959	A	A	0.560482
1571	L	1817	G	0	0.061886	A	A	0.558027
1566	L	1713	D	0	0.061832	A	A	0.55621
1361	K	1554	I	0	0.061786	A	A	0.55466
1597	T	1598	D	0	0.061756	A	A	0.553648
1326	A	1331	L	0	0.061723	A	A	0.552535
1729	P	1757	Y	0	0.061677	A	A	0.550982
1340	E	1344	S	0	0.06167	A	A	0.550745
1301	L	1684	L	0	0.061655	A	A	0.550239
1360	G	1562	C	0	0.061577	A	A	0.547602
1595	K	1597	T	0	0.061572	A	A	0.547432
1296	L	1573	S	0	0.0614	A	A	0.541606
1389	Q	1390	D	0	0.061394	A	A	0.541402
1729	P	1750	V	0	0.061367	A	A	0.540486
1793	E	1797	E	0	0.061341	A	A	0.539604
1331	L	1711	I	0	0.061316	A	A	0.538755
1387	V	1389	Q	0	0.061279	A	A	0.537498
1328	T	1351	V	0	0.061231	A	A	0.535866
1677	F	1818	A	0	0.061197	A	A	0.53471
1712	L	1713	D	0	0.061128	A	A	0.532362
1555	A	1556	D	0	0.060863	A	A	0.523326
1570	Y	1745	F	0	0.060777	A	A	0.520389
1299	Q	1368	R	0	0.060753	A	A	0.519568
1689	H	1742	N	0	0.060737	A	A	0.519022
1353	N	1557	K	0	0.060737	A	A	0.519022
1371	V	1554	I	0	0.060718	A	A	0.518372
1362	K	1712	L	0	0.060701	A	A	0.517791
1324	K	1733	T	0	0.06066	A	A	0.516388
1564	E	1740	V	0	0.060658	A	A	0.51632
1570	Y	1812	F	0	0.060617	A	A	0.514917
1579	A	1583	L	0	0.06056	A	A	0.512966
1375	D	1574	C	0	0.06055	A	A	0.512624
1336	P	1769	I	0	0.060543	A	A	0.512384
1715	L	1746	A	0	0.06051	A	A	0.511254
1755	H	1773	V	0	0.060393	A	A	0.507246
1316	E	1740	V	0	0.060385	A	A	0.506971
1312	L	1558	S	0	0.060352	A	A	0.50584
1364	G	1369	M	0	0.060266	A	A	0.502891
1709	D	1742	N	0	0.060241	A	A	0.502034
1340	E	1341	G	0	0.060193	A	A	0.500387
1667	E	1770	D	0	0.060184	A	A	0.500078
1689	H	1741	N	0	0.060164	A	A	0.499392
1294	P	1297	I	0	0.060162	A	A	0.499324
1571	L	1718	K	0	0.060114	A	A	0.497676
1314	R	1690	A	0	0.059936	A	A	0.491566
1691	S	1765	L	0	0.059926	A	A	0.491223
1571	L	1576	E	0	0.059917	A	A	0.490913
1302	T	1758	F	0	0.059838	A	A	0.488201
1729	P	1732	L	0	0.059838	A	A	0.488201
1302	T	1308	D	0	0.059836	A	A	0.488132
1584	C	1585	S	0	0.059825	A	A	0.487754
1702	Q	1810	D	0	0.059768	A	A	0.485797
1371	V	1552	Q	0	0.059652	A	A	0.481813
1307	S	1373	I	0	0.059572	A	A	0.479065
1762	S	1805	P	0	0.059544	A	A	0.478104
1384	G	1389	Q	0	0.059541	A	A	0.478001
1712	L	1749	A	0	0.059392	A	A	0.472884
1701	Y	1742	N	0	0.059333	A	A	0.470859
1330	Y	1750	V	0	0.05931	A	A	0.47007
1701	Y	1710	A	0	0.059291	A	A	0.469417
1306	A	1368	R	0	0.059267	A	A	0.468594
1702	Q	1709	D	0	0.05925	A	A	0.46801
1669	F	1712	L	0	0.059223	A	A	0.467084
1692	Y	1714	Y	0	0.05919	A	A	0.465952
1590	V	1707	L	0	0.059165	A	A	0.465094
1324	K	1806	K	0	0.059122	A	A	0.463619
1572	T	1673	I	0	0.058899	A	A	0.455976
1564	E	1813	E	0	0.058893	A	A	0.455771
1705	E	1706	F	0	0.058858	A	A	0.454572
1355	N	1589	K	0	0.058822	A	A	0.45334
1743	T	1747	S	0	0.058796	A	A	0.45245
1571	L	1821	M	0	0.058772	A	A	0.451628
1341	G	1701	Y	0	0.058768	A	A	0.451491
1700	C	1762	S	0	0.058692	A	A	0.448892
1594	I	1598	D	0	0.058585	A	A	0.445235
1310	F	1311	N	0	0.058548	A	A	0.443971
1691	S	1716	I	0	0.058532	A	A	0.443425
1565	A	1566	L	0	0.058507	A	A	0.442571
1299	Q	1725	R	0	0.058496	A	A	0.442196
1746	A	1772	F	0	0.058496	A	A	0.442196
1794	E	1796	E	0	0.058469	A	A	0.441274
1321	S	1559	I	0	0.058452	A	A	0.440694
1729	P	1742	N	0	0.058443	A	A	0.440387
1765	L	1773	V	0	0.058354	A	A	0.437353
1557	K	1729	P	0	0.058329	A	A	0.436501
1585	S	1586	L	0	0.05827	A	A	0.434492
1320	D	1353	N	0	0.058224	A	A	0.432926
1350	K	1663	I	0	0.058123	A	A	0.429492
1386	V	1390	D	0	0.058114	A	A	0.429186
1676	R	1801	D	0	0.058083	A	A	0.428133
1558	S	1672	K	0	0.057972	A	A	0.424367
1343	L	1579	A	0	0.05795	A	A	0.423621
1667	E	1753	D	0	0.057941	A	A	0.423316
1756	K	1767	H	0	0.057928	A	A	0.422875
1303	L	1558	S	0	0.057803	A	A	0.418644
1359	L	1767	H	0	0.05775	A	A	0.416853
1340	E	1703	R	0	0.05772	A	A	0.415839
1335	Y	1359	L	0	0.05771	A	A	0.415502
1340	E	1700	C	0	0.057707	A	A	0.4154
1673	I	1802	I	0	0.057698	A	A	0.415096
1773	V	1814	S	0	0.057604	A	A	0.411926
1740	V	1762	S	0	0.05744	A	A	0.406408
1592	P	1595	K	0	0.057413	A	A	0.405501
1714	Y	1745	F	0	0.057409	A	A	0.405366
1324	K	1557	K	0	0.057395	A	A	0.404896
1365	L	1723	D	0	0.05734	A	A	0.403051
1314	R	1731	V	0	0.057312	A	A	0.402113
1303	L	1378	V	0	0.057246	A	A	0.399902
1751	K	1777	L	0	0.057224	A	A	0.399166
1670	E	1751	K	0	0.057162	A	A	0.397094
1299	Q	1732	L	0	0.057122	A	A	0.395758
1548	L	1817	G	0	0.057119	A	A	0.395658
1308	D	1717	T	0	0.057106	A	A	0.395224
1329	T	1382	P	0	0.057068	A	A	0.393957
1392	S	1396	K	0	0.056941	A	A	0.38973
1745	F	1749	A	0	0.056907	A	A	0.3886
1340	E	1733	T	0	0.056863	A	A	0.38714
1389	Q	1394	T	0	0.056808	A	A	0.385317
1375	D	1702	Q	0	0.056781	A	A	0.384423
1754	Y	1770	D	0	0.05676	A	A	0.383728
1554	I	1562	C	0	0.056751	A	A	0.38343
1341	G	1343	L	0	0.056713	A	A	0.382173
1324	K	1730	G	0	0.056621	A	A	0.379136
1305	N	1725	R	0	0.056601	A	A	0.378477
1717	T	1816	A	0	0.056535	A	A	0.376304
1299	Q	1315	L	0	0.056531	A	A	0.376173
1329	T	1817	G	0	0.056494	A	A	0.374956
1766	F	1770	D	0	0.056486	A	A	0.374694
1749	A	1824	G	0	0.05636	A	A	0.370562
1296	L	1299	Q	0	0.056358	A	A	0.370496
1677	F	1823	S	0	0.056271	A	A	0.367652
1316	E	1557	K	0	0.056194	A	A	0.365141
1316	E	1705	E	0	0.056183	A	A	0.364783
1566	L	1567	L	0	0.05612	A	A	0.362734
1713	D	1736	R	0	0.05601	A	A	0.359165
1324	K	1564	E	0	0.056004	A	A	0.35897
1700	C	1774	Q	0	0.055979	A	A	0.358161
1588	L	1589	K	0	0.055972	A	A	0.357935
1701	Y	1808	M	0	0.055956	A	A	0.357417
1582	F	1587	G	0	0.055941	A	A	0.356932
1338	A	1745	F	0	0.055924	A	A	0.356383
1666	F	1815	L	0	0.055919	A	A	0.356222
1732	L	1769	I	0	0.05589	A	A	0.355286
1717	T	1751	K	0	0.055867	A	A	0.354544
1765	L	1817	G	0	0.05583	A	A	0.353352
1325	H	1390	D	0	0.055825	A	A	0.353191
1326	A	1583	L	0	0.055807	A	A	0.352611
1734	D	1737	S	0	0.055701	A	A	0.349207
1324	K	1740	V	0	0.055631	A	A	0.346965
1373	I	1678	K	0	0.055593	A	A	0.345751
1351	V	1567	L	0	0.055578	A	A	0.345272
1391	K	1394	T	0	0.055571	A	A	0.345048
1363	K	1586	L	0	0.055526	A	A	0.343613
1344	S	1355	N	0	0.055522	A	A	0.343486
1780	N	1819	I	0	0.055492	A	A	0.342531
1700	C	1760	A	0	0.055447	A	A	0.3411
1341	G	1685	Q	0	0.055335	A	A	0.337548
1299	Q	1342	R	0	0.05533	A	A	0.33739
1293	N	1294	P	0	0.055329	A	A	0.337358
1683	L	1754	Y	0	0.055316	A	A	0.336947
1662	L	1664	S	0	0.055301	A	A	0.336473
1385	Y	1390	D	0	0.055286	A	A	0.335999
1332	F	1733	T	0	0.05527	A	A	0.335494
1347	R	1585	S	0	0.055254	A	A	0.334989
1340	E	1806	K	0	0.055225	A	A	0.334075
1324	K	1569	C	0	0.055184	A	A	0.332784
1798	K	1825	M	0	0.055144	A	A	0.331526
1720	L	1814	S	0	0.055125	A	A	0.33093
1340	E	1689	H	0	0.055104	A	A	0.330271
1361	K	1363	K	0	0.055102	A	A	0.330208
1651	D	1654	D	0	0.055074	A	A	0.32933
1663	I	1664	S	0	0.055062	A	A	0.328955
1699	D	1826	S	0	0.055039	A	A	0.328235
1298	L	1302	T	0	0.055028	A	A	0.327891
1335	Y	1338	A	0	0.055009	A	A	0.327297
1666	F	1673	I	0	0.055009	A	A	0.327297
1689	H	1813	E	0	0.054964	A	A	0.325892
1325	H	1329	T	0	0.054939	A	A	0.325113
1351	V	1574	C	0	0.054918	A	A	0.324459
1570	Y	1585	S	0	0.054906	A	A	0.324085
1382	P	1552	Q	0	0.054885	A	A	0.323432
1564	E	1710	A	0	0.054885	A	A	0.323432
1592	P	1593	V	0	0.054884	A	A	0.323401
1569	C	1707	L	0	0.054873	A	A	0.323059
1332	F	1729	P	0	0.054797	A	A	0.320701
1306	A	1308	D	0	0.054759	A	A	0.319525
1313	E	1352	S	0	0.054746	A	A	0.319123
1739	L	1819	I	0	0.054721	A	A	0.31835
1671	K	1697	I	0	0.054675	A	A	0.316932
1347	R	1352	S	0	0.054641	A	A	0.315885
1339	H	1765	L	0	0.054629	A	A	0.315515
1299	Q	1301	L	0	0.054609	A	A	0.3149
1669	F	1774	Q	0	0.054606	A	A	0.314808
1683	L	1809	G	0	0.0546	A	A	0.314624
1364	G	1392	S	0	0.0546	A	A	0.314624
1330	Y	1559	I	0	0.054591	A	A	0.314348
1704	L	1742	N	0	0.054554	A	A	0.313212
1343	L	1814	S	0	0.054487	A	A	0.311161
1666	F	1669	F	0	0.054475	A	A	0.310795
1676	R	1678	K	0	0.054423	A	A	0.309208
1578	A	1581	L	0	0.054335	A	A	0.306531
1363	K	1394	T	0	0.054318	A	A	0.306015
1394	T	1395	D	0	0.054294	A	A	0.305288
1362	K	1364	G	0	0.054181	A	A	0.301873
1653	P	1657	K	0	0.054132	A	A	0.300397
1654	D	1657	K	0	0.054117	A	A	0.299946
1738	A	1739	L	0	0.054109	A	A	0.299706
1556	D	1558	S	0	0.053894	A	A	0.293281
1324	K	1710	A	0	0.053892	A	A	0.293221
1668	N	1819	I	0	0.053884	A	A	0.292983
1712	L	1735	L	0	0.053838	A	A	0.291618
1755	H	1770	D	0	0.053808	A	A	0.290729
1547	D	1551	E	0	0.053802	A	A	0.290552
1701	Y	1814	S	0	0.053775	A	A	0.289753
1655	A	1774	Q	0	0.053757	A	A	0.289221
1365	L	1823	S	0	0.053668	A	A	0.286599
1385	Y	1389	Q	0	0.053641	A	A	0.285806
1689	H	1760	A	0	0.053606	A	A	0.28478
1351	V	1561	D	0	0.053606	A	A	0.28478
1552	Q	1554	I	0	0.053585	A	A	0.284165
1374	F	1683	L	0	0.053507	A	A	0.281886
1655	A	1659	L	0	0.053496	A	A	0.281565
1593	V	1597	T	0	0.053473	A	A	0.280896
1558	S	1812	F	0	0.05346	A	A	0.280518
1318	L	1574	C	0	0.053458	A	A	0.280459
1652	H	1654	D	0	0.053359	A	A	0.277588
1579	A	1815	L	0	0.053356	A	A	0.277501
1394	T	1543	S	0	0.053323	A	A	0.276548
1579	A	1718	K	0	0.05328	A	A	0.275308
1585	S	1821	M	0	0.053252	A	A	0.274502
1567	L	1713	D	0	0.053243	A	A	0.274243
1661	H	1664	S	0	0.053188	A	A	0.272665
1771	D	1792	S	0	0.053167	A	A	0.272063
1687	F	1811	I	0	0.053159	A	A	0.271834
1328	T	1743	T	0	0.053133	A	A	0.271091
1362	K	1660	N	0	0.053056	A	A	0.268895
1321	S	1735	L	0	0.053051	A	A	0.268753
1729	P	1805	P	0	0.053036	A	A	0.268327
1392	S	1679	N	0	0.053014	A	A	0.267702
1670	E	1675	Y	0	0.053001	A	A	0.267333
1800	E	1802	I	0	0.052961	A	A	0.2662
1552	Q	1714	Y	0	0.05296	A	A	0.266171
1591	L	1595	K	0	0.052956	A	A	0.266058
1704	L	1715	L	0	0.052922	A	A	0.265097
1575	G	1762	S	0	0.052917	A	A	0.264956
1545	S	1710	A	0	0.052867	A	A	0.263546
1307	S	1819	I	0	0.052788	A	A	0.261328
1549	H	1719	H	0	0.052696	A	A	0.258757
1770	D	1771	D	0	0.052691	A	A	0.258617
1309	G	1355	N	0	0.052544	A	A	0.254539
1369	M	1371	V	0	0.052513	A	A	0.253684
1565	A	1773	V	0	0.052511	A	A	0.253629
1769	I	1807	A	0	0.052499	A	A	0.253298
1742	N	1808	M	0	0.05245	A	A	0.25195
1736	R	1742	N	0	0.052445	A	A	0.251813
1347	R	1351	V	0	0.052444	A	A	0.251785
1560	A	1799	E	0	0.052422	A	A	0.251182
1317	M	1728	S	0	0.052413	A	A	0.250935
1390	D	1394	T	0	0.052408	A	A	0.250798
1799	E	1801	D	0	0.052355	A	A	0.249348
1678	K	1770	D	0	0.05235	A	A	0.249212
1331	L	1376	P	0	0.052326	A	A	0.248557
1328	T	1344	S	0	0.052175	A	A	0.24446
1585	S	1717	T	0	0.052115	A	A	0.242843
1299	Q	1728	S	0	0.052083	A	A	0.241983
1748	L	1760	A	0	0.052059	A	A	0.241339
1342	R	1811	I	0	0.052017	A	A	0.240214
1557	K	1709	D	0	0.051997	A	A	0.23968
1312	L	1817	G	0	0.051952	A	A	0.23848
1564	E	1733	T	0	0.051918	A	A	0.237576
1303	L	1304	S	0	0.051915	A	A	0.237496
1571	L	1654	D	0	0.051911	A	A	0.23739
1749	A	1754	Y	0	0.051906	A	A	0.237257
1368	R	1754	Y	0	0.051882	A	A	0.23662
1750	V	1773	V	0	0.051856	A	A	0.235932
1339	H	1700	C	0	0.051856	A	A	0.235932
1701	Y	1805	P	0	0.051849	A	A	0.235747
1340	E	1742	N	0	0.051784	A	A	0.234031
1727	H	1819	I	0	0.051744	A	A	0.232979
1395	D	1543	S	0	0.051723	A	A	0.232428
1346	M	1674	N	0	0.051715	A	A	0.232218
1569	C	1591	L	0	0.051696	A	A	0.23172
1328	T	1808	M	0	0.051695	A	A	0.231694
1550	T	1553	C	0	0.051669	A	A	0.231014
1690	A	1760	A	0	0.051661	A	A	0.230805
1350	K	1588	L	0	0.051487	A	A	0.226286
1342	R	1578	A	0	0.05147	A	A	0.225847
1722	E	1727	H	0	0.051436	A	A	0.224971
1568	G	1572	T	0	0.051339	A	A	0.222483
1353	N	1813	E	0	0.051261	A	A	0.220495
1567	L	1596	R	0	0.051205	A	A	0.219074
1344	S	1684	L	0	0.051095	A	A	0.216299
1381	L	1563	V	0	0.051014	A	A	0.21427
1556	D	1803	E	0	0.051006	A	A	0.21407
1341	G	1818	A	0	0.050992	A	A	0.21372
1351	V	1757	Y	0	0.050958	A	A	0.212873
1362	K	1671	K	0	0.05095	A	A	0.212674
1314	R	1816	A	0	0.050942	A	A	0.212475
1340	E	1343	L	0	0.050924	A	A	0.212028
1372	S	1546	Y	0	0.050887	A	A	0.211111
1698	T	1768	V	0	0.050856	A	A	0.210344
1555	A	1766	F	0	0.050843	A	A	0.210023
1387	V	1388	N	0	0.050831	A	A	0.209727
1360	G	1563	V	0	0.050818	A	A	0.209407
1331	L	1339	H	0	0.050772	A	A	0.208276
1815	L	1817	G	0	0.05071	A	A	0.206757
1328	T	1748	L	0	0.050707	A	A	0.206684
1324	K	1380	W	0	0.050697	A	A	0.206439
1801	D	1802	I	0	0.050662	A	A	0.205586
1591	L	1594	I	0	0.050658	A	A	0.205488
1815	L	1825	M	0	0.050611	A	A	0.204346
1339	H	1690	A	0	0.0506	A	A	0.204079
1340	E	1740	V	0	0.050551	A	A	0.202893
1370	V	1590	V	0	0.050513	A	A	0.201977
1388	N	1392	S	0	0.050507	A	A	0.201832
1593	V	1596	R	0	0.050474	A	A	0.201039
1380	W	1738	A	0	0.050467	A	A	0.200871
1710	A	1713	D	0	0.050424	A	A	0.19984
1303	L	1306	A	0	0.050393	A	A	0.1991
1767	H	1770	D	0	0.050392	A	A	0.199076
1731	V	1744	I	0	0.050382	A	A	0.198837
1664	S	1672	K	0	0.050376	A	A	0.198694
1378	V	1571	L	0	0.050349	A	A	0.198051
1357	Y	1560	A	0	0.050347	A	A	0.198003
1810	D	1814	S	0	0.050344	A	A	0.197932
1313	E	1328	T	0	0.05034	A	A	0.197837
1665	G	1702	Q	0	0.050236	A	A	0.195374
1662	L	1684	L	0	0.050227	A	A	0.195162
1794	E	1802	I	0	0.050154	A	A	0.193446
1594	I	1777	L	0	0.05012	A	A	0.192651
1317	M	1756	K	0	0.050056	A	A	0.191158
1388	N	1390	D	0	0.049907	A	A	0.187713
1689	H	1806	K	0	0.04986	A	A	0.186635
1320	D	1324	K	0	0.049825	A	A	0.185834
1297	I	1325	H	0	0.049802	A	A	0.18531
1701	Y	1709	D	0	0.049801	A	A	0.185287
1316	E	1709	D	0	0.049785	A	A	0.184922
1562	C	1570	Y	0	0.049775	A	A	0.184695
1351	V	1354	C	0	0.049759	A	A	0.184331
1344	S	1772	F	0	0.049722	A	A	0.183492
1368	R	1371	V	0	0.049719	A	A	0.183424
1776	Q	1799	E	0	0.049705	A	A	0.183107
1715	L	1809	G	0	0.049672	A	A	0.182362
1341	G	1810	D	0	0.049668	A	A	0.182271
1344	S	1749	A	0	0.049637	A	A	0.181573
1686	A	1689	H	0	0.049633	A	A	0.181483
1670	E	1673	I	0	0.049624	A	A	0.181281
1764	E	1768	V	0	0.049617	A	A	0.181124
1307	S	1309	G	0	0.049605	A	A	0.180854
1684	L	1687	F	0	0.049576	A	A	0.180205
1344	S	1706	F	0	0.049559	A	A	0.179824	S1344-RNase IIIb adjacent (1705 is active site)
1575	G	1673	I	0	0.049447	A	A	0.177332
1794	E	1797	E	0	0.049446	A	A	0.17731
1357	Y	1358	R	0	0.049438	A	A	0.177133
1318	L	1371	V	0	0.049416	A	A	0.176647
1725	R	1731	V	0	0.049407	A	A	0.176448
1699	D	1700	C	0	0.049388	A	A	0.176029
1572	T	1573	S	0	0.049374	A	A	0.17572
1746	A	1750	V	0	0.049365	A	A	0.175522
1332	F	1704	L	0	0.049292	A	A	0.173921
1712	L	1812	F	0	0.049284	A	A	0.173747
1297	I	1573	S	0	0.049232	A	A	0.172613
1712	L	1746	A	0	0.049225	A	A	0.172461
1298	L	1815	L	0	0.049177	A	A	0.171419
1549	H	1586	L	0	0.049177	A	A	0.171419
1671	K	1793	E	0	0.049146	A	A	0.170749
1796	E	1802	I	0	0.049063	A	A	0.168962
1327	I	1558	S	0	0.049021	A	A	0.168063
1680	K	1809	G	0	0.049016	A	A	0.167956
1570	Y	1571	L	0	0.048995	A	A	0.167508
1384	G	1386	V	0	0.048925	A	A	0.16602
1331	L	1351	V	0	0.048889	A	A	0.165258
1714	Y	1736	R	0	0.048876	A	A	0.164984
1322	F	1579	A	0	0.048876	A	A	0.164984
1298	L	1310	F	0	0.048869	A	A	0.164836
1320	D	1740	V	0	0.048859	A	A	0.164625
1383	P	1673	I	0	0.048802	A	A	0.163427
1570	Y	1703	R	0	0.048797	A	A	0.163322
1358	R	1732	L	0	0.048797	A	A	0.163322
1332	F	1333	C	0	0.048794	A	A	0.163259
1748	L	1763	P	0	0.04876	A	A	0.162548
1650	F	1654	D	0	0.048692	A	A	0.161131
1664	S	1665	G	0	0.04868	A	A	0.160882
1349	K	1711	I	0	0.048647	A	A	0.160199
1569	C	1572	T	0	0.048646	A	A	0.160178
1353	N	1733	T	0	0.048633	A	A	0.159909
1544	I	1673	I	0	0.048631	A	A	0.159868
1317	M	1341	G	0	0.04862	A	A	0.159641
1693	H	1772	F	0	0.048607	A	A	0.159373
1293	N	1296	L	0	0.048602	A	A	0.159269
1322	F	1692	Y	0	0.048597	A	A	0.159166
1370	V	1555	A	0	0.048557	A	A	0.158344
1582	F	1749	A	0	0.048532	A	A	0.157832
1575	G	1576	E	0	0.048526	A	A	0.157709
1651	D	1671	K	0	0.048513	A	A	0.157443
1686	A	1705	E	0	0.048503	A	A	0.157238
1299	Q	1572	T	0	0.048441	A	A	0.155975
1290	L	1312	L	0	0.04843	A	A	0.155752
1710	A	1826	S	0	0.048417	A	A	0.155488
1321	S	1816	A	0	0.048377	A	A	0.154679
1554	I	1698	T	0	0.04833	A	A	0.153732
1561	D	1733	T	0	0.048314	A	A	0.15341
1701	Y	1702	Q	0	0.048297	A	A	0.153069
1309	G	1732	L	0	0.048244	A	A	0.152009
1696	T	1816	A	0	0.048243	A	A	0.151989
1740	V	1765	L	0	0.048224	A	A	0.15161
1771	D	1795	D	0	0.048208	A	A	0.151292
1735	L	1741	N	0	0.048169	A	A	0.150517
1332	F	1579	A	0	0.048164	A	A	0.150418
1333	C	1570	Y	0	0.048158	A	A	0.150299
1655	A	1814	S	0	0.048152	A	A	0.150181
1736	R	1746	A	0	0.048151	A	A	0.150161
1327	I	1379	N	0	0.048136	A	A	0.149864
1732	L	1773	V	0	0.048129	A	A	0.149726
1389	Q	1392	S	0	0.048102	A	A	0.149193
1657	K	1660	N	0	0.048093	A	A	0.149016
1557	K	1560	A	0	0.048074	A	A	0.148642
1341	G	1809	G	0	0.048062	A	A	0.148407
1396	K	1543	S	0	0.048058	A	A	0.148328
1706	F	1823	S	0	0.048051	A	A	0.148191
1303	L	1370	V	0	0.048046	A	A	0.148093
1341	G	1813	E	0	0.04804	A	A	0.147975
1380	W	1706	F	0	0.047997	A	A	0.147135
1321	S	1717	T	0	0.047994	A	A	0.147076
1770	D	1819	I	0	0.047956	A	A	0.146336
1386	V	1389	Q	0	0.047936	A	A	0.145948
1305	N	1375	D	0	0.047915	A	A	0.145541
1332	F	1742	N	0	0.047874	A	A	0.144749
1651	D	1767	H	0	0.04787	A	A	0.144671
1697	I	1707	L	0	0.047866	A	A	0.144594
1553	C	1812	F	0	0.047865	A	A	0.144575
1371	V	1376	P	0	0.047843	A	A	0.144151
1313	E	1742	N	0	0.047828	A	A	0.143863
1353	N	1806	K	0	0.04782	A	A	0.14371
1301	L	1746	A	0	0.047799	A	A	0.143307
1551	E	1553	C	0	0.047794	A	A	0.143211
1742	N	1805	P	0	0.047792	A	A	0.143173
1329	T	1387	V	0	0.047784	A	A	0.14302
1385	Y	1552	Q	0	0.047777	A	A	0.142886
1800	E	1809	G	0	0.047769	A	A	0.142733
1747	S	1799	E	0	0.04775	A	A	0.14237
1730	G	1746	A	0	0.047736	A	A	0.142104
1702	Q	1806	K	0	0.04773	A	A	0.141989
1352	S	1355	N	0	0.047717	A	A	0.141742
1657	K	1678	K	0	0.047712	A	A	0.141647
1308	D	1692	Y	0	0.047651	A	A	0.140492
1321	S	1807	A	0	0.04765	A	A	0.140473
1305	N	1555	A	0	0.047641	A	A	0.140303
1328	T	1545	S	0	0.047621	A	A	0.139926
1308	D	1375	D	0	0.047619	A	A	0.139888
1591	L	1596	R	0	0.047611	A	A	0.139737
1679	N	1772	F	0	0.047575	A	A	0.139061
1650	F	1655	A	0	0.047566	A	A	0.138892
1728	S	1820	Y	0	0.047557	A	A	0.138724
1742	N	1765	L	0	0.047523	A	A	0.138088
1581	L	1584	C	0	0.047516	A	A	0.137958
1657	K	1696	T	0	0.047501	A	A	0.137678
1659	L	1662	L	0	0.047462	A	A	0.136953
1703	R	1706	F	0	0.047458	A	A	0.136879
1798	K	1801	D	0	0.047443	A	A	0.136601
1751	K	1822	D	0	0.047433	A	A	0.136416
1389	Q	1716	I	0	0.047418	A	A	0.136139
1555	A	1560	A	0	0.047408	A	A	0.135954
1692	Y	1693	H	0	0.047399	A	A	0.135788
1702	Q	1734	D	0	0.047396	A	A	0.135732
1662	L	1663	I	0	0.047395	A	A	0.135714
1713	D	1715	L	0	0.047388	A	A	0.135585
1363	K	1378	V	0	0.047374	A	A	0.135327
1353	N	1710	A	0	0.047309	A	A	0.134135
1305	N	1333	C	0	0.047304	A	A	0.134044
1301	L	1330	Y	0	0.047283	A	A	0.133661
1748	L	1815	L	0	0.04728	A	A	0.133606
1555	A	1559	I	0	0.047202	A	A	0.132189
1321	S	1324	K	0	0.047201	A	A	0.132171
1576	E	1669	F	0	0.047181	A	A	0.13181
1363	K	1749	A	0	0.047179	A	A	0.131774
1758	F	1775	F	0	0.047168	A	A	0.131575
1347	R	1717	T	0	0.047157	A	A	0.131377
1372	S	1373	I	0	0.047155	A	A	0.131341
1580	Q	1824	G	0	0.047142	A	A	0.131107
1571	L	1574	C	0	0.047123	A	A	0.130765
1745	F	1748	L	0	0.047122	A	A	0.130747
1299	Q	1565	A	0	0.047114	A	A	0.130604
1343	L	1575	G	0	0.047104	A	A	0.130425
1580	Q	1585	S	0	0.04705	A	A	0.129459
1558	S	1562	C	0	0.047042	A	A	0.129317
1340	E	1688	T	0	0.047034	A	A	0.129174
1381	L	1383	P	0	0.047027	A	A	0.12905
1809	G	1825	M	0	0.047016	A	A	0.128854
1663	I	1678	K	0	0.047	A	A	0.12857
1328	T	1591	L	0	0.046962	A	A	0.127898
1382	P	1554	I	0	0.046938	A	A	0.127474
1734	D	1809	G	0	0.046918	A	A	0.127122
1575	G	1698	T	0	0.0469	A	A	0.126805
1672	K	1753	D	0	0.046887	A	A	0.126577
1325	H	1581	L	0	0.046853	A	A	0.125982
1719	H	1739	L	0	0.046817	A	A	0.125354
1572	T	1722	E	0	0.046812	A	A	0.125266
1302	T	1769	I	0	0.046794	A	A	0.124953
1661	H	1728	S	0	0.046792	A	A	0.124919
1587	G	1591	L	0	0.04678	A	A	0.12471
1312	L	1316	E	0	0.046773	A	A	0.124589
1684	L	1685	Q	0	0.04676	A	A	0.124364
1326	A	1707	L	0	0.046654	A	A	0.122537
1683	L	1738	A	0	0.046644	A	A	0.122366
1324	K	1353	N	0	0.046636	A	A	0.122229
1308	D	1807	A	0	0.046598	A	A	0.121581
1714	Y	1730	G	0	0.046552	A	A	0.120799
1312	L	1571	L	0	0.046535	A	A	0.120511
1553	C	1715	L	0	0.046513	A	A	0.120139
1378	V	1586	L	0	0.046501	A	A	0.119936
1801	D	1804	V	0	0.046497	A	A	0.119868
1730	G	1821	M	0	0.046473	A	A	0.119464
1317	M	1368	R	0	0.046467	A	A	0.119363
1729	P	1740	V	0	0.046463	A	A	0.119296
1728	S	1816	A	0	0.046449	A	A	0.119061
1650	F	1653	P	0	0.046405	A	A	0.118324
1554	I	1560	A	0	0.046397	A	A	0.118191
1690	A	1807	A	0	0.046371	A	A	0.117757
1706	F	1709	D	0	0.046357	A	A	0.117524
1746	A	1808	M	0	0.046344	A	A	0.117308
1654	D	1721	Y	0	0.04634	A	A	0.117242
1341	G	1730	G	0	0.04633	A	A	0.117076
1675	Y	1751	K	0	0.046322	A	A	0.116943
1697	I	1698	T	0	0.046291	A	A	0.116431
1327	I	1748	L	0	0.046291	A	A	0.116431
1347	R	1379	N	0	0.046282	A	A	0.116282
1294	P	1811	I	0	0.046254	A	A	0.115821
1575	G	1669	F	0	0.046252	A	A	0.115788
1554	I	1568	G	0	0.046232	A	A	0.11546
1672	K	1673	I	0	0.046218	A	A	0.11523
1732	L	1734	D	0	0.046191	A	A	0.114788
1369	M	1735	L	0	0.046186	A	A	0.114706
1556	D	1557	K	0	0.046178	A	A	0.114576
1702	Q	1742	N	0	0.046147	A	A	0.114071
1299	Q	1372	S	0	0.046129	A	A	0.113778
1551	E	1682	Y	0	0.04612	A	A	0.113632
1817	G	1821	M	0	0.04612	A	A	0.113632
1821	M	1825	M	0	0.046119	A	A	0.113616
1580	Q	1723	D	0	0.046097	A	A	0.113259
1383	P	1384	G	0	0.046044	A	A	0.112404
1679	N	1699	D	0	0.046014	A	A	0.111922
1703	R	1813	E	0	0.04599	A	A	0.111538
1390	D	1392	S	0	0.045972	A	A	0.11125
1573	S	1756	K	0	0.045967	A	A	0.11117
1351	V	1564	E	0	0.045966	A	A	0.111154
1793	E	1798	K	0	0.045957	A	A	0.11101
1551	E	1679	N	0	0.045953	A	A	0.110947
1318	L	1591	L	0	0.04594	A	A	0.11074
1361	K	1678	K	0	0.045922	A	A	0.110453
1315	L	1721	Y	0	0.045903	A	A	0.110152
1681	A	1811	I	0	0.045841	A	A	0.109172
1660	N	1777	L	0	0.045836	A	A	0.109093
1328	T	1817	G	0	0.045804	A	A	0.10859
1314	R	1553	C	0	0.04577	A	A	0.108058
1563	V	1565	A	0	0.045769	A	A	0.108042
1299	Q	1331	L	0	0.045766	A	A	0.107995
1363	K	1587	G	0	0.045762	A	A	0.107933
1728	S	1777	L	0	0.045759	A	A	0.107886
1335	Y	1342	R	0	0.045735	A	A	0.107512
1309	G	1345	Y	0	0.045726	A	A	0.107372
1303	L	1318	L	0	0.045682	A	A	0.106689
1304	S	1312	L	0	0.045678	A	A	0.106627
1565	A	1755	H	0	0.045644	A	A	0.106101
1747	S	1825	M	0	0.04564	A	A	0.106039
1769	I	1776	Q	0	0.045633	A	A	0.105932
1561	D	1705	E	0	0.045616	A	A	0.10567
1698	T	1812	F	0	0.045587	A	A	0.105225
1324	K	1742	N	0	0.04558	A	A	0.105117
1392	S	1770	D	0	0.045561	A	A	0.104827
1335	Y	1357	Y	0	0.045546	A	A	0.104598
1552	Q	1687	F	0	0.045538	A	A	0.104475
1373	I	1378	V	0	0.045516	A	A	0.10414
1332	F	1376	P	0	0.045495	A	A	0.103821
1689	H	1814	S	0	0.04547	A	A	0.103442
1732	L	1750	V	0	0.04547	A	A	0.103442
1675	Y	1737	S	0	0.045416	A	A	0.102627
1293	N	1311	N	0	0.045405	A	A	0.102462
1577	R	1579	A	0	0.045394	A	A	0.102297
1313	E	1595	K	0	0.045375	A	A	0.102012
1338	A	1339	H	0	0.045326	A	A	0.10128
1344	S	1742	N	0	0.045316	A	A	0.101131
1805	P	1814	S	0	0.045313	A	A	0.101086
1326	A	1580	Q	0	0.045287	A	A	0.1007
1374	F	1826	S	0	0.045259	A	A	0.100285
1574	C	1669	F	0	0.04518	A	A	0.0991211
1549	H	1551	E	0	0.045157	A	A	0.0987842
1301	L	1550	T	0	0.045144	A	A	0.0985942
1316	E	1806	K	0	0.045119	A	A	0.0982295
1373	I	1554	I	0	0.045118	A	A	0.098215
1743	T	1775	F	0	0.045117	A	A	0.0982004
1318	L	1351	V	0	0.045084	A	A	0.0977207
1819	I	1824	G	0	0.045079	A	A	0.0976481
1370	V	1371	V	0	0.045053	A	A	0.0972716
1322	F	1725	R	0	0.045052	A	A	0.0972572
1673	I	1715	L	0	0.045042	A	A	0.0971126
1313	E	1331	L	0	0.045035	A	A	0.0970116
1327	I	1588	L	0	0.045013	A	A	0.0966945
1713	D	1807	A	0	0.044996	A	A	0.09645
1569	C	1584	C	0	0.044976	A	A	0.0961629
1669	F	1732	L	0	0.044968	A	A	0.0960482
1369	M	1559	I	0	0.044968	A	A	0.0960482
1354	C	1720	L	0	0.044965	A	A	0.0960053
1812	F	1814	S	0	0.044947	A	A	0.0957478
1355	N	1557	K	0	0.044916	A	A	0.0953055
1772	F	1808	M	0	0.044898	A	A	0.0950494
1568	G	1717	T	0	0.044894	A	A	0.0949926
1702	Q	1807	A	0	0.044881	A	A	0.094808
1549	H	1778	E	0	0.044846	A	A	0.0943125
1313	E	1578	A	0	0.044835	A	A	0.0941571
1677	F	1725	R	0	0.044828	A	A	0.0940584
1673	I	1675	Y	0	0.044818	A	A	0.0939174
1653	P	1682	Y	0	0.044814	A	A	0.0938611
1665	G	1761	V	0	0.044806	A	A	0.0937485
1728	S	1741	N	0	0.044787	A	A	0.0934815
1303	L	1734	D	0	0.044754	A	A	0.0930192
1578	A	1582	F	0	0.044744	A	A	0.0928794
1677	F	1741	N	0	0.044744	A	A	0.0928794
1386	V	1392	S	0	0.04474	A	A	0.0928235
1387	V	1390	D	0	0.044737	A	A	0.0927816
1385	Y	1386	V	0	0.044698	A	A	0.0922385
1700	C	1735	L	0	0.044676	A	A	0.0919331
1548	L	1666	F	0	0.044674	A	A	0.0919054
1572	T	1779	K	0	0.044655	A	A	0.0916424
1351	V	1684	L	0	0.044655	A	A	0.0916424
1327	I	1360	G	0	0.04465	A	A	0.0915732
1586	L	1588	L	0	0.044646	A	A	0.091518
1326	A	1327	I	0	0.044642	A	A	0.0914627
1670	E	1717	T	0	0.044624	A	A	0.0912144
1544	I	1546	Y	0	0.044624	A	A	0.0912144
1571	L	1768	V	0	0.044587	A	A	0.0907056
1298	L	1730	G	0	0.044582	A	A	0.090637
1793	E	1804	V	0	0.044576	A	A	0.0905547
1673	I	1780	N	0	0.044572	A	A	0.0904999
1733	T	1813	E	0	0.044557	A	A	0.0902946
1556	D	1559	I	0	0.044552	A	A	0.0902262
1310	F	1352	S	0	0.044536	A	A	0.0900077
1314	R	1316	E	0	0.044526	A	A	0.0898714
1585	S	1730	G	0	0.044508	A	A	0.0896263
1737	S	1741	N	0	0.044493	A	A	0.0894225
1302	T	1331	L	0	0.044456	A	A	0.0889212
1316	E	1733	T	0	0.044451	A	A	0.0888537
1721	Y	1740	V	0	0.044445	A	A	0.0887726
1350	K	1351	V	0	0.044444	A	A	0.0887591
1304	S	1378	V	0	0.044429	A	A	0.0885568
1384	G	1390	D	0	0.044413	A	A	0.0883413
1724	P	1820	Y	0	0.044406	A	A	0.0882472
1292	P	1562	C	0	0.044401	A	A	0.08818
1797	E	1801	D	0	0.044381	A	A	0.0879116
1344	S	1552	Q	0	0.044379	A	A	0.0878848
1669	F	1749	A	0	0.04436	A	A	0.0876305
1368	R	1820	Y	0	0.044341	A	A	0.0873767
1714	Y	1801	D	0	0.04433	A	A	0.0872301
1557	K	1567	L	0	0.044321	A	A	0.0871102
1752	Y	1814	S	0	0.044299	A	A	0.0868177
1745	F	1825	M	0	0.044296	A	A	0.0867779
1724	P	1726	Q	0	0.044276	A	A	0.0865128
1335	Y	1575	G	0	0.044267	A	A	0.0863937
1724	P	1825	M	0	0.044214	A	A	0.0856947
1353	N	1561	D	0	0.044211	A	A	0.0856553
1311	N	1715	L	0	0.044208	A	A	0.0856159
1312	L	1570	Y	0	0.044205	A	A	0.0855765
1666	F	1716	I	0	0.044185	A	A	0.0853141
1581	L	1660	N	0	0.044176	A	A	0.0851962
1798	K	1823	S	0	0.044173	A	A	0.085157
1295	G	1565	A	0	0.04414	A	A	0.084726
1716	I	1815	L	0	0.044139	A	A	0.084713
1579	A	1700	C	0	0.044128	A	A	0.0845697
1669	F	1819	I	0	0.044067	A	A	0.0837785
1546	Y	1551	E	0	0.044059	A	A	0.0836752
1730	G	1735	L	0	0.044029	A	A	0.0832885
1688	T	1759	K	0	0.044028	A	A	0.0832757
1721	Y	1773	V	0	0.043985	A	A	0.0827238
1334	T	1744	I	0	0.043951	A	A	0.0822895
1295	G	1659	L	0	0.043945	A	A	0.082213
1382	P	1384	G	0	0.043942	A	A	0.0821748
1650	F	1756	K	0	0.043922	A	A	0.0819204
1383	P	1679	N	0	0.043921	A	A	0.0819077
1565	A	1721	Y	0	0.043908	A	A	0.0817427
1304	S	1814	S	0	0.043904	A	A	0.081692
1821	M	1826	S	0	0.0439	A	A	0.0816413
1292	P	1294	P	0	0.04389	A	A	0.0815146
1671	K	1777	L	0	0.04388	A	A	0.0813881
1558	S	1577	R	0	0.043871	A	A	0.0812744
1586	L	1587	G	0	0.043851	A	A	0.0810221
1795	D	1804	V	0	0.043833	A	A	0.0807955
1589	K	1714	Y	0	0.043782	A	A	0.0801562
1321	S	1575	G	0	0.043769	A	A	0.0799939
1306	A	1373	I	0	0.043766	A	A	0.0799565
1686	A	1709	D	0	0.043765	A	A	0.079944
1312	L	1313	E	0	0.043753	A	A	0.0797944
1557	K	1561	D	0	0.043753	A	A	0.0797944
1667	E	1792	S	0	0.043732	A	A	0.0795332
1651	D	1653	P	0	0.043729	A	A	0.079496
1691	S	1701	Y	0	0.043727	A	A	0.0794711
1339	H	1360	G	0	0.043726	A	A	0.0794587
1367	S	1680	K	0	0.043725	A	A	0.0794463
1360	G	1365	L	0	0.043699	A	A	0.0791241
1747	S	1794	E	0	0.043696	A	A	0.079087
1366	P	1552	Q	0	0.043685	A	A	0.078951
1339	H	1351	V	0	0.043683	A	A	0.0789263
1376	P	1587	G	0	0.043658	A	A	0.078618
1296	L	1680	K	0	0.043624	A	A	0.0782001
1565	A	1726	Q	0	0.043609	A	A	0.0780163
1318	L	1729	P	0	0.043597	A	A	0.0778695
1749	A	1809	G	0	0.043588	A	A	0.0777596
1726	Q	1770	D	0	0.043584	A	A	0.0777108
1792	S	1824	G	0	0.04357	A	A	0.07754
1683	L	1729	P	0	0.043568	A	A	0.0775157
1304	S	1559	I	0	0.043558	A	A	0.0773939
1701	Y	1730	G	0	0.043542	A	A	0.0771994
1682	Y	1754	Y	0	0.043532	A	A	0.077078
1721	Y	1729	P	0	0.043526	A	A	0.0770053
1776	Q	1779	K	0	0.043519	A	A	0.0769205
1326	A	1820	Y	0	0.043517	A	A	0.0768963
1372	S	1728	S	0	0.043505	A	A	0.0767511
1310	F	1587	G	0	0.04349	A	A	0.0765699
1290	L	1291	G	0	0.043456	A	A	0.0761604
1383	P	1730	G	0	0.043441	A	A	0.0759803
1290	L	1394	T	0	0.043438	A	A	0.0759443
1716	I	1722	E	0	0.04343	A	A	0.0758484
1326	A	1332	F	0	0.043412	A	A	0.075633
1685	Q	1686	A	0	0.043357	A	A	0.0749776
1366	P	1370	V	0	0.04335	A	A	0.0748945
1370	V	1375	D	0	0.043317	A	A	0.0745037
1308	D	1376	P	0	0.043316	A	A	0.0744919
1324	K	1341	G	0	0.043298	A	A	0.0742794
1650	F	1688	T	0	0.043285	A	A	0.0741263
1713	D	1733	T	0	0.043258	A	A	0.0738089
1322	F	1755	H	0	0.043252	A	A	0.0737386
1554	I	1753	D	0	0.04325	A	A	0.0737151
1701	Y	1733	T	0	0.043195	A	A	0.0730725
1671	K	1674	N	0	0.043166	A	A	0.0727354
1691	S	1705	E	0	0.043161	A	A	0.0726775
1376	P	1730	G	0	0.043159	A	A	0.0726543
1751	K	1771	D	0	0.043126	A	A	0.0722725
1380	W	1569	C	0	0.04312	A	A	0.0722032
1292	P	1825	M	0	0.043117	A	A	0.0721686
1820	Y	1825	M	0	0.043113	A	A	0.0721225
1348	S	1350	K	0	0.043112	A	A	0.072111
1796	E	1800	E	0	0.043098	A	A	0.0719497
1304	S	1681	A	0	0.043092	A	A	0.0718807
1333	C	1718	K	0	0.043069	A	A	0.0716166
1724	P	1769	I	0	0.043068	A	A	0.0716052
1338	A	1346	M	0	0.043067	A	A	0.0715937
1740	V	1811	I	0	0.043045	A	A	0.0713419
1557	K	1813	E	0	0.043043	A	A	0.071319
1710	A	1733	T	0	0.043036	A	A	0.071239
1733	T	1740	V	0	0.04303	A	A	0.0711705
1320	D	1806	K	0	0.043019	A	A	0.0710451
1744	I	1746	A	0	0.043003	A	A	0.070863
1687	F	1690	A	0	0.042993	A	A	0.0707493
1743	T	1809	G	0	0.042982	A	A	0.0706245
1359	L	1587	G	0	0.042976	A	A	0.0705564
1673	I	1676	R	0	0.042959	A	A	0.0703639
1747	S	1796	E	0	0.042958	A	A	0.0703526
1366	P	1554	I	0	0.042923	A	A	0.0699576
1321	S	1553	C	0	0.04292	A	A	0.0699239
1711	I	1814	S	0	0.042908	A	A	0.0697889
1700	C	1825	M	0	0.042898	A	A	0.0696765
1293	N	1372	S	0	0.042896	A	A	0.0696541
1330	Y	1707	L	0	0.042815	A	A	0.0687496
1733	T	1734	D	0	0.042797	A	A	0.0685498
1389	Q	1821	M	0	0.042789	A	A	0.0684611
1351	V	1355	N	0	0.042779	A	A	0.0683505
1740	V	1774	Q	0	0.042774	A	A	0.0682952
1391	K	1393	N	0	0.042732	A	A	0.0678321
1755	H	1767	H	0	0.042728	A	A	0.0677881
1348	S	1355	N	0	0.042714	A	A	0.0676344
1685	Q	1822	D	0	0.042696	A	A	0.0674371
1778	E	1792	S	0	0.042689	A	A	0.0673605
1812	F	1825	M	0	0.042677	A	A	0.0672294
1807	A	1809	G	0	0.042668	A	A	0.0671312
1327	I	1687	F	0	0.042658	A	A	0.0670221
1311	N	1366	P	0	0.042613	A	A	0.0665332
1701	Y	1806	K	0	0.042606	A	A	0.0664574
1736	R	1803	E	0	0.0426	A	A	0.0663925
1552	Q	1573	S	0	0.042548	A	A	0.0658319
1549	H	1711	I	0	0.04253	A	A	0.0656387
1735	L	1772	F	0	0.042522	A	A	0.065553
1396	K	1666	F	0	0.042522	A	A	0.065553
1300	A	1574	C	0	0.042518	A	A	0.0655102
1325	H	1591	L	0	0.042513	A	A	0.0654567
1654	D	1826	S	0	0.042496	A	A	0.065275
1310	F	1366	P	0	0.042481	A	A	0.065115
1374	F	1567	L	0	0.042476	A	A	0.0650618
1593	V	1595	K	0	0.042456	A	A	0.0648491
1554	I	1559	I	0	0.042444	A	A	0.0647217
1302	T	1563	V	0	0.042433	A	A	0.0646051
1357	Y	1559	I	0	0.042426	A	A	0.064531
1570	Y	1574	C	0	0.042417	A	A	0.0644359
1306	A	1307	S	0	0.042412	A	A	0.064383
1581	L	1761	V	0	0.0424	A	A	0.0642564
1689	H	1740	V	0	0.042383	A	A	0.0640773
1814	S	1820	Y	0	0.042376	A	A	0.0640037
1367	S	1570	Y	0	0.042356	A	A	0.0637937
1747	S	1776	Q	0	0.042344	A	A	0.0636679
1731	V	1759	K	0	0.042329	A	A	0.063511
1543	S	1586	L	0	0.042308	A	A	0.0632918
1699	D	1711	I	0	0.042302	A	A	0.0632293
1320	D	1557	K	0	0.042276	A	A	0.062959
1381	L	1733	T	0	0.042275	A	A	0.0629486
1369	M	1558	S	0	0.042272	A	A	0.0629174
1341	G	1705	E	0	0.042268	A	A	0.062876
1664	S	1667	E	0	0.042262	A	A	0.0628138
1324	K	1561	D	0	0.042201	A	A	0.0621841
1699	D	1725	R	0	0.0422	A	A	0.0621738
1381	L	1382	P	0	0.04219	A	A	0.0620711
1374	F	1762	S	0	0.042174	A	A	0.061907
1304	S	1305	N	0	0.042162	A	A	0.0617841
1669	F	1816	A	0	0.042159	A	A	0.0617535
1346	M	1720	L	0	0.042157	A	A	0.061733
1792	S	1793	E	0	0.042155	A	A	0.0617126
1793	E	1800	E	0	0.042153	A	A	0.0616921
1570	Y	1736	R	0	0.042146	A	A	0.0616206
1556	D	1733	T	0	0.042123	A	A	0.0613862
1579	A	1580	Q	0	0.042104	A	A	0.061193
1574	C	1582	F	0	0.042097	A	A	0.0611219
1669	F	1721	Y	0	0.042092	A	A	0.0610712
1317	M	1807	A	0	0.042068	A	A	0.0608283
1691	S	1824	G	0	0.042065	A	A	0.060798
1739	L	1744	I	0	0.042054	A	A	0.0606869
1338	A	1371	V	0	0.04203	A	A	0.0604452
1292	P	1812	F	0	0.042025	A	A	0.0603949
1308	D	1374	F	0	0.042022	A	A	0.0603647
1328	T	1756	K	0	0.041994	A	A	0.0600839
1691	S	1810	D	0	0.041978	A	A	0.0599239
1771	D	1811	I	0	0.041971	A	A	0.059854
1336	P	1706	F	0	0.041969	A	A	0.059834
1661	H	1811	I	0	0.04196	A	A	0.0597443
1664	S	1780	N	0	0.041955	A	A	0.0596945
1670	E	1809	G	0	0.041938	A	A	0.0595253
1558	S	1563	V	0	0.041895	A	A	0.0590991
1349	K	1736	R	0	0.041893	A	A	0.0590794
1683	L	1705	E	0	0.041889	A	A	0.0590399
1764	E	1767	H	0	0.041885	A	A	0.0590004
1575	G	1670	E	0	0.041879	A	A	0.0589412
1676	R	1723	D	0	0.041867	A	A	0.0588229
1335	Y	1354	C	0	0.041863	A	A	0.0587835
1797	E	1826	S	0	0.041859	A	A	0.0587442
1698	T	1773	V	0	0.041859	A	A	0.0587442
1588	L	1590	V	0	0.041824	A	A	0.0584007
1303	L	1687	F	0	0.041802	A	A	0.0581855
1559	I	1750	V	0	0.041781	A	A	0.0579808
1355	N	1772	F	0	0.041773	A	A	0.0579029
1376	P	1685	Q	0	0.041765	A	A	0.0578251
1313	E	1565	A	0	0.041765	A	A	0.0578251
1293	N	1573	S	0	0.041753	A	A	0.0577086
1384	G	1385	Y	0	0.04173	A	A	0.0574858
1363	K	1570	Y	0	0.041724	A	A	0.0574278
1667	E	1799	E	0	0.041724	A	A	0.0574278
1711	I	1820	Y	0	0.041673	A	A	0.0569365
1318	L	1580	Q	0	0.041627	A	A	0.0564962
1554	I	1555	A	0	0.041622	A	A	0.0564485
1795	D	1800	E	0	0.041614	A	A	0.0563723
1741	N	1759	K	0	0.041612	A	A	0.0563532
1558	S	1745	F	0	0.041599	A	A	0.0562295
1567	L	1716	I	0	0.041584	A	A	0.056087
1692	Y	1698	T	0	0.041581	A	A	0.0560586
1771	D	1776	Q	0	0.041579	A	A	0.0560396
1326	A	1381	L	0	0.041579	A	A	0.0560396
1690	A	1701	Y	0	0.041572	A	A	0.0559733
1683	L	1757	Y	0	0.041571	A	A	0.0559638
1706	F	1733	T	0	0.041558	A	A	0.0558408
1779	K	1780	N	0	0.041556	A	A	0.0558218
1310	F	1341	G	0	0.041554	A	A	0.0558029
1593	V	1598	D	0	0.041554	A	A	0.0558029
1678	K	1720	L	0	0.041541	A	A	0.0556802
1700	C	1733	T	0	0.041535	A	A	0.0556236
1718	K	1759	K	0	0.041535	A	A	0.0556236
1322	F	1559	I	0	0.041534	A	A	0.0556142
1706	F	1710	A	0	0.041532	A	A	0.0555953
1735	L	1738	A	0	0.041531	A	A	0.0555859
1302	T	1321	S	0	0.041529	A	A	0.055567
1358	R	1826	S	0	0.04152	A	A	0.0554823
1662	L	1704	L	0	0.041507	A	A	0.0553601
1657	K	1777	L	0	0.041488	A	A	0.0551819
1689	H	1737	S	0	0.041482	A	A	0.0551257
1692	Y	1719	H	0	0.04148	A	A	0.055107
1690	A	1795	D	0	0.041467	A	A	0.0549854
1577	R	1678	K	0	0.041465	A	A	0.0549667
1296	L	1396	K	0	0.041449	A	A	0.0548174
1776	Q	1815	L	0	0.041441	A	A	0.0547429
1583	L	1819	I	0	0.041415	A	A	0.0545012
1395	D	1544	I	0	0.041376	A	A	0.0541403
1725	R	1727	H	0	0.041364	A	A	0.0540296
1349	K	1672	K	0	0.041362	A	A	0.0540112
1753	D	1819	I	0	0.04134	A	A	0.0538088
1313	E	1713	D	0	0.041336	A	A	0.053772
1378	V	1680	K	0	0.041333	A	A	0.0537445
1316	E	1730	G	0	0.041332	A	A	0.0537353
1331	L	1808	M	0	0.041322	A	A	0.0536436
1321	S	1815	L	0	0.041299	A	A	0.0534331
1301	L	1721	Y	0	0.041281	A	A	0.0532689
1548	L	1718	K	0	0.041253	A	A	0.0530141
1709	D	1745	F	0	0.04125	A	A	0.0529869
1372	S	1653	P	0	0.041249	A	A	0.0529778
1359	L	1375	D	0	0.041238	A	A	0.0528781
1387	V	1565	A	0	0.041231	A	A	0.0528147
1766	F	1815	L	0	0.041206	A	A	0.0525887
1694	Y	1727	H	0	0.041198	A	A	0.0525166
1730	G	1744	I	0	0.04118	A	A	0.0523545
1359	L	1809	G	0	0.041171	A	A	0.0522736
1386	V	1824	G	0	0.041164	A	A	0.0522108
1316	E	1721	Y	0	0.041131	A	A	0.0519153
1348	S	1589	K	0	0.041096	A	A	0.0516034
1328	T	1550	T	0	0.041095	A	A	0.0515945
1561	D	1709	D	0	0.041073	A	A	0.0513993
1717	T	1748	L	0	0.041072	A	A	0.0513904
1299	Q	1311	N	0	0.041062	A	A	0.0513018
1585	S	1754	Y	0	0.041058	A	A	0.0512664
1650	F	1671	K	0	0.04104	A	A	0.0511074
1687	F	1761	V	0	0.041038	A	A	0.0510898
1557	K	1705	E	0	0.041035	A	A	0.0510633
1741	N	1822	D	0	0.041019	A	A	0.0509224
1666	F	1681	A	0	0.04101	A	A	0.0508432
1653	P	1773	V	0	0.041005	A	A	0.0507993
1389	Q	1678	K	0	0.041	A	A	0.0507554
1733	T	1742	N	0	0.040986	A	A	0.0506327
1711	I	1715	L	0	0.040977	A	A	0.0505539
1367	S	1559	I	0	0.040971	A	A	0.0505014
1681	A	1710	A	0	0.040965	A	A	0.050449
1757	Y	1759	K	0	0.040963	A	A	0.0504315
1326	A	1702	Q	0	0.040962	A	A	0.0504228
1336	P	1732	L	0	0.040956	A	A	0.0503704
1808	M	1816	A	0	0.040955	A	A	0.0503617
1391	K	1392	S	0	0.040953	A	A	0.0503442
1361	K	1559	I	0	0.040949	A	A	0.0503094
1355	N	1742	N	0	0.040947	A	A	0.0502919
1344	S	1685	Q	0	0.040938	A	A	0.0502136
1670	E	1803	E	0	0.04093	A	A	0.050144
1698	T	1801	D	0	0.040929	A	A	0.0501353
1315	L	1573	S	0	0.04092	A	A	0.0500571
1353	N	1740	V	0	0.040912	A	A	0.0499877
1363	K	1693	H	0	0.040896	A	A	0.0498491
1726	Q	1768	V	0	0.040883	A	A	0.0497367
1340	E	1706	F	0	0.040877	A	A	0.0496849
1740	V	1742	N	0	0.040876	A	A	0.0496763
1652	H	1716	I	0	0.040871	A	A	0.0496331
1691	S	1709	D	0	0.040866	A	A	0.04959
1758	F	1804	V	0	0.040861	A	A	0.049547
1651	D	1655	A	0	0.040846	A	A	0.0494179
1745	F	1758	F	0	0.040808	A	A	0.0490922
1348	S	1702	Q	0	0.040802	A	A	0.0490409
1664	S	1669	F	0	0.040793	A	A	0.048964
1713	D	1716	I	0	0.040781	A	A	0.0488617
1290	L	1318	L	0	0.040771	A	A	0.0487766
1335	Y	1683	L	0	0.040769	A	A	0.0487596
1298	L	1370	V	0	0.040758	A	A	0.0486661
1316	E	1713	D	0	0.040757	A	A	0.0486576
1328	T	1338	A	0	0.040752	A	A	0.0486152
1693	H	1761	V	0	0.040722	A	A	0.0483612
1337	D	1362	K	0	0.040699	A	A	0.0481671
1594	I	1722	E	0	0.040698	A	A	0.0481587
1751	K	1767	H	0	0.040677	A	A	0.0479821
1344	S	1351	V	0	0.040674	A	A	0.0479569
1365	L	1757	Y	0	0.04067	A	A	0.0479233
1721	Y	1732	L	0	0.040648	A	A	0.047739
1326	A	1711	I	0	0.040646	A	A	0.0477223
1322	F	1698	T	0	0.04062	A	A	0.0475053
1594	I	1597	T	0	0.040578	A	A	0.0471563
1393	N	1543	S	0	0.040571	A	A	0.0470984
1713	D	1823	S	0	0.040571	A	A	0.0470984
1704	L	1705	E	0	0.040565	A	A	0.0470488
1773	V	1778	E	0	0.040563	A	A	0.0470322
1376	P	1378	V	0	0.040543	A	A	0.0468671
1736	R	1811	I	0	0.04051	A	A	0.0465957
1769	I	1773	V	0	0.040509	A	A	0.0465875
1562	C	1574	C	0	0.040481	A	A	0.0463582
1740	V	1741	N	0	0.040472	A	A	0.0462846
1673	I	1819	I	0	0.040452	A	A	0.0461216
1815	L	1816	A	0	0.040451	A	A	0.0461134
1668	N	1678	K	0	0.040438	A	A	0.0460077
1777	L	1815	L	0	0.040426	A	A	0.0459103
1327	I	1685	Q	0	0.040413	A	A	0.045805
1795	D	1803	E	0	0.040411	A	A	0.0457888
1333	C	1350	K	0	0.040394	A	A	0.0456513
1369	M	1380	W	0	0.040387	A	A	0.0455948
1388	N	1660	N	0	0.040362	A	A	0.0453935
1770	D	1793	E	0	0.040361	A	A	0.0453854
1754	Y	1779	K	0	0.040357	A	A	0.0453533
1779	K	1823	S	0	0.040352	A	A	0.0453131
1317	M	1350	K	0	0.040351	A	A	0.0453051
1587	G	1714	Y	0	0.040349	A	A	0.0452891
1328	T	1388	N	0	0.040348	A	A	0.045281
1368	R	1551	E	0	0.040334	A	A	0.0451688
1721	Y	1762	S	0	0.040308	A	A	0.044961
1741	N	1760	A	0	0.040306	A	A	0.044945
1589	K	1596	R	0	0.040262	A	A	0.0445951
1596	R	1674	N	0	0.040251	A	A	0.044508
1344	S	1733	T	0	0.040244	A	A	0.0444526
1716	I	1816	A	0	0.040242	A	A	0.0444368
1372	S	1757	Y	0	0.040235	A	A	0.0443814
1351	V	1796	E	0	0.040224	A	A	0.0442946
1690	A	1823	S	0	0.04022	A	A	0.0442631
1666	F	1719	H	0	0.040205	A	A	0.044145
1390	D	1396	K	0	0.0402	A	A	0.0441057
1379	N	1571	L	0	0.040197	A	A	0.0440821
1308	D	1570	Y	0	0.040196	A	A	0.0440743
1653	P	1824	G	0	0.040188	A	A	0.0440115
1322	F	1742	N	0	0.040183	A	A	0.0439722
1584	C	1654	D	0	0.040177	A	A	0.0439252
1324	K	1689	H	0	0.040154	A	A	0.0437453
1678	K	1768	V	0	0.040144	A	A	0.0436673
1313	E	1558	S	0	0.040143	A	A	0.0436595
1318	L	1711	I	0	0.040141	A	A	0.0436439
1574	C	1825	M	0	0.040138	A	A	0.0436205
1586	L	1687	F	0	0.040116	A	A	0.0434494
1305	N	1312	L	0	0.040102	A	A	0.0433407
1555	A	1558	S	0	0.040097	A	A	0.043302
1326	A	1694	Y	0	0.04008	A	A	0.0431705
1671	K	1774	Q	0	0.040076	A	A	0.0431396
1761	V	1770	D	0	0.040064	A	A	0.043047
1582	F	1747	S	0	0.040058	A	A	0.0430007
1753	D	1776	Q	0	0.040052	A	A	0.0429545
1309	G	1767	H	0	0.040052	A	A	0.0429545
1711	I	1717	T	0	0.040047	A	A	0.042916
1652	H	1657	K	0	0.040047	A	A	0.042916
1339	H	1801	D	0	0.040038	A	A	0.0428469
1652	H	1655	A	0	0.040038	A	A	0.0428469
1816	A	1817	G	0	0.040031	A	A	0.0427931
1755	H	1765	L	0	0.040028	A	A	0.0427701
1568	G	1725	R	0	0.040019	A	A	0.0427011
1345	Y	1597	T	0	0.040014	A	A	0.0426628
1305	N	1373	I	0	0.039985	A	A	0.0424412
1325	H	1584	C	0	0.039975	A	A	0.042365
1747	S	1804	V	0	0.039943	A	A	0.0421219
1750	V	1753	D	0	0.039917	A	A	0.0419252
1687	F	1819	I	0	0.03991	A	A	0.0418724
1769	I	1808	M	0	0.039904	A	A	0.0418272
1670	E	1712	L	0	0.039893	A	A	0.0417443
1666	F	1757	Y	0	0.03987	A	A	0.0415715
1667	E	1774	Q	0	0.039838	A	A	0.041332
1337	D	1774	Q	0	0.039832	A	A	0.0412872
1715	L	1730	G	0	0.039813	A	A	0.0411457
1741	N	1799	E	0	0.039808	A	A	0.0411085
1345	Y	1567	L	0	0.039799	A	A	0.0410416
1665	G	1765	L	0	0.039798	A	A	0.0410342
1340	E	1685	Q	0	0.039794	A	A	0.0410045
1379	N	1680	K	0	0.039791	A	A	0.0409822
1666	F	1670	E	0	0.039769	A	A	0.0408193
1697	I	1773	V	0	0.039746	A	A	0.0406496
1692	Y	1707	L	0	0.039727	A	A	0.0405097
1670	E	1683	L	0	0.039717	A	A	0.0404363
1313	E	1700	C	0	0.039699	A	A	0.0403044
1655	A	1753	D	0	0.039678	A	A	0.0401509
1746	A	1795	D	0	0.039672	A	A	0.0401071
1328	T	1686	A	0	0.039668	A	A	0.0400779
1588	L	1747	S	0	0.039654	A	A	0.039976
1316	E	1702	Q	0	0.039651	A	A	0.0399542
1311	N	1370	V	0	0.039628	A	A	0.0397873
1579	A	1710	A	0	0.039626	A	A	0.0397728
1713	D	1750	V	0	0.039622	A	A	0.0397438
1728	S	1733	T	0	0.039616	A	A	0.0397004
1556	D	1747	S	0	0.039607	A	A	0.0396353
1323	L	1353	N	0	0.039596	A	A	0.039556
1583	L	1812	F	0	0.039572	A	A	0.0393832
1694	Y	1715	L	0	0.039559	A	A	0.0392898
1315	L	1572	T	0	0.039553	A	A	0.0392468
1330	Y	1700	C	0	0.039553	A	A	0.0392468
1297	I	1664	S	0	0.03955	A	A	0.0392253
1308	D	1736	R	0	0.039516	A	A	0.0389823
1586	L	1665	G	0	0.039515	A	A	0.0389752
1722	E	1776	Q	0	0.0395	A	A	0.0388683
1719	H	1768	V	0	0.039496	A	A	0.0388399
1701	Y	1820	Y	0	0.039483	A	A	0.0387476
1309	G	1315	L	0	0.039479	A	A	0.0387192
1812	F	1817	G	0	0.039472	A	A	0.0386696
1796	E	1807	A	0	0.039458	A	A	0.0385705
1326	A	1565	A	0	0.039456	A	A	0.0385564
1313	E	1570	Y	0	0.039453	A	A	0.0385352
1368	R	1395	D	0	0.039449	A	A	0.0385069
1297	I	1370	V	0	0.039448	A	A	0.0384999
1582	F	1807	A	0	0.039442	A	A	0.0384575
1293	N	1318	L	0	0.039433	A	A	0.0383941
1313	E	1557	K	0	0.039423	A	A	0.0383237
1820	Y	1821	M	0	0.039415	A	A	0.0382675
1756	K	1806	K	0	0.039412	A	A	0.0382464
1547	D	1548	L	0	0.039412	A	A	0.0382464
1344	S	1359	L	0	0.03941	A	A	0.0382323
1588	L	1750	V	0	0.039404	A	A	0.0381902
1705	E	1710	A	0	0.039398	A	A	0.0381482
1325	H	1665	G	0	0.03939	A	A	0.0380921
1766	F	1767	H	0	0.039389	A	A	0.0380851
1346	M	1349	K	0	0.039388	A	A	0.0380781
1389	Q	1395	D	0	0.039382	A	A	0.0380362
1747	S	1760	A	0	0.039379	A	A	0.0380152
1575	G	1721	Y	0	0.039378	A	A	0.0380082
1389	Q	1549	H	0	0.039373	A	A	0.0379733
1318	L	1353	N	0	0.039371	A	A	0.0379593
1384	G	1714	Y	0	0.039331	A	A	0.0376809
1569	C	1573	S	0	0.039328	A	A	0.0376601
1348	S	1555	A	0	0.039299	A	A	0.0374593
1373	I	1793	E	0	0.039294	A	A	0.0374248
1304	S	1730	G	0	0.039286	A	A	0.0373696
1365	L	1727	H	0	0.039276	A	A	0.0373007
1366	P	1825	M	0	0.039269	A	A	0.0372525
1339	H	1663	I	0	0.039246	A	A	0.0370946
1724	P	1727	H	0	0.039242	A	A	0.0370672
1766	F	1769	I	0	0.039227	A	A	0.0369645
1305	N	1347	R	0	0.039227	A	A	0.0369645
1570	Y	1578	A	0	0.039222	A	A	0.0369304
1326	A	1715	L	0	0.039216	A	A	0.0368894
1741	N	1817	G	0	0.039208	A	A	0.0368348
1588	L	1742	N	0	0.039206	A	A	0.0368212
1751	K	1754	Y	0	0.039205	A	A	0.0368144
1320	D	1713	D	0	0.039204	A	A	0.0368076
1739	L	1792	S	0	0.039191	A	A	0.0367191
1668	N	1722	E	0	0.039182	A	A	0.0366579
1301	L	1655	A	0	0.039178	A	A	0.0366308
1691	S	1808	M	0	0.039174	A	A	0.0366037
1309	G	1756	K	0	0.039174	A	A	0.0366037
1675	Y	1678	K	0	0.039167	A	A	0.0365562
1712	L	1733	T	0	0.039164	A	A	0.0365359
1722	E	1777	L	0	0.039158	A	A	0.0364953
1368	R	1823	S	0	0.039156	A	A	0.0364817
1675	Y	1777	L	0	0.039148	A	A	0.0364276
1550	T	1666	F	0	0.039123	A	A	0.036259
1677	F	1712	L	0	0.039117	A	A	0.0362186
1344	S	1345	Y	0	0.039106	A	A	0.0361447
1347	R	1590	V	0	0.039103	A	A	0.0361246
1744	I	1776	Q	0	0.039088	A	A	0.036024
1678	K	1814	S	0	0.039088	A	A	0.036024
1747	S	1809	G	0	0.039078	A	A	0.0359571
1572	T	1668	N	0	0.039072	A	A	0.035917
1298	L	1739	L	0	0.039055	A	A	0.0358035
1388	N	1726	Q	0	0.039038	A	A	0.0356904
1561	D	1729	P	0	0.03903	A	A	0.0356372
1710	A	1743	T	0	0.039027	A	A	0.0356173
1303	L	1563	V	0	0.039015	A	A	0.0355377
1755	H	1756	K	0	0.039006	A	A	0.0354781
1318	L	1394	T	0	0.039003	A	A	0.0354583
1321	S	1654	D	0	0.038994	A	A	0.0353988
1341	G	1575	G	0	0.038993	A	A	0.0353922
1361	K	1671	K	0	0.038981	A	A	0.035313
1363	K	1678	K	0	0.038956	A	A	0.0351485
1364	G	1395	D	0	0.038952	A	A	0.0351222
1665	G	1757	Y	0	0.03895	A	A	0.0351091
1384	G	1387	V	0	0.038944	A	A	0.0350698
1756	K	1773	V	0	0.038943	A	A	0.0350632
1584	C	1674	N	0	0.038941	A	A	0.0350501
1663	I	1666	F	0	0.03894	A	A	0.0350435
1332	F	1357	Y	0	0.038936	A	A	0.0350173
1734	D	1738	A	0	0.038928	A	A	0.034965
1751	K	1752	Y	0	0.038927	A	A	0.0349584
1367	S	1823	S	0	0.038913	A	A	0.034867
1694	Y	1732	L	0	0.038907	A	A	0.0348278
1338	A	1586	L	0	0.038872	A	A	0.0346002
1388	N	1575	G	0	0.038871	A	A	0.0345937
1342	R	1776	Q	0	0.038863	A	A	0.0345419
1382	P	1826	S	0	0.038857	A	A	0.034503
1566	L	1670	E	0	0.038854	A	A	0.0344836
1562	C	1812	F	0	0.038848	A	A	0.0344448
1378	V	1565	A	0	0.038842	A	A	0.0344061
1587	G	1754	Y	0	0.03884	A	A	0.0343931
1298	L	1702	Q	0	0.038833	A	A	0.034348
1794	E	1823	S	0	0.038818	A	A	0.0342513
1369	M	1545	S	0	0.038796	A	A	0.03411
1297	I	1371	V	0	0.038795	A	A	0.0341036
1364	G	1652	H	0	0.038793	A	A	0.0340908
1350	K	1375	D	0	0.03878	A	A	0.0340075
1300	A	1700	C	0	0.038772	A	A	0.0339564
1349	K	1680	K	0	0.038766	A	A	0.033918
1590	V	1773	V	0	0.038763	A	A	0.0338989
1566	L	1733	T	0	0.038756	A	A	0.0338542
1324	K	1560	A	0	0.038755	A	A	0.0338479
1299	Q	1682	Y	0	0.038733	A	A	0.0337079
1736	R	1750	V	0	0.038728	A	A	0.0336761
1337	D	1578	A	0	0.038726	A	A	0.0336634
1328	T	1697	I	0	0.038724	A	A	0.0336507
1694	Y	1697	I	0	0.03871	A	A	0.033562
1350	K	1681	A	0	0.038692	A	A	0.0334482
1348	S	1744	I	0	0.038688	A	A	0.0334229
1673	I	1754	Y	0	0.038684	A	A	0.0333977
1691	S	1700	C	0	0.03868	A	A	0.0333725
1586	L	1698	T	0	0.038678	A	A	0.0333599
1292	P	1308	D	0	0.038668	A	A	0.0332969
1765	L	1800	E	0	0.038663	A	A	0.0332654
1315	L	1390	D	0	0.038656	A	A	0.0332215
1748	L	1764	E	0	0.038649	A	A	0.0331775
1678	K	1820	Y	0	0.038635	A	A	0.0330898
1342	R	1745	F	0	0.038625	A	A	0.0330272
1701	Y	1706	F	0	0.0386	A	A	0.0328712
1679	N	1816	A	0	0.038596	A	A	0.0328463
1302	T	1724	P	0	0.038596	A	A	0.0328463
1765	L	1806	K	0	0.038587	A	A	0.0327903
1749	A	1752	Y	0	0.038584	A	A	0.0327717
1703	R	1720	L	0	0.038577	A	A	0.0327282
1360	G	1713	D	0	0.038576	A	A	0.032722
1757	Y	1825	M	0	0.038576	A	A	0.032722
1669	F	1673	I	0	0.038557	A	A	0.0326043
1324	K	1374	F	0	0.038549	A	A	0.0325548
1580	Q	1702	Q	0	0.038549	A	A	0.0325548
1344	S	1687	F	0	0.038546	A	A	0.0325363
1294	P	1792	S	0	0.038529	A	A	0.0324314
1369	M	1760	A	0	0.038495	A	A	0.0322225
1337	D	1588	L	0	0.038495	A	A	0.0322225
1715	L	1821	M	0	0.038494	A	A	0.0322163
1378	V	1569	C	0	0.038486	A	A	0.0321673
1761	V	1774	Q	0	0.038481	A	A	0.0321367
1737	S	1742	N	0	0.038473	A	A	0.0320878
1746	A	1818	A	0	0.038473	A	A	0.0320878
1725	R	1726	Q	0	0.038468	A	A	0.0320573
1548	L	1678	K	0	0.038467	A	A	0.0320512
1710	A	1727	H	0	0.038455	A	A	0.031978
1347	R	1737	S	0	0.038454	A	A	0.0319719
1547	D	1549	H	0	0.038449	A	A	0.0319415
1307	S	1736	R	0	0.038449	A	A	0.0319415
1308	D	1821	M	0	0.038443	A	A	0.031905
1674	N	1816	A	0	0.038438	A	A	0.0318746
1359	L	1392	S	0	0.038434	A	A	0.0318503
1720	L	1732	L	0	0.038429	A	A	0.0318199
1291	G	1795	D	0	0.038428	A	A	0.0318138
1563	V	1744	I	0	0.038422	A	A	0.0317774
1707	L	1720	L	0	0.038415	A	A	0.031735
1651	D	1656	D	0	0.038411	A	A	0.0317108
1341	G	1740	V	0	0.038384	A	A	0.0315477
1773	V	1774	Q	0	0.038374	A	A	0.0314875
1685	Q	1739	L	0	0.038347	A	A	0.0313253
1752	Y	1774	Q	0	0.038346	A	A	0.0313194
1368	R	1576	E	0	0.038336	A	A	0.0312595
1559	I	1671	K	0	0.038323	A	A	0.0311818
1370	V	1586	L	0	0.038292	A	A	0.0309971
1673	I	1692	Y	0	0.038285	A	A	0.0309555
1304	S	1308	D	0	0.038283	A	A	0.0309436
1298	L	1342	R	0	0.038281	A	A	0.0309317
1302	T	1751	K	0	0.038278	A	A	0.0309139
1701	Y	1737	S	0	0.038263	A	A	0.0308251
1568	G	1716	I	0	0.038256	A	A	0.0307837
1693	H	1696	T	0	0.038256	A	A	0.0307837
1668	N	1777	L	0	0.038241	A	A	0.0306951
1572	T	1721	Y	0	0.038212	A	A	0.0305245
1673	I	1696	T	0	0.03821	A	A	0.0305127
1555	A	1569	C	0	0.03821	A	A	0.0305127
1741	N	1823	S	0	0.038206	A	A	0.0304893
1374	F	1565	A	0	0.038202	A	A	0.0304658
1351	V	1546	Y	0	0.038201	A	A	0.0304599
1796	E	1825	M	0	0.038192	A	A	0.0304072
1726	Q	1773	V	0	0.038177	A	A	0.0303195
1321	S	1357	Y	0	0.038175	A	A	0.0303078
1759	K	1814	S	0	0.038175	A	A	0.0303078
1368	R	1370	V	0	0.038165	A	A	0.0302495
1372	S	1578	A	0	0.038152	A	A	0.0301738
1355	N	1743	T	0	0.038145	A	A	0.0301331
1758	F	1765	L	0	0.038122	A	A	0.0299997
1310	F	1683	L	0	0.038119	A	A	0.0299823
1387	V	1693	H	0	0.038096	A	A	0.0298494
1550	T	1707	L	0	0.038087	A	A	0.0297975
1664	S	1778	E	0	0.038083	A	A	0.0297745
1700	C	1703	R	0	0.038079	A	A	0.0297515
1308	D	1746	A	0	0.038071	A	A	0.0297055
1562	C	1714	Y	0	0.038064	A	A	0.0296653
1685	Q	1689	H	0	0.038052	A	A	0.0295965
1597	T	1824	G	0	0.038042	A	A	0.0295392
1339	H	1728	S	0	0.038038	A	A	0.0295164
1292	P	1775	F	0	0.038037	A	A	0.0295106
1710	A	1744	I	0	0.038023	A	A	0.0294307
1575	G	1746	A	0	0.038021	A	A	0.0294193
1667	E	1777	L	0	0.038015	A	A	0.0293851
1563	V	1654	D	0	0.038001	A	A	0.0293055
1546	Y	1676	R	0	0.037998	A	A	0.0292884
1311	N	1675	Y	0	0.037965	A	A	0.0291014
1334	T	1704	L	0	0.037949	A	A	0.0290111
1710	A	1730	G	0	0.037938	A	A	0.0289491
1381	L	1384	G	0	0.037937	A	A	0.0289435
1365	L	1569	C	0	0.037936	A	A	0.0289379
1327	I	1712	L	0	0.037928	A	A	0.0288929
1581	L	1731	V	0	0.037924	A	A	0.0288704
1291	G	1374	F	0	0.037911	A	A	0.0287974
1657	K	1816	A	0	0.037901	A	A	0.0287414
1311	N	1768	V	0	0.037899	A	A	0.0287302
1312	L	1362	K	0	0.037888	A	A	0.0286688
1390	D	1395	D	0	0.037884	A	A	0.0286464
1651	D	1770	D	0	0.037872	A	A	0.0285795
1709	D	1710	A	0	0.037871	A	A	0.0285739
1349	K	1696	T	0	0.037858	A	A	0.0285016
1720	L	1743	T	0	0.037856	A	A	0.0284905
1797	E	1802	I	0	0.03784	A	A	0.0284017
1328	T	1546	Y	0	0.037811	A	A	0.0282413
1304	S	1743	T	0	0.037809	A	A	0.0282302
1560	A	1591	L	0	0.037788	A	A	0.0281146
1568	G	1811	I	0	0.037778	A	A	0.0280596
1371	V	1745	F	0	0.037773	A	A	0.0280322
1594	I	1678	K	0	0.037753	A	A	0.0279226
1296	L	1338	A	0	0.037753	A	A	0.0279226
1669	F	1670	E	0	0.037753	A	A	0.0279226
1676	R	1764	E	0	0.037743	A	A	0.027868
1584	C	1589	K	0	0.037738	A	A	0.0278407
1303	L	1308	D	0	0.03771	A	A	0.0276882
1329	T	1586	L	0	0.037705	A	A	0.0276611
1344	S	1825	M	0	0.037695	A	A	0.0276068
1549	H	1652	H	0	0.037681	A	A	0.0275311
1327	I	1385	Y	0	0.037674	A	A	0.0274932
1293	N	1826	S	0	0.037673	A	A	0.0274878
1315	L	1382	P	0	0.037662	A	A	0.0274285
1650	F	1680	K	0	0.037655	A	A	0.0273907
1654	D	1711	I	0	0.03765	A	A	0.0273638
1375	D	1809	G	0	0.037647	A	A	0.0273477
1371	V	1592	P	0	0.037637	A	A	0.0272939
1381	L	1396	K	0	0.03759	A	A	0.0270424
1598	D	1671	K	0	0.037572	A	A	0.0269466
1591	L	1661	H	0	0.037545	A	A	0.0268034
1318	L	1572	T	0	0.037522	A	A	0.0266819
1570	Y	1799	E	0	0.037516	A	A	0.0266502
1294	P	1694	Y	0	0.03749	A	A	0.0265135
1393	N	1560	A	0	0.037485	A	A	0.0264873
1745	F	1811	I	0	0.037469	A	A	0.0264035
1353	N	1729	P	0	0.037462	A	A	0.0263669
1295	G	1825	M	0	0.037459	A	A	0.0263512
1751	K	1768	V	0	0.037458	A	A	0.026346
1294	P	1822	D	0	0.037453	A	A	0.0263199
1668	N	1823	S	0	0.037449	A	A	0.0262991
1581	L	1750	V	0	0.037448	A	A	0.0262938
1662	L	1680	K	0	0.037422	A	A	0.0261586
1291	G	1578	A	0	0.037419	A	A	0.026143
1803	E	1806	K	0	0.037411	A	A	0.0261015
1719	H	1816	A	0	0.0374	A	A	0.0260446
1296	L	1307	S	0	0.037396	A	A	0.0260239
1364	G	1574	C	0	0.037387	A	A	0.0259774
1711	I	1770	D	0	0.037385	A	A	0.0259671
1350	K	1669	F	0	0.03737	A	A	0.0258897
1659	L	1660	N	0	0.037369	A	A	0.0258846
1576	E	1741	N	0	0.037362	A	A	0.0258486
1555	A	1576	E	0	0.037356	A	A	0.0258177
1304	S	1728	S	0	0.037334	A	A	0.0257049
1707	L	1763	P	0	0.03728	A	A	0.0254297
1590	V	1591	L	0	0.037274	A	A	0.0253992
1294	P	1655	A	0	0.037272	A	A	0.0253891
1580	Q	1584	C	0	0.03727	A	A	0.0253789
1685	Q	1701	Y	0	0.037267	A	A	0.0253637
1591	L	1680	K	0	0.037259	A	A	0.0253232
1313	E	1325	H	0	0.037255	A	A	0.025303
1348	S	1375	D	0	0.037253	A	A	0.0252929
1370	V	1554	I	0	0.037253	A	A	0.0252929
1684	L	1823	S	0	0.037253	A	A	0.0252929
1686	A	1814	S	0	0.037242	A	A	0.0252374
1581	L	1586	L	0	0.037236	A	A	0.0252071
1559	I	1591	L	0	0.037227	A	A	0.0251618
1574	C	1758	F	0	0.037227	A	A	0.0251618
1300	A	1710	A	0	0.037223	A	A	0.0251417
1576	E	1577	R	0	0.037213	A	A	0.0250914
1813	E	1821	M	0	0.037212	A	A	0.0250864
1329	T	1717	T	0	0.037202	A	A	0.0250362
1570	Y	1713	D	0	0.037183	A	A	0.0249411
1296	L	1355	N	0	0.037167	A	A	0.0248613
1363	K	1365	L	0	0.037166	A	A	0.0248563
1577	R	1667	E	0	0.037158	A	A	0.0248164
1292	P	1333	C	0	0.037151	A	A	0.0247816
1384	G	1747	S	0	0.037148	A	A	0.0247667
1360	G	1363	K	0	0.037137	A	A	0.0247121
1383	P	1386	V	0	0.037123	A	A	0.0246427
1549	H	1792	S	0	0.037113	A	A	0.0245933
1291	G	1543	S	0	0.037112	A	A	0.0245883
1675	Y	1756	K	0	0.037103	A	A	0.0245439
1670	E	1811	I	0	0.037103	A	A	0.0245439
1347	R	1684	L	0	0.037103	A	A	0.0245439
1754	Y	1759	K	0	0.037085	A	A	0.0244552
1792	S	1800	E	0	0.037082	A	A	0.0244404
1577	R	1721	Y	0	0.037079	A	A	0.0244257
1662	L	1692	Y	0	0.037077	A	A	0.0244159
1591	L	1593	V	0	0.037074	A	A	0.0244011
1688	T	1760	A	0	0.037055	A	A	0.024308
1584	C	1696	T	0	0.037048	A	A	0.0242737
1654	D	1678	K	0	0.037043	A	A	0.0242493
1555	A	1799	E	0	0.037039	A	A	0.0242297
1374	F	1380	W	0	0.037023	A	A	0.0241517
1336	P	1574	C	0	0.037022	A	A	0.0241468
1387	V	1778	E	0	0.037018	A	A	0.0241274
1585	S	1707	L	0	0.036994	A	A	0.0240108
1583	L	1816	A	0	0.036992	A	A	0.0240011
1392	S	1548	L	0	0.036992	A	A	0.0240011
1672	K	1754	Y	0	0.036982	A	A	0.0239527
1388	N	1584	C	0	0.03697	A	A	0.0238947
1663	I	1679	N	0	0.03696	A	A	0.0238464
1297	I	1685	Q	0	0.036948	A	A	0.0237886
1318	L	1803	E	0	0.036928	A	A	0.0236925
1714	Y	1815	L	0	0.036915	A	A	0.0236302
1359	L	1560	A	0	0.036914	A	A	0.0236255
1594	I	1753	D	0	0.036912	A	A	0.0236159
1754	Y	1756	K	0	0.036898	A	A	0.023549
1354	C	1776	Q	0	0.036886	A	A	0.0234918
1306	A	1341	G	0	0.036881	A	A	0.023468
1689	H	1704	L	0	0.036881	A	A	0.023468
1314	R	1669	F	0	0.036857	A	A	0.0233539
1337	D	1571	L	0	0.036844	A	A	0.0232924
1693	H	1819	I	0	0.036834	A	A	0.0232451
1684	L	1822	D	0	0.036831	A	A	0.0232309
1703	R	1810	D	0	0.036824	A	A	0.0231979
1675	Y	1826	S	0	0.036816	A	A	0.0231602
1359	L	1565	A	0	0.03681	A	A	0.0231319
1550	T	1551	E	0	0.036809	A	A	0.0231272
1575	G	1764	E	0	0.036796	A	A	0.0230661
1597	T	1678	K	0	0.036793	A	A	0.0230521
1332	F	1814	S	0	0.036792	A	A	0.0230474
1357	Y	1741	N	0	0.036791	A	A	0.0230427
1725	R	1826	S	0	0.03678	A	A	0.0229911
1321	S	1744	I	0	0.036779	A	A	0.0229865
1317	M	1719	H	0	0.036778	A	A	0.0229818
1550	T	1560	A	0	0.036754	A	A	0.0228696
1299	Q	1308	D	0	0.036744	A	A	0.0228231
1312	L	1801	D	0	0.036741	A	A	0.0228091
1386	V	1777	L	0	0.036741	A	A	0.0228091
1383	P	1579	A	0	0.036738	A	A	0.0227951
1740	V	1818	A	0	0.036717	A	A	0.0226977
1324	K	1347	R	0	0.036709	A	A	0.0226606
1776	Q	1802	I	0	0.036701	A	A	0.0226236
1338	A	1741	N	0	0.036689	A	A	0.0225682
1368	R	1573	S	0	0.036687	A	A	0.022559
1580	Q	1663	I	0	0.036682	A	A	0.0225359
1671	K	1672	K	0	0.036665	A	A	0.0224577
1681	A	1744	I	0	0.036664	A	A	0.0224531
1571	L	1794	E	0	0.03664	A	A	0.022343
1396	K	1544	I	0	0.036632	A	A	0.0223064
1297	I	1303	L	0	0.036622	A	A	0.0222608
1366	P	1372	S	0	0.036619	A	A	0.0222471
1572	T	1575	G	0	0.036601	A	A	0.0221651
1341	G	1670	E	0	0.03658	A	A	0.0220698
1668	N	1697	I	0	0.03652	A	A	0.0217992
1290	L	1345	Y	0	0.036515	A	A	0.0217768
1332	F	1384	G	0	0.036449	A	A	0.0214825
1348	S	1563	V	0	0.036446	A	A	0.0214692
1326	A	1563	V	0	0.036445	A	A	0.0214648
1346	M	1812	F	0	0.03643	A	A	0.0213984
1312	L	1561	D	0	0.036417	A	A	0.021341
1570	Y	1718	K	0	0.036406	A	A	0.0212925
1657	K	1757	Y	0	0.036404	A	A	0.0212837
1324	K	1810	D	0	0.036393	A	A	0.0212353
1734	D	1741	N	0	0.036385	A	A	0.0212002
1573	S	1582	F	0	0.03638	A	A	0.0211783
1795	D	1798	K	0	0.036374	A	A	0.021152
1590	V	1719	H	0	0.036372	A	A	0.0211432
1545	S	1726	Q	0	0.036369	A	A	0.0211301
1554	I	1556	D	0	0.03636	A	A	0.0210907
1299	Q	1313	E	0	0.036347	A	A	0.021034
1345	Y	1554	I	0	0.036346	A	A	0.0210296
1393	N	1819	I	0	0.036343	A	A	0.0210166
1339	H	1814	S	0	0.036342	A	A	0.0210122
1323	L	1564	E	0	0.036337	A	A	0.0209904
1297	I	1772	F	0	0.036335	A	A	0.0209817
1321	S	1710	A	0	0.036332	A	A	0.0209687
1366	P	1727	H	0	0.03633	A	A	0.02096
1393	N	1674	N	0	0.036327	A	A	0.0209469
1699	D	1701	Y	0	0.036321	A	A	0.0209209
1796	E	1826	S	0	0.036317	A	A	0.0209035
1651	D	1661	H	0	0.036316	A	A	0.0208992
1748	L	1749	A	0	0.036315	A	A	0.0208948
1359	L	1363	K	0	0.036314	A	A	0.0208905
1368	R	1386	V	0	0.036306	A	A	0.0208558
1700	C	1727	H	0	0.036295	A	A	0.0208082
1548	L	1675	Y	0	0.036288	A	A	0.020778
1315	L	1805	P	0	0.036286	A	A	0.0207694
1701	Y	1777	L	0	0.036278	A	A	0.0207349
1691	S	1814	S	0	0.036277	A	A	0.0207305
1656	D	1671	K	0	0.036275	A	A	0.0207219
1753	D	1777	L	0	0.036269	A	A	0.0206961
1693	H	1773	V	0	0.036268	A	A	0.0206918
1350	K	1704	L	0	0.036267	A	A	0.0206875
1350	K	1574	C	0	0.036267	A	A	0.0206875
1304	S	1569	C	0	0.036266	A	A	0.0206832
1362	K	1773	V	0	0.036262	A	A	0.020666
1353	N	1713	D	0	0.036251	A	A	0.0206187
1308	D	1370	V	0	0.036241	A	A	0.0205759
1366	P	1748	L	0	0.036238	A	A	0.020563
1334	T	1694	Y	0	0.036236	A	A	0.0205544
1766	F	1768	V	0	0.036227	A	A	0.0205159
1566	L	1817	G	0	0.036226	A	A	0.0205117
1560	A	1820	Y	0	0.03621	A	A	0.0204434
1712	L	1809	G	0	0.03621	A	A	0.0204434
1744	I	1808	M	0	0.036201	A	A	0.0204051
1775	F	1802	I	0	0.036201	A	A	0.0204051
1340	E	1569	C	0	0.036198	A	A	0.0203923
1347	R	1769	I	0	0.036196	A	A	0.0203838
1677	F	1683	L	0	0.036185	A	A	0.0203371
1557	K	1740	V	0	0.036175	A	A	0.0202947
1801	D	1811	I	0	0.036161	A	A	0.0202354
1723	D	1725	R	0	0.036159	A	A	0.020227
1291	G	1794	E	0	0.036157	A	A	0.0202185
1595	K	1667	E	0	0.036151	A	A	0.0201932
1376	P	1773	V	0	0.036125	A	A	0.0200837
1577	R	1715	L	0	0.036122	A	A	0.0200711
1704	L	1709	D	0	0.036121	A	A	0.0200669
1302	T	1355	N	0	0.036117	A	A	0.0200501
1294	P	1328	T	0	0.036106	A	A	0.020004
1362	K	1596	R	0	0.036064	A	A	0.0198287
1760	A	1811	I	0	0.036058	A	A	0.0198038
1655	A	1680	K	0	0.036031	A	A	0.0196919
1696	T	1699	D	0	0.03603	A	A	0.0196877
1344	S	1563	V	0	0.03603	A	A	0.0196877
1581	L	1671	K	0	0.036025	A	A	0.019667
1339	H	1742	N	0	0.036021	A	A	0.0196505
1330	Y	1331	L	0	0.036011	A	A	0.0196093
1354	C	1359	L	0	0.036002	A	A	0.0195722
1681	A	1687	F	0	0.036	A	A	0.019564
1390	D	1597	T	0	0.035999	A	A	0.0195599
1757	Y	1770	D	0	0.035998	A	A	0.0195558
1742	N	1772	F	0	0.035996	A	A	0.0195475
1351	V	1663	I	0	0.035986	A	A	0.0195064
1311	N	1820	Y	0	0.035957	A	A	0.0193877
1704	L	1739	L	0	0.035955	A	A	0.0193795
1585	S	1715	L	0	0.035949	A	A	0.0193551
1741	N	1772	F	0	0.035948	A	A	0.019351
1758	F	1807	A	0	0.035943	A	A	0.0193306
1736	R	1805	P	0	0.035935	A	A	0.019298
1801	D	1803	E	0	0.035924	A	A	0.0192533
1655	A	1703	R	0	0.035904	A	A	0.0191722
1291	G	1559	I	0	0.0359	A	A	0.019156
1346	M	1358	R	0	0.035896	A	A	0.0191398
1350	K	1754	Y	0	0.035889	A	A	0.0191116
1794	E	1807	A	0	0.035885	A	A	0.0190954
1565	A	1671	K	0	0.035884	A	A	0.0190914
1302	T	1801	D	0	0.035871	A	A	0.019039
1588	L	1759	K	0	0.03587	A	A	0.019035
1302	T	1707	L	0	0.035869	A	A	0.0190309
1795	D	1825	M	0	0.035869	A	A	0.0190309
1583	L	1722	E	0	0.03586	A	A	0.0189948
1593	V	1681	A	0	0.035857	A	A	0.0189827
1550	T	1732	L	0	0.035856	A	A	0.0189787
1364	G	1817	G	0	0.035847	A	A	0.0189426
1560	A	1731	V	0	0.035836	A	A	0.0188985
1709	D	1733	T	0	0.035831	A	A	0.0188785
1379	N	1817	G	0	0.035826	A	A	0.0188585
1308	D	1309	G	0	0.035823	A	A	0.0188466
1714	Y	1734	D	0	0.035821	A	A	0.0188386
1350	K	1792	S	0	0.035815	A	A	0.0188146
1354	C	1803	E	0	0.035811	A	A	0.0187987
1312	L	1557	K	0	0.0358	A	A	0.0187549
1293	N	1374	F	0	0.035796	A	A	0.018739
1725	R	1779	K	0	0.035789	A	A	0.0187112
1320	D	1705	E	0	0.035789	A	A	0.0187112
1344	S	1705	E	0	0.035783	A	A	0.0186874	S1344-RNase IIIb active site
1373	I	1666	F	0	0.035777	A	A	0.0186636
1662	L	1667	E	0	0.03577	A	A	0.0186359
1385	Y	1395	D	0	0.035765	A	A	0.0186161
1302	T	1323	L	0	0.035752	A	A	0.0185648
1743	T	1825	M	0	0.035748	A	A	0.018549
1378	V	1392	S	0	0.035741	A	A	0.0185214
1316	E	1569	C	0	0.035727	A	A	0.0184664
1544	I	1550	T	0	0.035719	A	A	0.018435
1329	T	1727	H	0	0.035718	A	A	0.0184311
1341	G	1686	A	0	0.035712	A	A	0.0184075
1349	K	1760	A	0	0.035679	A	A	0.0182786
1589	K	1675	Y	0	0.035659	A	A	0.0182008
1741	N	1802	I	0	0.03565	A	A	0.0181659
1686	A	1741	N	0	0.035644	A	A	0.0181427
1657	K	1659	L	0	0.035642	A	A	0.0181349
1588	L	1726	Q	0	0.035634	A	A	0.018104
1764	E	1815	L	0	0.035632	A	A	0.0180963
1684	L	1734	D	0	0.035626	A	A	0.0180731
1385	Y	1558	S	0	0.035623	A	A	0.0180615
1356	L	1814	S	0	0.035617	A	A	0.0180384
1718	K	1721	Y	0	0.035614	A	A	0.0180268
1724	P	1779	K	0	0.035607	A	A	0.0179999
1322	F	1372	S	0	0.035599	A	A	0.0179691
1369	M	1556	D	0	0.035599	A	A	0.0179691
1654	D	1661	H	0	0.035596	A	A	0.0179576
1567	L	1670	E	0	0.035592	A	A	0.0179422
1354	C	1565	A	0	0.035589	A	A	0.0179307
1744	I	1775	F	0	0.035578	A	A	0.0178885
1391	K	1764	E	0	0.035577	A	A	0.0178847
1315	L	1766	F	0	0.035567	A	A	0.0178465
1339	H	1354	C	0	0.035567	A	A	0.0178465
1555	A	1582	F	0	0.035561	A	A	0.0178236
1334	T	1346	M	0	0.035557	A	A	0.0178083
1371	V	1373	I	0	0.03555	A	A	0.0177816
1753	D	1754	Y	0	0.035549	A	A	0.0177778
1301	L	1384	G	0	0.035538	A	A	0.0177359
1580	Q	1714	Y	0	0.035533	A	A	0.0177169
1756	K	1824	G	0	0.035527	A	A	0.0176941
1570	Y	1583	L	0	0.035513	A	A	0.0176411
1689	H	1821	M	0	0.035501	A	A	0.0175957
1335	Y	1741	N	0	0.035501	A	A	0.0175957
1681	A	1754	Y	0	0.035487	A	A	0.0175428
1308	D	1769	I	0	0.035483	A	A	0.0175278
1583	L	1745	F	0	0.035482	A	A	0.017524
1314	R	1745	F	0	0.035475	A	A	0.0174977
1354	C	1372	S	0	0.035475	A	A	0.0174977
1339	H	1716	I	0	0.035455	A	A	0.0174226
1681	A	1815	L	0	0.035448	A	A	0.0173963
[truncated: 50,978 more rows]
