# Supplementary material for: Cancer-associated mutations in DICER1 RNase IIIa and IIIb domains exert similar effects on miRNA biogenesis
Source: Nat Commun. 2019 Aug 15;10:3682. doi: 10.1038/s41467-019-11610-1 (PMC6695490; doi:10.1038/s41467-019-11610-1)
Supplement: Supplementary file 8 — Supplementary Data 5 [file 41467_2019_11610_MOESM8_ESM.xlsx]

## Sheet: Sheet1
Supplementary Data 5: List of broadly expressed + conserved miRNAs used for comparing 5p and 3p populations in TCGA PanCan dataset
hsa-let-7a	broadly-expressed and conserved
hsa-let-7a-2	broadly-expressed and conserved
hsa-let-7b	broadly-expressed and conserved
hsa-let-7c	broadly-expressed and conserved
hsa-let-7d	broadly-expressed and conserved
hsa-let-7e	broadly-expressed and conserved
hsa-let-7f	broadly-expressed and conserved
hsa-let-7f-1	broadly-expressed and conserved
hsa-let-7f-2	broadly-expressed and conserved
hsa-let-7g	broadly-expressed and conserved
hsa-let-7i	broadly-expressed and conserved
hsa-mir-100	broadly-expressed and conserved
hsa-mir-101	broadly-expressed and conserved
hsa-mir-101-2	broadly-expressed and conserved
hsa-mir-10397	broadly-expressed and conserved
hsa-mir-10399	broadly-expressed and conserved
hsa-mir-103a-1	broadly-expressed and conserved
hsa-mir-105	broadly-expressed and conserved
hsa-mir-106a	broadly-expressed and conserved
hsa-mir-106b	broadly-expressed and conserved
hsa-mir-10a	broadly-expressed and conserved
hsa-mir-10b	broadly-expressed and conserved
hsa-mir-122	broadly-expressed and conserved
hsa-mir-1224	broadly-expressed and conserved
hsa-mir-1247	broadly-expressed and conserved
hsa-mir-1251	broadly-expressed and conserved
hsa-mir-125a	broadly-expressed and conserved
hsa-mir-125b	broadly-expressed and conserved
hsa-mir-125b-1	broadly-expressed and conserved
hsa-mir-125b-2	broadly-expressed and conserved
hsa-mir-126	broadly-expressed and conserved
hsa-mir-1266	broadly-expressed and conserved
hsa-mir-127	broadly-expressed and conserved
hsa-mir-1270-1	broadly-expressed and conserved
hsa-mir-128-1	broadly-expressed and conserved
hsa-mir-1287	broadly-expressed and conserved
hsa-mir-129	broadly-expressed and conserved
hsa-mir-129-1	broadly-expressed and conserved
hsa-mir-129-2	broadly-expressed and conserved
hsa-mir-1296	broadly-expressed and conserved
hsa-mir-1306	broadly-expressed and conserved
hsa-mir-1307	broadly-expressed and conserved
hsa-mir-130b	broadly-expressed and conserved
hsa-mir-134	broadly-expressed and conserved
hsa-mir-135a	broadly-expressed and conserved
hsa-mir-135a-2	broadly-expressed and conserved
hsa-mir-135b	broadly-expressed and conserved
hsa-mir-136	broadly-expressed and conserved
hsa-mir-139	broadly-expressed and conserved
hsa-mir-140	broadly-expressed and conserved
hsa-mir-141	broadly-expressed and conserved
hsa-mir-142	broadly-expressed and conserved
hsa-mir-143	broadly-expressed and conserved
hsa-mir-144	broadly-expressed and conserved
hsa-mir-145	broadly-expressed and conserved
hsa-mir-1468	broadly-expressed and conserved
hsa-mir-146a	broadly-expressed and conserved
hsa-mir-146b	broadly-expressed and conserved
hsa-mir-148a	broadly-expressed and conserved
hsa-mir-149	broadly-expressed and conserved
hsa-mir-150	broadly-expressed and conserved
hsa-mir-151a	broadly-expressed and conserved
hsa-mir-153	broadly-expressed and conserved
hsa-mir-154	broadly-expressed and conserved
hsa-mir-155	broadly-expressed and conserved
hsa-mir-15a	broadly-expressed and conserved
hsa-mir-15b	broadly-expressed and conserved
hsa-mir-16	broadly-expressed and conserved
hsa-mir-16-1	broadly-expressed and conserved
hsa-mir-16-2	broadly-expressed and conserved
hsa-mir-17	broadly-expressed and conserved
hsa-mir-181a	broadly-expressed and conserved
hsa-mir-181a-2	broadly-expressed and conserved
hsa-mir-181b	broadly-expressed and conserved
hsa-mir-181b-2	broadly-expressed and conserved
hsa-mir-181c	broadly-expressed and conserved
hsa-mir-181d	broadly-expressed and conserved
hsa-mir-182	broadly-expressed and conserved
hsa-mir-183	broadly-expressed and conserved
hsa-mir-185	broadly-expressed and conserved
hsa-mir-186	broadly-expressed and conserved
hsa-mir-18a	broadly-expressed and conserved
hsa-mir-191	broadly-expressed and conserved
hsa-mir-192	broadly-expressed and conserved
hsa-mir-193a	broadly-expressed and conserved
hsa-mir-193b	broadly-expressed and conserved
hsa-mir-194	broadly-expressed and conserved
hsa-mir-195	broadly-expressed and conserved
hsa-mir-196a	broadly-expressed and conserved
hsa-mir-196a-1	broadly-expressed and conserved
hsa-mir-196b	broadly-expressed and conserved
hsa-mir-199a	broadly-expressed and conserved
hsa-mir-199b	broadly-expressed and conserved
hsa-mir-19b-1	broadly-expressed and conserved
hsa-mir-200a	broadly-expressed and conserved
hsa-mir-200b	broadly-expressed and conserved
hsa-mir-200c	broadly-expressed and conserved
hsa-mir-202	broadly-expressed and conserved
hsa-mir-204	broadly-expressed and conserved
hsa-mir-205	broadly-expressed and conserved
hsa-mir-20a	broadly-expressed and conserved
hsa-mir-20b	broadly-expressed and conserved
hsa-mir-21	broadly-expressed and conserved
hsa-mir-211	broadly-expressed and conserved
hsa-mir-214	broadly-expressed and conserved
hsa-mir-215	broadly-expressed and conserved
hsa-mir-217	broadly-expressed and conserved
hsa-mir-218	broadly-expressed and conserved
hsa-mir-218-1	broadly-expressed and conserved
hsa-mir-218-2	broadly-expressed and conserved
hsa-mir-22	broadly-expressed and conserved
hsa-mir-222	broadly-expressed and conserved
hsa-mir-224	broadly-expressed and conserved
hsa-mir-2355	broadly-expressed and conserved
hsa-mir-24-1	broadly-expressed and conserved
hsa-mir-24-2	broadly-expressed and conserved
hsa-mir-26a	broadly-expressed and conserved
hsa-mir-26a-1	broadly-expressed and conserved
hsa-mir-26a-2	broadly-expressed and conserved
hsa-mir-26b	broadly-expressed and conserved
hsa-mir-27a	broadly-expressed and conserved
hsa-mir-27b	broadly-expressed and conserved
hsa-mir-28	broadly-expressed and conserved
hsa-mir-296	broadly-expressed and conserved
hsa-mir-29a	broadly-expressed and conserved
hsa-mir-29b-2	broadly-expressed and conserved
hsa-mir-29c	broadly-expressed and conserved
hsa-mir-302a	broadly-expressed and conserved
hsa-mir-30a	broadly-expressed and conserved
hsa-mir-30b	broadly-expressed and conserved
hsa-mir-30c	broadly-expressed and conserved
hsa-mir-30c-1	broadly-expressed and conserved
hsa-mir-30c-2	broadly-expressed and conserved
hsa-mir-30d	broadly-expressed and conserved
hsa-mir-30e	broadly-expressed and conserved
hsa-mir-31	broadly-expressed and conserved
hsa-mir-3127	broadly-expressed and conserved
hsa-mir-32	broadly-expressed and conserved
hsa-mir-324	broadly-expressed and conserved
hsa-mir-330	broadly-expressed and conserved
hsa-mir-335	broadly-expressed and conserved
hsa-mir-338	broadly-expressed and conserved
hsa-mir-339	broadly-expressed and conserved
hsa-mir-33a	broadly-expressed and conserved
hsa-mir-340	broadly-expressed and conserved
hsa-mir-342	broadly-expressed and conserved
hsa-mir-345	broadly-expressed and conserved
hsa-mir-34a	broadly-expressed and conserved
hsa-mir-34c	broadly-expressed and conserved
hsa-mir-361	broadly-expressed and conserved
hsa-mir-3613	broadly-expressed and conserved
hsa-mir-362	broadly-expressed and conserved
hsa-mir-370	broadly-expressed and conserved
hsa-mir-371a	broadly-expressed and conserved
hsa-mir-374a	broadly-expressed and conserved
hsa-mir-374b	broadly-expressed and conserved
hsa-mir-378a	broadly-expressed and conserved
hsa-mir-379	broadly-expressed and conserved
hsa-mir-382	broadly-expressed and conserved
hsa-mir-383	broadly-expressed and conserved
hsa-mir-409	broadly-expressed and conserved
hsa-mir-411	broadly-expressed and conserved
hsa-mir-412	broadly-expressed and conserved
hsa-mir-423	broadly-expressed and conserved
hsa-mir-424	broadly-expressed and conserved
hsa-mir-425	broadly-expressed and conserved
hsa-mir-431	broadly-expressed and conserved
hsa-mir-432	broadly-expressed and conserved
hsa-mir-449a	broadly-expressed and conserved
hsa-mir-450b	broadly-expressed and conserved
hsa-mir-452	broadly-expressed and conserved
hsa-mir-455	broadly-expressed and conserved
hsa-mir-4662a	broadly-expressed and conserved
hsa-mir-483	broadly-expressed and conserved
hsa-mir-486	broadly-expressed and conserved
hsa-mir-493	broadly-expressed and conserved
hsa-mir-497	broadly-expressed and conserved
hsa-mir-503	broadly-expressed and conserved
hsa-mir-505	broadly-expressed and conserved
hsa-mir-508	broadly-expressed and conserved
hsa-mir-509-3	broadly-expressed and conserved
hsa-mir-511	broadly-expressed and conserved
hsa-mir-516a	broadly-expressed and conserved
hsa-mir-518c	broadly-expressed and conserved
hsa-mir-518e	broadly-expressed and conserved
hsa-mir-518f	broadly-expressed and conserved
hsa-mir-519a	broadly-expressed and conserved
hsa-mir-519a-2	broadly-expressed and conserved
hsa-mir-519b	broadly-expressed and conserved
hsa-mir-519c	broadly-expressed and conserved
hsa-mir-520a	broadly-expressed and conserved
hsa-mir-522	broadly-expressed and conserved
hsa-mir-523	broadly-expressed and conserved
hsa-mir-525	broadly-expressed and conserved
hsa-mir-526b	broadly-expressed and conserved
hsa-mir-532	broadly-expressed and conserved
hsa-mir-539	broadly-expressed and conserved
hsa-mir-552	broadly-expressed and conserved
hsa-mir-576	broadly-expressed and conserved
hsa-mir-577	broadly-expressed and conserved
hsa-mir-582	broadly-expressed and conserved
hsa-mir-584	broadly-expressed and conserved
hsa-mir-589	broadly-expressed and conserved
hsa-mir-590	broadly-expressed and conserved
hsa-mir-592	broadly-expressed and conserved
hsa-mir-628	broadly-expressed and conserved
hsa-mir-629	broadly-expressed and conserved
hsa-mir-653	broadly-expressed and conserved
hsa-mir-660	broadly-expressed and conserved
hsa-mir-7	broadly-expressed and conserved
hsa-mir-708	broadly-expressed and conserved
hsa-mir-7-1	broadly-expressed and conserved
hsa-mir-7-2	broadly-expressed and conserved
hsa-mir-744	broadly-expressed and conserved
hsa-mir-758	broadly-expressed and conserved
hsa-mir-767	broadly-expressed and conserved
hsa-mir-769	broadly-expressed and conserved
hsa-mir-885	broadly-expressed and conserved
hsa-mir-891a	broadly-expressed and conserved
hsa-mir-9	broadly-expressed and conserved
hsa-mir-92a-1	broadly-expressed and conserved
hsa-mir-93	broadly-expressed and conserved
hsa-mir-942	broadly-expressed and conserved
hsa-mir-96	broadly-expressed and conserved
hsa-mir-98	broadly-expressed and conserved
hsa-mir-99a	broadly-expressed and conserved
hsa-mir-99b	broadly-expressed and conserved
hsa-mir-1	conserved
hsa-mir-124	conserved
hsa-mir-130a	conserved
hsa-mir-132	conserved
hsa-mir-133a	conserved
hsa-mir-133b	conserved
hsa-mir-137	conserved
hsa-mir-138-1	conserved
hsa-mir-138-2	conserved
hsa-mir-148b	conserved
hsa-mir-152	conserved
hsa-mir-187	conserved
hsa-mir-18b	conserved
hsa-mir-190b	conserved
hsa-mir-19a	conserved
hsa-mir-19b	conserved
hsa-mir-19b-2	conserved
hsa-mir-208b	conserved
hsa-mir-210	conserved
hsa-mir-212	conserved
hsa-mir-216a	conserved
hsa-mir-216b	conserved
hsa-mir-221	conserved
hsa-mir-223	conserved
hsa-mir-23a	conserved
hsa-mir-23b	conserved
hsa-mir-24	conserved
hsa-mir-25	conserved
hsa-mir-29b	conserved
hsa-mir-29b-1	conserved
hsa-mir-301a	conserved
hsa-mir-301b	conserved
hsa-mir-302b	conserved
hsa-mir-302c	conserved
hsa-mir-302d	conserved
hsa-mir-33b	conserved
hsa-mir-363	conserved
hsa-mir-367	conserved
hsa-mir-372	conserved
hsa-mir-373	conserved
hsa-mir-375	conserved
hsa-mir-429	conserved
hsa-mir-449b	conserved
hsa-mir-454	conserved
hsa-mir-490	conserved
hsa-mir-506	conserved
hsa-mir-519d	conserved
hsa-mir-520b	conserved
hsa-mir-520d	conserved
hsa-mir-551b	conserved
hsa-mir-92a	conserved
hsa-mir-92a-2	conserved
hsa-mir-92b	conserved
