# Supplementary material for: Cancer-associated mutations in DICER1 RNase IIIa and IIIb domains exert similar effects on miRNA biogenesis
Source: Nat Commun. 2019 Aug 15;10:3682. doi: 10.1038/s41467-019-11610-1 (PMC6695490; doi:10.1038/s41467-019-11610-1)
Supplement: Supplementary file 10 — Source Data [file 41467_2019_11610_MOESM10_ESM.xlsx]

## Sheet: Figure 2A data
Figure 2A	Dicer1 mutations in the TCGA dataset.
Tumor_Sample_Barcode	PATIENT_BARCODE	CANCER_TYPE_ACRONYM	Dicer_Mut_Cnt	dicer_muts
TCGA-02-0047-01	TCGA-02-0047	GBM	0	none
TCGA-02-0055-01	TCGA-02-0055	GBM	0	none
TCGA-02-2483-01	TCGA-02-2483	GBM	0	none
TCGA-02-2485-01	TCGA-02-2485	GBM	0	none
TCGA-02-2486-01	TCGA-02-2486	GBM	0	none
TCGA-04-1348-01	TCGA-04-1348	OV	0	none
TCGA-04-1357-01	TCGA-04-1357	OV	0	none
TCGA-04-1362-01	TCGA-04-1362	OV	0	none
TCGA-05-4244-01	TCGA-05-4244	LUAD	0	none
TCGA-05-4249-01	TCGA-05-4249	LUAD	0	none
TCGA-05-4250-01	TCGA-05-4250	LUAD	0	none
TCGA-05-4382-01	TCGA-05-4382	LUAD	0	none
TCGA-05-4384-01	TCGA-05-4384	LUAD	0	none
TCGA-05-4389-01	TCGA-05-4389	LUAD	0	none
TCGA-05-4390-01	TCGA-05-4390	LUAD	0	none
TCGA-05-4395-01	TCGA-05-4395	LUAD	0	none
TCGA-05-4396-01	TCGA-05-4396	LUAD	0	none
TCGA-05-4397-01	TCGA-05-4397	LUAD	0	none
TCGA-05-4398-01	TCGA-05-4398	LUAD	0	none
TCGA-05-4402-01	TCGA-05-4402	LUAD	0	none
TCGA-05-4403-01	TCGA-05-4403	LUAD	0	none
TCGA-05-4405-01	TCGA-05-4405	LUAD	0	none
TCGA-05-4410-01	TCGA-05-4410	LUAD	0	none
TCGA-05-4415-01	TCGA-05-4415	LUAD	0	none
TCGA-05-4417-01	TCGA-05-4417	LUAD	0	none
TCGA-05-4418-01	TCGA-05-4418	LUAD	0	none
TCGA-05-4420-01	TCGA-05-4420	LUAD	0	none
TCGA-05-4422-01	TCGA-05-4422	LUAD	0	none
TCGA-05-4424-01	TCGA-05-4424	LUAD	0	none
TCGA-05-4425-01	TCGA-05-4425	LUAD	0	none
TCGA-05-4426-01	TCGA-05-4426	LUAD	0	none
TCGA-05-4427-01	TCGA-05-4427	LUAD	1	one_mut
TCGA-05-4430-01	TCGA-05-4430	LUAD	0	none
TCGA-05-4432-01	TCGA-05-4432	LUAD	0	none
TCGA-05-4433-01	TCGA-05-4433	LUAD	0	none
TCGA-05-4434-01	TCGA-05-4434	LUAD	0	none
TCGA-05-5423-01	TCGA-05-5423	LUAD	0	none
TCGA-05-5425-01	TCGA-05-5425	LUAD	0	none
TCGA-05-5428-01	TCGA-05-5428	LUAD	0	none
TCGA-05-5429-01	TCGA-05-5429	LUAD	0	none
TCGA-05-5715-01	TCGA-05-5715	LUAD	0	none
TCGA-06-0125-01	TCGA-06-0125	GBM	0	none
TCGA-06-0129-01	TCGA-06-0129	GBM	0	none
TCGA-06-0130-01	TCGA-06-0130	GBM	0	none
TCGA-06-0141-01	TCGA-06-0141	GBM	0	none
TCGA-06-0152-01	TCGA-06-0152	GBM	0	none
TCGA-06-0171-01	TCGA-06-0171	GBM	0	none
TCGA-06-0190-01	TCGA-06-0190	GBM	0	none
TCGA-06-0210-01	TCGA-06-0210	GBM	0	none
TCGA-06-0211-01	TCGA-06-0211	GBM	0	none
TCGA-06-0221-01	TCGA-06-0221	GBM	0	none
TCGA-06-0878-01	TCGA-06-0878	GBM	0	none
TCGA-06-0882-01	TCGA-06-0882	GBM	0	none
TCGA-06-1804-01	TCGA-06-1804	GBM	0	none
TCGA-06-2557-01	TCGA-06-2557	GBM	1	one_mut
TCGA-06-2558-01	TCGA-06-2558	GBM	0	none
TCGA-06-2559-01	TCGA-06-2559	GBM	0	none
TCGA-06-2561-01	TCGA-06-2561	GBM	0	none
TCGA-06-2562-01	TCGA-06-2562	GBM	0	none
TCGA-06-2563-01	TCGA-06-2563	GBM	0	none
TCGA-06-2564-01	TCGA-06-2564	GBM	0	none
TCGA-06-2565-01	TCGA-06-2565	GBM	0	none
TCGA-06-2567-01	TCGA-06-2567	GBM	0	none
TCGA-06-2569-01	TCGA-06-2569	GBM	2	multi_with_hotspot
TCGA-06-2570-01	TCGA-06-2570	GBM	0	none
TCGA-06-5408-01	TCGA-06-5408	GBM	0	none
TCGA-06-5410-01	TCGA-06-5410	GBM	0	none
TCGA-06-5411-01	TCGA-06-5411	GBM	0	none
TCGA-06-5412-01	TCGA-06-5412	GBM	0	none
TCGA-06-5413-01	TCGA-06-5413	GBM	0	none
TCGA-06-5414-01	TCGA-06-5414	GBM	0	none
TCGA-06-5415-01	TCGA-06-5415	GBM	0	none
TCGA-06-5416-01	TCGA-06-5416	GBM	1	one_mut
TCGA-06-5418-01	TCGA-06-5418	GBM	0	none
TCGA-06-5856-01	TCGA-06-5856	GBM	0	none
TCGA-06-5858-01	TCGA-06-5858	GBM	0	none
TCGA-06-5859-01	TCGA-06-5859	GBM	0	none
TCGA-09-0364-01	TCGA-09-0364	OV	0	none
TCGA-09-0369-01	TCGA-09-0369	OV	0	none
TCGA-09-1670-01	TCGA-09-1670	OV	0	none
TCGA-09-1673-01	TCGA-09-1673	OV	0	none
TCGA-09-1674-01	TCGA-09-1674	OV	0	none
TCGA-09-2044-01	TCGA-09-2044	OV	0	none
TCGA-09-2051-01	TCGA-09-2051	OV	0	none
TCGA-10-0928-01	TCGA-10-0928	OV	0	none
TCGA-12-0821-01	TCGA-12-0821	GBM	0	none
TCGA-12-3650-01	TCGA-12-3650	GBM	0	none
TCGA-12-3652-01	TCGA-12-3652	GBM	0	none
TCGA-12-3653-01	TCGA-12-3653	GBM	0	none
TCGA-12-5295-01	TCGA-12-5295	GBM	0	none
TCGA-12-5299-01	TCGA-12-5299	GBM	0	none
TCGA-13-0800-01	TCGA-13-0800	OV	0	none
TCGA-13-0890-01	TCGA-13-0890	OV	0	none
TCGA-13-0893-01	TCGA-13-0893	OV	0	none
TCGA-13-0897-01	TCGA-13-0897	OV	0	none
TCGA-13-0899-01	TCGA-13-0899	OV	0	none
TCGA-13-0913-01	TCGA-13-0913	OV	0	none
TCGA-13-0916-01	TCGA-13-0916	OV	0	none
TCGA-13-0920-01	TCGA-13-0920	OV	0	none
TCGA-13-1403-01	TCGA-13-1403	OV	0	none
TCGA-13-1405-01	TCGA-13-1405	OV	0	none
TCGA-13-1481-01	TCGA-13-1481	OV	0	none
TCGA-13-1489-01	TCGA-13-1489	OV	0	none
TCGA-13-1497-01	TCGA-13-1497	OV	0	none
TCGA-13-1498-01	TCGA-13-1498	OV	0	none
TCGA-13-1505-01	TCGA-13-1505	OV	0	none
TCGA-13-1506-01	TCGA-13-1506	OV	0	none
TCGA-13-1507-01	TCGA-13-1507	OV	0	none
TCGA-13-1511-01	TCGA-13-1511	OV	0	none
TCGA-13-1512-01	TCGA-13-1512	OV	0	none
TCGA-13-2060-01	TCGA-13-2060	OV	0	none
TCGA-13-A5FT-01	TCGA-13-A5FT	OV	0	none
TCGA-14-0736-01	TCGA-14-0736	GBM	0	none
TCGA-14-0781-01	TCGA-14-0781	GBM	0	none
TCGA-14-0787-01	TCGA-14-0787	GBM	0	none
TCGA-14-0789-01	TCGA-14-0789	GBM	0	none
TCGA-14-0790-01	TCGA-14-0790	GBM	0	none
TCGA-14-0817-01	TCGA-14-0817	GBM	0	none
TCGA-14-0871-01	TCGA-14-0871	GBM	1	only_hotspot
TCGA-14-1034-01	TCGA-14-1034	GBM	0	none
TCGA-14-1823-01	TCGA-14-1823	GBM	0	none
TCGA-14-1825-01	TCGA-14-1825	GBM	0	none
TCGA-14-1829-01	TCGA-14-1829	GBM	0	none
TCGA-14-2554-01	TCGA-14-2554	GBM	0	none
TCGA-16-0846-01	TCGA-16-0846	GBM	0	none
TCGA-16-1045-01	TCGA-16-1045	GBM	0	none
TCGA-18-3406-01	TCGA-18-3406	LUSC	0	none
TCGA-18-3407-01	TCGA-18-3407	LUSC	0	none
TCGA-18-3408-01	TCGA-18-3408	LUSC	0	none
TCGA-18-3410-01	TCGA-18-3410	LUSC	0	none
TCGA-18-3411-01	TCGA-18-3411	LUSC	0	none
TCGA-18-3412-01	TCGA-18-3412	LUSC	0	none
TCGA-18-3414-01	TCGA-18-3414	LUSC	0	none
TCGA-18-3415-01	TCGA-18-3415	LUSC	0	none
TCGA-18-3416-01	TCGA-18-3416	LUSC	1	one_mut
TCGA-18-3417-01	TCGA-18-3417	LUSC	0	none
TCGA-18-3421-01	TCGA-18-3421	LUSC	0	none
TCGA-18-4083-01	TCGA-18-4083	LUSC	0	none
TCGA-18-4721-01	TCGA-18-4721	LUSC	0	none
TCGA-18-5592-01	TCGA-18-5592	LUSC	0	none
TCGA-19-0957-01	TCGA-19-0957	GBM	0	none
TCGA-19-1389-01	TCGA-19-1389	GBM	0	none
TCGA-19-1390-01	TCGA-19-1390	GBM	0	none
TCGA-19-1787-01	TCGA-19-1787	GBM	0	none
TCGA-19-2619-01	TCGA-19-2619	GBM	0	none
TCGA-19-2620-01	TCGA-19-2620	GBM	0	none
TCGA-19-2624-01	TCGA-19-2624	GBM	0	none
TCGA-19-2625-01	TCGA-19-2625	GBM	0	none
TCGA-19-2629-01	TCGA-19-2629	GBM	0	none
TCGA-19-4065-01	TCGA-19-4065	GBM	0	none
TCGA-19-5960-01	TCGA-19-5960	GBM	0	none
TCGA-20-1682-01	TCGA-20-1682	OV	0	none
TCGA-20-1683-01	TCGA-20-1683	OV	0	none
TCGA-20-1684-01	TCGA-20-1684	OV	0	none
TCGA-20-1685-01	TCGA-20-1685	OV	0	none
TCGA-20-1687-01	TCGA-20-1687	OV	0	none
TCGA-21-1071-01	TCGA-21-1071	LUSC	0	none
TCGA-21-1075-01	TCGA-21-1075	LUSC	0	none
TCGA-21-1076-01	TCGA-21-1076	LUSC	0	none
TCGA-21-1079-01	TCGA-21-1079	LUSC	0	none
TCGA-21-1080-01	TCGA-21-1080	LUSC	0	none
TCGA-21-1081-01	TCGA-21-1081	LUSC	0	none
TCGA-21-1082-01	TCGA-21-1082	LUSC	0	none
TCGA-21-5782-01	TCGA-21-5782	LUSC	0	none
TCGA-21-5783-01	TCGA-21-5783	LUSC	0	none
TCGA-21-5784-01	TCGA-21-5784	LUSC	0	none
TCGA-21-5786-01	TCGA-21-5786	LUSC	0	none
TCGA-21-5787-01	TCGA-21-5787	LUSC	0	none
TCGA-22-0940-01	TCGA-22-0940	LUSC	0	none
TCGA-22-0944-01	TCGA-22-0944	LUSC	0	none
TCGA-22-1000-01	TCGA-22-1000	LUSC	0	none
TCGA-22-1002-01	TCGA-22-1002	LUSC	0	none
TCGA-22-1005-01	TCGA-22-1005	LUSC	0	none
TCGA-22-1011-01	TCGA-22-1011	LUSC	0	none
TCGA-22-1012-01	TCGA-22-1012	LUSC	0	none
TCGA-22-1016-01	TCGA-22-1016	LUSC	0	none
TCGA-22-4591-01	TCGA-22-4591	LUSC	0	none
TCGA-22-4593-01	TCGA-22-4593	LUSC	0	none
TCGA-22-4594-01	TCGA-22-4594	LUSC	0	none
TCGA-22-4595-01	TCGA-22-4595	LUSC	0	none
TCGA-22-4596-01	TCGA-22-4596	LUSC	0	none
TCGA-22-4599-01	TCGA-22-4599	LUSC	0	none
TCGA-22-4601-01	TCGA-22-4601	LUSC	0	none
TCGA-22-4604-01	TCGA-22-4604	LUSC	0	none
TCGA-22-4605-01	TCGA-22-4605	LUSC	0	none
TCGA-22-4607-01	TCGA-22-4607	LUSC	0	none
TCGA-22-4609-01	TCGA-22-4609	LUSC	0	none
TCGA-22-4613-01	TCGA-22-4613	LUSC	0	none
TCGA-22-5471-01	TCGA-22-5471	LUSC	0	none
TCGA-22-5472-01	TCGA-22-5472	LUSC	0	none
TCGA-22-5473-01	TCGA-22-5473	LUSC	0	none
TCGA-22-5474-01	TCGA-22-5474	LUSC	0	none
TCGA-22-5477-01	TCGA-22-5477	LUSC	0	none
TCGA-22-5478-01	TCGA-22-5478	LUSC	1	one_mut
TCGA-22-5479-01	TCGA-22-5479	LUSC	0	none
TCGA-22-5480-01	TCGA-22-5480	LUSC	0	none
TCGA-22-5481-01	TCGA-22-5481	LUSC	0	none
TCGA-22-5482-01	TCGA-22-5482	LUSC	0	none
TCGA-22-5483-01	TCGA-22-5483	LUSC	0	none
TCGA-22-5485-01	TCGA-22-5485	LUSC	0	none
TCGA-22-5489-01	TCGA-22-5489	LUSC	0	none
TCGA-22-5491-01	TCGA-22-5491	LUSC	0	none
TCGA-22-5492-01	TCGA-22-5492	LUSC	0	none
TCGA-22-A5C4-01	TCGA-22-A5C4	LUSC	0	none
TCGA-23-1027-01	TCGA-23-1027	OV	0	none
TCGA-23-1029-01	TCGA-23-1029	OV	0	none
TCGA-23-1111-01	TCGA-23-1111	OV	0	none
TCGA-23-1114-01	TCGA-23-1114	OV	0	none
TCGA-23-1122-01	TCGA-23-1122	OV	0	none
TCGA-23-1123-01	TCGA-23-1123	OV	0	none
TCGA-23-1809-01	TCGA-23-1809	OV	0	none
TCGA-23-2077-01	TCGA-23-2077	OV	0	none
TCGA-23-2081-01	TCGA-23-2081	OV	0	none
TCGA-23-2084-01	TCGA-23-2084	OV	0	none
TCGA-24-1103-01	TCGA-24-1103	OV	0	none
TCGA-24-1413-01	TCGA-24-1413	OV	0	none
TCGA-24-1416-01	TCGA-24-1416	OV	0	none
TCGA-24-1417-01	TCGA-24-1417	OV	0	none
TCGA-24-1418-01	TCGA-24-1418	OV	0	none
TCGA-24-1419-01	TCGA-24-1419	OV	0	none
TCGA-24-1423-01	TCGA-24-1423	OV	0	none
TCGA-24-1424-01	TCGA-24-1424	OV	0	none
TCGA-24-1427-01	TCGA-24-1427	OV	0	none
TCGA-24-1428-01	TCGA-24-1428	OV	0	none
TCGA-24-1430-01	TCGA-24-1430	OV	0	none
TCGA-24-1436-01	TCGA-24-1436	OV	0	none
TCGA-24-1467-01	TCGA-24-1467	OV	0	none
TCGA-24-1469-01	TCGA-24-1469	OV	0	none
TCGA-24-1474-01	TCGA-24-1474	OV	0	none
TCGA-24-1550-01	TCGA-24-1550	OV	0	none
TCGA-24-1551-01	TCGA-24-1551	OV	0	none
TCGA-24-1552-01	TCGA-24-1552	OV	0	none
TCGA-24-1562-01	TCGA-24-1562	OV	0	none
TCGA-24-1564-01	TCGA-24-1564	OV	0	none
TCGA-24-1603-01	TCGA-24-1603	OV	0	none
TCGA-24-1616-01	TCGA-24-1616	OV	0	none
TCGA-24-1842-01	TCGA-24-1842	OV	0	none
TCGA-24-1843-01	TCGA-24-1843	OV	0	none
TCGA-24-1844-01	TCGA-24-1844	OV	0	none
TCGA-24-1846-01	TCGA-24-1846	OV	0	none
TCGA-24-1847-01	TCGA-24-1847	OV	0	none
TCGA-24-1850-01	TCGA-24-1850	OV	0	none
TCGA-24-2019-01	TCGA-24-2019	OV	0	none
TCGA-24-2024-01	TCGA-24-2024	OV	0	none
TCGA-24-2033-01	TCGA-24-2033	OV	0	none
TCGA-24-2035-01	TCGA-24-2035	OV	0	none
TCGA-24-2254-01	TCGA-24-2254	OV	0	none
TCGA-24-2261-01	TCGA-24-2261	OV	0	none
TCGA-24-2262-01	TCGA-24-2262	OV	0	none
TCGA-24-2267-01	TCGA-24-2267	OV	0	none
TCGA-24-2271-01	TCGA-24-2271	OV	0	none
TCGA-24-2281-01	TCGA-24-2281	OV	0	none
TCGA-24-2288-01	TCGA-24-2288	OV	0	none
TCGA-24-2290-01	TCGA-24-2290	OV	0	none
TCGA-24-2298-01	TCGA-24-2298	OV	0	none
TCGA-25-1312-01	TCGA-25-1312	OV	0	none
TCGA-25-1313-01	TCGA-25-1313	OV	0	none
TCGA-25-1314-01	TCGA-25-1314	OV	0	none
TCGA-25-1315-01	TCGA-25-1315	OV	0	none
TCGA-25-1316-01	TCGA-25-1316	OV	0	none
TCGA-25-1319-01	TCGA-25-1319	OV	0	none
TCGA-25-1323-01	TCGA-25-1323	OV	0	none
TCGA-25-1329-01	TCGA-25-1329	OV	0	none
TCGA-25-2391-01	TCGA-25-2391	OV	0	none
TCGA-25-2392-01	TCGA-25-2392	OV	0	none
TCGA-25-2393-01	TCGA-25-2393	OV	0	none
TCGA-25-2396-01	TCGA-25-2396	OV	0	none
TCGA-25-2397-01	TCGA-25-2397	OV	0	none
TCGA-25-2399-01	TCGA-25-2399	OV	0	none
TCGA-25-2400-01	TCGA-25-2400	OV	0	none
TCGA-25-2404-01	TCGA-25-2404	OV	0	none
TCGA-26-1442-01	TCGA-26-1442	GBM	0	none
TCGA-26-5132-01	TCGA-26-5132	GBM	0	none
TCGA-26-5133-01	TCGA-26-5133	GBM	0	none
TCGA-26-5134-01	TCGA-26-5134	GBM	0	none
TCGA-26-5135-01	TCGA-26-5135	GBM	0	none
TCGA-26-5136-01	TCGA-26-5136	GBM	0	none
TCGA-26-5139-01	TCGA-26-5139	GBM	0	none
TCGA-27-1830-01	TCGA-27-1830	GBM	0	none
TCGA-27-1831-01	TCGA-27-1831	GBM	0	none
TCGA-27-1832-01	TCGA-27-1832	GBM	0	none
TCGA-27-1834-01	TCGA-27-1834	GBM	0	none
TCGA-27-1835-01	TCGA-27-1835	GBM	0	none
TCGA-27-1837-01	TCGA-27-1837	GBM	0	none
TCGA-27-2519-01	TCGA-27-2519	GBM	0	none
TCGA-27-2521-01	TCGA-27-2521	GBM	0	none
TCGA-27-2523-01	TCGA-27-2523	GBM	0	none
TCGA-27-2524-01	TCGA-27-2524	GBM	0	none
TCGA-27-2526-01	TCGA-27-2526	GBM	0	none
TCGA-27-2528-01	TCGA-27-2528	GBM	0	none
TCGA-28-1747-01	TCGA-28-1747	GBM	0	none
TCGA-28-1753-01	TCGA-28-1753	GBM	0	none
TCGA-28-2509-01	TCGA-28-2509	GBM	0	none
TCGA-28-2510-01	TCGA-28-2510	GBM	0	none
TCGA-28-2513-01	TCGA-28-2513	GBM	0	none
TCGA-28-2514-01	TCGA-28-2514	GBM	0	none
TCGA-28-5204-01	TCGA-28-5204	GBM	0	none
TCGA-28-5207-01	TCGA-28-5207	GBM	0	none
TCGA-28-5208-01	TCGA-28-5208	GBM	0	none
TCGA-28-5209-01	TCGA-28-5209	GBM	0	none
TCGA-28-5213-01	TCGA-28-5213	GBM	0	none
TCGA-28-5215-01	TCGA-28-5215	GBM	0	none
TCGA-28-5216-01	TCGA-28-5216	GBM	0	none
TCGA-28-5218-01	TCGA-28-5218	GBM	0	none
TCGA-28-5220-01	TCGA-28-5220	GBM	0	none
TCGA-29-1688-01	TCGA-29-1688	OV	0	none
TCGA-29-1691-01	TCGA-29-1691	OV	0	none
TCGA-29-1693-01	TCGA-29-1693	OV	0	none
TCGA-29-1694-01	TCGA-29-1694	OV	0	none
TCGA-29-1695-01	TCGA-29-1695	OV	0	none
TCGA-29-1696-01	TCGA-29-1696	OV	0	none
TCGA-29-1697-01	TCGA-29-1697	OV	0	none
TCGA-29-1699-01	TCGA-29-1699	OV	0	none
TCGA-29-1701-01	TCGA-29-1701	OV	0	none
TCGA-29-1702-01	TCGA-29-1702	OV	0	none
TCGA-29-1703-01	TCGA-29-1703	OV	0	none
TCGA-29-1705-01	TCGA-29-1705	OV	0	none
TCGA-29-1710-01	TCGA-29-1710	OV	1	one_mut
TCGA-29-1711-01	TCGA-29-1711	OV	0	none
TCGA-29-1761-01	TCGA-29-1761	OV	0	none
TCGA-29-1762-01	TCGA-29-1762	OV	0	none
TCGA-29-1763-01	TCGA-29-1763	OV	0	none
TCGA-29-1770-01	TCGA-29-1770	OV	0	none
TCGA-29-1776-01	TCGA-29-1776	OV	0	none
TCGA-29-1778-01	TCGA-29-1778	OV	0	none
TCGA-29-1781-01	TCGA-29-1781	OV	1	one_mut
TCGA-29-1783-01	TCGA-29-1783	OV	0	none
TCGA-29-1784-01	TCGA-29-1784	OV	0	none
TCGA-29-1785-01	TCGA-29-1785	OV	0	none
TCGA-29-2427-01	TCGA-29-2427	OV	0	none
TCGA-29-A5NZ-01	TCGA-29-A5NZ	OV	0	none
TCGA-2A-A8VL-01	TCGA-2A-A8VL	PRAD	0	none
TCGA-2A-A8VO-01	TCGA-2A-A8VO	PRAD	0	none
TCGA-2A-A8VT-01	TCGA-2A-A8VT	PRAD	0	none
TCGA-2A-A8VV-01	TCGA-2A-A8VV	PRAD	0	none
TCGA-2A-A8VX-01	TCGA-2A-A8VX	PRAD	0	none
TCGA-2A-A8W1-01	TCGA-2A-A8W1	PRAD	0	none
TCGA-2A-A8W3-01	TCGA-2A-A8W3	PRAD	0	none
TCGA-2A-AAYF-01	TCGA-2A-AAYF	PRAD	0	none
TCGA-2A-AAYO-01	TCGA-2A-AAYO	PRAD	0	none
TCGA-2A-AAYU-01	TCGA-2A-AAYU	PRAD	0	none
TCGA-2E-A9G8-01	TCGA-2E-A9G8	UCEC_CN_high	0	none
TCGA-2F-A9KO-01	TCGA-2F-A9KO	BLCA	3	multi
TCGA-2F-A9KP-01	TCGA-2F-A9KP	BLCA	0	none
TCGA-2F-A9KQ-01	TCGA-2F-A9KQ	BLCA	0	none
TCGA-2F-A9KR-01	TCGA-2F-A9KR	BLCA	0	none
TCGA-2F-A9KT-01	TCGA-2F-A9KT	BLCA	0	none
TCGA-2F-A9KW-01	TCGA-2F-A9KW	BLCA	0	none
TCGA-2G-AAEW-01	TCGA-2G-AAEW	TGCT_seminoma	0	none
TCGA-2G-AAEX-01	TCGA-2G-AAEX	TGCT_seminoma	0	none
TCGA-2G-AAF1-01	TCGA-2G-AAF1	TGCT_seminoma	0	none
TCGA-2G-AAF4-01	TCGA-2G-AAF4	TGCT_seminoma	0	none
TCGA-2G-AAF6-01	TCGA-2G-AAF6	TGCT_seminoma	0	none
TCGA-2G-AAF8-01	TCGA-2G-AAF8	TGCT_seminoma	0	none
TCGA-2G-AAFG-01	TCGA-2G-AAFG	TGCT_seminoma	0	none
TCGA-2G-AAFH-01	TCGA-2G-AAFH	TGCT_seminoma	0	none
TCGA-2G-AAFI-01	TCGA-2G-AAFI	TGCT_non-seminoma	0	none
TCGA-2G-AAFJ-01	TCGA-2G-AAFJ	TGCT_non-seminoma	0	none
TCGA-2G-AAFL-01	TCGA-2G-AAFL	TGCT_non-seminoma	0	none
TCGA-2G-AAFM-01	TCGA-2G-AAFM	TGCT_non-seminoma	0	none
TCGA-2G-AAFN-01	TCGA-2G-AAFN	TGCT_non-seminoma	0	none
TCGA-2G-AAFO-01	TCGA-2G-AAFO	TGCT_non-seminoma	0	none
TCGA-2G-AAFV-01	TCGA-2G-AAFV	TGCT_non-seminoma	0	none
TCGA-2G-AAFY-01	TCGA-2G-AAFY	TGCT_non-seminoma	0	none
TCGA-2G-AAFZ-01	TCGA-2G-AAFZ	TGCT_non-seminoma	0	none
TCGA-2G-AAG0-01	TCGA-2G-AAG0	TGCT_non-seminoma	0	none
TCGA-2G-AAG3-01	TCGA-2G-AAG3	TGCT_non-seminoma	0	none
TCGA-2G-AAG5-01	TCGA-2G-AAG5	TGCT_non-seminoma	0	none
TCGA-2G-AAG6-01	TCGA-2G-AAG6	TGCT_non-seminoma	0	none
TCGA-2G-AAG7-01	TCGA-2G-AAG7	TGCT_non-seminoma	0	none
TCGA-2G-AAG8-01	TCGA-2G-AAG8	TGCT_non-seminoma	0	none
TCGA-2G-AAG9-01	TCGA-2G-AAG9	TGCT_seminoma	0	none
TCGA-2G-AAGA-01	TCGA-2G-AAGA	TGCT_non-seminoma	0	none
TCGA-2G-AAGC-01	TCGA-2G-AAGC	TGCT_non-seminoma	0	none
TCGA-2G-AAGE-01	TCGA-2G-AAGE	TGCT_non-seminoma	0	none
TCGA-2G-AAGF-01	TCGA-2G-AAGF	TGCT_non-seminoma	0	none
TCGA-2G-AAGG-01	TCGA-2G-AAGG	TGCT_non-seminoma	0	none
TCGA-2G-AAGI-01	TCGA-2G-AAGI	TGCT_non-seminoma	0	none
TCGA-2G-AAGJ-01	TCGA-2G-AAGJ	TGCT_non-seminoma	0	none
TCGA-2G-AAGK-01	TCGA-2G-AAGK	TGCT_non-seminoma	0	none
TCGA-2G-AAGM-01	TCGA-2G-AAGM	TGCT_non-seminoma	0	none
TCGA-2G-AAGN-01	TCGA-2G-AAGN	TGCT_non-seminoma	0	none
TCGA-2G-AAGO-01	TCGA-2G-AAGO	TGCT_non-seminoma	0	none
TCGA-2G-AAGP-01	TCGA-2G-AAGP	TGCT_non-seminoma	0	none
TCGA-2G-AAGS-01	TCGA-2G-AAGS	TGCT_non-seminoma	0	none
TCGA-2G-AAGT-01	TCGA-2G-AAGT	TGCT_non-seminoma	0	none
TCGA-2G-AAGV-01	TCGA-2G-AAGV	TGCT_non-seminoma	0	none
TCGA-2G-AAGW-01	TCGA-2G-AAGW	TGCT_non-seminoma	0	none
TCGA-2G-AAGX-01	TCGA-2G-AAGX	TGCT_non-seminoma	0	none
TCGA-2G-AAGY-01	TCGA-2G-AAGY	TGCT_non-seminoma	0	none
TCGA-2G-AAGZ-01	TCGA-2G-AAGZ	TGCT_non-seminoma	0	none
TCGA-2G-AAH0-01	TCGA-2G-AAH0	TGCT_seminoma	0	none
TCGA-2G-AAH2-01	TCGA-2G-AAH2	TGCT_non-seminoma	0	none
TCGA-2G-AAH3-01	TCGA-2G-AAH3	TGCT_seminoma	0	none
TCGA-2G-AAH4-01	TCGA-2G-AAH4	TGCT_non-seminoma	0	none
TCGA-2G-AAH8-01	TCGA-2G-AAH8	TGCT_seminoma	0	none
TCGA-2G-AAHA-01	TCGA-2G-AAHA	TGCT_seminoma	0	none
TCGA-2G-AAHC-01	TCGA-2G-AAHC	TGCT_seminoma	0	none
TCGA-2G-AAHG-01	TCGA-2G-AAHG	TGCT_seminoma	0	none
TCGA-2G-AAHL-01	TCGA-2G-AAHL	TGCT_seminoma	0	none
TCGA-2G-AAHN-01	TCGA-2G-AAHN	TGCT_seminoma	0	none
TCGA-2G-AAHP-01	TCGA-2G-AAHP	TGCT_seminoma	0	none
TCGA-2G-AAHT-01	TCGA-2G-AAHT	TGCT_seminoma	0	none
TCGA-2G-AAKD-01	TCGA-2G-AAKD	TGCT_non-seminoma	0	none
TCGA-2G-AAKG-01	TCGA-2G-AAKG	TGCT_non-seminoma	0	none
TCGA-2G-AAKH-01	TCGA-2G-AAKH	TGCT_non-seminoma	0	none
TCGA-2G-AAKL-01	TCGA-2G-AAKL	TGCT_non-seminoma	0	none
TCGA-2G-AAKM-01	TCGA-2G-AAKM	TGCT_non-seminoma	0	none
TCGA-2G-AAKO-01	TCGA-2G-AAKO	TGCT_non-seminoma	0	none
TCGA-2G-AAL5-01	TCGA-2G-AAL5	TGCT_non-seminoma	0	none
TCGA-2G-AAL7-01	TCGA-2G-AAL7	TGCT_non-seminoma	0	none
TCGA-2G-AALF-01	TCGA-2G-AALF	TGCT_non-seminoma	0	none
TCGA-2G-AALG-01	TCGA-2G-AALG	TGCT_non-seminoma	0	none
TCGA-2G-AALN-01	TCGA-2G-AALN	TGCT_non-seminoma	0	none
TCGA-2G-AALO-01	TCGA-2G-AALO	TGCT_non-seminoma	0	none
TCGA-2G-AALP-01	TCGA-2G-AALP	TGCT_non-seminoma	0	none
TCGA-2G-AALQ-01	TCGA-2G-AALQ	TGCT_non-seminoma	0	none
TCGA-2G-AALR-01	TCGA-2G-AALR	TGCT_non-seminoma	0	none
TCGA-2G-AALS-01	TCGA-2G-AALS	TGCT_non-seminoma	0	none
TCGA-2G-AALT-01	TCGA-2G-AALT	TGCT_non-seminoma	0	none
TCGA-2G-AALW-01	TCGA-2G-AALW	TGCT_non-seminoma	0	none
TCGA-2G-AALX-01	TCGA-2G-AALX	TGCT_non-seminoma	0	none
TCGA-2G-AALY-01	TCGA-2G-AALY	TGCT_non-seminoma	0	none
TCGA-2G-AALZ-01	TCGA-2G-AALZ	TGCT_non-seminoma	0	none
TCGA-2G-AAM2-01	TCGA-2G-AAM2	TGCT_non-seminoma	0	none
TCGA-2G-AAM3-01	TCGA-2G-AAM3	TGCT_non-seminoma	0	none
TCGA-2G-AAM4-01	TCGA-2G-AAM4	TGCT_non-seminoma	0	none
TCGA-2H-A9GF-01	TCGA-2H-A9GF	ESCA_CIN	0	none
TCGA-2H-A9GH-01	TCGA-2H-A9GH	ESCA_CIN	0	none
TCGA-2H-A9GI-01	TCGA-2H-A9GI	ESCA_CIN	0	none
TCGA-2H-A9GK-01	TCGA-2H-A9GK	ESCA_CIN	0	none
TCGA-2H-A9GL-01	TCGA-2H-A9GL	ESCA_CIN	0	none
TCGA-2H-A9GM-01	TCGA-2H-A9GM	ESCA_CIN	0	none
TCGA-2H-A9GN-01	TCGA-2H-A9GN	ESCA_CIN	0	none
TCGA-2H-A9GO-01	TCGA-2H-A9GO	ESCA_CIN	0	none
TCGA-2H-A9GR-01	TCGA-2H-A9GR	ESCA_CIN	0	none
TCGA-2J-AAB1-01	TCGA-2J-AAB1	PAAD	0	none
TCGA-2J-AAB4-01	TCGA-2J-AAB4	PAAD	0	none
TCGA-2J-AAB6-01	TCGA-2J-AAB6	PAAD	0	none
TCGA-2J-AAB8-01	TCGA-2J-AAB8	PAAD	0	none
TCGA-2J-AAB9-01	TCGA-2J-AAB9	PAAD	0	none
TCGA-2J-AABA-01	TCGA-2J-AABA	PAAD	0	none
TCGA-2J-AABE-01	TCGA-2J-AABE	PAAD	0	none
TCGA-2J-AABF-01	TCGA-2J-AABF	PAAD	0	none
TCGA-2J-AABH-01	TCGA-2J-AABH	PAAD	0	none
TCGA-2J-AABI-01	TCGA-2J-AABI	PAAD	0	none
TCGA-2J-AABK-01	TCGA-2J-AABK	PAAD	0	none
TCGA-2J-AABO-01	TCGA-2J-AABO	PAAD	0	none
TCGA-2J-AABP-01	TCGA-2J-AABP	PAAD	0	none
TCGA-2J-AABR-01	TCGA-2J-AABR	PAAD	0	none
TCGA-2J-AABT-01	TCGA-2J-AABT	PAAD	0	none
TCGA-2J-AABU-01	TCGA-2J-AABU	PAAD	0	none
TCGA-2J-AABV-01	TCGA-2J-AABV	PAAD	0	none
TCGA-2K-A9WE-01	TCGA-2K-A9WE	KIRP	0	none
TCGA-2L-AAQA-01	TCGA-2L-AAQA	PAAD	0	none
TCGA-2L-AAQE-01	TCGA-2L-AAQE	PAAD	0	none
TCGA-2L-AAQI-01	TCGA-2L-AAQI	PAAD	0	none
TCGA-2L-AAQJ-01	TCGA-2L-AAQJ	PAAD	0	none
TCGA-2L-AAQL-01	TCGA-2L-AAQL	PAAD	0	none
TCGA-2V-A95S-01	TCGA-2V-A95S	LIHC	0	none
TCGA-2W-A8YY-01	TCGA-2W-A8YY	CESC_Squamous	2	multi
TCGA-2X-A9D5-01	TCGA-2X-A9D5	TGCT_seminoma	0	none
TCGA-2X-A9D6-01	TCGA-2X-A9D6	TGCT_seminoma	0	none
TCGA-2Y-A9GS-01	TCGA-2Y-A9GS	LIHC	0	none
TCGA-2Y-A9GT-01	TCGA-2Y-A9GT	LIHC	0	none
TCGA-2Y-A9GU-01	TCGA-2Y-A9GU	LIHC	0	none
TCGA-2Y-A9GV-01	TCGA-2Y-A9GV	LIHC	0	none
TCGA-2Y-A9GW-01	TCGA-2Y-A9GW	LIHC	0	none
TCGA-2Y-A9GX-01	TCGA-2Y-A9GX	LIHC	0	none
TCGA-2Y-A9GY-01	TCGA-2Y-A9GY	LIHC	0	none
TCGA-2Y-A9GZ-01	TCGA-2Y-A9GZ	LIHC	0	none
TCGA-2Y-A9H0-01	TCGA-2Y-A9H0	LIHC	0	none
TCGA-2Y-A9H1-01	TCGA-2Y-A9H1	LIHC	0	none
TCGA-2Y-A9H2-01	TCGA-2Y-A9H2	LIHC	0	none
TCGA-2Y-A9H3-01	TCGA-2Y-A9H3	LIHC	0	none
TCGA-2Y-A9H4-01	TCGA-2Y-A9H4	LIHC	0	none
TCGA-2Y-A9H5-01	TCGA-2Y-A9H5	LIHC	0	none
TCGA-2Y-A9H6-01	TCGA-2Y-A9H6	LIHC	0	none
TCGA-2Y-A9H7-01	TCGA-2Y-A9H7	LIHC	0	none
TCGA-2Y-A9H8-01	TCGA-2Y-A9H8	LIHC	0	none
TCGA-2Y-A9H9-01	TCGA-2Y-A9H9	LIHC	0	none
TCGA-2Y-A9HA-01	TCGA-2Y-A9HA	LIHC	0	none
TCGA-2Y-A9HB-01	TCGA-2Y-A9HB	LIHC	0	none
TCGA-2Z-A9J1-01	TCGA-2Z-A9J1	KIRP	0	none
TCGA-2Z-A9J2-01	TCGA-2Z-A9J2	KIRP	0	none
TCGA-2Z-A9J3-01	TCGA-2Z-A9J3	KIRP	0	none
TCGA-2Z-A9J5-01	TCGA-2Z-A9J5	KIRP	0	none
TCGA-2Z-A9J6-01	TCGA-2Z-A9J6	KIRP	0	none
TCGA-2Z-A9J7-01	TCGA-2Z-A9J7	KIRP	0	none
TCGA-2Z-A9J8-01	TCGA-2Z-A9J8	KIRP	0	none
TCGA-2Z-A9JD-01	TCGA-2Z-A9JD	KIRP	0	none
TCGA-2Z-A9JE-01	TCGA-2Z-A9JE	KIRP	0	none
TCGA-2Z-A9JG-01	TCGA-2Z-A9JG	KIRP	0	none
TCGA-2Z-A9JI-01	TCGA-2Z-A9JI	KIRP	0	none
TCGA-2Z-A9JJ-01	TCGA-2Z-A9JJ	KIRP	0	none
TCGA-2Z-A9JK-01	TCGA-2Z-A9JK	KIRP	0	none
TCGA-2Z-A9JL-01	TCGA-2Z-A9JL	KIRP	0	none
TCGA-2Z-A9JM-01	TCGA-2Z-A9JM	KIRP	0	none
TCGA-2Z-A9JN-01	TCGA-2Z-A9JN	KIRP	0	none
TCGA-2Z-A9JO-01	TCGA-2Z-A9JO	KIRP	0	none
TCGA-2Z-A9JP-01	TCGA-2Z-A9JP	KIRP	0	none
TCGA-2Z-A9JQ-01	TCGA-2Z-A9JQ	KIRP	0	none
TCGA-2Z-A9JR-01	TCGA-2Z-A9JR	KIRP	0	none
TCGA-2Z-A9JS-01	TCGA-2Z-A9JS	KIRP	0	none
TCGA-2Z-A9JT-01	TCGA-2Z-A9JT	KIRP	0	none
TCGA-30-1718-01	TCGA-30-1718	OV	0	none
TCGA-30-1855-01	TCGA-30-1855	OV	0	none
TCGA-30-1862-01	TCGA-30-1862	OV	0	none
TCGA-30-1891-01	TCGA-30-1891	OV	0	none
TCGA-31-1953-01	TCGA-31-1953	OV	0	none
TCGA-32-1970-01	TCGA-32-1970	GBM	0	none
TCGA-32-1980-01	TCGA-32-1980	GBM	0	none
TCGA-32-1982-01	TCGA-32-1982	GBM	0	none
TCGA-32-2615-01	TCGA-32-2615	GBM	0	none
TCGA-32-2616-01	TCGA-32-2616	GBM	0	none
TCGA-32-2632-01	TCGA-32-2632	GBM	0	none
TCGA-32-2634-01	TCGA-32-2634	GBM	0	none
TCGA-32-2638-01	TCGA-32-2638	GBM	0	none
TCGA-32-4213-01	TCGA-32-4213	GBM	0	none
TCGA-32-5222-01	TCGA-32-5222	GBM	0	none
TCGA-33-4532-01	TCGA-33-4532	LUSC	0	none
TCGA-33-4533-01	TCGA-33-4533	LUSC	0	none
TCGA-33-4538-01	TCGA-33-4538	LUSC	0	none
TCGA-33-4547-01	TCGA-33-4547	LUSC	0	none
TCGA-33-4566-01	TCGA-33-4566	LUSC	0	none
TCGA-33-4582-01	TCGA-33-4582	LUSC	0	none
TCGA-33-4583-01	TCGA-33-4583	LUSC	0	none
TCGA-33-4586-01	TCGA-33-4586	LUSC	0	none
TCGA-33-4587-01	TCGA-33-4587	LUSC	0	none
TCGA-33-4589-01	TCGA-33-4589	LUSC	0	none
TCGA-33-6738-01	TCGA-33-6738	LUSC	0	none
TCGA-33-A4WN-01	TCGA-33-A4WN	LUSC	0	none
TCGA-33-A5GW-01	TCGA-33-A5GW	LUSC	0	none
TCGA-33-AAS8-01	TCGA-33-AAS8	LUSC	0	none
TCGA-33-AASB-01	TCGA-33-AASB	LUSC	1	one_mut
TCGA-33-AASD-01	TCGA-33-AASD	LUSC	0	none
TCGA-33-AASI-01	TCGA-33-AASI	LUSC	0	none
TCGA-33-AASJ-01	TCGA-33-AASJ	LUSC	0	none
TCGA-33-AASL-01	TCGA-33-AASL	LUSC	0	none
TCGA-34-2596-01	TCGA-34-2596	LUSC	0	none
TCGA-34-2600-01	TCGA-34-2600	LUSC	0	none
TCGA-34-2608-01	TCGA-34-2608	LUSC	0	none
TCGA-34-5231-01	TCGA-34-5231	LUSC	0	none
TCGA-34-5232-01	TCGA-34-5232	LUSC	0	none
TCGA-34-5234-01	TCGA-34-5234	LUSC	0	none
TCGA-34-5236-01	TCGA-34-5236	LUSC	0	none
TCGA-34-5239-01	TCGA-34-5239	LUSC	0	none
TCGA-34-5240-01	TCGA-34-5240	LUSC	0	none
TCGA-34-5241-01	TCGA-34-5241	LUSC	0	none
TCGA-34-5927-01	TCGA-34-5927	LUSC	0	none
TCGA-34-5928-01	TCGA-34-5928	LUSC	0	none
TCGA-34-5929-01	TCGA-34-5929	LUSC	0	none
TCGA-34-7107-01	TCGA-34-7107	LUSC	0	none
TCGA-34-8454-01	TCGA-34-8454	LUSC	0	none
TCGA-34-8455-01	TCGA-34-8455	LUSC	0	none
TCGA-34-8456-01	TCGA-34-8456	LUSC	0	none
TCGA-34-A5IX-01	TCGA-34-A5IX	LUSC	0	none
TCGA-35-3615-01	TCGA-35-3615	LUAD	0	none
TCGA-35-4122-01	TCGA-35-4122	LUAD	0	none
TCGA-35-4123-01	TCGA-35-4123	LUAD	0	none
TCGA-35-5375-01	TCGA-35-5375	LUAD	0	none
TCGA-37-3783-01	TCGA-37-3783	LUSC	0	none
TCGA-37-3789-01	TCGA-37-3789	LUSC	0	none
TCGA-37-3792-01	TCGA-37-3792	LUSC	0	none
TCGA-37-4129-01	TCGA-37-4129	LUSC	0	none
TCGA-37-4130-01	TCGA-37-4130	LUSC	0	none
TCGA-37-4132-01	TCGA-37-4132	LUSC	0	none
TCGA-37-4133-01	TCGA-37-4133	LUSC	0	none
TCGA-37-4135-01	TCGA-37-4135	LUSC	0	none
TCGA-37-4141-01	TCGA-37-4141	LUSC	0	none
TCGA-37-5819-01	TCGA-37-5819	LUSC	0	none
TCGA-37-A5EL-01	TCGA-37-A5EL	LUSC	0	none
TCGA-37-A5EN-01	TCGA-37-A5EN	LUSC	0	none
TCGA-38-4625-01	TCGA-38-4625	LUAD	0	none
TCGA-38-4626-01	TCGA-38-4626	LUAD	0	none
TCGA-38-4627-01	TCGA-38-4627	LUAD	0	none
TCGA-38-4628-01	TCGA-38-4628	LUAD	0	none
TCGA-38-4631-01	TCGA-38-4631	LUAD	0	none
TCGA-38-4632-01	TCGA-38-4632	LUAD	0	none
TCGA-38-6178-01	TCGA-38-6178	LUAD	0	none
TCGA-38-7271-01	TCGA-38-7271	LUAD	0	none
TCGA-38-A44F-01	TCGA-38-A44F	LUAD	0	none
TCGA-39-5011-01	TCGA-39-5011	LUSC	1	one_mut
TCGA-39-5016-01	TCGA-39-5016	LUSC	0	none
TCGA-39-5019-01	TCGA-39-5019	LUSC	0	none
TCGA-39-5021-01	TCGA-39-5021	LUSC	0	none
TCGA-39-5022-01	TCGA-39-5022	LUSC	0	none
TCGA-39-5024-01	TCGA-39-5024	LUSC	0	none
TCGA-39-5028-01	TCGA-39-5028	LUSC	1	one_mut
TCGA-39-5029-01	TCGA-39-5029	LUSC	0	none
TCGA-39-5030-01	TCGA-39-5030	LUSC	0	none
TCGA-39-5031-01	TCGA-39-5031	LUSC	0	none
TCGA-39-5034-01	TCGA-39-5034	LUSC	0	none
TCGA-39-5035-01	TCGA-39-5035	LUSC	0	none
TCGA-39-5036-01	TCGA-39-5036	LUSC	0	none
TCGA-39-5037-01	TCGA-39-5037	LUSC	0	none
TCGA-39-5039-01	TCGA-39-5039	LUSC	0	none
TCGA-39-5040-01	TCGA-39-5040	LUSC	0	none
TCGA-3A-A9I5-01	TCGA-3A-A9I5	PAAD	0	none
TCGA-3A-A9I7-01	TCGA-3A-A9I7	PAAD	0	none
TCGA-3A-A9I9-01	TCGA-3A-A9I9	PAAD	0	none
TCGA-3A-A9IB-01	TCGA-3A-A9IB	PAAD	0	none
TCGA-3A-A9IC-01	TCGA-3A-A9IC	PAAD	0	none
TCGA-3A-A9IH-01	TCGA-3A-A9IH	PAAD	0	none
TCGA-3A-A9IU-01	TCGA-3A-A9IU	PAAD	0	none
TCGA-3A-A9IX-01	TCGA-3A-A9IX	PAAD	0	none
TCGA-3A-A9IZ-01	TCGA-3A-A9IZ	PAAD	0	none
TCGA-3A-A9J0-01	TCGA-3A-A9J0	PAAD	0	none
TCGA-3B-A9HI-01	TCGA-3B-A9HI	SARC_MFS_UPS	0	none
TCGA-3B-A9HJ-01	TCGA-3B-A9HJ	SARC_DDLPS	0	none
TCGA-3B-A9HL-01	TCGA-3B-A9HL	SARC_DDLPS	0	none
TCGA-3B-A9HO-01	TCGA-3B-A9HO	SARC_DDLPS	0	none
TCGA-3B-A9HP-01	TCGA-3B-A9HP	SARC_LMS	0	none
TCGA-3B-A9HQ-01	TCGA-3B-A9HQ	SARC_LMS	0	none
TCGA-3B-A9HR-01	TCGA-3B-A9HR	SARC_LMS	0	none
TCGA-3B-A9HS-01	TCGA-3B-A9HS	SARC_DDLPS	0	none
TCGA-3B-A9HT-01	TCGA-3B-A9HT	SARC_LMS	0	none
TCGA-3B-A9HU-01	TCGA-3B-A9HU	SARC_LMS	0	none
TCGA-3B-A9HV-01	TCGA-3B-A9HV	SARC_LMS	0	none
TCGA-3B-A9HX-01	TCGA-3B-A9HX	SARC_LMS	0	none
TCGA-3B-A9HY-01	TCGA-3B-A9HY	SARC_LMS	0	none
TCGA-3B-A9HZ-01	TCGA-3B-A9HZ	SARC_LMS	0	none
TCGA-3B-A9I0-01	TCGA-3B-A9I0	SARC_LMS	0	none
TCGA-3B-A9I1-01	TCGA-3B-A9I1	SARC_LMS	0	none
TCGA-3B-A9I3-01	TCGA-3B-A9I3	SARC_LMS	0	none
TCGA-3C-AAAU-01	TCGA-3C-AAAU	BRCA_LumA	0	none
TCGA-3C-AALI-01	TCGA-3C-AALI	BRCA_Her2	0	none
TCGA-3C-AALJ-01	TCGA-3C-AALJ	BRCA_LumB	0	none
TCGA-3C-AALK-01	TCGA-3C-AALK	BRCA_LumA	0	none
TCGA-3E-AAAY-01	TCGA-3E-AAAY	PAAD	0	none
TCGA-3E-AAAZ-01	TCGA-3E-AAAZ	PAAD	0	none
TCGA-3G-AB0O-01	TCGA-3G-AB0O	THYM	0	none
TCGA-3G-AB0Q-01	TCGA-3G-AB0Q	THYM	0	none
TCGA-3G-AB0T-01	TCGA-3G-AB0T	THYM	0	none
TCGA-3G-AB14-01	TCGA-3G-AB14	THYM	0	none
TCGA-3G-AB19-01	TCGA-3G-AB19	THYM	0	none
TCGA-3H-AB3K-01	TCGA-3H-AB3K	MESO	0	none
TCGA-3H-AB3L-01	TCGA-3H-AB3L	MESO	0	none
TCGA-3H-AB3M-01	TCGA-3H-AB3M	MESO	0	none
TCGA-3H-AB3O-01	TCGA-3H-AB3O	MESO	0	none
TCGA-3H-AB3S-01	TCGA-3H-AB3S	MESO	0	none
TCGA-3H-AB3T-01	TCGA-3H-AB3T	MESO	0	none
TCGA-3H-AB3U-01	TCGA-3H-AB3U	MESO	0	none
TCGA-3H-AB3X-01	TCGA-3H-AB3X	MESO	0	none
TCGA-3K-AAZ8-01	TCGA-3K-AAZ8	LIHC	0	none
TCGA-3L-AA1B-01	TCGA-3L-AA1B	COADREAD_CIN	0	none
TCGA-3M-AB46-01	TCGA-3M-AB46	STAD_CIN	0	none
TCGA-3M-AB47-01	TCGA-3M-AB47	STAD_GS	0	none
TCGA-3N-A9WB-06	TCGA-3N-A9WB	SKCM	0	none
TCGA-3N-A9WC-06	TCGA-3N-A9WC	SKCM	0	none
TCGA-3N-A9WD-06	TCGA-3N-A9WD	SKCM	0	none
TCGA-3P-A9WA-01	TCGA-3P-A9WA	OV	0	none
TCGA-3Q-A9WF-01	TCGA-3Q-A9WF	THYM	0	none
TCGA-3R-A8YX-01	TCGA-3R-A8YX	SARC_DDLPS	0	none
TCGA-3S-A8YW-01	TCGA-3S-A8YW	THYM	0	none
TCGA-3S-AAYX-01	TCGA-3S-AAYX	THYM	0	none
TCGA-3T-AA9L-01	TCGA-3T-AA9L	THYM	0	none
TCGA-3U-A98D-01	TCGA-3U-A98D	MESO	0	none
TCGA-3U-A98E-01	TCGA-3U-A98E	MESO	0	none
TCGA-3U-A98F-01	TCGA-3U-A98F	MESO	0	none
TCGA-3U-A98G-01	TCGA-3U-A98G	MESO	0	none
TCGA-3U-A98H-01	TCGA-3U-A98H	MESO	0	none
TCGA-3U-A98I-01	TCGA-3U-A98I	MESO	0	none
TCGA-3U-A98J-01	TCGA-3U-A98J	MESO	0	none
TCGA-3X-AAV9-01	TCGA-3X-AAV9	CHOL	0	none
TCGA-3X-AAVA-01	TCGA-3X-AAVA	CHOL	0	none
TCGA-3X-AAVB-01	TCGA-3X-AAVB	CHOL	0	none
TCGA-3X-AAVC-01	TCGA-3X-AAVC	CHOL	0	none
TCGA-3X-AAVE-01	TCGA-3X-AAVE	CHOL	0	none
TCGA-3Z-A93Z-01	TCGA-3Z-A93Z	KIRC	0	none
TCGA-41-2571-01	TCGA-41-2571	GBM	0	none
TCGA-41-2572-01	TCGA-41-2572	GBM	0	none
TCGA-41-3915-01	TCGA-41-3915	GBM	0	none
TCGA-41-4097-01	TCGA-41-4097	GBM	0	none
TCGA-41-5651-01	TCGA-41-5651	GBM	0	none
TCGA-43-2578-01	TCGA-43-2578	LUSC	0	none
TCGA-43-2581-01	TCGA-43-2581	LUSC	0	none
TCGA-43-3394-01	TCGA-43-3394	LUSC	0	none
TCGA-43-3920-01	TCGA-43-3920	LUSC	0	none
TCGA-43-5668-01	TCGA-43-5668	LUSC	0	none
TCGA-43-5670-01	TCGA-43-5670	LUSC	0	none
TCGA-43-6143-01	TCGA-43-6143	LUSC	0	none
TCGA-43-6647-01	TCGA-43-6647	LUSC	0	none
TCGA-43-6770-01	TCGA-43-6770	LUSC	0	none
TCGA-43-6771-01	TCGA-43-6771	LUSC	0	none
TCGA-43-6773-01	TCGA-43-6773	LUSC	0	none
TCGA-43-7656-01	TCGA-43-7656	LUSC	0	none
TCGA-43-7657-01	TCGA-43-7657	LUSC	0	none
TCGA-43-7658-01	TCGA-43-7658	LUSC	0	none
TCGA-43-8115-01	TCGA-43-8115	LUSC	0	none
TCGA-43-8116-01	TCGA-43-8116	LUSC	0	none
TCGA-43-8118-01	TCGA-43-8118	LUSC	0	none
TCGA-43-A474-01	TCGA-43-A474	LUSC	0	none
TCGA-43-A475-01	TCGA-43-A475	LUSC	0	none
TCGA-43-A56U-01	TCGA-43-A56U	LUSC	0	none
TCGA-43-A56V-01	TCGA-43-A56V	LUSC	0	none
TCGA-44-2655-01	TCGA-44-2655	LUAD	0	none
TCGA-44-2656-01	TCGA-44-2656	LUAD	1	one_mut
TCGA-44-2657-01	TCGA-44-2657	LUAD	0	none
TCGA-44-2659-01	TCGA-44-2659	LUAD	0	none
TCGA-44-2662-01	TCGA-44-2662	LUAD	0	none
TCGA-44-2665-01	TCGA-44-2665	LUAD	0	none
TCGA-44-2666-01	TCGA-44-2666	LUAD	0	none
TCGA-44-2668-01	TCGA-44-2668	LUAD	0	none
TCGA-44-3396-01	TCGA-44-3396	LUAD	0	none
TCGA-44-3398-01	TCGA-44-3398	LUAD	0	none
TCGA-44-3918-01	TCGA-44-3918	LUAD	0	none
TCGA-44-3919-01	TCGA-44-3919	LUAD	0	none
TCGA-44-4112-01	TCGA-44-4112	LUAD	0	none
TCGA-44-5643-01	TCGA-44-5643	LUAD	0	none
TCGA-44-5644-01	TCGA-44-5644	LUAD	0	none
TCGA-44-5645-01	TCGA-44-5645	LUAD	0	none
TCGA-44-6145-01	TCGA-44-6145	LUAD	0	none
TCGA-44-6146-01	TCGA-44-6146	LUAD	0	none
TCGA-44-6148-01	TCGA-44-6148	LUAD	0	none
TCGA-44-6774-01	TCGA-44-6774	LUAD	0	none
TCGA-44-6775-01	TCGA-44-6775	LUAD	0	none
TCGA-44-6776-01	TCGA-44-6776	LUAD	0	none
TCGA-44-6777-01	TCGA-44-6777	LUAD	0	none
TCGA-44-6778-01	TCGA-44-6778	LUAD	0	none
TCGA-44-6779-01	TCGA-44-6779	LUAD	0	none
TCGA-44-7659-01	TCGA-44-7659	LUAD	0	none
TCGA-44-7660-01	TCGA-44-7660	LUAD	0	none
TCGA-44-7661-01	TCGA-44-7661	LUAD	0	none
TCGA-44-7662-01	TCGA-44-7662	LUAD	0	none
TCGA-44-7667-01	TCGA-44-7667	LUAD	0	none
TCGA-44-7669-01	TCGA-44-7669	LUAD	0	none
TCGA-44-7670-01	TCGA-44-7670	LUAD	0	none
TCGA-44-7671-01	TCGA-44-7671	LUAD	0	none
TCGA-44-7672-01	TCGA-44-7672	LUAD	0	none
TCGA-44-8117-01	TCGA-44-8117	LUAD	0	none
TCGA-44-8119-01	TCGA-44-8119	LUAD	0	none
TCGA-44-8120-01	TCGA-44-8120	LUAD	0	none
TCGA-44-A479-01	TCGA-44-A479	LUAD	0	none
TCGA-44-A47A-01	TCGA-44-A47A	LUAD	0	none
TCGA-44-A47B-01	TCGA-44-A47B	LUAD	0	none
TCGA-44-A47G-01	TCGA-44-A47G	LUAD	0	none
TCGA-44-A4SS-01	TCGA-44-A4SS	LUAD	0	none
TCGA-44-A4SU-01	TCGA-44-A4SU	LUAD	0	none
TCGA-46-3765-01	TCGA-46-3765	LUSC	0	none
TCGA-46-3767-01	TCGA-46-3767	LUSC	0	none
TCGA-46-3768-01	TCGA-46-3768	LUSC	0	none
TCGA-46-3769-01	TCGA-46-3769	LUSC	0	none
TCGA-46-6025-01	TCGA-46-6025	LUSC	0	none
TCGA-46-6026-01	TCGA-46-6026	LUSC	0	none
TCGA-49-4486-01	TCGA-49-4486	LUAD	0	none
TCGA-49-4487-01	TCGA-49-4487	LUAD	0	none
TCGA-49-4488-01	TCGA-49-4488	LUAD	0	none
TCGA-49-4490-01	TCGA-49-4490	LUAD	0	none
TCGA-49-4494-01	TCGA-49-4494	LUAD	0	none
TCGA-49-4501-01	TCGA-49-4501	LUAD	0	none
TCGA-49-4505-01	TCGA-49-4505	LUAD	0	none
TCGA-49-4506-01	TCGA-49-4506	LUAD	0	none
TCGA-49-4507-01	TCGA-49-4507	LUAD	0	none
TCGA-49-4510-01	TCGA-49-4510	LUAD	0	none
TCGA-49-4512-01	TCGA-49-4512	LUAD	0	none
TCGA-49-4514-01	TCGA-49-4514	LUAD	0	none
TCGA-49-6742-01	TCGA-49-6742	LUAD	0	none
TCGA-49-6743-01	TCGA-49-6743	LUAD	0	none
TCGA-49-6744-01	TCGA-49-6744	LUAD	0	none
TCGA-49-6745-01	TCGA-49-6745	LUAD	0	none
TCGA-49-6761-01	TCGA-49-6761	LUAD	0	none
TCGA-49-6767-01	TCGA-49-6767	LUAD	0	none
TCGA-49-AAQV-01	TCGA-49-AAQV	LUAD	0	none
TCGA-49-AAR0-01	TCGA-49-AAR0	LUAD	0	none
TCGA-49-AAR2-01	TCGA-49-AAR2	LUAD	0	none
TCGA-49-AAR3-01	TCGA-49-AAR3	LUAD	0	none
TCGA-49-AAR4-01	TCGA-49-AAR4	LUAD	0	none
TCGA-49-AAR9-01	TCGA-49-AAR9	LUAD	0	none
TCGA-49-AARE-01	TCGA-49-AARE	LUAD	0	none
TCGA-49-AARN-01	TCGA-49-AARN	LUAD	0	none
TCGA-49-AARO-01	TCGA-49-AARO	LUAD	0	none
TCGA-49-AARQ-01	TCGA-49-AARQ	LUAD	0	none
TCGA-49-AARR-01	TCGA-49-AARR	LUAD	0	none
TCGA-4A-A93W-01	TCGA-4A-A93W	KIRP	0	none
TCGA-4A-A93X-01	TCGA-4A-A93X	KIRP	0	none
TCGA-4A-A93Y-01	TCGA-4A-A93Y	KIRP	0	none
TCGA-4B-A93V-01	TCGA-4B-A93V	LUAD	0	none
TCGA-4C-A93U-01	TCGA-4C-A93U	THCA	0	none
TCGA-4E-A92E-01	TCGA-4E-A92E	UCEC_CN_low	0	none
TCGA-4G-AAZO-01	TCGA-4G-AAZO	CHOL	0	none
TCGA-4G-AAZT-01	TCGA-4G-AAZT	CHOL	0	none
TCGA-4H-AAAK-01	TCGA-4H-AAAK	BRCA_LumA	0	none
TCGA-4J-AA1J-01	TCGA-4J-AA1J	CESC_Squamous	0	none
TCGA-4K-AA1G-01	TCGA-4K-AA1G	TGCT_seminoma	0	none
TCGA-4K-AA1H-01	TCGA-4K-AA1H	TGCT_seminoma	0	none
TCGA-4K-AA1I-01	TCGA-4K-AA1I	TGCT_seminoma	0	none
TCGA-4K-AAAL-01	TCGA-4K-AAAL	TGCT_seminoma	0	none
TCGA-4L-AA1F-01	TCGA-4L-AA1F	PRAD	0	none
TCGA-4N-A93T-01	TCGA-4N-A93T	COADREAD_CIN	0	none
TCGA-4P-AA8J-01	TCGA-4P-AA8J	HNSC_HPV-	0	none
TCGA-4R-AA8I-01	TCGA-4R-AA8I	LIHC	0	none
TCGA-4T-AA8H-01	TCGA-4T-AA8H	COADREAD_CIN	0	none
TCGA-4V-A9QI-01	TCGA-4V-A9QI	THYM	0	none
TCGA-4V-A9QJ-01	TCGA-4V-A9QJ	THYM	0	none
TCGA-4V-A9QL-01	TCGA-4V-A9QL	THYM	0	none
TCGA-4V-A9QM-01	TCGA-4V-A9QM	THYM	0	none
TCGA-4V-A9QN-01	TCGA-4V-A9QN	THYM	0	none
TCGA-4V-A9QR-01	TCGA-4V-A9QR	THYM	0	none
TCGA-4V-A9QS-01	TCGA-4V-A9QS	THYM	0	none
TCGA-4V-A9QT-01	TCGA-4V-A9QT	THYM	0	none
TCGA-4V-A9QU-01	TCGA-4V-A9QU	THYM	0	none
TCGA-4V-A9QW-01	TCGA-4V-A9QW	THYM	0	none
TCGA-4V-A9QX-01	TCGA-4V-A9QX	THYM	0	none
TCGA-4X-A9F9-01	TCGA-4X-A9F9	THYM	0	none
TCGA-4X-A9FA-01	TCGA-4X-A9FA	THYM	0	none
TCGA-4X-A9FB-01	TCGA-4X-A9FB	THYM	0	none
TCGA-4X-A9FC-01	TCGA-4X-A9FC	THYM	0	none
TCGA-4X-A9FD-01	TCGA-4X-A9FD	THYM	0	none
TCGA-4Z-AA7M-01	TCGA-4Z-AA7M	BLCA	0	none
TCGA-4Z-AA7N-01	TCGA-4Z-AA7N	BLCA	0	none
TCGA-4Z-AA7O-01	TCGA-4Z-AA7O	BLCA	0	none
TCGA-4Z-AA7Q-01	TCGA-4Z-AA7Q	BLCA	0	none
TCGA-4Z-AA7R-01	TCGA-4Z-AA7R	BLCA	0	none
TCGA-4Z-AA7S-01	TCGA-4Z-AA7S	BLCA	0	none
TCGA-4Z-AA7W-01	TCGA-4Z-AA7W	BLCA	0	none
TCGA-4Z-AA7Y-01	TCGA-4Z-AA7Y	BLCA	0	none
TCGA-4Z-AA80-01	TCGA-4Z-AA80	BLCA	0	none
TCGA-4Z-AA81-01	TCGA-4Z-AA81	BLCA	0	none
TCGA-4Z-AA82-01	TCGA-4Z-AA82	BLCA	0	none
TCGA-4Z-AA83-01	TCGA-4Z-AA83	BLCA	0	none
TCGA-4Z-AA84-01	TCGA-4Z-AA84	BLCA	0	none
TCGA-4Z-AA86-01	TCGA-4Z-AA86	BLCA	0	none
TCGA-4Z-AA87-01	TCGA-4Z-AA87	BLCA	0	none
TCGA-4Z-AA89-01	TCGA-4Z-AA89	BLCA	0	none
TCGA-50-5044-01	TCGA-50-5044	LUAD	0	none
TCGA-50-5045-01	TCGA-50-5045	LUAD	0	none
TCGA-50-5049-01	TCGA-50-5049	LUAD	0	none
TCGA-50-5051-01	TCGA-50-5051	LUAD	0	none
TCGA-50-5055-01	TCGA-50-5055	LUAD	0	none
TCGA-50-5066-01	TCGA-50-5066	LUAD	0	none
TCGA-50-5068-01	TCGA-50-5068	LUAD	0	none
TCGA-50-5072-01	TCGA-50-5072	LUAD	0	none
TCGA-50-5930-01	TCGA-50-5930	LUAD	1	one_mut
TCGA-50-5931-01	TCGA-50-5931	LUAD	0	none
TCGA-50-5932-01	TCGA-50-5932	LUAD	0	none
TCGA-50-5933-01	TCGA-50-5933	LUAD	1	one_mut
TCGA-50-5935-01	TCGA-50-5935	LUAD	0	none
TCGA-50-5936-01	TCGA-50-5936	LUAD	0	none
TCGA-50-5939-01	TCGA-50-5939	LUAD	0	none
TCGA-50-5941-01	TCGA-50-5941	LUAD	0	none
TCGA-50-5942-01	TCGA-50-5942	LUAD	0	none
TCGA-50-5944-01	TCGA-50-5944	LUAD	0	none
TCGA-50-5946-01	TCGA-50-5946	LUAD	0	none
TCGA-50-6590-01	TCGA-50-6590	LUAD	0	none
TCGA-50-6591-01	TCGA-50-6591	LUAD	0	none
TCGA-50-6592-01	TCGA-50-6592	LUAD	0	none
TCGA-50-6593-01	TCGA-50-6593	LUAD	1	one_mut
TCGA-50-6594-01	TCGA-50-6594	LUAD	0	none
TCGA-50-6595-01	TCGA-50-6595	LUAD	0	none
TCGA-50-6597-01	TCGA-50-6597	LUAD	0	none
TCGA-50-6673-01	TCGA-50-6673	LUAD	0	none
TCGA-50-7109-01	TCGA-50-7109	LUAD	0	none
TCGA-50-8457-01	TCGA-50-8457	LUAD	0	none
TCGA-50-8459-01	TCGA-50-8459	LUAD	0	none
TCGA-50-8460-01	TCGA-50-8460	LUAD	0	none
TCGA-51-4079-01	TCGA-51-4079	LUSC	0	none
TCGA-51-4080-01	TCGA-51-4080	LUSC	0	none
TCGA-51-4081-01	TCGA-51-4081	LUSC	0	none
TCGA-52-7622-01	TCGA-52-7622	LUSC	0	none
TCGA-52-7809-01	TCGA-52-7809	LUSC	1	one_mut
TCGA-52-7810-01	TCGA-52-7810	LUSC	0	none
TCGA-52-7811-01	TCGA-52-7811	LUSC	0	none
TCGA-52-7812-01	TCGA-52-7812	LUSC	0	none
TCGA-53-7624-01	TCGA-53-7624	LUAD	0	none
TCGA-53-7626-01	TCGA-53-7626	LUAD	0	none
TCGA-53-7813-01	TCGA-53-7813	LUAD	0	none
TCGA-53-A4EZ-01	TCGA-53-A4EZ	LUAD	0	none
TCGA-55-1592-01	TCGA-55-1592	LUAD	0	none
TCGA-55-1594-01	TCGA-55-1594	LUAD	0	none
TCGA-55-1595-01	TCGA-55-1595	LUAD	0	none
TCGA-55-1596-01	TCGA-55-1596	LUAD	0	none
TCGA-55-5899-01	TCGA-55-5899	LUAD	0	none
TCGA-55-6543-01	TCGA-55-6543	LUAD	0	none
TCGA-55-6642-01	TCGA-55-6642	LUAD	0	none
TCGA-55-6712-01	TCGA-55-6712	LUAD	0	none
TCGA-55-6968-01	TCGA-55-6968	LUAD	0	none
TCGA-55-6969-01	TCGA-55-6969	LUAD	0	none
TCGA-55-6970-01	TCGA-55-6970	LUAD	0	none
TCGA-55-6971-01	TCGA-55-6971	LUAD	0	none
TCGA-55-6972-01	TCGA-55-6972	LUAD	0	none
TCGA-55-6975-01	TCGA-55-6975	LUAD	0	none
TCGA-55-6978-01	TCGA-55-6978	LUAD	0	none
TCGA-55-6979-01	TCGA-55-6979	LUAD	0	none
TCGA-55-6980-01	TCGA-55-6980	LUAD	0	none
TCGA-55-6981-01	TCGA-55-6981	LUAD	0	none
TCGA-55-6982-01	TCGA-55-6982	LUAD	0	none
TCGA-55-6983-01	TCGA-55-6983	LUAD	0	none
TCGA-55-6984-01	TCGA-55-6984	LUAD	0	none
TCGA-55-6985-01	TCGA-55-6985	LUAD	0	none
TCGA-55-6986-01	TCGA-55-6986	LUAD	0	none
TCGA-55-6987-01	TCGA-55-6987	LUAD	0	none
TCGA-55-7281-01	TCGA-55-7281	LUAD	0	none
TCGA-55-7283-01	TCGA-55-7283	LUAD	0	none
TCGA-55-7284-01	TCGA-55-7284	LUAD	0	none
TCGA-55-7570-01	TCGA-55-7570	LUAD	0	none
TCGA-55-7573-01	TCGA-55-7573	LUAD	0	none
TCGA-55-7574-01	TCGA-55-7574	LUAD	0	none
TCGA-55-7576-01	TCGA-55-7576	LUAD	0	none
TCGA-55-7724-01	TCGA-55-7724	LUAD	0	none
TCGA-55-7725-01	TCGA-55-7725	LUAD	0	none
TCGA-55-7726-01	TCGA-55-7726	LUAD	0	none
TCGA-55-7727-01	TCGA-55-7727	LUAD	0	none
TCGA-55-7728-01	TCGA-55-7728	LUAD	0	none
TCGA-55-7815-01	TCGA-55-7815	LUAD	0	none
TCGA-55-7903-01	TCGA-55-7903	LUAD	0	none
TCGA-55-7907-01	TCGA-55-7907	LUAD	0	none
TCGA-55-7910-01	TCGA-55-7910	LUAD	0	none
TCGA-55-7911-01	TCGA-55-7911	LUAD	0	none
TCGA-55-7913-01	TCGA-55-7913	LUAD	0	none
TCGA-55-7914-01	TCGA-55-7914	LUAD	0	none
TCGA-55-7994-01	TCGA-55-7994	LUAD	0	none
TCGA-55-7995-01	TCGA-55-7995	LUAD	0	none
TCGA-55-8085-01	TCGA-55-8085	LUAD	0	none
TCGA-55-8087-01	TCGA-55-8087	LUAD	0	none
TCGA-55-8089-01	TCGA-55-8089	LUAD	0	none
TCGA-55-8090-01	TCGA-55-8090	LUAD	0	none
TCGA-55-8091-01	TCGA-55-8091	LUAD	0	none
TCGA-55-8092-01	TCGA-55-8092	LUAD	0	none
TCGA-55-8094-01	TCGA-55-8094	LUAD	0	none
TCGA-55-8096-01	TCGA-55-8096	LUAD	0	none
TCGA-55-8097-01	TCGA-55-8097	LUAD	0	none
TCGA-55-8203-01	TCGA-55-8203	LUAD	0	none
TCGA-55-8204-01	TCGA-55-8204	LUAD	0	none
TCGA-55-8205-01	TCGA-55-8205	LUAD	0	none
TCGA-55-8206-01	TCGA-55-8206	LUAD	0	none
TCGA-55-8207-01	TCGA-55-8207	LUAD	0	none
TCGA-55-8208-01	TCGA-55-8208	LUAD	0	none
TCGA-55-8299-01	TCGA-55-8299	LUAD	0	none
TCGA-55-8301-01	TCGA-55-8301	LUAD	0	none
TCGA-55-8302-01	TCGA-55-8302	LUAD	0	none
TCGA-55-8505-01	TCGA-55-8505	LUAD	0	none
TCGA-55-8506-01	TCGA-55-8506	LUAD	0	none
TCGA-55-8507-01	TCGA-55-8507	LUAD	0	none
TCGA-55-8508-01	TCGA-55-8508	LUAD	0	none
TCGA-55-8510-01	TCGA-55-8510	LUAD	0	none
TCGA-55-8511-01	TCGA-55-8511	LUAD	0	none
TCGA-55-8512-01	TCGA-55-8512	LUAD	0	none
TCGA-55-8513-01	TCGA-55-8513	LUAD	0	none
TCGA-55-8514-01	TCGA-55-8514	LUAD	0	none
TCGA-55-8614-01	TCGA-55-8614	LUAD	0	none
TCGA-55-8615-01	TCGA-55-8615	LUAD	0	none
TCGA-55-8616-01	TCGA-55-8616	LUAD	0	none
TCGA-55-8619-01	TCGA-55-8619	LUAD	0	none
TCGA-55-8620-01	TCGA-55-8620	LUAD	0	none
TCGA-55-8621-01	TCGA-55-8621	LUAD	0	none
TCGA-55-A48X-01	TCGA-55-A48X	LUAD	0	none
TCGA-55-A48Y-01	TCGA-55-A48Y	LUAD	0	none
TCGA-55-A48Z-01	TCGA-55-A48Z	LUAD	0	none
TCGA-55-A490-01	TCGA-55-A490	LUAD	0	none
TCGA-55-A491-01	TCGA-55-A491	LUAD	0	none
TCGA-55-A492-01	TCGA-55-A492	LUAD	0	none
TCGA-55-A493-01	TCGA-55-A493	LUAD	0	none
TCGA-55-A494-01	TCGA-55-A494	LUAD	0	none
TCGA-55-A4DF-01	TCGA-55-A4DF	LUAD	0	none
TCGA-55-A4DG-01	TCGA-55-A4DG	LUAD	0	none
TCGA-55-A57B-01	TCGA-55-A57B	LUAD	0	none
TCGA-56-1622-01	TCGA-56-1622	LUSC	0	none
TCGA-56-5897-01	TCGA-56-5897	LUSC	0	none
TCGA-56-5898-01	TCGA-56-5898	LUSC	0	none
TCGA-56-6545-01	TCGA-56-6545	LUSC	0	none
TCGA-56-6546-01	TCGA-56-6546	LUSC	0	none
TCGA-56-7221-01	TCGA-56-7221	LUSC	0	none
TCGA-56-7222-01	TCGA-56-7222	LUSC	0	none
TCGA-56-7223-01	TCGA-56-7223	LUSC	0	none
TCGA-56-7579-01	TCGA-56-7579	LUSC	0	none
TCGA-56-7580-01	TCGA-56-7580	LUSC	0	none
TCGA-56-7582-01	TCGA-56-7582	LUSC	0	none
TCGA-56-7730-01	TCGA-56-7730	LUSC	0	none
TCGA-56-7731-01	TCGA-56-7731	LUSC	0	none
TCGA-56-7822-01	TCGA-56-7822	LUSC	0	none
TCGA-56-7823-01	TCGA-56-7823	LUSC	0	none
TCGA-56-8082-01	TCGA-56-8082	LUSC	0	none
TCGA-56-8083-01	TCGA-56-8083	LUSC	0	none
TCGA-56-8201-01	TCGA-56-8201	LUSC	0	none
TCGA-56-8304-01	TCGA-56-8304	LUSC	0	none
TCGA-56-8305-01	TCGA-56-8305	LUSC	0	none
TCGA-56-8307-01	TCGA-56-8307	LUSC	0	none
TCGA-56-8308-01	TCGA-56-8308	LUSC	0	none
TCGA-56-8309-01	TCGA-56-8309	LUSC	0	none
TCGA-56-8503-01	TCGA-56-8503	LUSC	0	none
TCGA-56-8504-01	TCGA-56-8504	LUSC	0	none
TCGA-56-8622-01	TCGA-56-8622	LUSC	0	none
TCGA-56-8624-01	TCGA-56-8624	LUSC	0	none
TCGA-56-8625-01	TCGA-56-8625	LUSC	0	none
TCGA-56-8626-01	TCGA-56-8626	LUSC	0	none
TCGA-56-8628-01	TCGA-56-8628	LUSC	0	none
TCGA-56-8629-01	TCGA-56-8629	LUSC	0	none
TCGA-56-A49D-01	TCGA-56-A49D	LUSC	0	none
TCGA-56-A4BW-01	TCGA-56-A4BW	LUSC	0	none
TCGA-56-A4BY-01	TCGA-56-A4BY	LUSC	0	none
TCGA-56-A4ZJ-01	TCGA-56-A4ZJ	LUSC	0	none
TCGA-56-A4ZK-01	TCGA-56-A4ZK	LUSC	0	none
TCGA-56-A5DS-01	TCGA-56-A5DS	LUSC	0	none
TCGA-56-A62T-01	TCGA-56-A62T	LUSC	0	none
TCGA-57-1993-01	TCGA-57-1993	OV	0	none
TCGA-57-1994-01	TCGA-57-1994	OV	0	none
TCGA-58-8386-01	TCGA-58-8386	LUSC	0	none
TCGA-58-8387-01	TCGA-58-8387	LUSC	0	none
TCGA-58-8388-01	TCGA-58-8388	LUSC	0	none
TCGA-58-8391-01	TCGA-58-8391	LUSC	0	none
TCGA-58-8393-01	TCGA-58-8393	LUSC	0	none
TCGA-58-A46J-01	TCGA-58-A46J	LUSC	0	none
TCGA-58-A46K-01	TCGA-58-A46K	LUSC	0	none
TCGA-58-A46L-01	TCGA-58-A46L	LUSC	0	none
TCGA-58-A46M-01	TCGA-58-A46M	LUSC	0	none
TCGA-58-A46N-01	TCGA-58-A46N	LUSC	0	none
TCGA-59-2348-01	TCGA-59-2348	OV	0	none
TCGA-59-2350-01	TCGA-59-2350	OV	0	none
TCGA-59-2351-01	TCGA-59-2351	OV	0	none
TCGA-59-2352-01	TCGA-59-2352	OV	0	none
TCGA-59-2355-01	TCGA-59-2355	OV	0	none
TCGA-59-2363-01	TCGA-59-2363	OV	0	none
TCGA-59-A5PD-01	TCGA-59-A5PD	OV	0	none
TCGA-5B-A90C-01	TCGA-5B-A90C	UCEC_CN_high	0	none
TCGA-5C-A9VG-01	TCGA-5C-A9VG	LIHC	0	none
TCGA-5C-A9VH-01	TCGA-5C-A9VH	LIHC	0	none
TCGA-5C-AAPD-01	TCGA-5C-AAPD	LIHC	0	none
TCGA-5G-A9ZZ-01	TCGA-5G-A9ZZ	THYM	0	none
TCGA-5K-AAAP-01	TCGA-5K-AAAP	THYM	0	none
TCGA-5L-AAT0-01	TCGA-5L-AAT0	BRCA_LumA	0	none
TCGA-5M-AAT4-01	TCGA-5M-AAT4	COADREAD_CIN	0	none
TCGA-5M-AAT5-01	TCGA-5M-AAT5	COADREAD_CIN	0	none
TCGA-5M-AAT6-01	TCGA-5M-AAT6	COADREAD_MSI	3	multi
TCGA-5M-AATA-01	TCGA-5M-AATA	COADREAD_CIN	0	none
TCGA-5M-AATE-01	TCGA-5M-AATE	COADREAD_CIN	0	none
TCGA-5N-A9KI-01	TCGA-5N-A9KI	BLCA	0	none
TCGA-5N-A9KM-01	TCGA-5N-A9KM	BLCA	1	one_mut
TCGA-5P-A9JU-01	TCGA-5P-A9JU	KIRP	0	none
TCGA-5P-A9JV-01	TCGA-5P-A9JV	KIRP	0	none
TCGA-5P-A9JW-01	TCGA-5P-A9JW	KIRP	0	none
TCGA-5P-A9JY-01	TCGA-5P-A9JY	KIRP	0	none
TCGA-5P-A9JZ-01	TCGA-5P-A9JZ	KIRP	0	none
TCGA-5P-A9K0-01	TCGA-5P-A9K0	KIRP	0	none
TCGA-5P-A9K2-01	TCGA-5P-A9K2	KIRP	0	none
TCGA-5P-A9K3-01	TCGA-5P-A9K3	KIRP	0	none
TCGA-5P-A9K6-01	TCGA-5P-A9K6	KIRP	0	none
TCGA-5P-A9K8-01	TCGA-5P-A9K8	KIRP	0	none
TCGA-5P-A9KA-01	TCGA-5P-A9KA	KIRP	0	none
TCGA-5P-A9KC-01	TCGA-5P-A9KC	KIRP	0	none
TCGA-5P-A9KE-01	TCGA-5P-A9KE	KIRP	0	none
TCGA-5P-A9KH-01	TCGA-5P-A9KH	KIRP	0	none
TCGA-5R-AA1C-01	TCGA-5R-AA1C	LIHC	0	none
TCGA-5R-AA1D-01	TCGA-5R-AA1D	LIHC	0	none
TCGA-5R-AAAM-01	TCGA-5R-AAAM	LIHC	0	none
TCGA-5S-A9Q8-01	TCGA-5S-A9Q8	UCEC_CN_low	0	none
TCGA-5T-A9QA-01	TCGA-5T-A9QA	BRCA_LumB	0	none
TCGA-5U-AB0D-01	TCGA-5U-AB0D	THYM	0	none
TCGA-5U-AB0E-01	TCGA-5U-AB0E	THYM	0	none
TCGA-5U-AB0F-01	TCGA-5U-AB0F	THYM	0	none
TCGA-5V-A9RR-01	TCGA-5V-A9RR	THYM	0	none
TCGA-5X-AA5U-01	TCGA-5X-AA5U	OV	0	none
TCGA-60-2695-01	TCGA-60-2695	LUSC	0	none
TCGA-60-2697-01	TCGA-60-2697	LUSC	0	none
TCGA-60-2698-01	TCGA-60-2698	LUSC	2	multi
TCGA-60-2703-01	TCGA-60-2703	LUSC	0	none
TCGA-60-2704-01	TCGA-60-2704	LUSC	0	none
TCGA-60-2706-01	TCGA-60-2706	LUSC	0	none
TCGA-60-2707-01	TCGA-60-2707	LUSC	0	none
TCGA-60-2708-01	TCGA-60-2708	LUSC	0	none
TCGA-60-2709-01	TCGA-60-2709	LUSC	0	none
TCGA-60-2710-01	TCGA-60-2710	LUSC	0	none
TCGA-60-2711-01	TCGA-60-2711	LUSC	0	none
TCGA-60-2713-01	TCGA-60-2713	LUSC	1	one_mut
TCGA-60-2714-01	TCGA-60-2714	LUSC	0	none
TCGA-60-2716-01	TCGA-60-2716	LUSC	0	none
TCGA-60-2719-01	TCGA-60-2719	LUSC	0	none
TCGA-60-2720-01	TCGA-60-2720	LUSC	0	none
TCGA-60-2721-01	TCGA-60-2721	LUSC	0	none
TCGA-60-2722-01	TCGA-60-2722	LUSC	0	none
TCGA-60-2723-01	TCGA-60-2723	LUSC	0	none
TCGA-60-2724-01	TCGA-60-2724	LUSC	0	none
TCGA-60-2725-01	TCGA-60-2725	LUSC	0	none
TCGA-60-2726-01	TCGA-60-2726	LUSC	0	none
TCGA-61-1725-01	TCGA-61-1725	OV	0	none
TCGA-61-1728-01	TCGA-61-1728	OV	0	none
TCGA-61-1733-01	TCGA-61-1733	OV	0	none
TCGA-61-1736-01	TCGA-61-1736	OV	0	none
TCGA-61-1738-01	TCGA-61-1738	OV	0	none
TCGA-61-1740-01	TCGA-61-1740	OV	0	none
TCGA-61-1741-01	TCGA-61-1741	OV	0	none
TCGA-61-1900-01	TCGA-61-1900	OV	0	none
TCGA-61-1907-01	TCGA-61-1907	OV	0	none
TCGA-61-1910-01	TCGA-61-1910	OV	0	none
TCGA-61-1914-01	TCGA-61-1914	OV	0	none
TCGA-61-1919-01	TCGA-61-1919	OV	0	none
TCGA-61-1995-01	TCGA-61-1995	OV	0	none
TCGA-61-1998-01	TCGA-61-1998	OV	0	none
TCGA-61-2000-01	TCGA-61-2000	OV	0	none
TCGA-61-2008-01	TCGA-61-2008	OV	0	none
TCGA-61-2009-01	TCGA-61-2009	OV	0	none
TCGA-61-2012-01	TCGA-61-2012	OV	0	none
TCGA-61-2016-01	TCGA-61-2016	OV	0	none
TCGA-61-2088-01	TCGA-61-2088	OV	0	none
TCGA-61-2092-01	TCGA-61-2092	OV	0	none
TCGA-61-2094-01	TCGA-61-2094	OV	0	none
TCGA-61-2102-01	TCGA-61-2102	OV	0	none
TCGA-61-2104-01	TCGA-61-2104	OV	0	none
TCGA-61-2109-01	TCGA-61-2109	OV	0	none
TCGA-61-2110-01	TCGA-61-2110	OV	0	none
TCGA-61-2111-01	TCGA-61-2111	OV	0	none
TCGA-61-2113-01	TCGA-61-2113	OV	0	none
TCGA-62-8394-01	TCGA-62-8394	LUAD	0	none
TCGA-62-8395-01	TCGA-62-8395	LUAD	0	none
TCGA-62-8397-01	TCGA-62-8397	LUAD	0	none
TCGA-62-8398-01	TCGA-62-8398	LUAD	0	none
TCGA-62-8399-01	TCGA-62-8399	LUAD	0	none
TCGA-62-8402-01	TCGA-62-8402	LUAD	0	none
TCGA-62-A46O-01	TCGA-62-A46O	LUAD	0	none
TCGA-62-A46P-01	TCGA-62-A46P	LUAD	0	none
TCGA-62-A46R-01	TCGA-62-A46R	LUAD	0	none
TCGA-62-A46S-01	TCGA-62-A46S	LUAD	0	none
TCGA-62-A46U-01	TCGA-62-A46U	LUAD	0	none
TCGA-62-A46V-01	TCGA-62-A46V	LUAD	0	none
TCGA-62-A46Y-01	TCGA-62-A46Y	LUAD	0	none
TCGA-62-A470-01	TCGA-62-A470	LUAD	0	none
TCGA-62-A471-01	TCGA-62-A471	LUAD	0	none
TCGA-62-A472-01	TCGA-62-A472	LUAD	0	none
TCGA-63-5128-01	TCGA-63-5128	LUSC	0	none
TCGA-63-5131-01	TCGA-63-5131	LUSC	0	none
TCGA-63-6202-01	TCGA-63-6202	LUSC	0	none
TCGA-63-7020-01	TCGA-63-7020	LUSC	0	none
TCGA-63-7021-01	TCGA-63-7021	LUSC	0	none
TCGA-63-7022-01	TCGA-63-7022	LUSC	0	none
TCGA-63-7023-01	TCGA-63-7023	LUSC	0	none
TCGA-63-A5M9-01	TCGA-63-A5M9	LUSC	0	none
TCGA-63-A5MB-01	TCGA-63-A5MB	LUSC	0	none
TCGA-63-A5MG-01	TCGA-63-A5MG	LUSC	0	none
TCGA-63-A5MH-01	TCGA-63-A5MH	LUSC	0	none
TCGA-63-A5MI-01	TCGA-63-A5MI	LUSC	0	none
TCGA-63-A5MJ-01	TCGA-63-A5MJ	LUSC	0	none
TCGA-63-A5ML-01	TCGA-63-A5ML	LUSC	0	none
TCGA-63-A5MM-01	TCGA-63-A5MM	LUSC	0	none
TCGA-63-A5MN-01	TCGA-63-A5MN	LUSC	0	none
TCGA-63-A5MP-01	TCGA-63-A5MP	LUSC	0	none
TCGA-63-A5MR-01	TCGA-63-A5MR	LUSC	0	none
TCGA-63-A5MS-01	TCGA-63-A5MS	LUSC	0	none
TCGA-63-A5MT-01	TCGA-63-A5MT	LUSC	0	none
TCGA-63-A5MU-01	TCGA-63-A5MU	LUSC	0	none
TCGA-63-A5MV-01	TCGA-63-A5MV	LUSC	0	none
TCGA-63-A5MW-01	TCGA-63-A5MW	LUSC	0	none
TCGA-63-A5MY-01	TCGA-63-A5MY	LUSC	0	none
TCGA-64-1676-01	TCGA-64-1676	LUAD	0	none
TCGA-64-1677-01	TCGA-64-1677	LUAD	0	none
TCGA-64-1679-01	TCGA-64-1679	LUAD	0	none
TCGA-64-1680-01	TCGA-64-1680	LUAD	0	none
TCGA-64-1681-01	TCGA-64-1681	LUAD	0	none
TCGA-64-5774-01	TCGA-64-5774	LUAD	0	none
TCGA-64-5775-01	TCGA-64-5775	LUAD	0	none
TCGA-64-5778-01	TCGA-64-5778	LUAD	0	none
TCGA-64-5779-01	TCGA-64-5779	LUAD	1	one_mut
TCGA-64-5781-01	TCGA-64-5781	LUAD	0	none
TCGA-64-5815-01	TCGA-64-5815	LUAD	0	none
TCGA-66-2727-01	TCGA-66-2727	LUSC	0	none
TCGA-66-2734-01	TCGA-66-2734	LUSC	0	none
TCGA-66-2742-01	TCGA-66-2742	LUSC	0	none
TCGA-66-2744-01	TCGA-66-2744	LUSC	0	none
TCGA-66-2754-01	TCGA-66-2754	LUSC	0	none
TCGA-66-2755-01	TCGA-66-2755	LUSC	0	none
TCGA-66-2756-01	TCGA-66-2756	LUSC	0	none
TCGA-66-2757-01	TCGA-66-2757	LUSC	0	none
TCGA-66-2758-01	TCGA-66-2758	LUSC	0	none
TCGA-66-2759-01	TCGA-66-2759	LUSC	0	none
TCGA-66-2763-01	TCGA-66-2763	LUSC	0	none
TCGA-66-2765-01	TCGA-66-2765	LUSC	0	none
TCGA-66-2766-01	TCGA-66-2766	LUSC	0	none
TCGA-66-2767-01	TCGA-66-2767	LUSC	0	none
TCGA-66-2768-01	TCGA-66-2768	LUSC	0	none
TCGA-66-2769-01	TCGA-66-2769	LUSC	0	none
TCGA-66-2770-01	TCGA-66-2770	LUSC	0	none
TCGA-66-2771-01	TCGA-66-2771	LUSC	0	none
TCGA-66-2773-01	TCGA-66-2773	LUSC	1	one_mut
TCGA-66-2777-01	TCGA-66-2777	LUSC	0	none
TCGA-66-2778-01	TCGA-66-2778	LUSC	0	none
TCGA-66-2780-01	TCGA-66-2780	LUSC	0	none
TCGA-66-2781-01	TCGA-66-2781	LUSC	0	none
TCGA-66-2782-01	TCGA-66-2782	LUSC	0	none
TCGA-66-2783-01	TCGA-66-2783	LUSC	0	none
TCGA-66-2785-01	TCGA-66-2785	LUSC	0	none
TCGA-66-2786-01	TCGA-66-2786	LUSC	0	none
TCGA-66-2787-01	TCGA-66-2787	LUSC	0	none
TCGA-66-2788-01	TCGA-66-2788	LUSC	0	none
TCGA-66-2789-01	TCGA-66-2789	LUSC	0	none
TCGA-66-2791-01	TCGA-66-2791	LUSC	0	none
TCGA-66-2792-01	TCGA-66-2792	LUSC	0	none
TCGA-66-2793-01	TCGA-66-2793	LUSC	0	none
TCGA-66-2794-01	TCGA-66-2794	LUSC	0	none
TCGA-66-2795-01	TCGA-66-2795	LUSC	0	none
TCGA-66-2800-01	TCGA-66-2800	LUSC	0	none
TCGA-67-3771-01	TCGA-67-3771	LUAD	0	none
TCGA-67-3772-01	TCGA-67-3772	LUAD	0	none
TCGA-67-3773-01	TCGA-67-3773	LUAD	0	none
TCGA-67-3774-01	TCGA-67-3774	LUAD	0	none
TCGA-67-4679-01	TCGA-67-4679	LUAD	0	none
TCGA-67-6215-01	TCGA-67-6215	LUAD	0	none
TCGA-67-6216-01	TCGA-67-6216	LUAD	0	none
TCGA-67-6217-01	TCGA-67-6217	LUAD	0	none
TCGA-68-7755-01	TCGA-68-7755	LUSC	0	none
TCGA-68-7756-01	TCGA-68-7756	LUSC	0	none
TCGA-68-7757-01	TCGA-68-7757	LUSC	0	none
TCGA-68-8250-01	TCGA-68-8250	LUSC	0	none
TCGA-68-8251-01	TCGA-68-8251	LUSC	0	none
TCGA-68-A59J-01	TCGA-68-A59J	LUSC	0	none
TCGA-69-7760-01	TCGA-69-7760	LUAD	0	none
TCGA-69-7761-01	TCGA-69-7761	LUAD	0	none
TCGA-69-7763-01	TCGA-69-7763	LUAD	0	none
TCGA-69-7764-01	TCGA-69-7764	LUAD	0	none
TCGA-69-7765-01	TCGA-69-7765	LUAD	0	none
TCGA-69-7973-01	TCGA-69-7973	LUAD	1	one_mut
TCGA-69-7974-01	TCGA-69-7974	LUAD	0	none
TCGA-69-7978-01	TCGA-69-7978	LUAD	0	none
TCGA-69-7979-01	TCGA-69-7979	LUAD	0	none
TCGA-69-7980-01	TCGA-69-7980	LUAD	0	none
TCGA-69-8253-01	TCGA-69-8253	LUAD	0	none
TCGA-69-8254-01	TCGA-69-8254	LUAD	0	none
TCGA-69-8255-01	TCGA-69-8255	LUAD	0	none
TCGA-69-A59K-01	TCGA-69-A59K	LUAD	0	none
TCGA-6A-AB49-01	TCGA-6A-AB49	LUSC	0	none
TCGA-6D-AA2E-01	TCGA-6D-AA2E	KIRC	0	none
TCGA-70-6722-01	TCGA-70-6722	LUSC	0	none
TCGA-70-6723-01	TCGA-70-6723	LUSC	0	none
TCGA-71-6725-01	TCGA-71-6725	LUAD	0	none
TCGA-73-4658-01	TCGA-73-4658	LUAD	0	none
TCGA-73-4659-01	TCGA-73-4659	LUAD	0	none
TCGA-73-4662-01	TCGA-73-4662	LUAD	0	none
TCGA-73-4666-01	TCGA-73-4666	LUAD	0	none
TCGA-73-4668-01	TCGA-73-4668	LUAD	0	none
TCGA-73-4670-01	TCGA-73-4670	LUAD	0	none
TCGA-73-4675-01	TCGA-73-4675	LUAD	0	none
TCGA-73-4676-01	TCGA-73-4676	LUAD	0	none
TCGA-73-4677-01	TCGA-73-4677	LUAD	0	none
TCGA-73-7498-01	TCGA-73-7498	LUAD	0	none
TCGA-73-7499-01	TCGA-73-7499	LUAD	0	none
TCGA-73-A9RS-01	TCGA-73-A9RS	LUAD	0	none
TCGA-75-5122-01	TCGA-75-5122	LUAD	0	none
TCGA-75-5125-01	TCGA-75-5125	LUAD	0	none
TCGA-75-5126-01	TCGA-75-5126	LUAD	0	none
TCGA-75-5146-01	TCGA-75-5146	LUAD	0	none
TCGA-75-5147-01	TCGA-75-5147	LUAD	0	none
TCGA-75-6203-01	TCGA-75-6203	LUAD	0	none
TCGA-75-6205-01	TCGA-75-6205	LUAD	0	none
TCGA-75-6206-01	TCGA-75-6206	LUAD	0	none
TCGA-75-6207-01	TCGA-75-6207	LUAD	0	none
TCGA-75-6211-01	TCGA-75-6211	LUAD	0	none
TCGA-75-6212-01	TCGA-75-6212	LUAD	0	none
TCGA-75-6214-01	TCGA-75-6214	LUAD	0	none
TCGA-75-7025-01	TCGA-75-7025	LUAD	0	none
TCGA-75-7027-01	TCGA-75-7027	LUAD	0	none
TCGA-75-7030-01	TCGA-75-7030	LUAD	0	none
TCGA-75-7031-01	TCGA-75-7031	LUAD	0	none
TCGA-76-4925-01	TCGA-76-4925	GBM	0	none
TCGA-76-4926-01	TCGA-76-4926	GBM	0	none
TCGA-76-4928-01	TCGA-76-4928	GBM	0	none
TCGA-76-4929-01	TCGA-76-4929	GBM	0	none
TCGA-76-4931-01	TCGA-76-4931	GBM	0	none
TCGA-77-6842-01	TCGA-77-6842	LUSC	0	none
TCGA-77-6843-01	TCGA-77-6843	LUSC	0	none
TCGA-77-6844-01	TCGA-77-6844	LUSC	0	none
TCGA-77-6845-01	TCGA-77-6845	LUSC	0	none
TCGA-77-7139-01	TCGA-77-7139	LUSC	0	none
TCGA-77-7140-01	TCGA-77-7140	LUSC	0	none
TCGA-77-7141-01	TCGA-77-7141	LUSC	0	none
TCGA-77-7142-01	TCGA-77-7142	LUSC	0	none
TCGA-77-7335-01	TCGA-77-7335	LUSC	0	none
TCGA-77-7337-01	TCGA-77-7337	LUSC	0	none
TCGA-77-7338-01	TCGA-77-7338	LUSC	0	none
TCGA-77-7463-01	TCGA-77-7463	LUSC	0	none
TCGA-77-7465-01	TCGA-77-7465	LUSC	0	none
TCGA-77-8007-01	TCGA-77-8007	LUSC	0	none
TCGA-77-8008-01	TCGA-77-8008	LUSC	0	none
TCGA-77-8009-01	TCGA-77-8009	LUSC	0	none
TCGA-77-8128-01	TCGA-77-8128	LUSC	0	none
TCGA-77-8130-01	TCGA-77-8130	LUSC	0	none
TCGA-77-8131-01	TCGA-77-8131	LUSC	0	none
TCGA-77-8133-01	TCGA-77-8133	LUSC	0	none
TCGA-77-8136-01	TCGA-77-8136	LUSC	1	one_mut
TCGA-77-8139-01	TCGA-77-8139	LUSC	0	none
TCGA-77-8140-01	TCGA-77-8140	LUSC	0	none
TCGA-77-8143-01	TCGA-77-8143	LUSC	0	none
TCGA-77-8144-01	TCGA-77-8144	LUSC	0	none
TCGA-77-8145-01	TCGA-77-8145	LUSC	0	none
TCGA-77-8148-01	TCGA-77-8148	LUSC	0	none
TCGA-77-8150-01	TCGA-77-8150	LUSC	0	none
TCGA-77-8153-01	TCGA-77-8153	LUSC	0	none
TCGA-77-8154-01	TCGA-77-8154	LUSC	0	none
TCGA-77-8156-01	TCGA-77-8156	LUSC	0	none
TCGA-77-A5FZ-01	TCGA-77-A5FZ	LUSC	0	none
TCGA-77-A5G1-01	TCGA-77-A5G1	LUSC	0	none
TCGA-77-A5G3-01	TCGA-77-A5G3	LUSC	0	none
TCGA-77-A5G6-01	TCGA-77-A5G6	LUSC	1	one_mut
TCGA-77-A5G7-01	TCGA-77-A5G7	LUSC	0	none
TCGA-77-A5G8-01	TCGA-77-A5G8	LUSC	0	none
TCGA-77-A5GB-01	TCGA-77-A5GB	LUSC	0	none
TCGA-77-A5GF-01	TCGA-77-A5GF	LUSC	0	none
TCGA-77-A5GH-01	TCGA-77-A5GH	LUSC	0	none
TCGA-78-7145-01	TCGA-78-7145	LUAD	0	none
TCGA-78-7146-01	TCGA-78-7146	LUAD	0	none
TCGA-78-7147-01	TCGA-78-7147	LUAD	0	none
TCGA-78-7148-01	TCGA-78-7148	LUAD	0	none
TCGA-78-7149-01	TCGA-78-7149	LUAD	0	none
TCGA-78-7150-01	TCGA-78-7150	LUAD	0	none
TCGA-78-7152-01	TCGA-78-7152	LUAD	0	none
TCGA-78-7153-01	TCGA-78-7153	LUAD	0	none
TCGA-78-7154-01	TCGA-78-7154	LUAD	0	none
TCGA-78-7155-01	TCGA-78-7155	LUAD	1	one_mut
TCGA-78-7156-01	TCGA-78-7156	LUAD	0	none
TCGA-78-7158-01	TCGA-78-7158	LUAD	0	none
TCGA-78-7159-01	TCGA-78-7159	LUAD	0	none
TCGA-78-7160-01	TCGA-78-7160	LUAD	0	none
TCGA-78-7161-01	TCGA-78-7161	LUAD	0	none
TCGA-78-7162-01	TCGA-78-7162	LUAD	0	none
TCGA-78-7163-01	TCGA-78-7163	LUAD	0	none
TCGA-78-7166-01	TCGA-78-7166	LUAD	0	none
TCGA-78-7167-01	TCGA-78-7167	LUAD	0	none
TCGA-78-7220-01	TCGA-78-7220	LUAD	0	none
TCGA-78-7535-01	TCGA-78-7535	LUAD	0	none
TCGA-78-7536-01	TCGA-78-7536	LUAD	0	none
TCGA-78-7537-01	TCGA-78-7537	LUAD	0	none
TCGA-78-7539-01	TCGA-78-7539	LUAD	0	none
TCGA-78-7540-01	TCGA-78-7540	LUAD	0	none
TCGA-78-7542-01	TCGA-78-7542	LUAD	0	none
TCGA-78-7633-01	TCGA-78-7633	LUAD	0	none
TCGA-78-8640-01	TCGA-78-8640	LUAD	0	none
TCGA-78-8648-01	TCGA-78-8648	LUAD	0	none
TCGA-78-8655-01	TCGA-78-8655	LUAD	0	none
TCGA-78-8660-01	TCGA-78-8660	LUAD	0	none
TCGA-78-8662-01	TCGA-78-8662	LUAD	0	none
TCGA-79-5596-01	TCGA-79-5596	LUSC	0	none
TCGA-80-5607-01	TCGA-80-5607	LUAD	0	none
TCGA-80-5608-01	TCGA-80-5608	LUAD	0	none
TCGA-80-5611-01	TCGA-80-5611	LUAD	0	none
TCGA-83-5908-01	TCGA-83-5908	LUAD	0	none
TCGA-85-6175-01	TCGA-85-6175	LUSC	0	none
TCGA-85-6560-01	TCGA-85-6560	LUSC	0	none
TCGA-85-6561-01	TCGA-85-6561	LUSC	0	none
TCGA-85-6798-01	TCGA-85-6798	LUSC	0	none
TCGA-85-7696-01	TCGA-85-7696	LUSC	0	none
TCGA-85-7697-01	TCGA-85-7697	LUSC	0	none
TCGA-85-7698-01	TCGA-85-7698	LUSC	0	none
TCGA-85-7699-01	TCGA-85-7699	LUSC	0	none
TCGA-85-7710-01	TCGA-85-7710	LUSC	0	none
TCGA-85-7843-01	TCGA-85-7843	LUSC	0	none
TCGA-85-7844-01	TCGA-85-7844	LUSC	0	none
TCGA-85-7950-01	TCGA-85-7950	LUSC	0	none
TCGA-85-8048-01	TCGA-85-8048	LUSC	0	none
TCGA-85-8049-01	TCGA-85-8049	LUSC	0	none
TCGA-85-8052-01	TCGA-85-8052	LUSC	0	none
TCGA-85-8070-01	TCGA-85-8070	LUSC	0	none
TCGA-85-8071-01	TCGA-85-8071	LUSC	0	none
TCGA-85-8072-01	TCGA-85-8072	LUSC	0	none
TCGA-85-8276-01	TCGA-85-8276	LUSC	0	none
TCGA-85-8277-01	TCGA-85-8277	LUSC	0	none
TCGA-85-8287-01	TCGA-85-8287	LUSC	0	none
TCGA-85-8288-01	TCGA-85-8288	LUSC	0	none
TCGA-85-8350-01	TCGA-85-8350	LUSC	0	none
TCGA-85-8351-01	TCGA-85-8351	LUSC	0	none
TCGA-85-8352-01	TCGA-85-8352	LUSC	0	none
TCGA-85-8353-01	TCGA-85-8353	LUSC	0	none
TCGA-85-8354-01	TCGA-85-8354	LUSC	0	none
TCGA-85-8355-01	TCGA-85-8355	LUSC	0	none
TCGA-85-8479-01	TCGA-85-8479	LUSC	0	none
TCGA-85-8481-01	TCGA-85-8481	LUSC	0	none
TCGA-85-8580-01	TCGA-85-8580	LUSC	0	none
TCGA-85-8582-01	TCGA-85-8582	LUSC	0	none
TCGA-85-8584-01	TCGA-85-8584	LUSC	0	none
TCGA-85-8664-01	TCGA-85-8664	LUSC	0	none
TCGA-85-8666-01	TCGA-85-8666	LUSC	0	none
TCGA-85-A4CL-01	TCGA-85-A4CL	LUSC	0	none
TCGA-85-A4CN-01	TCGA-85-A4CN	LUSC	0	none
TCGA-85-A4JB-01	TCGA-85-A4JB	LUSC	0	none
TCGA-85-A4JC-01	TCGA-85-A4JC	LUSC	0	none
TCGA-85-A4PA-01	TCGA-85-A4PA	LUSC	0	none
TCGA-85-A4QQ-01	TCGA-85-A4QQ	LUSC	0	none
TCGA-85-A4QR-01	TCGA-85-A4QR	LUSC	0	none
TCGA-85-A50M-01	TCGA-85-A50M	LUSC	0	none
TCGA-85-A50Z-01	TCGA-85-A50Z	LUSC	0	none
TCGA-85-A510-01	TCGA-85-A510	LUSC	0	none
TCGA-85-A511-01	TCGA-85-A511	LUSC	0	none
TCGA-85-A512-01	TCGA-85-A512	LUSC	0	none
TCGA-85-A513-01	TCGA-85-A513	LUSC	0	none
TCGA-85-A53L-01	TCGA-85-A53L	LUSC	0	none
TCGA-85-A5B5-01	TCGA-85-A5B5	LUSC	0	none
TCGA-86-6562-01	TCGA-86-6562	LUAD	0	none
TCGA-86-6851-01	TCGA-86-6851	LUAD	0	none
TCGA-86-7701-01	TCGA-86-7701	LUAD	0	none
TCGA-86-7711-01	TCGA-86-7711	LUAD	0	none
TCGA-86-7713-01	TCGA-86-7713	LUAD	0	none
TCGA-86-7714-01	TCGA-86-7714	LUAD	0	none
TCGA-86-7953-01	TCGA-86-7953	LUAD	0	none
TCGA-86-7954-01	TCGA-86-7954	LUAD	0	none
TCGA-86-7955-01	TCGA-86-7955	LUAD	0	none
TCGA-86-8054-01	TCGA-86-8054	LUAD	0	none
TCGA-86-8055-01	TCGA-86-8055	LUAD	0	none
TCGA-86-8056-01	TCGA-86-8056	LUAD	0	none
TCGA-86-8073-01	TCGA-86-8073	LUAD	0	none
TCGA-86-8074-01	TCGA-86-8074	LUAD	0	none
TCGA-86-8075-01	TCGA-86-8075	LUAD	0	none
TCGA-86-8076-01	TCGA-86-8076	LUAD	0	none
TCGA-86-8278-01	TCGA-86-8278	LUAD	0	none
TCGA-86-8279-01	TCGA-86-8279	LUAD	0	none
TCGA-86-8280-01	TCGA-86-8280	LUAD	0	none
TCGA-86-8281-01	TCGA-86-8281	LUAD	0	none
TCGA-86-8358-01	TCGA-86-8358	LUAD	0	none
TCGA-86-8359-01	TCGA-86-8359	LUAD	0	none
TCGA-86-8585-01	TCGA-86-8585	LUAD	0	none
TCGA-86-8668-01	TCGA-86-8668	LUAD	0	none
TCGA-86-8669-01	TCGA-86-8669	LUAD	0	none
TCGA-86-8671-01	TCGA-86-8671	LUAD	0	none
TCGA-86-8672-01	TCGA-86-8672	LUAD	0	none
TCGA-86-8673-01	TCGA-86-8673	LUAD	0	none
TCGA-86-8674-01	TCGA-86-8674	LUAD	0	none
TCGA-86-A456-01	TCGA-86-A456	LUAD	0	none
TCGA-86-A4JF-01	TCGA-86-A4JF	LUAD	0	none
TCGA-86-A4P7-01	TCGA-86-A4P7	LUAD	0	none
TCGA-86-A4P8-01	TCGA-86-A4P8	LUAD	0	none
TCGA-90-7766-01	TCGA-90-7766	LUSC	0	none
TCGA-90-7767-01	TCGA-90-7767	LUSC	0	none
TCGA-90-7769-01	TCGA-90-7769	LUSC	0	none
TCGA-90-7964-01	TCGA-90-7964	LUSC	0	none
TCGA-90-A4ED-01	TCGA-90-A4ED	LUSC	0	none
TCGA-90-A4EE-01	TCGA-90-A4EE	LUSC	0	none
TCGA-90-A59Q-01	TCGA-90-A59Q	LUSC	0	none
TCGA-91-6828-01	TCGA-91-6828	LUAD	0	none
TCGA-91-6829-01	TCGA-91-6829	LUAD	0	none
TCGA-91-6830-01	TCGA-91-6830	LUAD	1	one_mut
TCGA-91-6831-01	TCGA-91-6831	LUAD	0	none
TCGA-91-6835-01	TCGA-91-6835	LUAD	0	none
TCGA-91-6836-01	TCGA-91-6836	LUAD	0	none
TCGA-91-6840-01	TCGA-91-6840	LUAD	0	none
TCGA-91-6847-01	TCGA-91-6847	LUAD	0	none
TCGA-91-6848-01	TCGA-91-6848	LUAD	0	none
TCGA-91-6849-01	TCGA-91-6849	LUAD	0	none
TCGA-91-7771-01	TCGA-91-7771	LUAD	0	none
TCGA-91-8496-01	TCGA-91-8496	LUAD	0	none
TCGA-91-8497-01	TCGA-91-8497	LUAD	0	none
TCGA-91-8499-01	TCGA-91-8499	LUAD	0	none
TCGA-91-A4BC-01	TCGA-91-A4BC	LUAD	0	none
TCGA-91-A4BD-01	TCGA-91-A4BD	LUAD	0	none
TCGA-92-7340-01	TCGA-92-7340	LUSC	0	none
TCGA-92-7341-01	TCGA-92-7341	LUSC	0	none
TCGA-92-8063-01	TCGA-92-8063	LUSC	0	none
TCGA-92-8064-01	TCGA-92-8064	LUSC	0	none
TCGA-92-8065-01	TCGA-92-8065	LUSC	0	none
TCGA-93-7347-01	TCGA-93-7347	LUAD	0	none
TCGA-93-7348-01	TCGA-93-7348	LUAD	0	none
TCGA-93-8067-01	TCGA-93-8067	LUAD	0	none
TCGA-93-A4JN-01	TCGA-93-A4JN	LUAD	0	none
TCGA-93-A4JO-01	TCGA-93-A4JO	LUAD	0	none
TCGA-93-A4JP-01	TCGA-93-A4JP	LUAD	0	none
TCGA-93-A4JQ-01	TCGA-93-A4JQ	LUAD	0	none
TCGA-94-7033-01	TCGA-94-7033	LUSC	0	none
TCGA-94-7557-01	TCGA-94-7557	LUSC	0	none
TCGA-94-7943-01	TCGA-94-7943	LUSC	0	none
TCGA-94-8035-01	TCGA-94-8035	LUSC	0	none
TCGA-94-8490-01	TCGA-94-8490	LUSC	0	none
TCGA-94-8491-01	TCGA-94-8491	LUSC	0	none
TCGA-94-A4VJ-01	TCGA-94-A4VJ	LUSC	1	one_mut
TCGA-94-A5I4-01	TCGA-94-A5I4	LUSC	0	none
TCGA-94-A5I6-01	TCGA-94-A5I6	LUSC	0	none
TCGA-95-7039-01	TCGA-95-7039	LUAD	0	none
TCGA-95-7043-01	TCGA-95-7043	LUAD	0	none
TCGA-95-7562-01	TCGA-95-7562	LUAD	0	none
TCGA-95-7567-01	TCGA-95-7567	LUAD	1	one_mut
TCGA-95-7944-01	TCGA-95-7944	LUAD	0	none
TCGA-95-7947-01	TCGA-95-7947	LUAD	1	one_mut
TCGA-95-7948-01	TCGA-95-7948	LUAD	0	none
TCGA-95-8039-01	TCGA-95-8039	LUAD	0	none
TCGA-95-8494-01	TCGA-95-8494	LUAD	0	none
TCGA-95-A4VK-01	TCGA-95-A4VK	LUAD	0	none
TCGA-95-A4VN-01	TCGA-95-A4VN	LUAD	0	none
TCGA-95-A4VP-01	TCGA-95-A4VP	LUAD	0	none
TCGA-96-7544-01	TCGA-96-7544	LUSC	0	none
TCGA-96-7545-01	TCGA-96-7545	LUSC	0	none
TCGA-96-8169-01	TCGA-96-8169	LUSC	0	none
TCGA-96-8170-01	TCGA-96-8170	LUSC	0	none
TCGA-96-A4JL-01	TCGA-96-A4JL	LUSC	0	none
TCGA-97-7546-01	TCGA-97-7546	LUAD	0	none
TCGA-97-7547-01	TCGA-97-7547	LUAD	0	none
TCGA-97-7552-01	TCGA-97-7552	LUAD	0	none
TCGA-97-7553-01	TCGA-97-7553	LUAD	0	none
TCGA-97-7554-01	TCGA-97-7554	LUAD	0	none
TCGA-97-7937-01	TCGA-97-7937	LUAD	0	none
TCGA-97-7938-01	TCGA-97-7938	LUAD	0	none
TCGA-97-7941-01	TCGA-97-7941	LUAD	0	none
TCGA-97-8171-01	TCGA-97-8171	LUAD	0	none
TCGA-97-8172-01	TCGA-97-8172	LUAD	0	none
TCGA-97-8174-01	TCGA-97-8174	LUAD	0	none
TCGA-97-8175-01	TCGA-97-8175	LUAD	0	none
TCGA-97-8176-01	TCGA-97-8176	LUAD	0	none
TCGA-97-8177-01	TCGA-97-8177	LUAD	0	none
TCGA-97-8179-01	TCGA-97-8179	LUAD	0	none
TCGA-97-8547-01	TCGA-97-8547	LUAD	0	none
TCGA-97-8552-01	TCGA-97-8552	LUAD	0	none
TCGA-97-A4LX-01	TCGA-97-A4LX	LUAD	0	none
TCGA-97-A4M0-01	TCGA-97-A4M0	LUAD	0	none
TCGA-97-A4M1-01	TCGA-97-A4M1	LUAD	0	none
TCGA-97-A4M2-01	TCGA-97-A4M2	LUAD	0	none
TCGA-97-A4M3-01	TCGA-97-A4M3	LUAD	0	none
TCGA-97-A4M5-01	TCGA-97-A4M5	LUAD	0	none
TCGA-97-A4M6-01	TCGA-97-A4M6	LUAD	0	none
TCGA-97-A4M7-01	TCGA-97-A4M7	LUAD	1	one_mut
TCGA-98-7454-01	TCGA-98-7454	LUSC	0	none
TCGA-98-8020-01	TCGA-98-8020	LUSC	0	none
TCGA-98-8021-01	TCGA-98-8021	LUSC	0	none
TCGA-98-8022-01	TCGA-98-8022	LUSC	0	none
TCGA-98-8023-01	TCGA-98-8023	LUSC	0	none
TCGA-98-A538-01	TCGA-98-A538	LUSC	1	one_mut
TCGA-98-A539-01	TCGA-98-A539	LUSC	0	none
TCGA-98-A53A-01	TCGA-98-A53A	LUSC	0	none
TCGA-98-A53B-01	TCGA-98-A53B	LUSC	0	none
TCGA-98-A53C-01	TCGA-98-A53C	LUSC	0	none
TCGA-98-A53H-01	TCGA-98-A53H	LUSC	0	none
TCGA-98-A53I-01	TCGA-98-A53I	LUSC	0	none
TCGA-98-A53J-01	TCGA-98-A53J	LUSC	0	none
TCGA-99-7458-01	TCGA-99-7458	LUAD	0	none
TCGA-99-8025-01	TCGA-99-8025	LUAD	0	none
TCGA-99-8028-01	TCGA-99-8028	LUAD	0	none
TCGA-99-8032-01	TCGA-99-8032	LUAD	0	none
TCGA-99-8033-01	TCGA-99-8033	LUAD	0	none
TCGA-99-AA5R-01	TCGA-99-AA5R	LUAD	0	none
TCGA-A1-A0SB-01	TCGA-A1-A0SB	BRCA_Normal	0	none
TCGA-A1-A0SD-01	TCGA-A1-A0SD	BRCA_LumA	0	none
TCGA-A1-A0SE-01	TCGA-A1-A0SE	BRCA_LumA	0	none
TCGA-A1-A0SF-01	TCGA-A1-A0SF	BRCA_LumA	0	none
TCGA-A1-A0SG-01	TCGA-A1-A0SG	BRCA_LumA	0	none
TCGA-A1-A0SH-01	TCGA-A1-A0SH	BRCA_LumA	0	none
TCGA-A1-A0SI-01	TCGA-A1-A0SI	BRCA_LumB	0	none
TCGA-A1-A0SJ-01	TCGA-A1-A0SJ	BRCA_LumA	0	none
TCGA-A1-A0SK-01	TCGA-A1-A0SK	BRCA_Basal	0	none
TCGA-A1-A0SN-01	TCGA-A1-A0SN	BRCA_LumB	0	none
TCGA-A1-A0SO-01	TCGA-A1-A0SO	BRCA_Basal	0	none
TCGA-A1-A0SP-01	TCGA-A1-A0SP	BRCA_Basal	0	none
TCGA-A1-A0SQ-01	TCGA-A1-A0SQ	BRCA_LumA	0	none
TCGA-A2-A04N-01	TCGA-A2-A04N	BRCA_LumA	0	none
TCGA-A2-A04P-01	TCGA-A2-A04P	BRCA_Basal	0	none
TCGA-A2-A04Q-01	TCGA-A2-A04Q	BRCA_Basal	0	none
TCGA-A2-A04R-01	TCGA-A2-A04R	BRCA_LumB	0	none
TCGA-A2-A04T-01	TCGA-A2-A04T	BRCA_Basal	0	none
TCGA-A2-A04U-01	TCGA-A2-A04U	BRCA_Basal	0	none
TCGA-A2-A04V-01	TCGA-A2-A04V	BRCA_LumA	0	none
TCGA-A2-A04W-01	TCGA-A2-A04W	BRCA_Her2	0	none
TCGA-A2-A04X-01	TCGA-A2-A04X	BRCA_Her2	0	none
TCGA-A2-A04Y-01	TCGA-A2-A04Y	BRCA_LumB	0	none
TCGA-A2-A0CK-01	TCGA-A2-A0CK	BRCA_LumA	0	none
TCGA-A2-A0CL-01	TCGA-A2-A0CL	BRCA_Normal	0	none
TCGA-A2-A0CM-01	TCGA-A2-A0CM	BRCA_Basal	0	none
TCGA-A2-A0CP-01	TCGA-A2-A0CP	BRCA_LumA	0	none
TCGA-A2-A0CQ-01	TCGA-A2-A0CQ	BRCA_LumA	0	none
TCGA-A2-A0CR-01	TCGA-A2-A0CR	BRCA_LumA	0	none
TCGA-A2-A0CS-01	TCGA-A2-A0CS	BRCA_LumA	0	none
TCGA-A2-A0CT-01	TCGA-A2-A0CT	BRCA_LumA	0	none
TCGA-A2-A0CU-01	TCGA-A2-A0CU	BRCA_LumA	0	none
TCGA-A2-A0CV-01	TCGA-A2-A0CV	BRCA_LumA	0	none
TCGA-A2-A0CW-01	TCGA-A2-A0CW	BRCA_LumB	0	none
TCGA-A2-A0CX-01	TCGA-A2-A0CX	BRCA_Her2	0	none
TCGA-A2-A0D0-01	TCGA-A2-A0D0	BRCA_Basal	0	none
TCGA-A2-A0D1-01	TCGA-A2-A0D1	BRCA_Her2	0	none
TCGA-A2-A0D2-01	TCGA-A2-A0D2	BRCA_Basal	0	none
TCGA-A2-A0D3-01	TCGA-A2-A0D3	BRCA_LumA	0	none
TCGA-A2-A0D4-01	TCGA-A2-A0D4	BRCA_LumB	0	none
TCGA-A2-A0EM-01	TCGA-A2-A0EM	BRCA_LumA	0	none
TCGA-A2-A0EN-01	TCGA-A2-A0EN	BRCA_LumA	0	none
TCGA-A2-A0EO-01	TCGA-A2-A0EO	BRCA_LumA	0	none
TCGA-A2-A0EP-01	TCGA-A2-A0EP	BRCA_LumA	0	none
TCGA-A2-A0EQ-01	TCGA-A2-A0EQ	BRCA_Her2	0	none
TCGA-A2-A0ER-01	TCGA-A2-A0ER	BRCA_LumA	0	none
TCGA-A2-A0ES-01	TCGA-A2-A0ES	BRCA_LumA	0	none
TCGA-A2-A0ET-01	TCGA-A2-A0ET	BRCA_LumA	0	none
TCGA-A2-A0EU-01	TCGA-A2-A0EU	BRCA_LumA	0	none
TCGA-A2-A0EV-01	TCGA-A2-A0EV	BRCA_LumA	0	none
TCGA-A2-A0EW-01	TCGA-A2-A0EW	BRCA_LumA	0	none
TCGA-A2-A0EX-01	TCGA-A2-A0EX	BRCA_LumA	0	none
TCGA-A2-A0EY-01	TCGA-A2-A0EY	BRCA_LumB	0	none
TCGA-A2-A0ST-01	TCGA-A2-A0ST	BRCA_Basal	0	none
TCGA-A2-A0SU-01	TCGA-A2-A0SU	BRCA_LumA	0	none
TCGA-A2-A0SV-01	TCGA-A2-A0SV	BRCA_LumB	0	none
TCGA-A2-A0SW-01	TCGA-A2-A0SW	BRCA_LumB	0	none
TCGA-A2-A0SX-01	TCGA-A2-A0SX	BRCA_Basal	0	none
TCGA-A2-A0SY-01	TCGA-A2-A0SY	BRCA_LumA	0	none
TCGA-A2-A0T0-01	TCGA-A2-A0T0	BRCA_Basal	0	none
TCGA-A2-A0T1-01	TCGA-A2-A0T1	BRCA_Her2	0	none
TCGA-A2-A0T2-01	TCGA-A2-A0T2	BRCA_Basal	0	none
TCGA-A2-A0T3-01	TCGA-A2-A0T3	BRCA_LumB	0	none
TCGA-A2-A0T4-01	TCGA-A2-A0T4	BRCA_LumA	0	none
TCGA-A2-A0T5-01	TCGA-A2-A0T5	BRCA_LumA	0	none
TCGA-A2-A0T6-01	TCGA-A2-A0T6	BRCA_LumA	0	none
TCGA-A2-A0T7-01	TCGA-A2-A0T7	BRCA_LumA	0	none
TCGA-A2-A0YC-01	TCGA-A2-A0YC	BRCA_LumA	0	none
TCGA-A2-A0YD-01	TCGA-A2-A0YD	BRCA_LumA	0	none
TCGA-A2-A0YE-01	TCGA-A2-A0YE	BRCA_Basal	0	none
TCGA-A2-A0YF-01	TCGA-A2-A0YF	BRCA_LumA	0	none
TCGA-A2-A0YG-01	TCGA-A2-A0YG	BRCA_LumB	0	none
TCGA-A2-A0YH-01	TCGA-A2-A0YH	BRCA_LumB	0	none
TCGA-A2-A0YI-01	TCGA-A2-A0YI	BRCA_LumA	0	none
TCGA-A2-A0YJ-01	TCGA-A2-A0YJ	BRCA_Basal	0	none
TCGA-A2-A0YK-01	TCGA-A2-A0YK	BRCA_Normal	0	none
TCGA-A2-A0YL-01	TCGA-A2-A0YL	BRCA_LumA	0	none
TCGA-A2-A0YM-01	TCGA-A2-A0YM	BRCA_Basal	0	none
TCGA-A2-A0YT-01	TCGA-A2-A0YT	BRCA_LumB	0	none
TCGA-A2-A1FV-01	TCGA-A2-A1FV	BRCA_LumA	0	none
TCGA-A2-A1FW-01	TCGA-A2-A1FW	BRCA_LumB	0	none
TCGA-A2-A1FX-01	TCGA-A2-A1FX	BRCA_LumB	0	none
TCGA-A2-A1FZ-01	TCGA-A2-A1FZ	BRCA_LumA	0	none
TCGA-A2-A1G0-01	TCGA-A2-A1G0	BRCA_LumA	0	none
TCGA-A2-A1G1-01	TCGA-A2-A1G1	BRCA_Basal	0	none
TCGA-A2-A1G4-01	TCGA-A2-A1G4	BRCA_LumB	0	none
TCGA-A2-A1G6-01	TCGA-A2-A1G6	BRCA_Normal	0	none
TCGA-A2-A259-01	TCGA-A2-A259	BRCA_LumA	0	none
TCGA-A2-A25A-01	TCGA-A2-A25A	BRCA_Normal	1	one_mut
TCGA-A2-A25B-01	TCGA-A2-A25B	BRCA_LumB	0	none
TCGA-A2-A25C-01	TCGA-A2-A25C	BRCA_LumB	0	none
TCGA-A2-A25D-01	TCGA-A2-A25D	BRCA_LumA	0	none
TCGA-A2-A25E-01	TCGA-A2-A25E	BRCA_LumB	0	none
TCGA-A2-A25F-01	TCGA-A2-A25F	BRCA_Basal	0	none
TCGA-A2-A3KD-01	TCGA-A2-A3KD	BRCA_LumA	0	none
TCGA-A2-A3XT-01	TCGA-A2-A3XT	BRCA_Basal	0	none
TCGA-A2-A3XU-01	TCGA-A2-A3XU	BRCA_Basal	0	none
TCGA-A2-A3XV-01	TCGA-A2-A3XV	BRCA_Her2	0	none
TCGA-A2-A3XW-01	TCGA-A2-A3XW	BRCA_Normal	0	none
TCGA-A2-A3XX-01	TCGA-A2-A3XX	BRCA_Basal	0	none
TCGA-A2-A3XZ-01	TCGA-A2-A3XZ	BRCA_Her2	0	none
TCGA-A2-A3Y0-01	TCGA-A2-A3Y0	BRCA_Basal	0	none
TCGA-A2-A4S1-01	TCGA-A2-A4S1	BRCA_Basal	0	none
TCGA-A2-A4S2-01	TCGA-A2-A4S2	BRCA_LumA	0	none
TCGA-A2-A4S3-01	TCGA-A2-A4S3	BRCA_LumB	0	none
TCGA-A3-3308-01	TCGA-A3-3308	KIRC	0	none
TCGA-A3-3311-01	TCGA-A3-3311	KIRC	0	none
TCGA-A3-3313-01	TCGA-A3-3313	KIRC	0	none
TCGA-A3-3316-01	TCGA-A3-3316	KIRC	0	none
TCGA-A3-3317-01	TCGA-A3-3317	KIRC	0	none
TCGA-A3-3319-01	TCGA-A3-3319	KIRC	0	none
TCGA-A3-3320-01	TCGA-A3-3320	KIRC	0	none
TCGA-A3-3322-01	TCGA-A3-3322	KIRC	0	none
TCGA-A3-3323-01	TCGA-A3-3323	KIRC	0	none
TCGA-A3-3326-01	TCGA-A3-3326	KIRC	0	none
TCGA-A3-3331-01	TCGA-A3-3331	KIRC	0	none
TCGA-A3-3346-01	TCGA-A3-3346	KIRC	0	none
TCGA-A3-3347-01	TCGA-A3-3347	KIRC	0	none
TCGA-A3-3349-01	TCGA-A3-3349	KIRC	0	none
TCGA-A3-3357-01	TCGA-A3-3357	KIRC	0	none
TCGA-A3-3358-01	TCGA-A3-3358	KIRC	0	none
TCGA-A3-3362-01	TCGA-A3-3362	KIRC	0	none
TCGA-A3-3363-01	TCGA-A3-3363	KIRC	0	none
TCGA-A3-3365-01	TCGA-A3-3365	KIRC	0	none
TCGA-A3-3367-01	TCGA-A3-3367	KIRC	0	none
TCGA-A3-3370-01	TCGA-A3-3370	KIRC	0	none
TCGA-A3-3373-01	TCGA-A3-3373	KIRC	0	none
TCGA-A3-3374-01	TCGA-A3-3374	KIRC	0	none
TCGA-A3-3376-01	TCGA-A3-3376	KIRC	0	none
TCGA-A3-3378-01	TCGA-A3-3378	KIRC	0	none
TCGA-A3-3380-01	TCGA-A3-3380	KIRC	0	none
TCGA-A3-3382-01	TCGA-A3-3382	KIRC	0	none
TCGA-A3-3383-01	TCGA-A3-3383	KIRC	0	none
TCGA-A3-3385-01	TCGA-A3-3385	KIRC	0	none
TCGA-A3-3387-01	TCGA-A3-3387	KIRC	0	none
TCGA-A3-A6NI-01	TCGA-A3-A6NI	KIRC	0	none
TCGA-A3-A6NJ-01	TCGA-A3-A6NJ	KIRC	0	none
TCGA-A3-A6NL-01	TCGA-A3-A6NL	KIRC	0	none
TCGA-A3-A6NN-01	TCGA-A3-A6NN	KIRC	0	none
TCGA-A3-A8CQ-01	TCGA-A3-A8CQ	KIRC	0	none
TCGA-A3-A8OU-01	TCGA-A3-A8OU	KIRC	0	none
TCGA-A3-A8OV-01	TCGA-A3-A8OV	KIRC	0	none
TCGA-A3-A8OW-01	TCGA-A3-A8OW	KIRC	0	none
TCGA-A3-A8OX-01	TCGA-A3-A8OX	KIRC	0	none
TCGA-A4-7286-01	TCGA-A4-7286	KIRP	0	none
TCGA-A4-7288-01	TCGA-A4-7288	KIRP	0	none
TCGA-A4-7583-01	TCGA-A4-7583	KIRP	0	none
TCGA-A4-7584-01	TCGA-A4-7584	KIRP	0	none
TCGA-A4-7585-01	TCGA-A4-7585	KIRP	0	none
TCGA-A4-7732-01	TCGA-A4-7732	KIRP	0	none
TCGA-A4-7734-01	TCGA-A4-7734	KIRP	0	none
TCGA-A4-7828-01	TCGA-A4-7828	KIRP	0	none
TCGA-A4-7915-01	TCGA-A4-7915	KIRP	0	none
TCGA-A4-7996-01	TCGA-A4-7996	KIRP	0	none
TCGA-A4-7997-01	TCGA-A4-7997	KIRP	0	none
TCGA-A4-8098-01	TCGA-A4-8098	KIRP	0	none
TCGA-A4-8310-01	TCGA-A4-8310	KIRP	0	none
TCGA-A4-8311-01	TCGA-A4-8311	KIRP	0	none
TCGA-A4-8312-01	TCGA-A4-8312	KIRP	0	none
TCGA-A4-8515-01	TCGA-A4-8515	KIRP	0	none
TCGA-A4-8517-01	TCGA-A4-8517	KIRP	0	none
TCGA-A4-8630-01	TCGA-A4-8630	KIRP	0	none
TCGA-A4-A48D-01	TCGA-A4-A48D	KIRP	0	none
TCGA-A4-A4ZT-01	TCGA-A4-A4ZT	KIRP	0	none
TCGA-A4-A57E-01	TCGA-A4-A57E	KIRP	0	none
TCGA-A4-A5DU-01	TCGA-A4-A5DU	KIRP	0	none
TCGA-A4-A5XZ-01	TCGA-A4-A5XZ	KIRP	0	none
TCGA-A4-A5Y0-01	TCGA-A4-A5Y0	KIRP	0	none
TCGA-A4-A5Y1-01	TCGA-A4-A5Y1	KIRP	0	none
TCGA-A4-A6HP-01	TCGA-A4-A6HP	KIRP	0	none
TCGA-A4-A772-01	TCGA-A4-A772	KIRP	0	none
TCGA-A4-A7UZ-01	TCGA-A4-A7UZ	KIRP	0	none
TCGA-A5-A0G1-01	TCGA-A5-A0G1	UCEC_POLE	0	none
TCGA-A5-A0G2-01	TCGA-A5-A0G2	UCEC_POLE	7	multi
TCGA-A5-A0G5-01	TCGA-A5-A0G5	UCEC_CN_high	0	none
TCGA-A5-A0G9-01	TCGA-A5-A0G9	UCEC_MSI	0	none
TCGA-A5-A0GA-01	TCGA-A5-A0GA	UCEC_MSI	0	none
TCGA-A5-A0GB-01	TCGA-A5-A0GB	UCEC_POLE	0	none
TCGA-A5-A0GE-01	TCGA-A5-A0GE	UCEC_CN_low	0	none
TCGA-A5-A0GH-01	TCGA-A5-A0GH	UCEC_MSI	2	bialelic
TCGA-A5-A0GI-01	TCGA-A5-A0GI	UCEC_MSI	0	none
TCGA-A5-A0GJ-01	TCGA-A5-A0GJ	UCEC_CN_high	0	none
TCGA-A5-A0GM-01	TCGA-A5-A0GM	UCEC_CN_low	0	none
TCGA-A5-A0GN-01	TCGA-A5-A0GN	UCEC_CN_high	1	bialelic
TCGA-A5-A0GP-01	TCGA-A5-A0GP	UCEC_POLE	0	none
TCGA-A5-A0GQ-01	TCGA-A5-A0GQ	UCEC_CN_low	0	none
TCGA-A5-A0GU-01	TCGA-A5-A0GU	UCEC_CN_low	0	none
TCGA-A5-A0GV-01	TCGA-A5-A0GV	UCEC_CN_low	0	none
TCGA-A5-A0GW-01	TCGA-A5-A0GW	UCEC_MSI	0	none
TCGA-A5-A0GX-01	TCGA-A5-A0GX	UCEC_CN_low	0	none
TCGA-A5-A0R6-01	TCGA-A5-A0R6	UCEC_CN_high	0	none
TCGA-A5-A0R7-01	TCGA-A5-A0R7	UCEC_CN_low	0	none
TCGA-A5-A0R8-01	TCGA-A5-A0R8	UCEC_CN_low	0	none
TCGA-A5-A0R9-01	TCGA-A5-A0R9	UCEC_CN_low	0	none
TCGA-A5-A0RA-01	TCGA-A5-A0RA	UCEC_CN_low	0	none
TCGA-A5-A0VP-01	TCGA-A5-A0VP	UCEC_POLE	0	none
TCGA-A5-A0VQ-01	TCGA-A5-A0VQ	UCEC_MSI	0	none
TCGA-A5-A1OF-01	TCGA-A5-A1OF	UCEC_POLE	0	none
TCGA-A5-A1OG-01	TCGA-A5-A1OG	UCEC_CN_high	0	none
TCGA-A5-A1OH-01	TCGA-A5-A1OH	UCEC_CN_high	0	none
TCGA-A5-A1OJ-01	TCGA-A5-A1OJ	UCEC_CN_low	0	none
TCGA-A5-A1OK-01	TCGA-A5-A1OK	UCEC_CN_low	0	none
TCGA-A5-A2K2-01	TCGA-A5-A2K2	UCEC_CN_high	0	none
TCGA-A5-A2K3-01	TCGA-A5-A2K3	UCEC_MSI	1	one_mut
TCGA-A5-A2K4-01	TCGA-A5-A2K4	UCEC_CN_high	0	none
TCGA-A5-A2K5-01	TCGA-A5-A2K5	UCEC_POLE	2	multi
TCGA-A5-A2K7-01	TCGA-A5-A2K7	UCEC_POLE	0	none
TCGA-A5-A3LO-01	TCGA-A5-A3LO	UCEC_CN_high	0	none
TCGA-A5-A3LP-01	TCGA-A5-A3LP	UCEC_CN_high	0	none
TCGA-A5-A7WK-01	TCGA-A5-A7WK	UCEC_CN_high	0	none
TCGA-A5-AB3J-01	TCGA-A5-AB3J	UCEC_POLE	0	none
TCGA-A6-2671-01	TCGA-A6-2671	COADREAD_CIN	0	none
TCGA-A6-2675-01	TCGA-A6-2675	COADREAD_CIN	0	none
TCGA-A6-2681-01	TCGA-A6-2681	COADREAD_CIN	0	none
TCGA-A6-2685-01	TCGA-A6-2685	COADREAD_CIN	0	none
TCGA-A6-2686-01	TCGA-A6-2686	COADREAD_MSI	0	none
TCGA-A6-3807-01	TCGA-A6-3807	COADREAD_CIN	0	none
TCGA-A6-4105-01	TCGA-A6-4105	COADREAD_CIN	0	none
TCGA-A6-4107-01	TCGA-A6-4107	COADREAD_CIN	0	none
TCGA-A6-5657-01	TCGA-A6-5657	COADREAD_CIN	0	none
TCGA-A6-5660-01	TCGA-A6-5660	COADREAD_CIN	0	none
TCGA-A6-5661-01	TCGA-A6-5661	COADREAD_MSI	0	none
TCGA-A6-5662-01	TCGA-A6-5662	COADREAD_CIN	0	none
TCGA-A6-5664-01	TCGA-A6-5664	COADREAD_GS	0	none
TCGA-A6-5665-01	TCGA-A6-5665	COADREAD_MSI	0	none
TCGA-A6-5666-01	TCGA-A6-5666	COADREAD_CIN	0	none
TCGA-A6-5667-01	TCGA-A6-5667	COADREAD_CIN	0	none
TCGA-A6-6137-01	TCGA-A6-6137	COADREAD_CIN	0	none
TCGA-A6-6138-01	TCGA-A6-6138	COADREAD_CIN	0	none
TCGA-A6-6142-01	TCGA-A6-6142	COADREAD_CIN	0	none
TCGA-A6-6648-01	TCGA-A6-6648	COADREAD_CIN	0	none
TCGA-A6-6649-01	TCGA-A6-6649	COADREAD_CIN	0	none
TCGA-A6-6651-01	TCGA-A6-6651	COADREAD_CIN	0	none
TCGA-A6-6652-01	TCGA-A6-6652	COADREAD_CIN	1	bialelic
TCGA-A6-6653-01	TCGA-A6-6653	COADREAD_MSI	0	none
TCGA-A6-6654-01	TCGA-A6-6654	COADREAD_CIN	0	none
TCGA-A6-6782-01	TCGA-A6-6782	COADREAD_CIN	0	none
TCGA-A6-A565-01	TCGA-A6-A565	COADREAD_MSI	0	none
TCGA-A6-A566-01	TCGA-A6-A566	COADREAD_GS	0	none
TCGA-A6-A567-01	TCGA-A6-A567	COADREAD_CIN	0	none
TCGA-A6-A56B-01	TCGA-A6-A56B	COADREAD_CIN	0	none
TCGA-A7-A0CD-01	TCGA-A7-A0CD	BRCA_LumA	0	none
TCGA-A7-A0CE-01	TCGA-A7-A0CE	BRCA_Basal	0	none
TCGA-A7-A0CG-01	TCGA-A7-A0CG	BRCA_LumA	0	none
TCGA-A7-A0CH-01	TCGA-A7-A0CH	BRCA_LumA	0	none
TCGA-A7-A0CJ-01	TCGA-A7-A0CJ	BRCA_LumB	0	none
TCGA-A7-A0D9-01	TCGA-A7-A0D9	BRCA_LumA	0	none
TCGA-A7-A0DA-01	TCGA-A7-A0DA	BRCA_Basal	0	none
TCGA-A7-A0DB-01	TCGA-A7-A0DB	BRCA_LumA	0	none
TCGA-A7-A13D-01	TCGA-A7-A13D	BRCA_Basal	0	none
TCGA-A7-A13E-01	TCGA-A7-A13E	BRCA_Basal	0	none
TCGA-A7-A13F-01	TCGA-A7-A13F	BRCA_LumB	0	none
TCGA-A7-A13G-01	TCGA-A7-A13G	BRCA_LumA	0	none
TCGA-A7-A26E-01	TCGA-A7-A26E	BRCA_LumA	0	none
TCGA-A7-A26F-01	TCGA-A7-A26F	BRCA_Basal	0	none
TCGA-A7-A26G-01	TCGA-A7-A26G	BRCA_Basal	0	none
TCGA-A7-A26H-01	TCGA-A7-A26H	BRCA_LumA	0	none
TCGA-A7-A26I-01	TCGA-A7-A26I	BRCA_Basal	0	none
TCGA-A7-A26J-01	TCGA-A7-A26J	BRCA_LumA	0	none
TCGA-A7-A2KD-01	TCGA-A7-A2KD	BRCA_LumB	0	none
TCGA-A7-A3RF-01	TCGA-A7-A3RF	BRCA_LumA	0	none
TCGA-A7-A425-01	TCGA-A7-A425	BRCA_LumA	0	none
TCGA-A7-A4SD-01	TCGA-A7-A4SD	BRCA_Basal	0	none
TCGA-A7-A4SE-01	TCGA-A7-A4SE	BRCA_Basal	0	none
TCGA-A7-A56D-01	TCGA-A7-A56D	BRCA_LumA	0	none
TCGA-A7-A5ZV-01	TCGA-A7-A5ZV	BRCA_Basal	0	none
TCGA-A7-A5ZW-01	TCGA-A7-A5ZW	BRCA_LumA	0	none
TCGA-A7-A5ZX-01	TCGA-A7-A5ZX	BRCA_LumA	0	none
TCGA-A7-A6VV-01	TCGA-A7-A6VV	BRCA_Basal	0	none
TCGA-A7-A6VW-01	TCGA-A7-A6VW	BRCA_Basal	0	none
TCGA-A7-A6VX-01	TCGA-A7-A6VX	BRCA_LumB	0	none
TCGA-A7-A6VY-01	TCGA-A7-A6VY	BRCA_Basal	0	none
TCGA-A8-A06N-01	TCGA-A8-A06N	BRCA_LumB	0	none
TCGA-A8-A06O-01	TCGA-A8-A06O	BRCA_LumB	0	none
TCGA-A8-A06P-01	TCGA-A8-A06P	BRCA_LumA	0	none
TCGA-A8-A06Q-01	TCGA-A8-A06Q	BRCA_LumB	0	none
TCGA-A8-A06R-01	TCGA-A8-A06R	BRCA_LumB	0	none
TCGA-A8-A06T-01	TCGA-A8-A06T	BRCA_LumA	0	none
TCGA-A8-A06U-01	TCGA-A8-A06U	BRCA_LumA	0	none
TCGA-A8-A06X-01	TCGA-A8-A06X	BRCA_LumB	0	none
TCGA-A8-A06Y-01	TCGA-A8-A06Y	BRCA_LumA	0	none
TCGA-A8-A06Z-01	TCGA-A8-A06Z	BRCA_LumB	1	one_mut
TCGA-A8-A075-01	TCGA-A8-A075	BRCA_LumB	0	none
TCGA-A8-A076-01	TCGA-A8-A076	BRCA_LumB	0	none
TCGA-A8-A079-01	TCGA-A8-A079	BRCA_LumB	0	none
TCGA-A8-A07B-01	TCGA-A8-A07B	BRCA_LumA	0	none
TCGA-A8-A07E-01	TCGA-A8-A07E	BRCA_LumA	0	none
TCGA-A8-A07F-01	TCGA-A8-A07F	BRCA_LumA	0	none
TCGA-A8-A07G-01	TCGA-A8-A07G	BRCA_LumA	0	none
TCGA-A8-A07I-01	TCGA-A8-A07I	BRCA_Her2	0	none
TCGA-A8-A07J-01	TCGA-A8-A07J	BRCA_LumA	0	none
TCGA-A8-A07L-01	TCGA-A8-A07L	BRCA_LumB	0	none
TCGA-A8-A07O-01	TCGA-A8-A07O	BRCA_Basal	0	none
TCGA-A8-A07P-01	TCGA-A8-A07P	BRCA_LumA	0	none
TCGA-A8-A07U-01	TCGA-A8-A07U	BRCA_Basal	0	none
TCGA-A8-A07W-01	TCGA-A8-A07W	BRCA_LumB	0	none
TCGA-A8-A07Z-01	TCGA-A8-A07Z	BRCA_LumA	0	none
TCGA-A8-A081-01	TCGA-A8-A081	BRCA_LumB	0	none
TCGA-A8-A082-01	TCGA-A8-A082	BRCA_LumB	0	none
TCGA-A8-A083-01	TCGA-A8-A083	BRCA_LumA	0	none
TCGA-A8-A086-01	TCGA-A8-A086	BRCA_LumA	0	none
TCGA-A8-A08A-01	TCGA-A8-A08A	BRCA_LumA	0	none
TCGA-A8-A08B-01	TCGA-A8-A08B	BRCA_Her2	0	none
TCGA-A8-A08G-01	TCGA-A8-A08G	BRCA_LumB	0	none
TCGA-A8-A08H-01	TCGA-A8-A08H	BRCA_Normal	0	none
TCGA-A8-A08I-01	TCGA-A8-A08I	BRCA_LumB	0	none
TCGA-A8-A08J-01	TCGA-A8-A08J	BRCA_Her2	0	none
TCGA-A8-A08L-01	TCGA-A8-A08L	BRCA_Her2	0	none
TCGA-A8-A08O-01	TCGA-A8-A08O	BRCA_LumA	0	none
TCGA-A8-A08P-01	TCGA-A8-A08P	BRCA_LumB	0	none
TCGA-A8-A08R-01	TCGA-A8-A08R	BRCA_Basal	0	none
TCGA-A8-A08T-01	TCGA-A8-A08T	BRCA_LumA	0	none
TCGA-A8-A08X-01	TCGA-A8-A08X	BRCA_Her2	0	none
TCGA-A8-A08Z-01	TCGA-A8-A08Z	BRCA_LumA	0	none
TCGA-A8-A090-01	TCGA-A8-A090	BRCA_LumA	0	none
TCGA-A8-A091-01	TCGA-A8-A091	BRCA_LumA	0	none
TCGA-A8-A092-01	TCGA-A8-A092	BRCA_LumB	1	one_mut
TCGA-A8-A093-01	TCGA-A8-A093	BRCA_LumA	0	none
TCGA-A8-A094-01	TCGA-A8-A094	BRCA_Her2	0	none
TCGA-A8-A095-01	TCGA-A8-A095	BRCA_LumB	0	none
TCGA-A8-A096-01	TCGA-A8-A096	BRCA_LumB	0	none
TCGA-A8-A097-01	TCGA-A8-A097	BRCA_LumA	0	none
TCGA-A8-A099-01	TCGA-A8-A099	BRCA_LumA	0	none
TCGA-A8-A09A-01	TCGA-A8-A09A	BRCA_LumA	0	none
TCGA-A8-A09B-01	TCGA-A8-A09B	BRCA_LumA	0	none
TCGA-A8-A09C-01	TCGA-A8-A09C	BRCA_LumB	0	none
TCGA-A8-A09D-01	TCGA-A8-A09D	BRCA_LumA	0	none
TCGA-A8-A09G-01	TCGA-A8-A09G	BRCA_Her2	0	none
TCGA-A8-A09I-01	TCGA-A8-A09I	BRCA_LumB	0	none
TCGA-A8-A09M-01	TCGA-A8-A09M	BRCA_LumB	0	none
TCGA-A8-A09N-01	TCGA-A8-A09N	BRCA_LumB	0	none
TCGA-A8-A09Q-01	TCGA-A8-A09Q	BRCA_LumB	0	none
TCGA-A8-A09R-01	TCGA-A8-A09R	BRCA_LumB	0	none
TCGA-A8-A09T-01	TCGA-A8-A09T	BRCA_LumA	0	none
TCGA-A8-A09V-01	TCGA-A8-A09V	BRCA_LumA	0	none
TCGA-A8-A09W-01	TCGA-A8-A09W	BRCA_LumB	0	none
TCGA-A8-A09X-01	TCGA-A8-A09X	BRCA_Her2	0	none
TCGA-A8-A09Z-01	TCGA-A8-A09Z	BRCA_LumB	0	none
TCGA-A8-A0A1-01	TCGA-A8-A0A1	BRCA_LumA	0	none
TCGA-A8-A0A2-01	TCGA-A8-A0A2	BRCA_LumA	0	none
TCGA-A8-A0A4-01	TCGA-A8-A0A4	BRCA_LumA	0	none
TCGA-A8-A0A6-01	TCGA-A8-A0A6	BRCA_LumA	0	none
TCGA-A8-A0A7-01	TCGA-A8-A0A7	BRCA_Her2	0	none
TCGA-A8-A0A9-01	TCGA-A8-A0A9	BRCA_LumA	0	none
TCGA-A8-A0AB-01	TCGA-A8-A0AB	BRCA_LumA	0	none
TCGA-A8-A0AD-01	TCGA-A8-A0AD	BRCA_LumA	0	none
TCGA-AA-3489-01	TCGA-AA-3489	COADREAD_CIN	0	none
TCGA-AA-3492-01	TCGA-AA-3492	COADREAD_MSI	0	none
TCGA-AA-3496-01	TCGA-AA-3496	COADREAD_CIN	0	none
TCGA-AA-3502-01	TCGA-AA-3502	COADREAD_GS	0	none
TCGA-AA-3506-01	TCGA-AA-3506	COADREAD_GS	0	none
TCGA-AA-3510-01	TCGA-AA-3510	COADREAD_POLE	0	none
TCGA-AA-3511-01	TCGA-AA-3511	COADREAD_CIN	0	none
TCGA-AA-3655-01	TCGA-AA-3655	COADREAD_CIN	0	none
TCGA-AA-3660-01	TCGA-AA-3660	COADREAD_CIN	0	none
TCGA-AA-3663-01	TCGA-AA-3663	COADREAD_MSI	0	none
TCGA-AA-3664-01	TCGA-AA-3664	COADREAD_CIN	0	none
TCGA-AA-3666-01	TCGA-AA-3666	COADREAD_CIN	0	none
TCGA-AA-3667-01	TCGA-AA-3667	COADREAD_CIN	0	none
TCGA-AA-3673-01	TCGA-AA-3673	COADREAD_CIN	0	none
TCGA-AA-3678-01	TCGA-AA-3678	COADREAD_CIN	0	none
TCGA-AA-3679-01	TCGA-AA-3679	COADREAD_CIN	0	none
TCGA-AA-3680-01	TCGA-AA-3680	COADREAD_CIN	0	none
TCGA-AA-3681-01	TCGA-AA-3681	COADREAD_CIN	0	none
TCGA-AA-3684-01	TCGA-AA-3684	COADREAD_GS	0	none
TCGA-AA-3685-01	TCGA-AA-3685	COADREAD_CIN	0	none
TCGA-AA-3688-01	TCGA-AA-3688	COADREAD_CIN	0	none
TCGA-AA-3692-01	TCGA-AA-3692	COADREAD_CIN	0	none
TCGA-AA-3693-01	TCGA-AA-3693	COADREAD_CIN	0	none
TCGA-AA-3696-01	TCGA-AA-3696	COADREAD_GS	0	none
TCGA-AA-3712-01	TCGA-AA-3712	COADREAD_CIN	0	none
TCGA-AA-3713-01	TCGA-AA-3713	COADREAD_MSI	0	none
TCGA-AA-3715-01	TCGA-AA-3715	COADREAD_MSI	0	none
TCGA-AA-3811-01	TCGA-AA-3811	COADREAD_MSI	0	none
TCGA-AA-3812-01	TCGA-AA-3812	COADREAD_CIN	0	none
TCGA-AA-3814-01	TCGA-AA-3814	COADREAD_CIN	0	none
TCGA-AA-3818-01	TCGA-AA-3818	COADREAD_GS	0	none
TCGA-AA-3819-01	TCGA-AA-3819	COADREAD_CIN	0	none
TCGA-AA-3821-01	TCGA-AA-3821	COADREAD_MSI	0	none
TCGA-AA-3831-01	TCGA-AA-3831	COADREAD_GS	0	none
TCGA-AA-3833-01	TCGA-AA-3833	COADREAD_MSI	0	none
TCGA-AA-3837-01	TCGA-AA-3837	COADREAD_CIN	0	none
TCGA-AA-3842-01	TCGA-AA-3842	COADREAD_CIN	0	none
TCGA-AA-3844-01	TCGA-AA-3844	COADREAD_CIN	1	one_mut
TCGA-AA-3845-01	TCGA-AA-3845	COADREAD_MSI	0	none
TCGA-AA-3846-01	TCGA-AA-3846	COADREAD_CIN	0	none
TCGA-AA-3848-01	TCGA-AA-3848	COADREAD_CIN	0	none
TCGA-AA-3850-01	TCGA-AA-3850	COADREAD_GS	0	none
TCGA-AA-3851-01	TCGA-AA-3851	COADREAD_CIN	0	none
TCGA-AA-3852-01	TCGA-AA-3852	COADREAD_GS	0	none
TCGA-AA-3854-01	TCGA-AA-3854	COADREAD_GS	0	none
TCGA-AA-3855-01	TCGA-AA-3855	COADREAD_GS	1	one_mut
TCGA-AA-3856-01	TCGA-AA-3856	COADREAD_CIN	0	none
TCGA-AA-3858-01	TCGA-AA-3858	COADREAD_CIN	0	none
TCGA-AA-3864-01	TCGA-AA-3864	COADREAD_MSI	0	none
TCGA-AA-3866-01	TCGA-AA-3866	COADREAD_CIN	0	none
TCGA-AA-3867-01	TCGA-AA-3867	COADREAD_CIN	0	none
TCGA-AA-3875-01	TCGA-AA-3875	COADREAD_CIN	0	none
TCGA-AA-3877-01	TCGA-AA-3877	COADREAD_MSI	0	none
TCGA-AA-3947-01	TCGA-AA-3947	COADREAD_MSI	2	multi
TCGA-AA-3949-01	TCGA-AA-3949	COADREAD_MSI	0	none
TCGA-AA-3950-01	TCGA-AA-3950	COADREAD_GS	0	none
TCGA-AA-3952-01	TCGA-AA-3952	COADREAD_CIN	0	none
TCGA-AA-3956-01	TCGA-AA-3956	COADREAD_CIN	0	none
TCGA-AA-3966-01	TCGA-AA-3966	COADREAD_MSI	0	none
TCGA-AA-3968-01	TCGA-AA-3968	COADREAD_CIN	0	none
TCGA-AA-3971-01	TCGA-AA-3971	COADREAD_CIN	0	none
TCGA-AA-3973-01	TCGA-AA-3973	COADREAD_CIN	2	bialelic
TCGA-AA-3975-01	TCGA-AA-3975	COADREAD_CIN	0	none
TCGA-AA-3976-01	TCGA-AA-3976	COADREAD_CIN	0	none
TCGA-AA-3979-01	TCGA-AA-3979	COADREAD_CIN	0	none
TCGA-AA-3982-01	TCGA-AA-3982	COADREAD_CIN	0	none
TCGA-AA-3984-01	TCGA-AA-3984	COADREAD_POLE	1	one_mut
TCGA-AA-3986-01	TCGA-AA-3986	COADREAD_GS	0	none
TCGA-AA-3989-01	TCGA-AA-3989	COADREAD_CIN	0	none
TCGA-AA-3994-01	TCGA-AA-3994	COADREAD_CIN	0	none
TCGA-AA-A010-01	TCGA-AA-A010	COADREAD_POLE	2	multi
TCGA-AA-A01P-01	TCGA-AA-A01P	COADREAD_MSI	0	none
TCGA-AA-A01R-01	TCGA-AA-A01R	COADREAD_MSI	0	none
TCGA-AA-A01S-01	TCGA-AA-A01S	COADREAD_CIN	0	none
TCGA-AA-A01T-01	TCGA-AA-A01T	COADREAD_CIN	0	none
TCGA-AA-A01V-01	TCGA-AA-A01V	COADREAD_GS	0	none
TCGA-AA-A01X-01	TCGA-AA-A01X	COADREAD_CIN	0	none
TCGA-AA-A01Z-01	TCGA-AA-A01Z	COADREAD_CIN	0	none
TCGA-AA-A024-01	TCGA-AA-A024	COADREAD_GS	0	none
TCGA-AA-A02E-01	TCGA-AA-A02E	COADREAD_CIN	0	none
TCGA-AA-A02F-01	TCGA-AA-A02F	COADREAD_CIN	0	none
TCGA-AA-A02H-01	TCGA-AA-A02H	COADREAD_CIN	0	none
TCGA-AA-A02O-01	TCGA-AA-A02O	COADREAD_GS	0	none
TCGA-AA-A02Y-01	TCGA-AA-A02Y	COADREAD_GS	0	none
TCGA-AA-A03F-01	TCGA-AA-A03F	COADREAD_GS	0	none
TCGA-AA-A03J-01	TCGA-AA-A03J	COADREAD_CIN	0	none
TCGA-AB-2803-03	TCGA-AB-2803	LAML	0	none
TCGA-AB-2805-03	TCGA-AB-2805	LAML	0	none
TCGA-AB-2806-03	TCGA-AB-2806	LAML	0	none
TCGA-AB-2807-03	TCGA-AB-2807	LAML	0	none
TCGA-AB-2808-03	TCGA-AB-2808	LAML	0	none
TCGA-AB-2810-03	TCGA-AB-2810	LAML	0	none
TCGA-AB-2811-03	TCGA-AB-2811	LAML	0	none
TCGA-AB-2812-03	TCGA-AB-2812	LAML	0	none
TCGA-AB-2813-03	TCGA-AB-2813	LAML	0	none
TCGA-AB-2814-03	TCGA-AB-2814	LAML	0	none
TCGA-AB-2815-03	TCGA-AB-2815	LAML	0	none
TCGA-AB-2816-03	TCGA-AB-2816	LAML	0	none
TCGA-AB-2817-03	TCGA-AB-2817	LAML	0	none
TCGA-AB-2818-03	TCGA-AB-2818	LAML	0	none
TCGA-AB-2819-03	TCGA-AB-2819	LAML	0	none
TCGA-AB-2820-03	TCGA-AB-2820	LAML	0	none
TCGA-AB-2821-03	TCGA-AB-2821	LAML	0	none
TCGA-AB-2822-03	TCGA-AB-2822	LAML	0	none
TCGA-AB-2823-03	TCGA-AB-2823	LAML	0	none
TCGA-AB-2824-03	TCGA-AB-2824	LAML	0	none
TCGA-AB-2825-03	TCGA-AB-2825	LAML	0	none
TCGA-AB-2826-03	TCGA-AB-2826	LAML	0	none
TCGA-AB-2828-03	TCGA-AB-2828	LAML	0	none
TCGA-AB-2830-03	TCGA-AB-2830	LAML	0	none
TCGA-AB-2832-03	TCGA-AB-2832	LAML	0	none
TCGA-AB-2834-03	TCGA-AB-2834	LAML	0	none
TCGA-AB-2835-03	TCGA-AB-2835	LAML	0	none
TCGA-AB-2836-03	TCGA-AB-2836	LAML	0	none
TCGA-AB-2837-03	TCGA-AB-2837	LAML	0	none
TCGA-AB-2838-03	TCGA-AB-2838	LAML	0	none
TCGA-AB-2839-03	TCGA-AB-2839	LAML	0	none
TCGA-AB-2840-03	TCGA-AB-2840	LAML	0	none
TCGA-AB-2841-03	TCGA-AB-2841	LAML	0	none
TCGA-AB-2842-03	TCGA-AB-2842	LAML	0	none
TCGA-AB-2844-03	TCGA-AB-2844	LAML	0	none
TCGA-AB-2845-03	TCGA-AB-2845	LAML	0	none
TCGA-AB-2846-03	TCGA-AB-2846	LAML	0	none
TCGA-AB-2848-03	TCGA-AB-2848	LAML	0	none
TCGA-AB-2849-03	TCGA-AB-2849	LAML	0	none
TCGA-AB-2851-03	TCGA-AB-2851	LAML	0	none
TCGA-AB-2853-03	TCGA-AB-2853	LAML	0	none
TCGA-AB-2854-03	TCGA-AB-2854	LAML	0	none
TCGA-AB-2855-03	TCGA-AB-2855	LAML	0	none
TCGA-AB-2857-03	TCGA-AB-2857	LAML	0	none
TCGA-AB-2858-03	TCGA-AB-2858	LAML	0	none
TCGA-AB-2860-03	TCGA-AB-2860	LAML	0	none
[truncated: 7,126 more rows]

## Sheet: Figure 2B data
Figure 2B	Dicer1 mutations in the MSK-IMPACT dataset.
PATIENT_ID	PATIENT_ID_copy	CANCER_TYPE_ACRONYM	Dicer_Mut_Cnt	dicer_muts
P-0000004	P-0000004	breast_cancer_ductal	1	none
P-0000012	P-0000012	nsc_lung_cancer_luad	1	none
P-0000015	P-0000015	breast_cancer_ductal	2	none
P-0000023	P-0000023	mesothelioma	0	none
P-0000024	P-0000024	endometrial_cancer_ucec	2	none
P-0000025	P-0000025	endometrial_cancer_other	1	none
P-0000026	P-0000026	endometrial_cancer_ucec	4	none
P-0000027	P-0000027	mesothelioma	0	none
P-0000034	P-0000034	bladder_cancer_urothelial	2	none
P-0000037	P-0000037	hepatobiliary_cancer_hepatocellular	0	none
P-0000039	P-0000039	mesothelioma	0	none
P-0000041	P-0000041	breast_cancer_ductal	1	none
P-0000042	P-0000042	mesothelioma	0	none
P-0000043	P-0000043	bladder_cancer_urothelial	2	none
P-0000047	P-0000047	mesothelioma	1	none
P-0000053	P-0000053	mesothelioma	0	none
P-0000055	P-0000055	endometrial_cancer_other	2	none
P-0000056	P-0000056	bladder_cancer_urothelial	1	none
P-0000057	P-0000057	breast_cancer_other	1	none
P-0000058	P-0000058	breast_cancer_ductal	3	none
P-0000059	P-0000059	esophagogastric_cancer	0	none
P-0000060	P-0000060	endometrial_cancer_other	2	none
P-0000061	P-0000061	endometrial_cancer_other	2	none
P-0000062	P-0000062	esophagogastric_cancer	3	none
P-0000063	P-0000063	bladder_cancer_urothelial	2	none
P-0000064	P-0000064	endometrial_cancer_other	0	none
P-0000065	P-0000065	bladder_cancer_other	2	none
P-0000066	P-0000066	breast_cancer_ductal	1	none
P-0000067	P-0000067	ovarian_cancer_serous	1	none
P-0000068	P-0000068	bladder_cancer_urothelial	0	none
P-0000069	P-0000069	endometrial_cancer_ucec	5	none
P-0000071	P-0000071	bladder_cancer_urothelial	0	none
P-0000073	P-0000073	ovarian_cancer_other	0	none
P-0000076	P-0000076	esophagogastric_cancer	3	none
P-0000081	P-0000081	breast_cancer_ductal	2	none
P-0000083	P-0000083	bladder_cancer_urothelial	3	one_mut
P-0000084	P-0000084	bladder_cancer_urothelial	0	none
P-0000085	P-0000085	bladder_cancer_urothelial	2	none
P-0000086	P-0000086	esophagogastric_cancer	3	none
P-0000088	P-0000088	bladder_cancer_urothelial	2	none
P-0000092	P-0000092	uterine_sarcoma_ulms	0	none
P-0000095	P-0000095	germ_cell_tumor	1	none
P-0000098	P-0000098	breast_cancer_ductal	0	none
P-0000100	P-0000100	germ_cell_tumor	0	none
P-0000102	P-0000102	breast_cancer_ductal	2	none
P-0000103	P-0000103	esophagogastric_cancer	1	none
P-0000104	P-0000104	breast_cancer_lobular	4	none
P-0000105	P-0000105	endometrial_cancer_other	2	none
P-0000106	P-0000106	breast_cancer_ductal	0	none
P-0000107	P-0000107	breast_cancer_ductal	4	none
P-0000108	P-0000108	germ_cell_tumor	1	none
P-0000110	P-0000110	nsc_lung_cancer_luad	0	none
P-0000112	P-0000112	esophagogastric_cancer	1	none
P-0000113	P-0000113	small_cell_lung_cancer	0	none
P-0000114	P-0000114	hepatobiliary_cancer_other	1	none
P-0000115	P-0000115	esophagogastric_cancer	3	none
P-0000116	P-0000116	uterine_sarcoma_ulms	1	none
P-0000118	P-0000118	sex_cord_stromal_tumor	0	none
P-0000119	P-0000119	colorectal_cancer_mss	1	none
P-0000120	P-0000120	breast_cancer_ductal	0	none
P-0000122	P-0000122	uterine_sarcoma_other	2	none
P-0000123	P-0000123	germ_cell_tumor	0	none
P-0000126	P-0000126	breast_cancer_ductal	2	none
P-0000127	P-0000127	hepatobiliary_cancer_other	0	none
P-0000129	P-0000129	breast_cancer_ductal	1	none
P-0000130	P-0000130	small_cell_lung_cancer	1	none
P-0000131	P-0000131	breast_cancer_ductal	3	none
P-0000132	P-0000132	small_cell_lung_cancer	0	none
P-0000133	P-0000133	nsc_lung_cancer_luad	2	none
P-0000134	P-0000134	gastrointestinal_stromal_tumor	0	none
P-0000136	P-0000136	breast_cancer_ductal	1	none
P-0000137	P-0000137	cervical_cancer	1	none
P-0000138	P-0000138	breast_cancer_other	4	one_mut
P-0000140	P-0000140	prostate_cancer	1	none
P-0000141	P-0000141	ovarian_cancer_other	1	none
P-0000142	P-0000142	pancreatic_cancer_adeno	2	none
P-0000143	P-0000143	mesothelioma	0	none
P-0000144	P-0000144	esophagogastric_cancer	1	none
P-0000145	P-0000145	endometrial_cancer_ucec	2	none
P-0000146	P-0000146	soft_tissue_sarcoma_ddlps	2	none
P-0000147	P-0000147	hepatobiliary_cancer_other	0	none
P-0000148	P-0000148	ovarian_cancer_serous	1	none
P-0000149	P-0000149	nsc_lung_cancer_luad	3	none
P-0000151	P-0000151	germ_cell_tumor	2	none
P-0000152	P-0000152	breast_cancer_other	1	none
P-0000153	P-0000153	breast_cancer_ductal	0	none
P-0000154	P-0000154	hepatobiliary_cancer_other	2	none
P-0000155	P-0000155	breast_cancer_other	2	none
P-0000156	P-0000156	endometrial_cancer_other	2	none
P-0000157	P-0000157	endometrial_cancer_other	4	none
P-0000158	P-0000158	breast_cancer_ductal	2	none
P-0000159	P-0000159	hepatobiliary_cancer_other	0	none
P-0000160	P-0000160	breast_cancer_other	0	none
P-0000161	P-0000161	germ_cell_tumor	0	none
P-0000162	P-0000162	germ_cell_tumor	0	none
P-0000163	P-0000163	nsc_lung_cancer_luad	0	none
P-0000167	P-0000167	breast_cancer_lobular	2	none
P-0000170	P-0000170	germ_cell_tumor	0	none
P-0000171	P-0000171	germ_cell_tumor	0	none
P-0000174	P-0000174	thyroid_cancer_poorly_differentiated	2	none
P-0000175	P-0000175	breast_cancer_ductal	1	none
P-0000178	P-0000178	esophagogastric_cancer	3	none
P-0000180	P-0000180	esophagogastric_cancer	0	none
P-0000181	P-0000181	germ_cell_tumor	0	none
P-0000182	P-0000182	hepatobiliary_cancer_hepatocellular	0	none
P-0000183	P-0000183	breast_cancer_ductal	2	none
P-0000184	P-0000184	bladder_cancer_other	0	none
P-0000185	P-0000185	ovarian_cancer_other	1	none
P-0000186	P-0000186	esophagogastric_cancer	0	none
P-0000187	P-0000187	breast_cancer_other	0	none
P-0000188	P-0000188	breast_cancer_ductal	1	none
P-0000189	P-0000189	hepatobiliary_cancer_other	0	none
P-0000190	P-0000190	small_cell_lung_cancer	0	none
P-0000191	P-0000191	breast_cancer_ductal	1	none
P-0000192	P-0000192	hepatobiliary_cancer_other	1	none
P-0000193	P-0000193	endometrial_cancer_ucec	1	none
P-0000195	P-0000195	breast_cancer_ductal	0	none
P-0000196	P-0000196	breast_cancer_ductal	1	none
P-0000197	P-0000197	prostate_cancer	0	none
P-0000199	P-0000199	ovarian_cancer_serous	1	none
P-0000201	P-0000201	breast_cancer_lobular	2	none
P-0000202	P-0000202	salivary_gland_cancer_acc	0	none
P-0000203	P-0000203	thyroid_cancer_poorly_differentiated	1	none
P-0000204	P-0000204	breast_cancer_ductal	1	multi
P-0000206	P-0000206	salivary_gland_cancer_other	1	none
P-0000207	P-0000207	breast_cancer_lobular	2	none
P-0000208	P-0000208	nsc_lung_cancer_luad	2	none
P-0000209	P-0000209	breast_cancer_ductal	2	none
P-0000210	P-0000210	cervical_cancer	2	none
P-0000211	P-0000211	hepatobiliary_cancer_other	0	none
P-0000212	P-0000212	ovarian_cancer_other	1	none
P-0000214	P-0000214	breast_cancer_ductal	0	none
P-0000216	P-0000216	breast_cancer_ductal	2	none
P-0000217	P-0000217	anal_cancer	2	none
P-0000218	P-0000218	hepatobiliary_cancer_hepatocellular	0	none
P-0000219	P-0000219	nsc_lung_cancer_luad	2	none
P-0000220	P-0000220	breast_cancer_lobular	1	none
P-0000221	P-0000221	esophagogastric_cancer	3	none
P-0000222	P-0000222	bladder_cancer_urothelial	0	none
P-0000223	P-0000223	glioma	1	none
P-0000224	P-0000224	breast_cancer_ductal	2	none
P-0000225	P-0000225	esophagogastric_cancer	0	none
P-0000226	P-0000226	soft_tissue_sarcoma_other	0	none
P-0000228	P-0000228	hepatobiliary_cancer_hepatocellular	0	none
P-0000230	P-0000230	endometrial_cancer_other	2	none
P-0000231	P-0000231	nsc_lung_cancer_luad	0	none
P-0000232	P-0000232	bone_cancer_ewing_sarcoma	0	none
P-0000233	P-0000233	nsc_lung_cancer_luad	1	none
P-0000234	P-0000234	breast_cancer_ductal	2	none
P-0000235	P-0000235	nsc_lung_cancer_lusc	2	none
P-0000236	P-0000236	ovarian_cancer_serous	0	none
P-0000237	P-0000237	skin_cancer,_non-melanoma_cscc	0	none
P-0000238	P-0000238	hepatobiliary_cancer_other	1	none
P-0000239	P-0000239	nsc_lung_cancer_luad	1	none
P-0000240	P-0000240	thyroid_cancer_papillary	2	none
P-0000241	P-0000241	colorectal_cancer_mss	1	none
P-0000242	P-0000242	breast_cancer_ductal	1	none
P-0000245	P-0000245	hepatobiliary_cancer_other	1	none
P-0000246	P-0000246	germ_cell_tumor	1	none
P-0000247	P-0000247	breast_cancer_ductal	2	none
P-0000249	P-0000249	esophagogastric_cancer	0	none
P-0000250	P-0000250	breast_cancer_ductal	0	none
P-0000252	P-0000252	nsc_lung_cancer_luad	4	none
P-0000253	P-0000253	bone_cancer_ewing_sarcoma	0	none
P-0000257	P-0000257	soft_tissue_sarcoma_other	0	none
P-0000258	P-0000258	soft_tissue_sarcoma_other	1	none
P-0000259	P-0000259	breast_cancer_other	1	none
P-0000260	P-0000260	nsc_lung_cancer_luad	0	none
P-0000261	P-0000261	germ_cell_tumor	0	none
P-0000263	P-0000263	nsc_lung_cancer_luad	0	none
P-0000266	P-0000266	breast_cancer_ductal	1	none
P-0000268	P-0000268	bladder_cancer_urothelial	0	none
P-0000269	P-0000269	ovarian_cancer_other	2	none
P-0000270	P-0000270	breast_cancer_other	0	none
P-0000271	P-0000271	uterine_sarcoma_ulms	0	none
P-0000272	P-0000272	renal_cell_carcinoma_ccRCC	0	none
P-0000274	P-0000274	breast_cancer_ductal	1	none
P-0000275	P-0000275	breast_cancer_ductal	1	none
P-0000276	P-0000276	breast_cancer_lobular	2	none
P-0000277	P-0000277	head_and_neck_cancer	0	none
P-0000278	P-0000278	breast_cancer_lobular	1	none
P-0000279	P-0000279	germ_cell_tumor	0	none
P-0000280	P-0000280	nsc_lung_cancer_luad	1	none
P-0000282	P-0000282	esophagogastric_cancer	4	none
P-0000283	P-0000283	bladder_cancer_other	0	none
P-0000284	P-0000284	head_and_neck_cancer	0	multi
P-0000285	P-0000285	thyroid_cancer_other	2	none
P-0000286	P-0000286	mesothelioma	0	none
P-0000287	P-0000287	germ_cell_tumor	0	none
P-0000289	P-0000289	nsc_lung_cancer_luad	3	none
P-0000290	P-0000290	bladder_cancer_urothelial	2	none
P-0000291	P-0000291	esophagogastric_cancer	0	none
P-0000292	P-0000292	breast_cancer_lobular	1	none
P-0000293	P-0000293	skin_cancer,_non-melanoma_other	1	none
P-0000295	P-0000295	breast_cancer_ductal	1	none
P-0000296	P-0000296	breast_cancer_ductal	3	none
P-0000298	P-0000298	hepatobiliary_cancer_other	0	none
P-0000299	P-0000299	nsc_lung_cancer_other	1	none
P-0000300	P-0000300	esophagogastric_cancer	1	none
P-0000301	P-0000301	nsc_lung_cancer_luad	1	none
P-0000302	P-0000302	nsc_lung_cancer_lusc	1	none
P-0000303	P-0000303	hepatobiliary_cancer_other	0	none
P-0000306	P-0000306	gastrointestinal_stromal_tumor	2	none
P-0000307	P-0000307	bladder_cancer_urothelial	0	none
P-0000308	P-0000308	bladder_cancer_urothelial	2	none
P-0000309	P-0000309	gastrointestinal_stromal_tumor	3	none
P-0000313	P-0000313	salivary_gland_cancer_other	0	none
P-0000314	P-0000314	pancreatic_cancer_adeno	0	none
P-0000315	P-0000315	nsc_lung_cancer_lusc	0	none
P-0000316	P-0000316	nsc_lung_cancer_luad	1	none
P-0000317	P-0000317	breast_cancer_ductal	1	none
P-0000318	P-0000318	prostate_cancer	2	none
P-0000319	P-0000319	head_and_neck_cancer	1	none
P-0000320	P-0000320	thyroid_cancer_other	2	none
P-0000321	P-0000321	endometrial_cancer_other	0	none
P-0000322	P-0000322	germ_cell_tumor	0	none
P-0000323	P-0000323	small_cell_lung_cancer	0	none
P-0000325	P-0000325	anal_cancer	0	none
P-0000327	P-0000327	hepatobiliary_cancer_other	1	none
P-0000328	P-0000328	hepatobiliary_cancer_other	2	none
P-0000329	P-0000329	nsc_lung_cancer_lusc	0	none
P-0000332	P-0000332	mesothelioma	0	none
P-0000333	P-0000333	thyroid_cancer_poorly_differentiated	2	none
P-0000334	P-0000334	ovarian_cancer_serous	0	none
P-0000335	P-0000335	breast_cancer_ductal	1	none
P-0000337	P-0000337	breast_cancer_ductal	1	none
P-0000339	P-0000339	small_cell_lung_cancer	0	none
P-0000341	P-0000341	breast_cancer_ductal	0	none
P-0000342	P-0000342	esophagogastric_cancer	0	none
P-0000343	P-0000343	endometrial_cancer_other	2	none
P-0000344	P-0000344	nsc_lung_cancer_luad	1	none
P-0000345	P-0000345	breast_cancer_ductal	0	none
P-0000346	P-0000346	breast_cancer_ductal	1	none
P-0000347	P-0000347	nsc_lung_cancer_luad	2	none
P-0000348	P-0000348	nsc_lung_cancer_luad	1	none
P-0000349	P-0000349	nsc_lung_cancer_luad	1	none
P-0000350	P-0000350	renal_cell_carcinoma_non-ccRCC	0	none
P-0000351	P-0000351	nsc_lung_cancer_lusc	1	none
P-0000352	P-0000352	nsc_lung_cancer_luad	3	none
P-0000353	P-0000353	breast_cancer_ductal	1	none
P-0000354	P-0000354	thyroid_cancer_papillary	2	none
P-0000355	P-0000355	uterine_sarcoma_ulms	0	none
P-0000356	P-0000356	breast_cancer_ductal	2	none
P-0000358	P-0000358	breast_cancer_lobular	2	none
P-0000359	P-0000359	thyroid_cancer_papillary	1	none
P-0000360	P-0000360	hepatobiliary_cancer_other	1	none
P-0000362	P-0000362	hepatobiliary_cancer_other	2	none
P-0000363	P-0000363	nsc_lung_cancer_lusc	0	none
P-0000364	P-0000364	bladder_cancer_urothelial	0	none
P-0000365	P-0000365	soft_tissue_sarcoma_other	0	none
P-0000366	P-0000366	ovarian_cancer_serous	2	none
P-0000367	P-0000367	endometrial_cancer_other	1	none
P-0000368	P-0000368	mesothelioma	0	none
P-0000369	P-0000369	esophagogastric_cancer	1	none
P-0000372	P-0000372	skin_cancer,_non-melanoma_cscc	3	none
P-0000373	P-0000373	prostate_cancer	1	none
P-0000374	P-0000374	salivary_gland_cancer_acc	2	none
P-0000375	P-0000375	breast_cancer_ductal	2	none
P-0000376	P-0000376	ovarian_cancer_other	0	none
P-0000377	P-0000377	prostate_cancer	1	none
P-0000378	P-0000378	glioma	1	none
P-0000379	P-0000379	bone_cancer_chondro	0	none
P-0000381	P-0000381	breast_cancer_other	2	none
P-0000382	P-0000382	uterine_sarcoma_ulms	2	none
P-0000383	P-0000383	esophagogastric_cancer	0	none
P-0000384	P-0000384	bladder_cancer_other	1	none
P-0000386	P-0000386	bladder_cancer_urothelial	1	none
P-0000387	P-0000387	small_cell_lung_cancer	0	none
P-0000388	P-0000388	nsc_lung_cancer_luad	2	none
P-0000391	P-0000391	prostate_cancer	0	none
P-0000392	P-0000392	breast_cancer_ductal	0	none
P-0000394	P-0000394	bladder_cancer_other	0	none
P-0000395	P-0000395	nsc_lung_cancer_luad	1	none
P-0000396	P-0000396	head_and_neck_cancer	0	none
P-0000397	P-0000397	breast_cancer_lobular	3	none
P-0000398	P-0000398	breast_cancer_ductal	0	none
P-0000399	P-0000399	skin_cancer,_non-melanoma_other	2	one_mut
P-0000401	P-0000401	prostate_cancer	0	none
P-0000402	P-0000402	hepatobiliary_cancer_other	0	none
P-0000403	P-0000403	ovarian_cancer_serous	0	none
P-0000404	P-0000404	endometrial_cancer_ucec	6	none
P-0000405	P-0000405	nsc_lung_cancer_luad	0	none
P-0000406	P-0000406	esophagogastric_cancer	0	none
P-0000407	P-0000407	breast_cancer_ductal	0	none
P-0000408	P-0000408	esophagogastric_cancer	4	none
P-0000409	P-0000409	breast_cancer_ductal	1	none
P-0000410	P-0000410	bladder_cancer_urothelial	0	none
P-0000412	P-0000412	breast_cancer_ductal	0	none
P-0000413	P-0000413	esophagogastric_cancer	0	none
P-0000414	P-0000414	breast_cancer_ductal	1	none
P-0000415	P-0000415	thyroid_cancer_papillary	2	none
P-0000416	P-0000416	endometrial_cancer_other	0	none
P-0000417	P-0000417	esophagogastric_cancer	0	none
P-0000418	P-0000418	nsc_lung_cancer_lusc	0	none
P-0000419	P-0000419	hepatobiliary_cancer_other	0	none
P-0000420	P-0000420	anal_cancer	0	none
P-0000421	P-0000421	pancreatic_cancer_adeno	0	none
P-0000422	P-0000422	breast_cancer_lobular	2	none
P-0000423	P-0000423	bladder_cancer_other	6	one_mut
P-0000425	P-0000425	thyroid_cancer_papillary	2	none
P-0000426	P-0000426	nsc_lung_cancer_luad	1	none
P-0000427	P-0000427	nsc_lung_cancer_luad	1	none
P-0000428	P-0000428	breast_cancer_ductal	2	none
P-0000429	P-0000429	germ_cell_tumor	1	none
P-0000431	P-0000431	prostate_cancer	1	none
P-0000432	P-0000432	breast_cancer_other	0	none
P-0000433	P-0000433	head_and_neck_cancer	2	none
P-0000434	P-0000434	salivary_gland_cancer_acc	0	none
P-0000435	P-0000435	breast_cancer_ductal	2	none
P-0000436	P-0000436	esophagogastric_cancer	3	none
P-0000439	P-0000439	skin_cancer,_non-melanoma_merkel	0	none
P-0000441	P-0000441	prostate_cancer	2	none
P-0000442	P-0000442	prostate_cancer	1	none
P-0000443	P-0000443	germ_cell_tumor	0	none
P-0000444	P-0000444	esophagogastric_cancer	3	none
P-0000445	P-0000445	breast_cancer_ductal	1	none
P-0000446	P-0000446	esophagogastric_cancer	0	none
P-0000447	P-0000447	breast_cancer_ductal	1	none
P-0000448	P-0000448	endometrial_cancer_ucec	6	one_mut
P-0000449	P-0000449	prostate_cancer	2	none
P-0000450	P-0000450	germ_cell_tumor	1	none
P-0000452	P-0000452	cervical_cancer	2	none
P-0000453	P-0000453	cervical_cancer	1	none
P-0000454	P-0000454	head_and_neck_cancer	0	none
P-0000455	P-0000455	small_cell_lung_cancer	0	none
P-0000456	P-0000456	germ_cell_tumor	0	none
P-0000457	P-0000457	bladder_cancer_other	0	none
P-0000458	P-0000458	nsc_lung_cancer_luad	0	none
P-0000459	P-0000459	nsc_lung_cancer_luad	1	none
P-0000460	P-0000460	thyroid_cancer_poorly_differentiated	0	none
P-0000461	P-0000461	germ_cell_tumor	1	none
P-0000462	P-0000462	breast_cancer_ductal	2	none
P-0000463	P-0000463	nsc_lung_cancer_lusc	3	none
P-0000464	P-0000464	breast_cancer_ductal	0	none
P-0000465	P-0000465	endometrial_cancer_ucec	1	none
P-0000466	P-0000466	breast_cancer_ductal	0	none
P-0000467	P-0000467	head_and_neck_cancer	0	none
P-0000468	P-0000468	breast_cancer_ductal	1	none
P-0000469	P-0000469	breast_cancer_ductal	1	none
P-0000470	P-0000470	breast_cancer_ductal	3	none
P-0000471	P-0000471	breast_cancer_ductal	1	none
P-0000472	P-0000472	breast_cancer_ductal	1	none
P-0000473	P-0000473	breast_cancer_ductal	2	none
P-0000474	P-0000474	nsc_lung_cancer_luad	1	none
P-0000475	P-0000475	germ_cell_tumor	1	none
P-0000477	P-0000477	nsc_lung_cancer_other	0	none
P-0000478	P-0000478	breast_cancer_ductal	2	none
P-0000479	P-0000479	prostate_cancer	0	none
P-0000480	P-0000480	skin_cancer,_non-melanoma_other	0	none
P-0000481	P-0000481	esophagogastric_cancer	0	none
P-0000482	P-0000482	uterine_sarcoma_ulms	0	none
P-0000483	P-0000483	breast_cancer_ductal	0	none
P-0000484	P-0000484	prostate_cancer	0	none
P-0000485	P-0000485	esophagogastric_cancer	0	none
P-0000486	P-0000486	glioma	1	none
P-0000488	P-0000488	esophagogastric_cancer	0	none
P-0000489	P-0000489	salivary_gland_cancer_other	2	none
P-0000490	P-0000490	breast_cancer_ductal	0	none
P-0000491	P-0000491	nsc_lung_cancer_luad	1	none
P-0000495	P-0000495	breast_cancer_ductal	1	none
P-0000497	P-0000497	soft_tissue_sarcoma_other	1	none
P-0000499	P-0000499	uterine_sarcoma_ulms	2	none
P-0000500	P-0000500	glioma	6	none
P-0000501	P-0000501	gastrointestinal_stromal_tumor	0	none
P-0000502	P-0000502	bladder_cancer_urothelial	3	none
P-0000503	P-0000503	germ_cell_tumor	0	none
P-0000504	P-0000504	prostate_cancer	0	none
P-0000505	P-0000505	prostate_cancer	0	none
P-0000506	P-0000506	thyroid_cancer_poorly_differentiated	0	none
P-0000507	P-0000507	salivary_gland_cancer_acc	0	none
P-0000508	P-0000508	breast_cancer_ductal	0	none
P-0000509	P-0000509	prostate_cancer	0	none
P-0000510	P-0000510	skin_cancer,_non-melanoma_merkel	0	none
P-0000511	P-0000511	colorectal_cancer_mss	2	none
P-0000512	P-0000512	thyroid_cancer_other	0	none
P-0000513	P-0000513	bladder_cancer_urothelial	0	none
P-0000514	P-0000514	breast_cancer_lobular	1	none
P-0000516	P-0000516	nsc_lung_cancer_lusc	0	none
P-0000517	P-0000517	breast_cancer_ductal	1	none
P-0000519	P-0000519	breast_cancer_ductal	1	none
P-0000520	P-0000520	colorectal_cancer_mss	2	none
P-0000521	P-0000521	prostate_cancer	0	none
P-0000522	P-0000522	breast_cancer_ductal	0	none
P-0000523	P-0000523	esophagogastric_cancer	0	none
P-0000524	P-0000524	salivary_gland_cancer_acc	1	none
P-0000525	P-0000525	breast_cancer_ductal	1	none
P-0000526	P-0000526	colorectal_cancer_mss	2	none
P-0000527	P-0000527	nsc_lung_cancer_lusc	0	none
P-0000530	P-0000530	breast_cancer_ductal	3	none
P-0000531	P-0000531	nsc_lung_cancer_luad	1	none
P-0000532	P-0000532	breast_cancer_other	0	none
P-0000533	P-0000533	thyroid_cancer_papillary	3	none
P-0000535	P-0000535	bladder_cancer_urothelial	2	none
P-0000538	P-0000538	esophagogastric_cancer	3	none
P-0000541	P-0000541	prostate_cancer	3	none
P-0000542	P-0000542	breast_cancer_ductal	1	none
P-0000543	P-0000543	mesothelioma	0	none
P-0000544	P-0000544	bladder_cancer_urothelial	0	none
P-0000546	P-0000546	mesothelioma	0	none
P-0000547	P-0000547	breast_cancer_lobular	2	none
P-0000550	P-0000550	breast_cancer_ductal	2	none
P-0000552	P-0000552	colorectal_cancer_mss	1	none
P-0000553	P-0000553	esophagogastric_cancer	0	none
P-0000554	P-0000554	nsc_lung_cancer_luad	1	none
P-0000555	P-0000555	thyroid_cancer_poorly_differentiated	0	none
P-0000557	P-0000557	nsc_lung_cancer_luad	1	none
P-0000558	P-0000558	endometrial_cancer_ucec	3	none
P-0000560	P-0000560	prostate_cancer	0	none
P-0000561	P-0000561	colorectal_cancer_hypermutated	4	none
P-0000562	P-0000562	colorectal_cancer_mss	1	none
P-0000563	P-0000563	nsc_lung_cancer_luad	0	none
P-0000564	P-0000564	soft_tissue_sarcoma_other	1	none
P-0000566	P-0000566	endometrial_cancer_other	0	none
P-0000569	P-0000569	nsc_lung_cancer_luad	1	none
P-0000570	P-0000570	esophagogastric_cancer	3	none
P-0000573	P-0000573	head_and_neck_cancer	0	none
P-0000575	P-0000575	anal_cancer	1	none
P-0000576	P-0000576	uterine_sarcoma_ulms	2	none
P-0000578	P-0000578	endometrial_cancer_other	0	none
P-0000579	P-0000579	soft_tissue_sarcoma_other	0	none
P-0000580	P-0000580	nsc_lung_cancer_luad	2	none
P-0000581	P-0000581	mesothelioma	0	none
P-0000582	P-0000582	skin_cancer,_non-melanoma_cscc	0	none
P-0000583	P-0000583	nsc_lung_cancer_luad	3	none
P-0000584	P-0000584	breast_cancer_ductal	1	none
P-0000585	P-0000585	breast_cancer_ductal	0	none
P-0000586	P-0000586	head_and_neck_cancer	0	none
P-0000587	P-0000587	hepatobiliary_cancer_hepatocellular	0	none
P-0000589	P-0000589	skin_cancer,_non-melanoma_merkel	1	none
P-0000592	P-0000592	breast_cancer_other	2	none
P-0000593	P-0000593	mesothelioma	0	none
P-0000594	P-0000594	nsc_lung_cancer_luad	4	none
P-0000595	P-0000595	breast_cancer_ductal	0	none
P-0000596	P-0000596	melanoma_cutaneous	1	none
P-0000598	P-0000598	germ_cell_tumor	0	none
P-0000599	P-0000599	hepatobiliary_cancer_other	4	none
P-0000600	P-0000600	prostate_cancer	0	none
P-0000602	P-0000602	nsc_lung_cancer_luad	5	none
P-0000603	P-0000603	prostate_cancer	1	none
P-0000604	P-0000604	nsc_lung_cancer_luad	0	none
P-0000606	P-0000606	breast_cancer_ductal	3	none
P-0000607	P-0000607	breast_cancer_lobular	3	none
P-0000609	P-0000609	soft_tissue_sarcoma_other	1	none
P-0000610	P-0000610	prostate_cancer	1	none
P-0000611	P-0000611	glioma	4	none
P-0000614	P-0000614	endometrial_cancer_ucec	2	none
P-0000615	P-0000615	prostate_cancer	1	none
P-0000616	P-0000616	colorectal_cancer_mss	3	none
P-0000618	P-0000618	salivary_gland_cancer_acc	4	none
P-0000619	P-0000619	skin_cancer,_non-melanoma_merkel	0	none
P-0000620	P-0000620	breast_cancer_ductal	0	none
P-0000621	P-0000621	head_and_neck_cancer	0	none
P-0000622	P-0000622	nsc_lung_cancer_luad	1	none
P-0000623	P-0000623	salivary_gland_cancer_acc	0	none
P-0000624	P-0000624	breast_cancer_ductal	0	none
P-0000625	P-0000625	colorectal_cancer_mss	1	none
P-0000626	P-0000626	nsc_lung_cancer_luad	4	none
P-0000627	P-0000627	nsc_lung_cancer_luad	2	none
P-0000628	P-0000628	nsc_lung_cancer_luad	4	none
P-0000629	P-0000629	soft_tissue_sarcoma_ups	0	none
P-0000630	P-0000630	nsc_lung_cancer_luad	5	none
P-0000632	P-0000632	nsc_lung_cancer_luad	1	none
P-0000633	P-0000633	ovarian_cancer_serous	0	none
P-0000634	P-0000634	ovarian_cancer_serous	0	none
P-0000635	P-0000635	colorectal_cancer_mss	1	none
P-0000636	P-0000636	nsc_lung_cancer_luad	1	none
P-0000637	P-0000637	hepatobiliary_cancer_other	1	none
P-0000638	P-0000638	breast_cancer_ductal	2	none
P-0000639	P-0000639	skin_cancer,_non-melanoma_merkel	1	none
P-0000640	P-0000640	prostate_cancer	1	none
P-0000641	P-0000641	nsc_lung_cancer_luad	1	none
P-0000642	P-0000642	nsc_lung_cancer_luad	1	none
P-0000643	P-0000643	hepatobiliary_cancer_other	0	none
P-0000644	P-0000644	hepatobiliary_cancer_other	1	none
P-0000647	P-0000647	prostate_cancer	0	none
P-0000648	P-0000648	germ_cell_tumor	1	none
P-0000650	P-0000650	germ_cell_tumor	2	none
P-0000651	P-0000651	glioma	1	none
P-0000652	P-0000652	soft_tissue_sarcoma_other	0	none
P-0000653	P-0000653	glioma	5	none
P-0000654	P-0000654	germ_cell_tumor	1	none
P-0000655	P-0000655	prostate_cancer	1	none
P-0000656	P-0000656	breast_cancer_other	2	none
P-0000657	P-0000657	glioma	1	none
P-0000658	P-0000658	breast_cancer_ductal	1	none
P-0000659	P-0000659	prostate_cancer	1	none
P-0000660	P-0000660	soft_tissue_sarcoma_other	0	none
P-0000661	P-0000661	breast_cancer_ductal	1	none
P-0000662	P-0000662	thyroid_cancer_other	0	none
P-0000663	P-0000663	germ_cell_tumor	0	none
P-0000664	P-0000664	germ_cell_tumor	0	none
P-0000665	P-0000665	germ_cell_tumor	1	none
P-0000666	P-0000666	ovarian_cancer_serous	0	none
P-0000667	P-0000667	ovarian_cancer_serous	2	none
P-0000668	P-0000668	head_and_neck_cancer	0	none
P-0000669	P-0000669	breast_cancer_ductal	0	none
P-0000670	P-0000670	nsc_lung_cancer_luad	1	none
P-0000671	P-0000671	nsc_lung_cancer_luad	2	none
P-0000672	P-0000672	prostate_cancer	1	none
P-0000673	P-0000673	soft_tissue_sarcoma_ups	1	none
P-0000674	P-0000674	colorectal_cancer_mss	2	none
P-0000675	P-0000675	prostate_cancer	0	none
P-0000676	P-0000676	nsc_lung_cancer_luad	0	none
P-0000677	P-0000677	glioma	0	none
P-0000678	P-0000678	colorectal_cancer_mss	3	none
P-0000679	P-0000679	glioma	1	none
P-0000680	P-0000680	soft_tissue_sarcoma_other	0	none
P-0000681	P-0000681	nsc_lung_cancer_luad	2	none
P-0000682	P-0000682	colorectal_cancer_mss	3	none
P-0000683	P-0000683	prostate_cancer	1	none
P-0000684	P-0000684	nsc_lung_cancer_lusc	0	none
P-0000685	P-0000685	germ_cell_tumor	0	none
P-0000686	P-0000686	melanoma_cutaneous	1	only_hotspot
P-0000687	P-0000687	colorectal_cancer_mss	2	none
P-0000688	P-0000688	cervical_cancer	0	none
P-0000689	P-0000689	nsc_lung_cancer_luad	0	none
P-0000690	P-0000690	breast_cancer_other	1	none
P-0000692	P-0000692	sex_cord_stromal_tumor	1	none
P-0000693	P-0000693	soft_tissue_sarcoma_other	0	none
P-0000694	P-0000694	breast_cancer_ductal	2	none
P-0000695	P-0000695	colorectal_cancer_mss	0	none
P-0000697	P-0000697	melanoma_cutaneous	1	none
P-0000698	P-0000698	endometrial_cancer_other	2	none
P-0000699	P-0000699	colorectal_cancer_mss	0	only_hotspot
P-0000702	P-0000702	nsc_lung_cancer_luad	1	none
P-0000704	P-0000704	breast_cancer_ductal	2	none
P-0000705	P-0000705	skin_cancer,_non-melanoma_cscc	3	none
P-0000706	P-0000706	nsc_lung_cancer_luad	1	none
P-0000707	P-0000707	germ_cell_tumor	0	none
P-0000710	P-0000710	bone_cancer_chondro	0	none
P-0000711	P-0000711	uterine_sarcoma_ulms	0	none
P-0000713	P-0000713	hepatobiliary_cancer_other	2	none
P-0000714	P-0000714	colorectal_cancer_mss	2	none
P-0000715	P-0000715	thyroid_cancer_papillary	2	none
P-0000716	P-0000716	esophagogastric_cancer	3	none
P-0000717	P-0000717	salivary_gland_cancer_acc	0	none
P-0000718	P-0000718	bone_cancer_chondro	0	none
P-0000719	P-0000719	bone_cancer_ewing_sarcoma	0	none
P-0000721	P-0000721	colorectal_cancer_mss	3	none
P-0000722	P-0000722	esophagogastric_cancer	2	none
P-0000723	P-0000723	bone_cancer_ewing_sarcoma	0	none
P-0000724	P-0000724	bladder_cancer_other	0	none
P-0000725	P-0000725	prostate_cancer	0	none
P-0000726	P-0000726	nsc_lung_cancer_luad	2	none
P-0000728	P-0000728	skin_cancer,_non-melanoma_merkel	1	none
P-0000729	P-0000729	nsc_lung_cancer_lusc	0	none
P-0000730	P-0000730	esophagogastric_cancer	1	none
P-0000731	P-0000731	nsc_lung_cancer_luad	2	none
P-0000732	P-0000732	nsc_lung_cancer_luad	1	none
P-0000733	P-0000733	soft_tissue_sarcoma_other	2	none
P-0000735	P-0000735	thymic_tumor	0	none
P-0000736	P-0000736	colorectal_cancer_mss	0	none
P-0000737	P-0000737	colorectal_cancer_mss	1	none
P-0000738	P-0000738	colorectal_cancer_mss	0	none
P-0000739	P-0000739	colorectal_cancer_mss	3	none
P-0000740	P-0000740	renal_cell_carcinoma_non-ccRCC	0	none
P-0000741	P-0000741	mesothelioma	0	none
P-0000742	P-0000742	colorectal_cancer_mss	0	none
P-0000743	P-0000743	hepatobiliary_cancer_gallbladder	0	none
P-0000744	P-0000744	colorectal_cancer_mss	3	none
P-0000745	P-0000745	colorectal_cancer_mss	1	none
P-0000746	P-0000746	bladder_cancer_urothelial	2	none
P-0000747	P-0000747	germ_cell_tumor	0	none
P-0000748	P-0000748	glioma	1	none
P-0000749	P-0000749	glioma	1	none
P-0000750	P-0000750	mesothelioma	0	none
P-0000751	P-0000751	esophagogastric_cancer	0	none
P-0000754	P-0000754	colorectal_cancer_mss	2	none
P-0000755	P-0000755	prostate_cancer	3	none
P-0000756	P-0000756	nsc_lung_cancer_luad	1	none
P-0000757	P-0000757	colorectal_cancer_mss	1	none
P-0000758	P-0000758	glioma	2	none
P-0000759	P-0000759	glioma	2	none
P-0000760	P-0000760	glioma	2	none
P-0000761	P-0000761	glioma	1	none
P-0000762	P-0000762	colorectal_cancer_mss	1	none
P-0000763	P-0000763	colorectal_cancer_mss	4	none
P-0000764	P-0000764	skin_cancer,_non-melanoma_merkel	0	none
P-0000765	P-0000765	nsc_lung_cancer_luad	1	none
P-0000766	P-0000766	hepatobiliary_cancer_other	1	none
P-0000768	P-0000768	head_and_neck_cancer	0	none
P-0000769	P-0000769	colorectal_cancer_mss	0	none
P-0000770	P-0000770	breast_cancer_other	1	none
P-0000771	P-0000771	germ_cell_tumor	2	none
P-0000772	P-0000772	colorectal_cancer_mss	2	none
P-0000774	P-0000774	nsc_lung_cancer_luad	4	none
P-0000775	P-0000775	salivary_gland_cancer_other	3	none
P-0000776	P-0000776	esophagogastric_cancer	0	none
P-0000777	P-0000777	colorectal_cancer_mss	1	one_mut
P-0000778	P-0000778	breast_cancer_ductal	1	none
P-0000780	P-0000780	endometrial_cancer_ucsmmm	0	none
P-0000782	P-0000782	germ_cell_tumor	1	none
P-0000783	P-0000783	pancreatic_cancer_adeno	2	none
P-0000784	P-0000784	germ_cell_tumor	1	none
P-0000785	P-0000785	nsc_lung_cancer_luad	3	none
P-0000786	P-0000786	breast_cancer_other	1	none
P-0000787	P-0000787	esophagogastric_cancer	0	none
P-0000789	P-0000789	nsc_lung_cancer_luad	0	none
P-0000790	P-0000790	salivary_gland_cancer_acc	0	none
P-0000791	P-0000791	germ_cell_tumor	2	none
P-0000792	P-0000792	salivary_gland_cancer_acc	0	none
P-0000793	P-0000793	esophagogastric_cancer	0	none
P-0000795	P-0000795	breast_cancer_ductal	0	none
P-0000796	P-0000796	soft_tissue_sarcoma_ddlps	2	none
P-0000797	P-0000797	esophagogastric_cancer	0	none
P-0000798	P-0000798	colorectal_cancer_mss	1	none
P-0000799	P-0000799	germ_cell_tumor	0	none
P-0000800	P-0000800	thyroid_cancer_other	0	none
P-0000802	P-0000802	colorectal_cancer_mss	1	none
P-0000804	P-0000804	breast_cancer_ductal	0	none
P-0000805	P-0000805	breast_cancer_ductal	1	none
P-0000806	P-0000806	breast_cancer_other	2	none
P-0000807	P-0000807	nsc_lung_cancer_luad	1	none
P-0000808	P-0000808	nsc_lung_cancer_luad	0	none
P-0000809	P-0000809	nsc_lung_cancer_luad	1	none
P-0000811	P-0000811	nsc_lung_cancer_lusc	0	none
P-0000812	P-0000812	adrenocortical_carcinoma	0	none
P-0000813	P-0000813	soft_tissue_sarcoma_other	0	none
P-0000814	P-0000814	esophagogastric_cancer	0	none
P-0000815	P-0000815	bone_cancer_chondro	0	none
P-0000816	P-0000816	breast_cancer_ductal	1	none
P-0000817	P-0000817	soft_tissue_sarcoma_ups	0	none
P-0000818	P-0000818	glioma	1	none
P-0000819	P-0000819	nsc_lung_cancer_luad	4	none
P-0000820	P-0000820	breast_cancer_lobular	1	none
P-0000821	P-0000821	skin_cancer,_non-melanoma_other	1	one_mut
P-0000822	P-0000822	glioma	2	none
P-0000823	P-0000823	germ_cell_tumor	0	none
P-0000824	P-0000824	mesothelioma	0	none
P-0000825	P-0000825	nsc_lung_cancer_luad	0	none
P-0000826	P-0000826	skin_cancer,_non-melanoma_cscc	1	none
P-0000827	P-0000827	colorectal_cancer_mss	0	none
P-0000828	P-0000828	prostate_cancer	1	none
P-0000829	P-0000829	hepatobiliary_cancer_hepatocellular	0	none
P-0000830	P-0000830	breast_cancer_ductal	1	none
P-0000831	P-0000831	nsc_lung_cancer_luad	1	one_mut
P-0000835	P-0000835	soft_tissue_sarcoma_other	0	none
P-0000836	P-0000836	thyroid_cancer_other	0	none
P-0000838	P-0000838	nsc_lung_cancer_lusc	3	none
P-0000839	P-0000839	endometrial_cancer_ucec	1	none
P-0000840	P-0000840	nsc_lung_cancer_luad	1	none
P-0000841	P-0000841	glioma	1	none
P-0000842	P-0000842	prostate_cancer	0	none
P-0000843	P-0000843	colorectal_cancer_mss	0	none
P-0000846	P-0000846	renal_cell_carcinoma_non-ccRCC	0	none
P-0000847	P-0000847	prostate_cancer	0	none
P-0000848	P-0000848	bone_cancer_chondro	0	none
P-0000849	P-0000849	soft_tissue_sarcoma_other	0	none
P-0000851	P-0000851	soft_tissue_sarcoma_other	0	none
P-0000852	P-0000852	melanoma_uveal	0	none
P-0000853	P-0000853	hepatobiliary_cancer_other	0	none
P-0000854	P-0000854	colorectal_cancer_mss	1	none
P-0000855	P-0000855	soft_tissue_sarcoma_ups	0	none
P-0000856	P-0000856	soft_tissue_sarcoma_ups	0	none
P-0000857	P-0000857	bone_cancer_chondro	0	none
P-0000858	P-0000858	nsc_lung_cancer_luad	1	none
P-0000859	P-0000859	soft_tissue_sarcoma_other	0	none
P-0000860	P-0000860	colorectal_cancer_mss	0	none
P-0000861	P-0000861	breast_cancer_ductal	1	none
P-0000862	P-0000862	colorectal_cancer_hypermutated	2	none
P-0000863	P-0000863	soft_tissue_sarcoma_other	0	none
P-0000864	P-0000864	breast_cancer_ductal	1	none
P-0000865	P-0000865	melanoma_cutaneous	1	none
P-0000866	P-0000866	soft_tissue_sarcoma_other	0	none
P-0000867	P-0000867	nsc_lung_cancer_luad	3	none
P-0000868	P-0000868	colorectal_cancer_mss	0	none
P-0000869	P-0000869	colorectal_cancer_mss	0	none
P-0000870	P-0000870	esophagogastric_cancer	0	none
P-0000871	P-0000871	breast_cancer_ductal	0	none
P-0000872	P-0000872	bladder_cancer_urothelial	0	none
P-0000873	P-0000873	nsc_lung_cancer_luad	0	none
P-0000874	P-0000874	colorectal_cancer_mss	1	none
P-0000875	P-0000875	bladder_cancer_other	2	none
P-0000876	P-0000876	thyroid_cancer_poorly_differentiated	0	none
P-0000877	P-0000877	bladder_cancer_urothelial	0	none
P-0000878	P-0000878	endometrial_cancer_other	0	none
P-0000879	P-0000879	pancreatic_cancer_neuroendocrine	2	none
P-0000880	P-0000880	bladder_cancer_other	2	none
P-0000881	P-0000881	soft_tissue_sarcoma_other	0	none
P-0000883	P-0000883	glioma	7	none
P-0000885	P-0000885	colorectal_cancer_mss	1	none
P-0000887	P-0000887	breast_cancer_ductal	1	none
P-0000888	P-0000888	prostate_cancer	1	none
P-0000889	P-0000889	thyroid_cancer_poorly_differentiated	2	none
P-0000890	P-0000890	thyroid_cancer_poorly_differentiated	1	none
P-0000891	P-0000891	bladder_cancer_urothelial	3	none
P-0000892	P-0000892	bladder_cancer_urothelial	4	none
P-0000893	P-0000893	melanoma_cutaneous	1	none
P-0000894	P-0000894	nsc_lung_cancer_luad	2	none
P-0000895	P-0000895	melanoma_cutaneous	2	none
P-0000896	P-0000896	glioma	1	none
P-0000897	P-0000897	nsc_lung_cancer_other	1	none
P-0000898	P-0000898	melanoma_cutaneous	2	none
P-0000899	P-0000899	esophagogastric_cancer	0	none
P-0000900	P-0000900	nsc_lung_cancer_luad	1	none
P-0000902	P-0000902	thyroid_cancer_poorly_differentiated	2	none
P-0000903	P-0000903	nsc_lung_cancer_lusc	1	none
P-0000904	P-0000904	thyroid_cancer_other	1	none
P-0000905	P-0000905	soft_tissue_sarcoma_other	1	none
P-0000906	P-0000906	glioma	2	none
P-0000907	P-0000907	nsc_lung_cancer_luad	0	none
P-0000908	P-0000908	bladder_cancer_urothelial	3	none
P-0000909	P-0000909	prostate_cancer	0	none
P-0000910	P-0000910	salivary_gland_cancer_other	1	none
P-0000911	P-0000911	colorectal_cancer_mss	1	none
P-0000912	P-0000912	prostate_cancer	0	none
P-0000913	P-0000913	nsc_lung_cancer_luad	3	none
P-0000914	P-0000914	renal_cell_carcinoma_non-ccRCC	0	none
P-0000915	P-0000915	colorectal_cancer_mss	0	none
P-0000916	P-0000916	bladder_cancer_urothelial	2	none
P-0000918	P-0000918	glioma	1	none
P-0000919	P-0000919	skin_cancer,_non-melanoma_cscc	1	none
P-0000920	P-0000920	breast_cancer_ductal	1	none
P-0000921	P-0000921	breast_cancer_ductal	1	none
P-0000922	P-0000922	melanoma_cutaneous	2	none
P-0000923	P-0000923	salivary_gland_cancer_other	0	none
P-0000924	P-0000924	nsc_lung_cancer_luad	2	none
P-0000925	P-0000925	bladder_cancer_other	0	none
P-0000926	P-0000926	soft_tissue_sarcoma_ups	0	none
P-0000927	P-0000927	appendiceal_cancer_mucinous	1	none
P-0000928	P-0000928	glioma	1	none
P-0000929	P-0000929	nsc_lung_cancer_luad	1	none
P-0000930	P-0000930	glioma	1	none
P-0000931	P-0000931	prostate_cancer	0	none
P-0000932	P-0000932	hepatobiliary_cancer_other	0	none
P-0000933	P-0000933	colorectal_cancer_mss	3	none
P-0000934	P-0000934	thyroid_cancer_other	1	none
P-0000937	P-0000937	bone_cancer_chondro	0	none
P-0000938	P-0000938	esophagogastric_cancer	1	none
P-0000939	P-0000939	skin_cancer,_non-melanoma_other	1	none
P-0000940	P-0000940	colorectal_cancer_mss	2	none
P-0000942	P-0000942	hepatobiliary_cancer_other	1	none
P-0000944	P-0000944	glioma	4	one_mut
P-0000945	P-0000945	head_and_neck_cancer	0	none
P-0000946	P-0000946	breast_cancer_ductal	2	none
P-0000947	P-0000947	breast_cancer_other	1	none
P-0000948	P-0000948	salivary_gland_cancer_acc	0	none
P-0000949	P-0000949	head_and_neck_cancer	0	none
P-0000950	P-0000950	small_bowel_cancer	1	none
P-0000951	P-0000951	skin_cancer,_non-melanoma_cscc	0	none
P-0000952	P-0000952	endometrial_cancer_ucec	1	none
P-0000954	P-0000954	thyroid_cancer_other	0	none
P-0000955	P-0000955	breast_cancer_lobular	1	none
P-0000956	P-0000956	small_bowel_cancer	0	none
P-0000958	P-0000958	melanoma_cutaneous	2	none
P-0000960	P-0000960	glioma	2	none
P-0000961	P-0000961	germ_cell_tumor	0	none
P-0000962	P-0000962	uterine_sarcoma_other	2	none
P-0000963	P-0000963	nsc_lung_cancer_luad	1	none
P-0000964	P-0000964	prostate_cancer	4	none
P-0000965	P-0000965	breast_cancer_ductal	1	none
P-0000966	P-0000966	prostate_cancer	0	none
P-0000967	P-0000967	thyroid_cancer_other	1	none
P-0000968	P-0000968	melanoma_other	0	none
P-0000969	P-0000969	breast_cancer_ductal	0	none
P-0000970	P-0000970	gastrointestinal_neuroendocrine_tumor	0	none
P-0000972	P-0000972	bone_cancer_chondro	0	none
P-0000973	P-0000973	breast_cancer_ductal	2	none
P-0000976	P-0000976	thyroid_cancer_papillary	2	none
P-0000977	P-0000977	esophagogastric_cancer	0	none
P-0000978	P-0000978	nsc_lung_cancer_luad	0	none
P-0000979	P-0000979	colorectal_cancer_mss	2	none
P-0000980	P-0000980	salivary_gland_cancer_acc	0	none
P-0000982	P-0000982	colorectal_cancer_mss	3	none
P-0000984	P-0000984	breast_cancer_ductal	1	none
P-0000985	P-0000985	breast_cancer_ductal	0	none
P-0000987	P-0000987	nsc_lung_cancer_luad	1	none
P-0000989	P-0000989	nsc_lung_cancer_luad	1	none
P-0000990	P-0000990	prostate_cancer	0	none
P-0000991	P-0000991	esophagogastric_cancer	3	none
P-0000992	P-0000992	germ_cell_tumor	0	none
P-0000993	P-0000993	nsc_lung_cancer_lusc	1	none
P-0000994	P-0000994	colorectal_cancer_mss	0	none
P-0000995	P-0000995	gastrointestinal_neuroendocrine_tumor	0	none
P-0000997	P-0000997	colorectal_cancer_mss	3	none
P-0000998	P-0000998	nsc_lung_cancer_other	0	none
P-0000999	P-0000999	gastrointestinal_neuroendocrine_tumor	0	none
P-0001000	P-0001000	soft_tissue_sarcoma_other	0	none
P-0001001	P-0001001	hepatobiliary_cancer_other	2	none
P-0001003	P-0001003	soft_tissue_sarcoma_other	0	none
P-0001004	P-0001004	germ_cell_tumor	0	none
P-0001005	P-0001005	endometrial_cancer_other	1	none
P-0001006	P-0001006	thyroid_cancer_other	2	none
P-0001007	P-0001007	thyroid_cancer_poorly_differentiated	0	only_hotspot
P-0001008	P-0001008	bladder_cancer_urothelial	1	none
P-0001009	P-0001009	germ_cell_tumor	2	none
P-0001010	P-0001010	nsc_lung_cancer_luad	2	none
P-0001011	P-0001011	breast_cancer_ductal	1	none
P-0001012	P-0001012	germ_cell_tumor	0	none
P-0001013	P-0001013	hepatobiliary_cancer_other	1	none
P-0001014	P-0001014	germ_cell_tumor	0	none
P-0001016	P-0001016	soft_tissue_sarcoma_other	0	only_hotspot
P-0001017	P-0001017	colorectal_cancer_mss	0	none
P-0001018	P-0001018	thyroid_cancer_papillary	2	none
P-0001020	P-0001020	colorectal_cancer_hypermutated	4	none
P-0001021	P-0001021	prostate_cancer	2	none
P-0001023	P-0001023	esophagogastric_cancer	0	none
P-0001026	P-0001026	bone_cancer_osteosarcoma	0	none
P-0001027	P-0001027	mesothelioma	0	none
P-0001028	P-0001028	thyroid_cancer_other	1	none
P-0001029	P-0001029	melanoma_other	2	none
P-0001030	P-0001030	anal_cancer	0	none
P-0001032	P-0001032	breast_cancer_ductal	0	none
P-0001034	P-0001034	salivary_gland_cancer_acc	0	none
P-0001035	P-0001035	soft_tissue_sarcoma_ups	0	none
P-0001036	P-0001036	ovarian_cancer_serous	2	none
P-0001037	P-0001037	nsc_lung_cancer_luad	5	one_mut
P-0001038	P-0001038	endometrial_cancer_ucsmmm	0	none
P-0001039	P-0001039	soft_tissue_sarcoma_other	0	none
P-0001040	P-0001040	esophagogastric_cancer	0	none
P-0001041	P-0001041	thyroid_cancer_poorly_differentiated	2	none
P-0001043	P-0001043	breast_cancer_ductal	2	none
P-0001044	P-0001044	endometrial_cancer_ucsmmm	1	none
P-0001046	P-0001046	uterine_sarcoma_ulms	0	none
P-0001047	P-0001047	esophagogastric_cancer	1	one_mut
P-0001048	P-0001048	germ_cell_tumor	0	none
P-0001049	P-0001049	glioma	2	none
P-0001050	P-0001050	ovarian_cancer_serous	1	none
P-0001052	P-0001052	glioma	3	none
P-0001053	P-0001053	glioma	1	none
P-0001054	P-0001054	colorectal_cancer_mss	3	none
P-0001056	P-0001056	soft_tissue_sarcoma_ddlps	2	none
P-0001057	P-0001057	cervical_cancer	2	none
P-0001058	P-0001058	germ_cell_tumor	1	none
P-0001060	P-0001060	renal_cell_carcinoma_non-ccRCC	0	none
P-0001061	P-0001061	breast_cancer_other	2	none
P-0001062	P-0001062	soft_tissue_sarcoma_synovial	0	none
P-0001063	P-0001063	thymic_tumor	0	none
P-0001070	P-0001070	adrenocortical_carcinoma	0	none
P-0001071	P-0001071	prostate_cancer	1	none
P-0001073	P-0001073	endometrial_cancer_ucec	3	none
P-0001074	P-0001074	bladder_cancer_urothelial	1	none
P-0001076	P-0001076	glioma	1	none
P-0001077	P-0001077	esophagogastric_cancer	2	none
P-0001078	P-0001078	breast_cancer_ductal	1	none
P-0001079	P-0001079	colorectal_cancer_mss	1	none
P-0001080	P-0001080	ovarian_cancer_serous	1	none
P-0001082	P-0001082	head_and_neck_cancer	0	none
P-0001083	P-0001083	soft_tissue_sarcoma_other	0	none
P-0001084	P-0001084	nsc_lung_cancer_lusc	0	none
P-0001086	P-0001086	ovarian_cancer_serous	0	none
P-0001087	P-0001087	soft_tissue_sarcoma_ups	0	none
P-0001088	P-0001088	soft_tissue_sarcoma_other	0	none
P-0001089	P-0001089	nsc_lung_cancer_luad	3	none
P-0001090	P-0001090	soft_tissue_sarcoma_other	1	none
P-0001091	P-0001091	soft_tissue_sarcoma_other	1	none
P-0001092	P-0001092	prostate_cancer	1	none
P-0001093	P-0001093	nsc_lung_cancer_luad	0	none
P-0001094	P-0001094	endometrial_cancer_other	2	none
P-0001095	P-0001095	uterine_sarcoma_other	0	none
P-0001097	P-0001097	nsc_lung_cancer_luad	4	none
P-0001098	P-0001098	appendiceal_cancer_mucinous	0	none
P-0001099	P-0001099	breast_cancer_ductal	1	none
P-0001100	P-0001100	bladder_cancer_urothelial	2	none
P-0001101	P-0001101	soft_tissue_sarcoma_synovial	0	none
P-0001102	P-0001102	small_bowel_cancer	1	none
P-0001103	P-0001103	mesothelioma	0	none
P-0001104	P-0001104	colorectal_cancer_mss	2	none
P-0001105	P-0001105	ovarian_cancer_serous	6	none
P-0001106	P-0001106	germ_cell_tumor	0	none
P-0001107	P-0001107	gastrointestinal_neuroendocrine_tumor	1	none
P-0001108	P-0001108	prostate_cancer	1	none
P-0001109	P-0001109	soft_tissue_sarcoma_synovial	0	none
P-0001110	P-0001110	mesothelioma	0	none
P-0001111	P-0001111	bone_cancer_chondro	0	none
P-0001112	P-0001112	skin_cancer,_non-melanoma_merkel	0	none
P-0001113	P-0001113	uterine_sarcoma_other	0	none
P-0001114	P-0001114	breast_cancer_lobular	2	none
P-0001117	P-0001117	nsc_lung_cancer_luad	1	none
P-0001118	P-0001118	breast_cancer_ductal	0	none
P-0001120	P-0001120	soft_tissue_sarcoma_synovial	0	none
P-0001121	P-0001121	nsc_lung_cancer_lusc	0	none
P-0001123	P-0001123	nsc_lung_cancer_luad	1	none
P-0001124	P-0001124	small_cell_lung_cancer	0	none
P-0001125	P-0001125	soft_tissue_sarcoma_other	0	none
P-0001126	P-0001126	mesothelioma	0	none
P-0001127	P-0001127	nsc_lung_cancer_lusc	0	none
P-0001128	P-0001128	prostate_cancer	1	none
P-0001129	P-0001129	bone_cancer_chondro	0	none
P-0001130	P-0001130	nsc_lung_cancer_luad	0	none
P-0001131	P-0001131	nsc_lung_cancer_luad	2	none
P-0001135	P-0001135	bladder_cancer_urothelial	0	none
P-0001136	P-0001136	esophagogastric_cancer	1	none
P-0001137	P-0001137	esophagogastric_cancer	1	none
P-0001138	P-0001138	pancreatic_cancer_neuroendocrine	0	none
P-0001140	P-0001140	ovarian_cancer_serous	0	none
P-0001141	P-0001141	prostate_cancer	1	none
P-0001144	P-0001144	nsc_lung_cancer_lusc	1	none
P-0001146	P-0001146	appendiceal_cancer_non-mucinous	1	none
P-0001149	P-0001149	breast_cancer_ductal	1	none
P-0001150	P-0001150	colorectal_cancer_mss	1	none
P-0001151	P-0001151	colorectal_cancer_mss	3	none
P-0001152	P-0001152	breast_cancer_lobular	2	none
P-0001153	P-0001153	prostate_cancer	0	none
P-0001154	P-0001154	nsc_lung_cancer_luad	1	none
P-0001155	P-0001155	nsc_lung_cancer_luad	2	none
P-0001156	P-0001156	breast_cancer_lobular	3	none
P-0001157	P-0001157	gastrointestinal_stromal_tumor	0	none
P-0001158	P-0001158	esophagogastric_cancer	3	none
P-0001161	P-0001161	appendiceal_cancer_mucinous	0	none
P-0001162	P-0001162	nsc_lung_cancer_luad	0	none
P-0001163	P-0001163	nsc_lung_cancer_luad	1	none
P-0001164	P-0001164	uterine_sarcoma_other	0	none
P-0001165	P-0001165	nsc_lung_cancer_luad	2	none
P-0001166	P-0001166	breast_cancer_ductal	1	none
P-0001168	P-0001168	breast_cancer_ductal	1	none
P-0001170	P-0001170	colorectal_cancer_mss	0	none
P-0001171	P-0001171	nsc_lung_cancer_luad	2	none
P-0001172	P-0001172	esophagogastric_cancer	0	none
P-0001173	P-0001173	soft_tissue_sarcoma_other	2	none
P-0001174	P-0001174	melanoma_other	2	none
P-0001175	P-0001175	breast_cancer_lobular	0	none
P-0001176	P-0001176	breast_cancer_other	0	none
P-0001177	P-0001177	mesothelioma	0	none
P-0001178	P-0001178	mesothelioma	0	none
P-0001179	P-0001179	melanoma_other	1	none
P-0001180	P-0001180	esophagogastric_cancer	1	none
P-0001181	P-0001181	germ_cell_tumor	1	none
P-0001182	P-0001182	breast_cancer_other	1	none
P-0001183	P-0001183	breast_cancer_ductal	1	none
P-0001184	P-0001184	breast_cancer_ductal	2	none
P-0001185	P-0001185	hepatobiliary_cancer_other	2	none
P-0001186	P-0001186	head_and_neck_cancer	0	none
P-0001187	P-0001187	prostate_cancer	0	none
P-0001188	P-0001188	hepatobiliary_cancer_hepatocellular	0	none
P-0001189	P-0001189	nsc_lung_cancer_luad	3	none
P-0001190	P-0001190	colorectal_cancer_mss	1	none
P-0001192	P-0001192	colorectal_cancer_mss	1	none
P-0001193	P-0001193	gastrointestinal_stromal_tumor	1	none
P-0001194	P-0001194	esophagogastric_cancer	0	none
P-0001195	P-0001195	head_and_neck_cancer	0	none
P-0001196	P-0001196	nsc_lung_cancer_luad	0	none
P-0001197	P-0001197	esophagogastric_cancer	0	none
P-0001198	P-0001198	skin_cancer,_non-melanoma_cscc	3	one_mut
P-0001199	P-0001199	nsc_lung_cancer_luad	1	none
P-0001200	P-0001200	colorectal_cancer_mss	0	none
P-0001201	P-0001201	salivary_gland_cancer_acc	0	none
P-0001202	P-0001202	prostate_cancer	0	none
P-0001204	P-0001204	prostate_cancer	0	none
P-0001206	P-0001206	prostate_cancer	0	none
P-0001208	P-0001208	nsc_lung_cancer_luad	4	none
P-0001210	P-0001210	germ_cell_tumor	0	none
P-0001211	P-0001211	uterine_sarcoma_ulms	0	none
P-0001212	P-0001212	breast_cancer_lobular	1	none
P-0001214	P-0001214	salivary_gland_cancer_other	0	none
P-0001215	P-0001215	colorectal_cancer_hypermutated	14	multi
P-0001216	P-0001216	thyroid_cancer_other	0	none
P-0001217	P-0001217	soft_tissue_sarcoma_ups	0	none
P-0001218	P-0001218	breast_cancer_ductal	1	none
P-0001220	P-0001220	salivary_gland_cancer_acc	0	none
P-0001221	P-0001221	prostate_cancer	0	none
P-0001222	P-0001222	esophagogastric_cancer	1	none
P-0001223	P-0001223	bladder_cancer_other	2	none
P-0001224	P-0001224	nsc_lung_cancer_luad	0	none
P-0001225	P-0001225	salivary_gland_cancer_acc	0	none
P-0001226	P-0001226	breast_cancer_ductal	4	none
P-0001227	P-0001227	colorectal_cancer_mss	1	none
P-0001228	P-0001228	breast_cancer_ductal	0	none
P-0001229	P-0001229	skin_cancer,_non-melanoma_cscc	0	none
P-0001230	P-0001230	prostate_cancer	0	none
P-0001231	P-0001231	esophagogastric_cancer	3	none
P-0001232	P-0001232	renal_cell_carcinoma_ccRCC	0	none
P-0001233	P-0001233	bone_cancer_ewing_sarcoma	0	none
P-0001234	P-0001234	thyroid_cancer_other	0	none
P-0001235	P-0001235	small_bowel_cancer	1	none
P-0001238	P-0001238	glioma	0	none
P-0001239	P-0001239	salivary_gland_cancer_acc	0	none
P-0001241	P-0001241	nsc_lung_cancer_luad	4	none
P-0001242	P-0001242	prostate_cancer	0	none
P-0001243	P-0001243	nsc_lung_cancer_luad	3	none
P-0001244	P-0001244	prostate_cancer	0	none
P-0001246	P-0001246	thyroid_cancer_other	0	none
P-0001247	P-0001247	prostate_cancer	0	none
P-0001248	P-0001248	endometrial_cancer_ucec	1	none
P-0001251	P-0001251	melanoma_cutaneous	3	none
P-0001253	P-0001253	glioma	1	none
P-0001254	P-0001254	gastrointestinal_stromal_tumor	1	none
P-0001255	P-0001255	hepatobiliary_cancer_gallbladder	1	none
P-0001257	P-0001257	nsc_lung_cancer_luad	1	none
P-0001258	P-0001258	breast_cancer_other	4	none
P-0001259	P-0001259	soft_tissue_sarcoma_ups	0	none
P-0001260	P-0001260	esophagogastric_cancer	0	none
P-0001261	P-0001261	gastrointestinal_neuroendocrine_tumor	2	none
P-0001262	P-0001262	prostate_cancer	0	none
P-0001263	P-0001263	breast_cancer_other	0	none
P-0001265	P-0001265	ovarian_cancer_other	2	none
P-0001266	P-0001266	soft_tissue_sarcoma_synovial	0	none
P-0001267	P-0001267	sex_cord_stromal_tumor	2	only_hotspot
P-0001268	P-0001268	bladder_cancer_urothelial	0	none
P-0001272	P-0001272	ovarian_cancer_serous	2	none
P-0001273	P-0001273	renal_cell_carcinoma_non-ccRCC	0	none
P-0001274	P-0001274	prostate_cancer	1	none
P-0001275	P-0001275	esophagogastric_cancer	1	none
P-0001276	P-0001276	glioma	3	none
P-0001278	P-0001278	nsc_lung_cancer_lusc	0	none
P-0001279	P-0001279	glioma	1	none
P-0001280	P-0001280	thyroid_cancer_other	2	none
P-0001282	P-0001282	germ_cell_tumor	0	none
P-0001283	P-0001283	nsc_lung_cancer_lusc	2	none
P-0001284	P-0001284	ovarian_cancer_serous	2	none
P-0001285	P-0001285	ovarian_cancer_serous	0	none
P-0001286	P-0001286	endometrial_cancer_ucec	4	none
P-0001287	P-0001287	colorectal_cancer_mss	0	none
P-0001288	P-0001288	bone_cancer_chondro	0	none
P-0001289	P-0001289	colorectal_cancer_mss	5	none
P-0001290	P-0001290	breast_cancer_other	0	none
P-0001292	P-0001292	hepatobiliary_cancer_other	1	none
P-0001294	P-0001294	thyroid_cancer_papillary	2	none
P-0001295	P-0001295	colorectal_cancer_mss	2	none
P-0001296	P-0001296	nsc_lung_cancer_luad	2	none
P-0001297	P-0001297	prostate_cancer	0	none
P-0001298	P-0001298	esophagogastric_cancer	0	none
P-0001299	P-0001299	germ_cell_tumor	0	none
P-0001300	P-0001300	nsc_lung_cancer_luad	1	none
P-0001301	P-0001301	esophagogastric_cancer	0	none
P-0001302	P-0001302	colorectal_cancer_mss	0	none
P-0001303	P-0001303	nsc_lung_cancer_luad	1	none
P-0001304	P-0001304	pancreatic_cancer_adeno	1	none
P-0001305	P-0001305	nsc_lung_cancer_lusc	0	none
P-0001306	P-0001306	breast_cancer_lobular	1	none
P-0001307	P-0001307	hepatobiliary_cancer_hepatocellular	0	none
P-0001309	P-0001309	nsc_lung_cancer_luad	2	none
P-0001310	P-0001310	hepatobiliary_cancer_hepatocellular	1	none
P-0001311	P-0001311	ovarian_cancer_other	0	none
P-0001312	P-0001312	breast_cancer_ductal	1	none
P-0001313	P-0001313	pancreatic_cancer_neuroendocrine	0	none
P-0001314	P-0001314	nsc_lung_cancer_luad	0	none
P-0001315	P-0001315	gastrointestinal_stromal_tumor	4	none
P-0001316	P-0001316	colorectal_cancer_mss	1	none
P-0001317	P-0001317	colorectal_cancer_mss	2	none
P-0001319	P-0001319	prostate_cancer	0	none
P-0001320	P-0001320	glioma	1	none
P-0001321	P-0001321	hepatobiliary_cancer_hepatocellular	0	none
P-0001322	P-0001322	appendiceal_cancer_mucinous	1	none
P-0001323	P-0001323	esophagogastric_cancer	0	none
P-0001324	P-0001324	hepatobiliary_cancer_hepatocellular	0	none
P-0001325	P-0001325	prostate_cancer	1	none
P-0001326	P-0001326	glioma	2	none
P-0001327	P-0001327	salivary_gland_cancer_acc	0	none
P-0001328	P-0001328	nsc_lung_cancer_other	4	none
P-0001329	P-0001329	prostate_cancer	0	none
P-0001330	P-0001330	germ_cell_tumor	0	none
P-0001331	P-0001331	breast_cancer_ductal	0	none
P-0001332	P-0001332	prostate_cancer	0	none
P-0001335	P-0001335	breast_cancer_ductal	1	none
P-0001336	P-0001336	hepatobiliary_cancer_hepatocellular	0	none
P-0001337	P-0001337	prostate_cancer	1	none
P-0001338	P-0001338	breast_cancer_ductal	2	none
P-0001339	P-0001339	germ_cell_tumor	2	none
P-0001340	P-0001340	nsc_lung_cancer_other	1	none
P-0001341	P-0001341	breast_cancer_ductal	0	none
P-0001342	P-0001342	renal_cell_carcinoma_non-ccRCC	1	none
P-0001343	P-0001343	soft_tissue_sarcoma_ups	1	none
P-0001345	P-0001345	soft_tissue_sarcoma_other	0	none
P-0001346	P-0001346	colorectal_cancer_mss	2	none
P-0001347	P-0001347	colorectal_cancer_mss	3	none
P-0001348	P-0001348	nsc_lung_cancer_other	0	none
P-0001350	P-0001350	breast_cancer_lobular	2	none
P-0001351	P-0001351	breast_cancer_lobular	2	none
P-0001352	P-0001352	breast_cancer_other	0	none
P-0001354	P-0001354	breast_cancer_ductal	0	none
P-0001355	P-0001355	breast_cancer_ductal	0	none
P-0001356	P-0001356	esophagogastric_cancer	0	none
P-0001357	P-0001357	nsc_lung_cancer_luad	3	none
P-0001358	P-0001358	thyroid_cancer_poorly_differentiated	4	none
P-0001359	P-0001359	hepatobiliary_cancer_other	1	none
P-0001361	P-0001361	melanoma_cutaneous	0	none
P-0001363	P-0001363	salivary_gland_cancer_acc	0	none
P-0001364	P-0001364	soft_tissue_sarcoma_other	0	none
P-0001365	P-0001365	nsc_lung_cancer_luad	0	none
P-0001366	P-0001366	breast_cancer_ductal	4	none
P-0001367	P-0001367	breast_cancer_lobular	1	none
P-0001368	P-0001368	nsc_lung_cancer_luad	5	none
P-0001369	P-0001369	renal_cell_carcinoma_non-ccRCC	0	none
P-0001370	P-0001370	nsc_lung_cancer_other	0	none
P-0001371	P-0001371	colorectal_cancer_mss	0	none
P-0001372	P-0001372	breast_cancer_other	0	none
P-0001373	P-0001373	salivary_gland_cancer_other	0	none
P-0001375	P-0001375	nsc_lung_cancer_luad	2	none
P-0001376	P-0001376	breast_cancer_other	1	none
P-0001377	P-0001377	bone_cancer_ewing_sarcoma	0	none
P-0001380	P-0001380	nsc_lung_cancer_luad	1	none
P-0001381	P-0001381	nsc_lung_cancer_luad	0	none
P-0001382	P-0001382	prostate_cancer	0	none
P-0001383	P-0001383	breast_cancer_ductal	4	none
P-0001384	P-0001384	thyroid_cancer_poorly_differentiated	1	none
P-0001385	P-0001385	nsc_lung_cancer_luad	1	none
P-0001387	P-0001387	nsc_lung_cancer_luad	0	none
P-0001388	P-0001388	glioma	2	none
P-0001389	P-0001389	nsc_lung_cancer_luad	2	none
P-0001390	P-0001390	nsc_lung_cancer_luad	1	none
P-0001391	P-0001391	colorectal_cancer_mss	2	none
P-0001392	P-0001392	ovarian_cancer_other	1	none
P-0001393	P-0001393	esophagogastric_cancer	5	none
P-0001394	P-0001394	colorectal_cancer_mss	1	none
P-0001395	P-0001395	breast_cancer_ductal	1	none
P-0001396	P-0001396	breast_cancer_other	1	none
P-0001397	P-0001397	nsc_lung_cancer_luad	2	none
P-0001398	P-0001398	anal_cancer	0	none
P-0001400	P-0001400	glioma	1	none
P-0001401	P-0001401	gastrointestinal_neuroendocrine_tumor	0	none
P-0001402	P-0001402	appendiceal_cancer_mucinous	1	none
P-0001403	P-0001403	hepatobiliary_cancer_other	0	none
P-0001404	P-0001404	germ_cell_tumor	0	none
P-0001405	P-0001405	head_and_neck_cancer	0	none
P-0001406	P-0001406	glioma	0	none
P-0001407	P-0001407	prostate_cancer	0	none
P-0001408	P-0001408	glioma	1	none
P-0001409	P-0001409	hepatobiliary_cancer_hepatocellular	0	none
P-0001410	P-0001410	gastrointestinal_stromal_tumor	3	none
P-0001411	P-0001411	appendiceal_cancer_mucinous	1	none
P-0001412	P-0001412	glioma	1	none
P-0001413	P-0001413	prostate_cancer	0	none
P-0001415	P-0001415	breast_cancer_ductal	3	none
P-0001416	P-0001416	skin_cancer,_non-melanoma_other	0	none
P-0001417	P-0001417	breast_cancer_ductal	0	none
P-0001418	P-0001418	thyroid_cancer_other	3	none
P-0001419	P-0001419	breast_cancer_ductal	3	none
P-0001420	P-0001420	glioma	3	none
P-0001421	P-0001421	ovarian_cancer_serous	0	none
P-0001423	P-0001423	soft_tissue_sarcoma_other	0	none
P-0001424	P-0001424	colorectal_cancer_mss	4	none
P-0001426	P-0001426	prostate_cancer	1	none
P-0001427	P-0001427	colorectal_cancer_mss	1	none
P-0001429	P-0001429	skin_cancer,_non-melanoma_merkel	0	none
P-0001430	P-0001430	germ_cell_tumor	0	none
P-0001432	P-0001432	embryonal_tumor	0	none
P-0001433	P-0001433	glioma	1	none
P-0001434	P-0001434	soft_tissue_sarcoma_other	0	none
P-0001435	P-0001435	germ_cell_tumor	0	none
P-0001436	P-0001436	bone_cancer_osteosarcoma	0	none
P-0001437	P-0001437	nsc_lung_cancer_luad	1	none
P-0001438	P-0001438	soft_tissue_sarcoma_lms	0	none
P-0001439	P-0001439	uterine_sarcoma_ulms	0	none
P-0001440	P-0001440	breast_cancer_ductal	0	none
P-0001442	P-0001442	nsc_lung_cancer_luad	3	none
P-0001444	P-0001444	melanoma_other	1	one_mut
P-0001445	P-0001445	prostate_cancer	0	none
P-0001446	P-0001446	prostate_cancer	1	none
P-0001447	P-0001447	breast_cancer_ductal	0	none
P-0001449	P-0001449	prostate_cancer	0	none
P-0001450	P-0001450	glioma	1	none
P-0001451	P-0001451	salivary_gland_cancer_acc	1	none
P-0001452	P-0001452	breast_cancer_ductal	1	none
P-0001453	P-0001453	bladder_cancer_urothelial	2	none
P-0001454	P-0001454	nsc_lung_cancer_luad	1	none
P-0001456	P-0001456	endometrial_cancer_other	1	none
P-0001457	P-0001457	ovarian_cancer_serous	0	none
P-0001458	P-0001458	hepatobiliary_cancer_other	0	none
P-0001459	P-0001459	colorectal_cancer_mss	2	none
P-0001460	P-0001460	endometrial_cancer_other	0	none
P-0001461	P-0001461	gastrointestinal_stromal_tumor	2	none
P-0001462	P-0001462	prostate_cancer	1	none
P-0001463	P-0001463	cervical_cancer	2	none
P-0001464	P-0001464	uterine_sarcoma_ulms	1	none
P-0001467	P-0001467	head_and_neck_cancer	2	none
P-0001468	P-0001468	endometrial_cancer_other	2	none
P-0001469	P-0001469	colorectal_cancer_mss	1	none
P-0001470	P-0001470	colorectal_cancer_mss	1	none
P-0001471	P-0001471	glioma	2	none
P-0001472	P-0001472	colorectal_cancer_mss	0	none
P-0001473	P-0001473	breast_cancer_ductal	1	none
P-0001474	P-0001474	breast_cancer_ductal	1	none
P-0001475	P-0001475	breast_cancer_ductal	3	none
P-0001478	P-0001478	ovarian_cancer_serous	0	none
P-0001479	P-0001479	soft_tissue_sarcoma_other	1	none
P-0001481	P-0001481	breast_cancer_lobular	1	none
P-0001482	P-0001482	bone_cancer_chondro	0	none
P-0001483	P-0001483	breast_cancer_ductal	2	none
P-0001484	P-0001484	breast_cancer_ductal	0	none
P-0001485	P-0001485	melanoma_cutaneous	2	none
P-0001487	P-0001487	glioma	3	none
P-0001488	P-0001488	breast_cancer_other	3	none
P-0001489	P-0001489	breast_cancer_ductal	1	none
P-0001490	P-0001490	colorectal_cancer_mss	1	none
P-0001491	P-0001491	breast_cancer_ductal	3	none
P-0001493	P-0001493	prostate_cancer	1	none
P-0001494	P-0001494	colorectal_cancer_hypermutated	1	none
P-0001495	P-0001495	esophagogastric_cancer	4	none
P-0001496	P-0001496	hepatobiliary_cancer_other	1	none
P-0001497	P-0001497	ovarian_cancer_other	3	none
P-0001498	P-0001498	thyroid_cancer_papillary	2	none
P-0001499	P-0001499	colorectal_cancer_mss	0	none
P-0001500	P-0001500	colorectal_cancer_mss	2	none
P-0001501	P-0001501	bladder_cancer_other	1	none
P-0001503	P-0001503	breast_cancer_lobular	1	none
P-0001505	P-0001505	breast_cancer_ductal	1	none
P-0001506	P-0001506	nsc_lung_cancer_lusc	0	none
P-0001507	P-0001507	hepatobiliary_cancer_hepatocellular	1	none
P-0001509	P-0001509	pancreatic_cancer_neuroendocrine	0	none
P-0001510	P-0001510	esophagogastric_cancer	0	none
P-0001511	P-0001511	anal_cancer	0	none
P-0001512	P-0001512	gastrointestinal_stromal_tumor	1	none
P-0001513	P-0001513	uterine_sarcoma_ulms	0	none
P-0001514	P-0001514	nsc_lung_cancer_lusc	1	none
P-0001515	P-0001515	uterine_sarcoma_ulms	0	none
P-0001516	P-0001516	breast_cancer_ductal	2	none
P-0001517	P-0001517	gastrointestinal_stromal_tumor	2	none
P-0001518	P-0001518	pancreatic_cancer_adeno	1	none
P-0001519	P-0001519	bladder_cancer_urothelial	0	none
P-0001520	P-0001520	thyroid_cancer_papillary	2	none
P-0001521	P-0001521	soft_tissue_sarcoma_other	2	none
P-0001522	P-0001522	renal_cell_carcinoma_ccRCC	0	none
P-0001523	P-0001523	skin_cancer,_non-melanoma_cscc	3	none
P-0001525	P-0001525	colorectal_cancer_mss	0	none
P-0001526	P-0001526	pancreatic_cancer_neuroendocrine	0	none
P-0001527	P-0001527	soft_tissue_sarcoma_other	2	none
P-0001528	P-0001528	nsc_lung_cancer_lusc	2	none
P-0001530	P-0001530	melanoma_cutaneous	4	none
P-0001531	P-0001531	colorectal_cancer_mss	1	none
P-0001532	P-0001532	nsc_lung_cancer_luad	1	none
P-0001533	P-0001533	skin_cancer,_non-melanoma_merkel	0	none
P-0001534	P-0001534	colorectal_cancer_mss	0	none
P-0001535	P-0001535	thymic_tumor	0	none
P-0001536	P-0001536	breast_cancer_ductal	0	none
P-0001537	P-0001537	prostate_cancer	0	none
P-0001538	P-0001538	head_and_neck_cancer	0	none
P-0001539	P-0001539	hepatobiliary_cancer_other	0	none
P-0001540	P-0001540	bone_cancer_osteosarcoma	1	none
P-0001542	P-0001542	germ_cell_tumor	1	none
P-0001543	P-0001543	esophagogastric_cancer	2	none
P-0001544	P-0001544	soft_tissue_sarcoma_synovial	0	none
P-0001545	P-0001545	breast_cancer_ductal	0	none
P-0001546	P-0001546	nsc_lung_cancer_luad	3	none
P-0001547	P-0001547	ovarian_cancer_other	2	none
P-0001548	P-0001548	pancreatic_cancer_adeno	1	none
P-0001549	P-0001549	uterine_sarcoma_ulms	0	none
P-0001550	P-0001550	nsc_lung_cancer_luad	1	none
P-0001551	P-0001551	esophagogastric_cancer	0	none
P-0001553	P-0001553	nsc_lung_cancer_luad	1	none
P-0001554	P-0001554	colorectal_cancer_mss	1	none
P-0001555	P-0001555	small_cell_lung_cancer	0	none
P-0001557	P-0001557	head_and_neck_cancer	2	none
P-0001558	P-0001558	breast_cancer_ductal	4	none
P-0001559	P-0001559	breast_cancer_ductal	3	none
P-0001560	P-0001560	melanoma_cutaneous	2	none
P-0001561	P-0001561	ovarian_cancer_serous	0	none
P-0001562	P-0001562	germ_cell_tumor	1	none
P-0001563	P-0001563	prostate_cancer	0	none
P-0001564	P-0001564	uterine_sarcoma_ulms	1	none
P-0001565	P-0001565	endometrial_cancer_other	2	none
P-0001566	P-0001566	breast_cancer_lobular	1	none
P-0001568	P-0001568	breast_cancer_ductal	3	none
P-0001569	P-0001569	glioma	1	none
P-0001570	P-0001570	ovarian_cancer_serous	0	none
P-0001571	P-0001571	nsc_lung_cancer_luad	1	none
P-0001572	P-0001572	uterine_sarcoma_ulms	0	none
P-0001573	P-0001573	melanoma_other	2	none
P-0001575	P-0001575	ovarian_cancer_serous	0	none
P-0001576	P-0001576	nsc_lung_cancer_luad	2	none
P-0001577	P-0001577	colorectal_cancer_mss	0	none
P-0001578	P-0001578	bladder_cancer_urothelial	0	none
P-0001580	P-0001580	breast_cancer_ductal	1	none
P-0001581	P-0001581	appendiceal_cancer_non-mucinous	2	none
P-0001582	P-0001582	glioma	0	one_mut
P-0001583	P-0001583	esophagogastric_cancer	1	none
P-0001585	P-0001585	salivary_gland_cancer_acc	0	none
P-0001586	P-0001586	esophagogastric_cancer	4	none
P-0001589	P-0001589	breast_cancer_ductal	1	none
P-0001591	P-0001591	glioma	1	none
P-0001596	P-0001596	soft_tissue_sarcoma_ddlps	2	none
P-0001597	P-0001597	small_bowel_cancer	1	none
P-0001598	P-0001598	head_and_neck_cancer	2	none
P-0001599	P-0001599	nsc_lung_cancer_luad	1	none
P-0001600	P-0001600	esophagogastric_cancer	0	none
P-0001601	P-0001601	skin_cancer,_non-melanoma_merkel	1	none
P-0001602	P-0001602	germ_cell_tumor	0	none
P-0001603	P-0001603	melanoma_cutaneous	1	none
P-0001604	P-0001604	uterine_sarcoma_ulms	0	none
P-0001606	P-0001606	uterine_sarcoma_ulms	2	none
P-0001607	P-0001607	breast_cancer_ductal	1	none
P-0001608	P-0001608	breast_cancer_ductal	0	none
P-0001609	P-0001609	ampullary_carcinoma	1	none
P-0001610	P-0001610	bladder_cancer_urothelial	2	none
P-0001612	P-0001612	soft_tissue_sarcoma_ddlps	2	none
P-0001613	P-0001613	nsc_lung_cancer_luad	3	none
P-0001614	P-0001614	head_and_neck_cancer	3	none
P-0001615	P-0001615	uterine_sarcoma_other	0	none
P-0001616	P-0001616	ovarian_cancer_serous	0	none
P-0001618	P-0001618	breast_cancer_ductal	0	none
P-0001619	P-0001619	anal_cancer	2	none
P-0001621	P-0001621	head_and_neck_cancer	0	none
P-0001622	P-0001622	nsc_lung_cancer_lusc	0	none
P-0001623	P-0001623	breast_cancer_ductal	3	none
P-0001624	P-0001624	adrenocortical_carcinoma	0	none
P-0001625	P-0001625	nsc_lung_cancer_luad	1	none
P-0001627	P-0001627	breast_cancer_ductal	3	none
P-0001629	P-0001629	endometrial_cancer_ucec	2	none
P-0001630	P-0001630	prostate_cancer	0	none
P-0001631	P-0001631	breast_cancer_other	2	none
P-0001632	P-0001632	breast_cancer_lobular	4	none
P-0001633	P-0001633	nsc_lung_cancer_luad	0	none
P-0001634	P-0001634	ovarian_cancer_serous	0	none
P-0001635	P-0001635	breast_cancer_ductal	0	none
P-0001636	P-0001636	prostate_cancer	1	none
P-0001637	P-0001637	breast_cancer_ductal	3	none
P-0001638	P-0001638	hepatobiliary_cancer_other	1	none
P-0001639	P-0001639	prostate_cancer	0	none
P-0001640	P-0001640	colorectal_cancer_mss	1	none
P-0001641	P-0001641	head_and_neck_cancer	0	none
P-0001642	P-0001642	renal_cell_carcinoma_non-ccRCC	0	none
P-0001643	P-0001643	breast_cancer_ductal	1	none
P-0001646	P-0001646	melanoma_cutaneous	2	none
P-0001647	P-0001647	colorectal_cancer_mss	1	none
P-0001648	P-0001648	breast_cancer_ductal	0	none
P-0001649	P-0001649	colorectal_cancer_hypermutated	4	none
P-0001652	P-0001652	soft_tissue_sarcoma_other	1	none
P-0001653	P-0001653	endometrial_cancer_ucsmmm	1	none
P-0001654	P-0001654	glioma	1	none
P-0001655	P-0001655	cervical_cancer	0	none
P-0001656	P-0001656	renal_cell_carcinoma_non-ccRCC	0	none
P-0001657	P-0001657	germ_cell_tumor	1	none
P-0001658	P-0001658	colorectal_cancer_mss	1	none
P-0001659	P-0001659	renal_cell_carcinoma_ccRCC	0	none
P-0001660	P-0001660	salivary_gland_cancer_acc	1	none
P-0001661	P-0001661	breast_cancer_ductal	1	none
P-0001662	P-0001662	colorectal_cancer_mss	1	none
P-0001663	P-0001663	germ_cell_tumor	0	none
P-0001664	P-0001664	nsc_lung_cancer_lusc	1	none
P-0001665	P-0001665	nsc_lung_cancer_luad	1	none
P-0001667	P-0001667	esophagogastric_cancer	0	none
P-0001669	P-0001669	melanoma_other	0	none
P-0001670	P-0001670	colorectal_cancer_mss	2	none
P-0001671	P-0001671	thyroid_cancer_other	2	none
P-0001672	P-0001672	breast_cancer_ductal	1	none
P-0001673	P-0001673	colorectal_cancer_mss	3	none
P-0001675	P-0001675	hepatobiliary_cancer_gallbladder	2	none
P-0001676	P-0001676	colorectal_cancer_mss	3	none
P-0001677	P-0001677	ovarian_cancer_serous	0	none
P-0001679	P-0001679	melanoma_other	2	none
P-0001680	P-0001680	nsc_lung_cancer_lusc	0	none
P-0001681	P-0001681	ovarian_cancer_other	1	none
P-0001682	P-0001682	head_and_neck_cancer	0	none
P-0001683	P-0001683	nsc_lung_cancer_luad	0	none
P-0001684	P-0001684	prostate_cancer	0	none
P-0001685	P-0001685	colorectal_cancer_hypermutated	4	none
P-0001686	P-0001686	melanoma_other	4	none
P-0001687	P-0001687	prostate_cancer	3	none
P-0001688	P-0001688	cervical_cancer	3	none
P-0001690	P-0001690	colorectal_cancer_mss	2	none
P-0001692	P-0001692	gastrointestinal_stromal_tumor	1	none
P-0001693	P-0001693	colorectal_cancer_mss	1	none
P-0001694	P-0001694	prostate_cancer	0	none
P-0001696	P-0001696	breast_cancer_ductal	1	none
P-0001697	P-0001697	prostate_cancer	0	none
P-0001698	P-0001698	prostate_cancer	1	none
P-0001699	P-0001699	esophagogastric_cancer	0	none
P-0001700	P-0001700	ovarian_cancer_other	1	none
P-0001701	P-0001701	uterine_sarcoma_ulms	0	none
P-0001702	P-0001702	colorectal_cancer_mss	3	none
P-0001703	P-0001703	bladder_cancer_other	1	none
P-0001704	P-0001704	bladder_cancer_urothelial	0	none
P-0001705	P-0001705	skin_cancer,_non-melanoma_merkel	0	none
P-0001706	P-0001706	melanoma_cutaneous	1	none
P-0001707	P-0001707	nsc_lung_cancer_luad	4	none
P-0001708	P-0001708	adrenocortical_carcinoma	1	none
P-0001709	P-0001709	soft_tissue_sarcoma_ups	1	none
P-0001710	P-0001710	melanoma_cutaneous	2	none
P-0001711	P-0001711	soft_tissue_sarcoma_lms	0	none
P-0001712	P-0001712	mesothelioma	0	none
P-0001713	P-0001713	skin_cancer,_non-melanoma_merkel	0	none
P-0001714	P-0001714	thyroid_cancer_papillary	2	none
P-0001715	P-0001715	breast_cancer_ductal	2	none
P-0001716	P-0001716	melanoma_uveal	1	none
P-0001717	P-0001717	prostate_cancer	0	none
P-0001718	P-0001718	breast_cancer_lobular	2	none
P-0001720	P-0001720	skin_cancer,_non-melanoma_merkel	0	none
P-0001721	P-0001721	breast_cancer_lobular	0	none
P-0001722	P-0001722	nsc_lung_cancer_luad	3	none
P-0001723	P-0001723	renal_cell_carcinoma_non-ccRCC	0	none
P-0001724	P-0001724	nsc_lung_cancer_luad	1	none
P-0001725	P-0001725	bone_cancer_ewing_sarcoma	0	none
P-0001726	P-0001726	nsc_lung_cancer_other	1	none
P-0001727	P-0001727	bone_cancer_chondro	0	none
P-0001728	P-0001728	glioma	2	none
P-0001729	P-0001729	colorectal_cancer_mss	1	none
P-0001730	P-0001730	glioma	1	none
P-0001731	P-0001731	glioma	0	none
P-0001732	P-0001732	colorectal_cancer_mss	5	none
P-0001733	P-0001733	esophagogastric_cancer	0	none
P-0001734	P-0001734	colorectal_cancer_mss	4	none
P-0001735	P-0001735	ovarian_cancer_other	0	none
P-0001736	P-0001736	skin_cancer,_non-melanoma_cscc	1	none
P-0001737	P-0001737	renal_cell_carcinoma_non-ccRCC	1	none
P-0001738	P-0001738	renal_cell_carcinoma_non-ccRCC	0	none
P-0001739	P-0001739	mesothelioma	0	none
P-0001740	P-0001740	germ_cell_tumor	0	none
P-0001743	P-0001743	soft_tissue_sarcoma_other	0	none
P-0001744	P-0001744	skin_cancer,_non-melanoma_cscc	0	none
P-0001745	P-0001745	nsc_lung_cancer_luad	2	none
P-0001746	P-0001746	colorectal_cancer_mss	2	none
P-0001747	P-0001747	ovarian_cancer_serous	0	none
P-0001749	P-0001749	germ_cell_tumor	0	none
P-0001750	P-0001750	nsc_lung_cancer_luad	4	none
P-0001751	P-0001751	breast_cancer_ductal	2	none
P-0001752	P-0001752	ovarian_cancer_serous	0	none
P-0001753	P-0001753	renal_cell_carcinoma_non-ccRCC	0	none
P-0001754	P-0001754	colorectal_cancer_mss	4	none
P-0001755	P-0001755	glioma	2	none
P-0001756	P-0001756	melanoma_cutaneous	4	none
P-0001757	P-0001757	breast_cancer_ductal	2	none
P-0001758	P-0001758	nsc_lung_cancer_luad	0	none
P-0001759	P-0001759	thyroid_cancer_papillary	3	none
P-0001760	P-0001760	breast_cancer_other	0	none
P-0001761	P-0001761	colorectal_cancer_mss	0	none
P-0001762	P-0001762	breast_cancer_ductal	3	none
P-0001764	P-0001764	esophagogastric_cancer	0	none
P-0001766	P-0001766	nsc_lung_cancer_luad	4	none
P-0001767	P-0001767	colorectal_cancer_mss	0	none
P-0001768	P-0001768	prostate_cancer	1	none
P-0001769	P-0001769	colorectal_cancer_mss	1	none
P-0001771	P-0001771	colorectal_cancer_mss	0	none
P-0001773	P-0001773	melanoma_cutaneous	2	none
P-0001774	P-0001774	prostate_cancer	0	none
P-0001775	P-0001775	adrenocortical_carcinoma	0	none
P-0001776	P-0001776	prostate_cancer	0	none
P-0001777	P-0001777	breast_cancer_ductal	2	none
P-0001778	P-0001778	colorectal_cancer_mss	1	none
P-0001780	P-0001780	uterine_sarcoma_ulms	0	none
P-0001781	P-0001781	uterine_sarcoma_ulms	3	none
P-0001782	P-0001782	nsc_lung_cancer_luad	0	none
P-0001783	P-0001783	hepatobiliary_cancer_gallbladder	1	none
P-0001784	P-0001784	breast_cancer_ductal	1	none
P-0001785	P-0001785	breast_cancer_ductal	0	none
P-0001787	P-0001787	nsc_lung_cancer_luad	0	none
P-0001788	P-0001788	melanoma_uveal	0	none
P-0001789	P-0001789	breast_cancer_ductal	0	none
P-0001790	P-0001790	small_cell_lung_cancer	0	none
P-0001791	P-0001791	endometrial_cancer_ucec	1	none
P-0001793	P-0001793	breast_cancer_ductal	1	none
P-0001794	P-0001794	head_and_neck_cancer	0	none
P-0001795	P-0001795	prostate_cancer	0	none
P-0001796	P-0001796	ovarian_cancer_serous	0	none
P-0001797	P-0001797	breast_cancer_ductal	2	none
P-0001798	P-0001798	endometrial_cancer_ucec	0	none
P-0001799	P-0001799	ovarian_cancer_serous	0	none
P-0001800	P-0001800	thyroid_cancer_papillary	0	none
P-0001801	P-0001801	ovarian_cancer_serous	0	none
P-0001802	P-0001802	nsc_lung_cancer_lusc	0	none
P-0001804	P-0001804	hepatobiliary_cancer_gallbladder	2	none
P-0001805	P-0001805	bladder_cancer_urothelial	2	none
P-0001806	P-0001806	hepatobiliary_cancer_hepatocellular	0	none
P-0001807	P-0001807	colorectal_cancer_mss	3	none
P-0001808	P-0001808	colorectal_cancer_hypermutated	3	multi
P-0001809	P-0001809	sex_cord_stromal_tumor	0	none
P-0001810	P-0001810	salivary_gland_cancer_acc	0	none
P-0001811	P-0001811	nsc_lung_cancer_luad	1	none
P-0001812	P-0001812	small_bowel_cancer	1	none
P-0001813	P-0001813	nsc_lung_cancer_luad	3	none
P-0001814	P-0001814	uterine_sarcoma_other	0	none
P-0001817	P-0001817	nsc_lung_cancer_luad	1	none
P-0001818	P-0001818	breast_cancer_ductal	2	none
P-0001819	P-0001819	glioma	2	none
P-0001820	P-0001820	endometrial_cancer_ucec	1	none
P-0001821	P-0001821	uterine_sarcoma_other	9	none
P-0001822	P-0001822	prostate_cancer	1	none
P-0001823	P-0001823	glioma	2	none
P-0001824	P-0001824	hepatobiliary_cancer_other	1	none
P-0001825	P-0001825	uterine_sarcoma_other	0	none
P-0001826	P-0001826	nsc_lung_cancer_luad	3	none
P-0001827	P-0001827	bone_cancer_chondro	0	none
P-0001828	P-0001828	nsc_lung_cancer_luad	1	none
P-0001829	P-0001829	prostate_cancer	1	none
P-0001830	P-0001830	nsc_lung_cancer_luad	2	none
P-0001832	P-0001832	nsc_lung_cancer_luad	3	none
P-0001833	P-0001833	nsc_lung_cancer_luad	2	none
P-0001836	P-0001836	nsc_lung_cancer_luad	0	none
P-0001837	P-0001837	nsc_lung_cancer_luad	0	none
P-0001838	P-0001838	uterine_sarcoma_other	2	none
P-0001839	P-0001839	breast_cancer_ductal	1	none
P-0001840	P-0001840	nsc_lung_cancer_luad	1	none
P-0001841	P-0001841	melanoma_cutaneous	2	none
P-0001842	P-0001842	germ_cell_tumor	1	none
P-0001843	P-0001843	glioma	1	none
P-0001844	P-0001844	germ_cell_tumor	2	none
P-0001845	P-0001845	prostate_cancer	0	none
P-0001846	P-0001846	breast_cancer_ductal	2	none
P-0001847	P-0001847	glioma	3	none
P-0001848	P-0001848	ovarian_cancer_other	3	none
P-0001849	P-0001849	hepatobiliary_cancer_other	0	none
P-0001850	P-0001850	esophagogastric_cancer	1	none
P-0001851	P-0001851	adrenocortical_carcinoma	0	none
P-0001852	P-0001852	hepatobiliary_cancer_hepatocellular	0	none
P-0001853	P-0001853	thyroid_cancer_other	2	none
P-0001854	P-0001854	germ_cell_tumor	0	none
P-0001855	P-0001855	esophagogastric_cancer	3	none
P-0001856	P-0001856	germ_cell_tumor	1	none
P-0001857	P-0001857	appendiceal_cancer_non-mucinous	0	none
P-0001858	P-0001858	hepatobiliary_cancer_other	0	none
P-0001859	P-0001859	prostate_cancer	0	none
P-0001860	P-0001860	breast_cancer_ductal	2	none
P-0001861	P-0001861	prostate_cancer	0	none
P-0001862	P-0001862	breast_cancer_ductal	2	none
P-0001864	P-0001864	colorectal_cancer_mss	1	none
P-0001865	P-0001865	soft_tissue_sarcoma_other	0	none
P-0001866	P-0001866	thyroid_cancer_poorly_differentiated	2	none
P-0001867	P-0001867	colorectal_cancer_mss	0	none
P-0001868	P-0001868	thyroid_cancer_other	1	none
P-0001869	P-0001869	germ_cell_tumor	0	none
P-0001870	P-0001870	soft_tissue_sarcoma_ddlps	3	none
P-0001871	P-0001871	bladder_cancer_other	1	none
P-0001872	P-0001872	salivary_gland_cancer_other	0	none
P-0001874	P-0001874	breast_cancer_ductal	2	none
P-0001875	P-0001875	breast_cancer_ductal	1	none
P-0001876	P-0001876	prostate_cancer	0	none
P-0001877	P-0001877	breast_cancer_ductal	1	none
P-0001878	P-0001878	soft_tissue_sarcoma_lms	2	none
P-0001879	P-0001879	gastrointestinal_neuroendocrine_tumor	0	none
P-0001880	P-0001880	bladder_cancer_other	0	none
P-0001881	P-0001881	glioma	1	none
P-0001882	P-0001882	glioma	3	none
P-0001883	P-0001883	breast_cancer_ductal	3	none
P-0001884	P-0001884	prostate_cancer	0	none
P-0001886	P-0001886	pancreatic_cancer_neuroendocrine	1	none
P-0001887	P-0001887	breast_cancer_ductal	0	none
P-0001888	P-0001888	breast_cancer_ductal	3	none
P-0001889	P-0001889	breast_cancer_ductal	0	none
P-0001891	P-0001891	nsc_lung_cancer_luad	0	none
P-0001892	P-0001892	melanoma_other	2	none
P-0001893	P-0001893	nsc_lung_cancer_other	0	none
P-0001894	P-0001894	nsc_lung_cancer_luad	3	none
P-0001895	P-0001895	prostate_cancer	0	none
P-0001896	P-0001896	bone_cancer_ewing_sarcoma	0	none
P-0001897	P-0001897	germ_cell_tumor	0	none
P-0001898	P-0001898	nsc_lung_cancer_luad	4	none
P-0001899	P-0001899	prostate_cancer	0	none
P-0001901	P-0001901	melanoma_cutaneous	1	none
P-0001902	P-0001902	breast_cancer_lobular	3	none
P-0001903	P-0001903	head_and_neck_cancer	2	none
P-0001904	P-0001904	bladder_cancer_urothelial	3	none
P-0001906	P-0001906	breast_cancer_ductal	1	none
P-0001907	P-0001907	ovarian_cancer_serous	0	none
P-0001908	P-0001908	breast_cancer_ductal	1	none
P-0001909	P-0001909	colorectal_cancer_mss	2	none
P-0001910	P-0001910	thyroid_cancer_papillary	0	none
P-0001911	P-0001911	ovarian_cancer_serous	2	none
P-0001912	P-0001912	head_and_neck_cancer	0	none
P-0001914	P-0001914	glioma	0	none
P-0001915	P-0001915	breast_cancer_ductal	2	none
P-0001916	P-0001916	nsc_lung_cancer_luad	2	none
P-0001917	P-0001917	mesothelioma	0	none
P-0001918	P-0001918	germ_cell_tumor	2	none
P-0001919	P-0001919	skin_cancer,_non-melanoma_other	0	none
P-0001920	P-0001920	glioma	1	none
P-0001921	P-0001921	glioma	1	none
P-0001922	P-0001922	germ_cell_tumor	0	none
P-0001923	P-0001923	colorectal_cancer_mss	0	none
P-0001924	P-0001924	small_bowel_cancer	1	none
P-0001925	P-0001925	breast_cancer_ductal	0	none
P-0001926	P-0001926	skin_cancer,_non-melanoma_merkel	0	none
P-0001927	P-0001927	nsc_lung_cancer_luad	0	none
P-0001928	P-0001928	glioma	0	none
P-0001929	P-0001929	glioma	1	none
P-0001930	P-0001930	thymic_tumor	0	none
P-0001931	P-0001931	nsc_lung_cancer_luad	0	none
P-0001932	P-0001932	breast_cancer_ductal	2	none
P-0001933	P-0001933	hepatobiliary_cancer_other	0	none
P-0001934	P-0001934	breast_cancer_ductal	0	none
P-0001935	P-0001935	breast_cancer_ductal	1	none
P-0001936	P-0001936	endometrial_cancer_other	0	none
P-0001937	P-0001937	small_cell_lung_cancer	0	none
P-0001939	P-0001939	breast_cancer_ductal	2	none
P-0001941	P-0001941	breast_cancer_ductal	0	none
P-0001942	P-0001942	cervical_cancer	1	none
P-0001943	P-0001943	pancreatic_cancer_neuroendocrine	0	none
P-0001944	P-0001944	nsc_lung_cancer_luad	1	none
P-0001945	P-0001945	nsc_lung_cancer_luad	3	none
P-0001946	P-0001946	soft_tissue_sarcoma_other	1	none
P-0001947	P-0001947	soft_tissue_sarcoma_other	0	none
P-0001948	P-0001948	soft_tissue_sarcoma_other	0	none
P-0001949	P-0001949	colorectal_cancer_mss	0	none
P-0001952	P-0001952	breast_cancer_ductal	2	none
P-0001954	P-0001954	hepatobiliary_cancer_gallbladder	1	none
P-0001955	P-0001955	nsc_lung_cancer_luad	2	none
P-0001956	P-0001956	embryonal_tumor	0	none
P-0001957	P-0001957	breast_cancer_lobular	0	none
P-0001959	P-0001959	cervical_cancer	0	none
P-0001961	P-0001961	colorectal_cancer_mss	2	none
P-0001962	P-0001962	breast_cancer_ductal	0	none
P-0001963	P-0001963	thyroid_cancer_papillary	1	none
P-0001964	P-0001964	colorectal_cancer_mss	2	none
P-0001965	P-0001965	ovarian_cancer_serous	1	none
P-0001967	P-0001967	breast_cancer_lobular	2	none
P-0001968	P-0001968	nsc_lung_cancer_lusc	0	none
P-0001970	P-0001970	glioma	3	none
P-0001972	P-0001972	nsc_lung_cancer_luad	1	none
P-0001973	P-0001973	gastrointestinal_stromal_tumor	0	none
P-0001974	P-0001974	hepatobiliary_cancer_hepatocellular	1	none
P-0001975	P-0001975	glioma	1	none
P-0001976	P-0001976	breast_cancer_ductal	2	none
P-0001977	P-0001977	nsc_lung_cancer_luad	1	none
P-0001978	P-0001978	ovarian_cancer_other	4	none
P-0001979	P-0001979	breast_cancer_ductal	1	none
P-0001980	P-0001980	melanoma_other	0	none
P-0001982	P-0001982	bone_cancer_osteosarcoma	0	none
P-0001983	P-0001983	soft_tissue_sarcoma_ups	1	none
P-0001985	P-0001985	ovarian_cancer_serous	0	none
P-0001986	P-0001986	nsc_lung_cancer_luad	0	none
P-0001987	P-0001987	nsc_lung_cancer_luad	1	none
P-0001988	P-0001988	glioma	2	none
P-0001989	P-0001989	uterine_sarcoma_ulms	0	none
P-0001990	P-0001990	breast_cancer_ductal	3	none
P-0001991	P-0001991	glioma	1	none
P-0001992	P-0001992	ovarian_cancer_serous	0	none
P-0001993	P-0001993	pancreatic_cancer_neuroendocrine	1	none
P-0001994	P-0001994	endometrial_cancer_ucsmmm	1	none
P-0001996	P-0001996	esophagogastric_cancer	1	none
P-0001998	P-0001998	soft_tissue_sarcoma_synovial	0	none
P-0002000	P-0002000	nsc_lung_cancer_luad	2	none
P-0002001	P-0002001	nsc_lung_cancer_luad	3	none
P-0002002	P-0002002	thyroid_cancer_papillary	2	none
P-0002004	P-0002004	endometrial_cancer_other	4	none
P-0002006	P-0002006	breast_cancer_ductal	0	none
P-0002009	P-0002009	hepatobiliary_cancer_other	0	none
P-0002010	P-0002010	ovarian_cancer_other	2	none
P-0002011	P-0002011	germ_cell_tumor	0	none
P-0002013	P-0002013	glioma	1	none
P-0002014	P-0002014	esophagogastric_cancer	1	none
P-0002015	P-0002015	glioma	0	none
P-0002016	P-0002016	nsc_lung_cancer_luad	2	none
P-0002017	P-0002017	breast_cancer_ductal	0	none
P-0002018	P-0002018	melanoma_cutaneous	2	none
P-0002019	P-0002019	melanoma_uveal	0	none
P-0002020	P-0002020	soft_tissue_sarcoma_lms	0	none
P-0002021	P-0002021	pancreatic_cancer_adeno	0	none
P-0002022	P-0002022	glioma	0	none
P-0002023	P-0002023	breast_cancer_ductal	3	none
P-0002024	P-0002024	nsc_lung_cancer_luad	1	none
P-0002025	P-0002025	colorectal_cancer_mss	1	none
P-0002026	P-0002026	nsc_lung_cancer_luad	2	none
P-0002027	P-0002027	esophagogastric_cancer	0	none
P-0002028	P-0002028	nsc_lung_cancer_lusc	1	none
P-0002029	P-0002029	bladder_cancer_other	1	none
P-0002030	P-0002030	glioma	1	none
P-0002031	P-0002031	hepatobiliary_cancer_hepatocellular	0	none
P-0002032	P-0002032	colorectal_cancer_mss	2	none
P-0002033	P-0002033	nsc_lung_cancer_luad	2	none
P-0002034	P-0002034	soft_tissue_sarcoma_synovial	1	none
P-0002035	P-0002035	colorectal_cancer_mss	0	none
P-0002036	P-0002036	breast_cancer_ductal	2	none
P-0002037	P-0002037	ampullary_carcinoma	3	none
P-0002038	P-0002038	nsc_lung_cancer_luad	1	none
P-0002039	P-0002039	hepatobiliary_cancer_other	2	none
P-0002040	P-0002040	breast_cancer_other	1	none
P-0002041	P-0002041	breast_cancer_ductal	0	none
P-0002042	P-0002042	colorectal_cancer_mss	1	none
P-0002043	P-0002043	glioma	1	none
P-0002044	P-0002044	esophagogastric_cancer	3	none
P-0002045	P-0002045	salivary_gland_cancer_other	2	none
P-0002046	P-0002046	nsc_lung_cancer_luad	2	none
P-0002047	P-0002047	hepatobiliary_cancer_other	0	none
P-0002048	P-0002048	colorectal_cancer_mss	0	none
P-0002049	P-0002049	colorectal_cancer_hypermutated	3	none
P-0002050	P-0002050	small_cell_lung_cancer	0	none
P-0002051	P-0002051	glioma	1	none
P-0002053	P-0002053	breast_cancer_ductal	0	none
P-0002054	P-0002054	nsc_lung_cancer_luad	1	one_mut
P-0002055	P-0002055	thyroid_cancer_other	1	none
P-0002056	P-0002056	breast_cancer_ductal	1	none
P-0002057	P-0002057	colorectal_cancer_mss	0	none
P-0002058	P-0002058	thyroid_cancer_poorly_differentiated	1	none
P-0002060	P-0002060	nsc_lung_cancer_luad	0	none
P-0002061	P-0002061	thyroid_cancer_other	0	none
P-0002063	P-0002063	renal_cell_carcinoma_non-ccRCC	1	none
P-0002064	P-0002064	hepatobiliary_cancer_other	0	none
P-0002066	P-0002066	soft_tissue_sarcoma_other	0	none
P-0002068	P-0002068	colorectal_cancer_mss	1	none
P-0002069	P-0002069	nsc_lung_cancer_luad	1	none
P-0002070	P-0002070	colorectal_cancer_mss	1	none
P-0002071	P-0002071	pancreatic_cancer_adeno	2	none
P-0002072	P-0002072	esophagogastric_cancer	3	none
P-0002073	P-0002073	head_and_neck_cancer	0	none
P-0002075	P-0002075	nsc_lung_cancer_luad	3	none
P-0002076	P-0002076	thyroid_cancer_poorly_differentiated	2	none
P-0002077	P-0002077	soft_tissue_sarcoma_ups	0	none
P-0002079	P-0002079	nsc_lung_cancer_luad	0	none
P-0002080	P-0002080	colorectal_cancer_mss	1	none
P-0002081	P-0002081	nsc_lung_cancer_luad	1	none
P-0002082	P-0002082	breast_cancer_other	1	none
P-0002083	P-0002083	glioma	2	none
P-0002084	P-0002084	bone_cancer_ewing_sarcoma	2	none
P-0002085	P-0002085	nsc_lung_cancer_luad	3	none
P-0002086	P-0002086	germ_cell_tumor	1	none
P-0002088	P-0002088	breast_cancer_ductal	4	none
P-0002091	P-0002091	nsc_lung_cancer_luad	2	none
P-0002092	P-0002092	anal_cancer	0	none
P-0002093	P-0002093	bladder_cancer_urothelial	1	none
P-0002094	P-0002094	germ_cell_tumor	1	none
P-0002095	P-0002095	colorectal_cancer_mss	2	none
P-0002096	P-0002096	breast_cancer_ductal	0	none
P-0002097	P-0002097	bladder_cancer_urothelial	0	none
P-0002098	P-0002098	renal_cell_carcinoma_non-ccRCC	0	none
P-0002099	P-0002099	germ_cell_tumor	0	none
P-0002100	P-0002100	uterine_sarcoma_ulms	1	none
P-0002101	P-0002101	prostate_cancer	0	none
P-0002102	P-0002102	colorectal_cancer_mss	3	none
P-0002103	P-0002103	pancreatic_cancer_neuroendocrine	1	none
P-0002105	P-0002105	nsc_lung_cancer_luad	1	one_mut
P-0002106	P-0002106	breast_cancer_ductal	0	none
P-0002107	P-0002107	glioma	0	none
P-0002108	P-0002108	head_and_neck_cancer	4	none
P-0002109	P-0002109	ovarian_cancer_other	0	none
P-0002110	P-0002110	ovarian_cancer_serous	1	none
P-0002111	P-0002111	soft_tissue_sarcoma_other	0	none
P-0002113	P-0002113	esophagogastric_cancer	2	none
P-0002115	P-0002115	breast_cancer_other	0	none
P-0002116	P-0002116	ovarian_cancer_serous	2	none
P-0002118	P-0002118	esophagogastric_cancer	0	none
P-0002121	P-0002121	germ_cell_tumor	0	none
P-0002122	P-0002122	ovarian_cancer_serous	0	none
P-0002123	P-0002123	prostate_cancer	1	none
P-0002124	P-0002124	breast_cancer_lobular	3	none
P-0002125	P-0002125	skin_cancer,_non-melanoma_merkel	0	none
P-0002126	P-0002126	nsc_lung_cancer_luad	0	none
P-0002127	P-0002127	nsc_lung_cancer_other	0	none
P-0002128	P-0002128	glioma	1	none
P-0002130	P-0002130	soft_tissue_sarcoma_other	1	none
P-0002131	P-0002131	breast_cancer_ductal	1	none
P-0002132	P-0002132	esophagogastric_cancer	2	none
P-0002133	P-0002133	breast_cancer_lobular	1	none
P-0002135	P-0002135	hepatobiliary_cancer_other	0	none
P-0002136	P-0002136	ovarian_cancer_other	0	none
P-0002137	P-0002137	thyroid_cancer_other	0	none
P-0002138	P-0002138	glioma	2	none
P-0002139	P-0002139	breast_cancer_ductal	0	none
P-0002140	P-0002140	small_bowel_cancer	2	none
P-0002141	P-0002141	thyroid_cancer_papillary	2	none
P-0002142	P-0002142	endometrial_cancer_other	2	none
P-0002143	P-0002143	hepatobiliary_cancer_other	2	none
P-0002144	P-0002144	breast_cancer_lobular	0	none
P-0002145	P-0002145	thyroid_cancer_poorly_differentiated	4	none
P-0002146	P-0002146	bladder_cancer_other	0	none
P-0002147	P-0002147	breast_cancer_lobular	2	none
P-0002148	P-0002148	nsc_lung_cancer_other	1	none
P-0002149	P-0002149	prostate_cancer	2	none
P-0002150	P-0002150	thyroid_cancer_papillary	2	none
P-0002151	P-0002151	nsc_lung_cancer_luad	1	none
P-0002152	P-0002152	esophagogastric_cancer	1	none
P-0002153	P-0002153	nsc_lung_cancer_luad	2	none
P-0002154	P-0002154	colorectal_cancer_mss	1	none
P-0002155	P-0002155	colorectal_cancer_mss	1	none
P-0002156	P-0002156	nsc_lung_cancer_luad	1	none
P-0002157	P-0002157	melanoma_cutaneous	0	none
P-0002160	P-0002160	nsc_lung_cancer_luad	0	none
P-0002161	P-0002161	esophagogastric_cancer	0	none
P-0002162	P-0002162	anal_cancer	2	none
P-0002163	P-0002163	nsc_lung_cancer_luad	1	none
P-0002164	P-0002164	colorectal_cancer_mss	0	none
P-0002165	P-0002165	melanoma_other	1	none
P-0002166	P-0002166	bladder_cancer_urothelial	3	none
P-0002168	P-0002168	salivary_gland_cancer_other	0	none
P-0002169	P-0002169	germ_cell_tumor	0	none
P-0002170	P-0002170	bone_cancer_ewing_sarcoma	0	one_mut
P-0002171	P-0002171	esophagogastric_cancer	0	none
P-0002172	P-0002172	thyroid_cancer_other	0	none
P-0002174	P-0002174	endometrial_cancer_other	0	none
P-0002176	P-0002176	breast_cancer_ductal	0	none
P-0002177	P-0002177	breast_cancer_other	1	none
P-0002178	P-0002178	nsc_lung_cancer_lusc	1	none
P-0002179	P-0002179	soft_tissue_sarcoma_ups	0	none
P-0002181	P-0002181	glioma	5	one_mut
P-0002182	P-0002182	melanoma_cutaneous	1	none
P-0002183	P-0002183	nsc_lung_cancer_luad	2	none
P-0002184	P-0002184	gastrointestinal_neuroendocrine_tumor	2	none
P-0002185	P-0002185	head_and_neck_cancer	2	none
P-0002186	P-0002186	bladder_cancer_urothelial	3	one_mut
P-0002187	P-0002187	nsc_lung_cancer_luad	1	none
P-0002188	P-0002188	breast_cancer_ductal	0	none
P-0002189	P-0002189	salivary_gland_cancer_acc	0	none
P-0002190	P-0002190	bone_cancer_osteosarcoma	0	none
P-0002192	P-0002192	esophagogastric_cancer	0	none
P-0002193	P-0002193	head_and_neck_cancer	0	none
P-0002194	P-0002194	glioma	2	none
P-0002195	P-0002195	soft_tissue_sarcoma_lms	0	none
P-0002196	P-0002196	prostate_cancer	0	none
P-0002197	P-0002197	pancreatic_cancer_other	2	none
P-0002198	P-0002198	head_and_neck_cancer	0	none
P-0002199	P-0002199	bladder_cancer_other	1	none
P-0002200	P-0002200	hepatobiliary_cancer_gallbladder	0	none
P-0002202	P-0002202	pancreatic_cancer_neuroendocrine	0	none
P-0002203	P-0002203	germ_cell_tumor	0	none
P-0002204	P-0002204	thyroid_cancer_other	0	none
P-0002205	P-0002205	ovarian_cancer_other	2	none
P-0002206	P-0002206	prostate_cancer	2	none
P-0002207	P-0002207	nsc_lung_cancer_luad	1	none
P-0002208	P-0002208	esophagogastric_cancer	3	one_mut
P-0002210	P-0002210	thyroid_cancer_other	2	none
P-0002211	P-0002211	hepatobiliary_cancer_other	1	none
P-0002212	P-0002212	thyroid_cancer_poorly_differentiated	2	none
P-0002213	P-0002213	hepatobiliary_cancer_other	1	none
P-0002214	P-0002214	salivary_gland_cancer_acc	0	none
P-0002215	P-0002215	nsc_lung_cancer_luad	0	none
P-0002216	P-0002216	glioma	1	none
P-0002217	P-0002217	nsc_lung_cancer_luad	1	none
P-0002218	P-0002218	nsc_lung_cancer_luad	1	none
P-0002219	P-0002219	hepatobiliary_cancer_other	0	none
P-0002220	P-0002220	thyroid_cancer_other	2	none
P-0002221	P-0002221	thyroid_cancer_papillary	2	none
P-0002223	P-0002223	prostate_cancer	0	none
P-0002224	P-0002224	glioma	2	none
P-0002225	P-0002225	nsc_lung_cancer_lusc	0	none
P-0002226	P-0002226	uterine_sarcoma_other	2	none
P-0002227	P-0002227	ovarian_cancer_serous	0	none
P-0002228	P-0002228	breast_cancer_ductal	0	none
P-0002229	P-0002229	breast_cancer_ductal	1	none
P-0002230	P-0002230	pancreatic_cancer_adeno	1	none
P-0002231	P-0002231	soft_tissue_sarcoma_lms	0	none
P-0002232	P-0002232	breast_cancer_lobular	2	none
P-0002233	P-0002233	thyroid_cancer_poorly_differentiated	0	none
P-0002234	P-0002234	breast_cancer_other	1	none
P-0002235	P-0002235	colorectal_cancer_mss	1	none
P-0002236	P-0002236	embryonal_tumor	0	none
P-0002237	P-0002237	breast_cancer_ductal	3	none
P-0002242	P-0002242	ovarian_cancer_serous	1	none
P-0002244	P-0002244	breast_cancer_ductal	0	none
P-0002245	P-0002245	breast_cancer_ductal	0	none
P-0002247	P-0002247	nsc_lung_cancer_luad	1	none
P-0002249	P-0002249	endometrial_cancer_other	2	none
P-0002251	P-0002251	colorectal_cancer_mss	0	none
P-0002252	P-0002252	small_cell_lung_cancer	0	none
P-0002253	P-0002253	pancreatic_cancer_neuroendocrine	0	none
P-0002254	P-0002254	glioma	0	none
P-0002255	P-0002255	renal_cell_carcinoma_ccRCC	1	none
P-0002256	P-0002256	uterine_sarcoma_other	0	none
P-0002257	P-0002257	ovarian_cancer_other	0	none
P-0002258	P-0002258	soft_tissue_sarcoma_other	0	none
P-0002259	P-0002259	bone_cancer_chondro	0	none
P-0002260	P-0002260	mesothelioma	0	none
P-0002262	P-0002262	soft_tissue_sarcoma_other	2	none
P-0002263	P-0002263	thyroid_cancer_other	2	none
P-0002265	P-0002265	glioma	0	one_mut
P-0002266	P-0002266	nsc_lung_cancer_luad	1	none
P-0002267	P-0002267	hepatobiliary_cancer_other	0	none
P-0002268	P-0002268	colorectal_cancer_mss	1	none
P-0002269	P-0002269	bone_cancer_chondro	0	none
P-0002270	P-0002270	renal_cell_carcinoma_non-ccRCC	2	none
P-0002272	P-0002272	uterine_sarcoma_ulms	0	none
P-0002273	P-0002273	prostate_cancer	1	none
P-0002275	P-0002275	nsc_lung_cancer_luad	4	none
P-0002276	P-0002276	gastrointestinal_stromal_tumor	1	none
P-0002277	P-0002277	renal_cell_carcinoma_non-ccRCC	0	none
P-0002278	P-0002278	nsc_lung_cancer_luad	1	none
P-0002279	P-0002279	nsc_lung_cancer_lusc	0	none
P-0002280	P-0002280	endometrial_cancer_ucec	3	none
P-0002281	P-0002281	breast_cancer_lobular	1	none
P-0002283	P-0002283	skin_cancer,_non-melanoma_other	0	none
P-0002284	P-0002284	uterine_sarcoma_other	0	none
P-0002285	P-0002285	ovarian_cancer_serous	2	multi
P-0002286	P-0002286	hepatobiliary_cancer_other	5	none
P-0002288	P-0002288	ovarian_cancer_serous	0	none
P-0002289	P-0002289	prostate_cancer	0	none
P-0002290	P-0002290	pancreatic_cancer_adeno	0	none
P-0002291	P-0002291	colorectal_cancer_mss	2	none
P-0002292	P-0002292	bladder_cancer_urothelial	1	none
P-0002293	P-0002293	gastrointestinal_stromal_tumor	6	none
P-0002294	P-0002294	glioma	6	none
P-0002295	P-0002295	nsc_lung_cancer_luad	0	none
P-0002296	P-0002296	prostate_cancer	1	none
P-0002297	P-0002297	breast_cancer_ductal	1	none
P-0002298	P-0002298	glioma	1	none
P-0002299	P-0002299	hepatobiliary_cancer_hepatocellular	0	none
P-0002301	P-0002301	soft_tissue_sarcoma_ddlps	2	none
P-0002302	P-0002302	ovarian_cancer_serous	0	none
P-0002304	P-0002304	prostate_cancer	0	none
P-0002306	P-0002306	prostate_cancer	0	none
P-0002307	P-0002307	mesothelioma	0	none
P-0002308	P-0002308	germ_cell_tumor	0	none
P-0002309	P-0002309	nsc_lung_cancer_luad	2	none
P-0002310	P-0002310	ovarian_cancer_serous	0	none
P-0002311	P-0002311	bladder_cancer_urothelial	1	none
P-0002312	P-0002312	breast_cancer_ductal	1	none
P-0002313	P-0002313	glioma	1	none
P-0002314	P-0002314	prostate_cancer	0	none
P-0002315	P-0002315	endometrial_cancer_other	0	none
P-0002316	P-0002316	glioma	1	none
P-0002317	P-0002317	hepatobiliary_cancer_hepatocellular	1	none
P-0002318	P-0002318	soft_tissue_sarcoma_lms	0	none
P-0002319	P-0002319	hepatobiliary_cancer_other	1	none
P-0002320	P-0002320	nsc_lung_cancer_luad	3	none
P-0002321	P-0002321	colorectal_cancer_mss	1	none
P-0002322	P-0002322	appendiceal_cancer_non-mucinous	0	none
P-0002323	P-0002323	colorectal_cancer_mss	1	none
P-0002324	P-0002324	breast_cancer_other	1	none
P-0002325	P-0002325	esophagogastric_cancer	0	none
P-0002326	P-0002326	soft_tissue_sarcoma_ddlps	2	none
P-0002327	P-0002327	colorectal_cancer_mss	4	none
P-0002328	P-0002328	head_and_neck_cancer	0	none
P-0002329	P-0002329	nsc_lung_cancer_luad	6	none
P-0002330	P-0002330	gastrointestinal_neuroendocrine_tumor	3	none
P-0002331	P-0002331	renal_cell_carcinoma_non-ccRCC	0	none
P-0002333	P-0002333	prostate_cancer	0	none
P-0002334	P-0002334	prostate_cancer	2	none
P-0002335	P-0002335	glioma	1	none
P-0002336	P-0002336	breast_cancer_ductal	1	none
P-0002337	P-0002337	endometrial_cancer_other	0	none
P-0002338	P-0002338	nsc_lung_cancer_luad	3	none
P-0002339	P-0002339	colorectal_cancer_mss	2	none
P-0002340	P-0002340	nsc_lung_cancer_luad	1	none
P-0002342	P-0002342	soft_tissue_sarcoma_other	0	none
P-0002343	P-0002343	colorectal_cancer_mss	1	none
P-0002344	P-0002344	germ_cell_tumor	0	none
P-0002345	P-0002345	small_cell_lung_cancer	1	none
P-0002347	P-0002347	glioma	4	none
P-0002348	P-0002348	mesothelioma	0	none
P-0002349	P-0002349	renal_cell_carcinoma_non-ccRCC	0	none
P-0002351	P-0002351	nsc_lung_cancer_lusc	1	none
P-0002353	P-0002353	melanoma_cutaneous	1	one_mut
P-0002354	P-0002354	soft_tissue_sarcoma_other	0	none
P-0002356	P-0002356	uterine_sarcoma_ulms	0	none
P-0002357	P-0002357	endometrial_cancer_ucsmmm	4	none
P-0002358	P-0002358	germ_cell_tumor	0	none
P-0002359	P-0002359	nsc_lung_cancer_luad	0	none
P-0002360	P-0002360	skin_cancer,_non-melanoma_merkel	0	none
P-0002361	P-0002361	hepatobiliary_cancer_gallbladder	2	none
P-0002362	P-0002362	breast_cancer_ductal	2	none
P-0002363	P-0002363	ovarian_cancer_serous	0	none
P-0002364	P-0002364	prostate_cancer	1	none
P-0002366	P-0002366	breast_cancer_lobular	2	none
P-0002367	P-0002367	head_and_neck_cancer	0	none
P-0002368	P-0002368	breast_cancer_ductal	0	none
P-0002369	P-0002369	pancreatic_cancer_neuroendocrine	1	none
P-0002370	P-0002370	thymic_tumor	0	none
P-0002373	P-0002373	ovarian_cancer_serous	0	none
P-0002374	P-0002374	breast_cancer_ductal	1	none
P-0002375	P-0002375	prostate_cancer	1	none
P-0002376	P-0002376	glioma	0	none
P-0002377	P-0002377	hepatobiliary_cancer_other	0	none
P-0002379	P-0002379	breast_cancer_other	1	one_mut
P-0002380	P-0002380	melanoma_cutaneous	2	none
P-0002382	P-0002382	prostate_cancer	3	none
P-0002383	P-0002383	gastrointestinal_neuroendocrine_tumor	0	none
P-0002385	P-0002385	ovarian_cancer_serous	0	none
P-0002386	P-0002386	glioma	1	none
P-0002387	P-0002387	breast_cancer_ductal	3	none
P-0002388	P-0002388	breast_cancer_ductal	1	none
P-0002390	P-0002390	breast_cancer_ductal	2	none
P-0002392	P-0002392	melanoma_other	2	none
P-0002393	P-0002393	soft_tissue_sarcoma_ddlps	2	none
P-0002394	P-0002394	nsc_lung_cancer_lusc	2	none
P-0002395	P-0002395	colorectal_cancer_mss	1	none
P-0002396	P-0002396	glioma	4	none
P-0002397	P-0002397	prostate_cancer	0	none
P-0002398	P-0002398	prostate_cancer	1	none
P-0002399	P-0002399	breast_cancer_ductal	0	none
P-0002400	P-0002400	glioma	1	none
P-0002401	P-0002401	germ_cell_tumor	1	none
P-0002402	P-0002402	mesothelioma	0	none
P-0002403	P-0002403	nsc_lung_cancer_luad	1	none
P-0002404	P-0002404	bladder_cancer_other	0	none
P-0002405	P-0002405	skin_cancer,_non-melanoma_other	0	none
P-0002407	P-0002407	colorectal_cancer_mss	0	none
P-0002408	P-0002408	nsc_lung_cancer_luad	1	none
P-0002409	P-0002409	gastrointestinal_stromal_tumor	2	none
P-0002410	P-0002410	renal_cell_carcinoma_non-ccRCC	0	none
P-0002411	P-0002411	head_and_neck_cancer	2	none
P-0002412	P-0002412	nsc_lung_cancer_luad	1	none
P-0002413	P-0002413	colorectal_cancer_mss	5	none
P-0002414	P-0002414	small_bowel_cancer	2	none
P-0002415	P-0002415	mesothelioma	0	none
P-0002416	P-0002416	nsc_lung_cancer_luad	1	one_mut
P-0002418	P-0002418	melanoma_cutaneous	0	none
P-0002419	P-0002419	pancreatic_cancer_adeno	1	none
P-0002420	P-0002420	nsc_lung_cancer_luad	0	none
P-0002421	P-0002421	nsc_lung_cancer_luad	1	none
P-0002422	P-0002422	melanoma_other	2	none
P-0002423	P-0002423	nsc_lung_cancer_luad	1	none
P-0002425	P-0002425	nsc_lung_cancer_luad	1	none
P-0002426	P-0002426	nsc_lung_cancer_luad	2	none
P-0002428	P-0002428	esophagogastric_cancer	0	none
P-0002429	P-0002429	melanoma_other	0	none
P-0002430	P-0002430	uterine_sarcoma_ulms	0	none
P-0002431	P-0002431	prostate_cancer	0	none
P-0002432	P-0002432	prostate_cancer	0	none
P-0002433	P-0002433	pancreatic_cancer_adeno	1	none
P-0002434	P-0002434	nsc_lung_cancer_luad	1	none
P-0002435	P-0002435	breast_cancer_ductal	1	none
P-0002436	P-0002436	anal_cancer	0	none
P-0002437	P-0002437	melanoma_cutaneous	2	none
P-0002438	P-0002438	colorectal_cancer_mss	0	none
P-0002439	P-0002439	prostate_cancer	0	none
P-0002440	P-0002440	melanoma_cutaneous	2	none
P-0002441	P-0002441	pancreatic_cancer_adeno	1	none
P-0002442	P-0002442	colorectal_cancer_mss	0	none
P-0002443	P-0002443	breast_cancer_ductal	1	none
P-0002444	P-0002444	nsc_lung_cancer_luad	2	none
P-0002445	P-0002445	breast_cancer_lobular	1	none
P-0002446	P-0002446	nsc_lung_cancer_luad	2	none
P-0002447	P-0002447	breast_cancer_other	2	none
P-0002448	P-0002448	bone_cancer_osteosarcoma	0	none
P-0002449	P-0002449	renal_cell_carcinoma_non-ccRCC	0	none
P-0002451	P-0002451	nsc_lung_cancer_luad	1	none
P-0002452	P-0002452	glioma	1	none
P-0002453	P-0002453	prostate_cancer	1	none
P-0002454	P-0002454	esophagogastric_cancer	0	none
P-0002455	P-0002455	colorectal_cancer_hypermutated	4	one_mut
P-0002456	P-0002456	melanoma_other	3	none
P-0002457	P-0002457	germ_cell_tumor	1	none
P-0002458	P-0002458	pancreatic_cancer_adeno	1	none
[truncated: 16,959 more rows]

## Sheet: Figure 3B 3C data
Figures 3B and 3C	miRNA expression counts for 563 UCEC datasets. The highlighted samples are hotspot mutation samples. For random UCEC comparision, we randomly sampled 15 cases from non-hotspot cases
miRNA ID	TCGA-A5-A0GH-01A-21R-A041	TCGA-A5-A0GN-01A-11R-A041	TCGA-AP-A0LM-01A-11R-A119	TCGA-B5-A11L-01B-21R-A13R	TCGA-B5-A11U-01A-11R-A119	TCGA-BG-A0M6-01A-31R-A103	TCGA-D1-A0ZP-01A-21R-A10I	TCGA-D1-A15Z-01A-11R-A119	TCGA-D1-A17Q-01A-11R-A12H	TCGA-D1-A1NS-01A-11R-A14C	TCGA-DI-A0WH-01A-12R-A12H	TCGA-EY-A1GD-01A-11R-A13R	TCGA-EY-A548-01A-11R-A27R	TCGA-PG-A916-01A-11R-A37P	TCGA-QS-A744-01A-11R-A34O	TCGA-2E-A9G8-01A-11R-A404	TCGA-4E-A92E-01A-11R-A37P	TCGA-5B-A90C-01A-11R-A37P	TCGA-5S-A9Q8-01A-11R-A404	TCGA-A5-A0G1-01A-11R-A119	TCGA-A5-A0G2-01A-11R-A041	TCGA-A5-A0G3-01A-11R-A041	TCGA-A5-A0G5-01A-11R-A041	TCGA-A5-A0G9-01A-11R-A041	TCGA-A5-A0GA-01A-11R-A041	TCGA-A5-A0GB-01A-11R-A041	TCGA-A5-A0GD-01A-11R-A041	TCGA-A5-A0GE-01A-11R-A041	TCGA-A5-A0GG-01A-11R-A119	TCGA-A5-A0GI-01A-11R-A041	TCGA-A5-A0GJ-01A-11R-A041	TCGA-A5-A0GM-01A-11R-A041	TCGA-A5-A0GP-01A-11R-A041	TCGA-A5-A0GQ-01A-11R-A119	TCGA-A5-A0GR-01A-11R-A119	TCGA-A5-A0GU-01A-11R-A041	TCGA-A5-A0GV-01A-31R-A041	TCGA-A5-A0GW-01A-11R-A041	TCGA-A5-A0GX-01A-11R-A041	TCGA-A5-A0R6-01A-11R-A103	TCGA-A5-A0R7-01A-31R-A103	TCGA-A5-A0R8-01A-11R-A103	TCGA-A5-A0R9-01A-11R-A103	TCGA-A5-A0RA-01A-21R-A103	TCGA-A5-A0VO-01A-21R-A108	TCGA-A5-A0VP-01A-21R-A103	TCGA-A5-A0VQ-01A-11R-A103	TCGA-A5-A1OF-01A-11R-A14C	TCGA-A5-A1OG-01A-11R-A14C
5p-hsa-let-7a	2041	48342	89391	47088	38280	5136	15507	12080	48691	50556	22513	53980	10783	69938	12112	39585	89505	76735	89979	41204	7695	5793	10263	22927	4967	112095	8532	11389	198896	12483	23856	10968	11292	26628	24838	11295	7016	12883	25333	17294	8611	10719	10419	12481	5861	12112	15566	41513	33288
5p-hsa-let-7b	9666	100221	114071	77023	43367	16901	12653	14000	94850	111502	31242	92382	11105	71894	17942	31364	70356	44228	103831	76643	12976	15958	23716	127013	15851	214693	21933	42986	240367	45598	134323	38713	45103	40197	40146	53354	52879	40150	88741	64530	22032	46177	29078	53166	13419	49074	75969	50907	36132
5p-hsa-let-7c	762	14194	26671	16090	13843	3416	5325	5031	5476	6750	8406	6033	1322	9705	1052	30336	12895	10214	12546	3294	330	13293	467	1762	1330	8434	637	5213	95632	4660	6292	4796	3882	3845	4486	3425	322	2752	17829	52979	3680	5529	2351	6626	2541	7700	1935	3531	7367
5p-hsa-let-7d	124	905	2436	1374	1032	315	707	199	3527	3080	929	1088	338	2037	588	1038	1113	979	1940	2785	534	601	714	963	249	1349	409	931	3973	569	2456	1211	432	1029	1012	492	304	1213	838	1541	589	716	414	738	435	1081	547	3596	3804
5p-hsa-let-7e	358	4125	9681	6040	4406	2078	3290	978	6583	7111	3165	4254	1314	11861	1352	11432	15256	18002	9304	3659	966	1621	1936	2481	837	3118	1083	1781	20675	1642	2115	2160	1904	4089	4446	1088	787	2442	2327	4338	2163	1405	1134	1606	826	2390	1380	10146	27855
5p-hsa-let-7f	396	11819	41463	20048	24351	791	8065	5927	20344	22961	9014	15415	4107	49155	3237	8073	32917	20762	17684	23350	2255	852	2270	2839	1151	38330	1958	2171	87256	2104	5614	2237	2107	17639	19137	2069	1033	3014	3543	3572	1782	1821	1478	2415	1300	2380	2072	35312	21907
5p-hsa-let-7g	243	2913	6852	4473	3161	411	1906	1297	6830	9063	1420	3205	596	3804	667	1963	6225	4578	5594	8182	2015	995	1722	4859	633	5781	1376	2437	12077	3114	6716	2989	1302	4368	3867	2373	949	2638	2896	2674	2232	1305	1476	1967	1112	2298	2555	7693	4744
5p-hsa-let-7i	448	3862	4531	4064	3830	1046	2896	666	3792	3950	1704	2005	1116	3522	1011	1579	2734	2011	3188	4717	738	724	1162	1882	950	4851	1153	1844	15329	1171	3198	1368	1130	1796	2365	715	252	1962	2424	2329	975	1243	736	1437	714	2873	665	13423	5316
5p-hsa-mir-100	1616	25065	81687	22633	13258	6196	9127	5984	5956	4905	9038	14032	2001	27449	11483	84546	65187	13245	51284	1527	1789	10158	1247	5592	2905	3587	1284	5366	250976	15635	3424	7327	7322	11756	32785	4803	2343	3315	43003	14098	3466	7086	5084	4418	3759	1251	4346	2647	13539
5p-hsa-mir-101-2	1	0	0	0	0	0	0	0	4	0	2	2	1	0	1	2	0	0	1	0	0	0	0	2	1	0	1	0	2	0	1	0	0	1	1	0	0	0	0	0	0	0	0	1	0	0	1	0	1
5p-hsa-mir-101	8	15	58	27	10	16	9	2	2	21	14	10	2	12	8	91	10	15	57	38	25	39	30	16	6	6	1	11	326	5	94	6	5	15	10	4	2	10	66	15	7	20	4	18	4	7	14	25	23
5p-hsa-mir-10397	47	175	96	70	164	76	5	105	533	157	172	43	48	29	143	419	55	156	169	198	26	40	36	52	18	87	5	28	199	26	7	44	19	82	35	15	4	20	41	34	12	30	7	46	22	30	18	171	150
5p-hsa-mir-10399	69	627	1593	576	578	26	468	513	1836	2729	230	331	154	494	73	4798	2411	968	1131	2307	1741	127	233	4005	431	719	1264	727	1712	892	2274	1716	163	5122	5366	724	126	420	485	961	982	339	493	1045	730	1644	493	5926	1843
5p-hsa-mir-103a-1	7	7	29	31	23	18	20	1	19	101	9	14	10	14	28	150	10	22	59	59	9	32	4	35	9	41	12	14	85	14	49	23	11	14	24	16	9	33	18	29	11	17	10	19	4	31	12	76	117
5p-hsa-mir-105	1	5	16	260	15	10	5	77	9	0	43	19	257	0	87	5	21	4	117	1	0	14	1	0	1	0	0	3	17	1	0	1	1	3	7	0	0	14	16	8	1	1	1	0	15	0	7	1	12
5p-hsa-mir-106a	6	55	71	63	43	23	41	6	65	43	40	70	40	2180	42	668	216	140	940	34	68	74	33	93	41	130	50	110	50	153	1535	225	90	37	22	61	144	154	75	116	116	32	54	32	45	365	83	82	221
5p-hsa-mir-106b	135	620	2693	667	1372	235	713	284	1103	2466	646	801	192	2151	2239	8470	2118	3274	5336	2146	756	1172	374	1248	327	2791	567	1162	1691	921	2588	1680	279	1920	1186	712	665	1644	707	1247	1034	438	682	805	451	1357	707	2150	3202
5p-hsa-mir-10a	3164	692772	54559	292608	65027	40769	218866	897585	20383	583577	86130	405234	94019	959908	35441	453130	837652	383407	560012	394934	329730	33458	74666	432560	5924	11507	282220	90661	529777	61886	668222	201779	170934	816110	31867	275205	159567	75702	174457	424216	69332	59159	258068	225777	174268	299768	123892	903810	477497
5p-hsa-mir-10b	78770	204658	3356818	960376	941709	305910	229835	254678	933299	610863	220543	236049	112326	144526	68222	519782	120322	687638	243634	158554	608654	18975	40798	102254	151796	532001	435376	147603	11233844	65149	142261	75057	226924	259051	2956459	69212	45715	144731	651341	730852	138273	415078	106592	230243	180119	754557	124296	204457	460867
5p-hsa-mir-1224	0	3	16	5	2	0	1	3	155	59	4	54	0	54	1	6	48	4	35	0	0	4	9	38	0	291	40	46	384	22	401	1	7	27	18	6	1	5	21	29	30	26	26	70	13	227	0	5	3
5p-hsa-mir-122	0	5	1	1	0	0	1	0	2	0	1	0	0	0	0	2	0	0	4	0	1	0	1	0	0	0	0	0	0	0	0	0	0	0	0	0	0	0	0	4	0	0	0	0	0	0	0	0	3
5p-hsa-mir-124	0	0	0	0	0	0	0	0	0	0	0	0	0	0	0	0	0	0	0	0	0	0	0	0	0	0	0	0	0	0	0	0	0	0	0	0	0	0	0	0	0	0	0	0	0	0	0	0	0
5p-hsa-mir-1247	1	466	273	50	5	2	1	2	106	7	21	60	21	70	39	3	20	5	19	20	14	36	0	4	5	76	2	48	60	13	86	3	10	7	60	10	0	20	36	13	18	5	10	4	2	25	9	21	1
5p-hsa-mir-1251	0	3	1	0	0	60	1	0	2	0	0	4	0	1	3	944	32	0	101	1	0	371	0	10	0	7	1	0	0	22	1	116	0	0	1	0	0	4	13	1	0	1	0	0	1	2	1	0	17
5p-hsa-mir-125a	1278	8931	9080	5766	3406	1986	2324	1917	5238	6940	2631	3610	880	2803	1484	5354	3390	2509	7191	5282	1635	2471	1625	1725	606	1609	699	1439	32129	1370	1897	1698	2175	3304	2824	935	869	1630	3805	3462	1647	1652	1415	1603	740	1778	1730	4375	19150
5p-hsa-mir-125b	153	2331	5747	2000	1712	638	526	342	1205	1006	1597	1971	193	1556	821	5196	3996	1605	3485	703	41	1309	60	332	353	623	69	541	16933	600	548	426	634	984	1029	438	429	632	2276	2375	540	627	862	497	342	342	223	403	2506
5p-hsa-mir-126	348	1494	1812	1364	1318	392	159	303	505	923	923	414	208	542	431	573	263	396	754	972	186	116	511	370	422	659	221	821	4139	308	760	405	144	396	1378	319	161	668	935	809	309	460	208	422	281	183	322	494	603
5p-hsa-mir-1266	0	82	481	471	275	19	56	235	422	681	17	101	23	152	13	103	66	238	91	495	18	24	7	75	16	1286	84	61	200	52	56	63	54	227	99	58	37	163	34	63	52	47	35	118	44	137	36	1786	559
5p-hsa-mir-127	377	2003	3177	1120	2038	620	153	57	2494	395	1724	2282	132	341	614	155	203	237	3954	381	171	559	110	116	381	632	153	962	6095	360	646	462	128	320	1439	253	25	1086	1137	1999	576	600	331	441	326	104	256	405	362
5p-hsa-mir-128-1	7	44	61	29	45	33	43	8	97	66	64	47	11	18	57	24	42	43	105	58	26	41	15	15	9	107	21	11	166	9	18	18	14	37	14	18	13	14	15	33	27	10	10	18	8	10	7	180	123
5p-hsa-mir-1287	9	98	236	63	55	36	119	15	416	309	31	154	12	320	27	333	128	286	287	169	22	130	20	69	6	101	54	89	211	41	87	27	24	180	95	62	28	56	55	181	47	35	61	110	25	46	40	533	200
5p-hsa-mir-129	0	14	28	11	20	4	8	8	17	16	7	8	2	20	22	79	39	4	17	12	0	3	1	8	3	10	4	16	31	14	10	4	0	43	19	2	0	10	8	6	30	5	3	33	3	18	0	10	5
5p-hsa-mir-1296	4	5	107	22	54	21	5	14	67	39	15	14	5	20	17	33	8	15	85	13	13	21	7	18	4	50	2	21	55	8	23	8	6	11	22	18	15	60	18	18	21	12	19	10	5	14	15	65	67
5p-hsa-mir-1306	3	36	66	82	132	12	39	38	169	77	28	49	3	44	14	92	33	65	85	120	19	33	12	19	10	143	22	24	115	20	17	19	17	42	16	10	7	39	19	38	9	14	10	17	11	44	15	151	129
5p-hsa-mir-1307	196	1089	1442	1031	83	720	508	67	5735	3950	1087	1784	387	3863	1127	8900	2166	1026	7741	6519	586	1847	1705	1457	871	10458	1945	2254	2852	1000	4636	1397	689	1203	854	1825	1111	1695	964	3037	2190	809	1112	2156	902	3036	730	8267	3002
5p-hsa-mir-130a	20	10	33	15	26	15	16	11	17	12	69	39	3	4	20	102	9	105	10	60	25	25	12	10	0	63	13	10	44	4	7	10	15	21	19	8	7	10	11	31	6	14	8	8	4	4	9	14	98
5p-hsa-mir-130b	11	101	43	52	124	39	45	77	113	94	44	82	19	71	15	83	55	222	246	110	36	106	20	64	22	405	53	33	180	84	75	63	76	78	16	43	43	276	53	70	29	31	40	27	34	24	33	91	442
5p-hsa-mir-132	9	23	28	15	20	15	19	6	13	11	14	8	6	5	15	8	10	5	22	23	4	1	3	6	3	10	7	9	56	2	14	7	2	70	10	7	1	17	16	16	2	10	9	10	6	11	3	16	8
5p-hsa-mir-133a	0	0	1	4	0	0	1	0	0	0	1	0	0	0	0	0	0	0	0	0	0	1	1	0	0	0	0	0	7	1	0	1	1	0	0	0	0	0	1	1	0	1	0	0	0	1	0	0	0
5p-hsa-mir-134	750	2053	3892	1269	6044	2340	206	198	3183	482	2263	2780	141	298	939	164	369	319	3656	427	326	808	175	235	674	971	178	1215	3947	568	619	821	469	453	2177	331	62	1694	1163	2602	814	563	485	554	387	155	443	382	351
5p-hsa-mir-135a	2	65	15	6	70	6	16	5	39	12	0	5	4	12	3	188	94	38	181	13	0	292	0	123	2	6	8	32	39	69	2	168	3	10	6	60	11	2	35	31	16	18	87	30	17	1	51	6	21
5p-hsa-mir-135b	5	883	384	910	821	294	540	335	158	2423	52	1735	34	17	228	8208	945	2068	2153	1436	261	791	95	545	232	158	412	57	205	96	2052	340	101	859	683	671	495	64	552	938	387	282	273	348	240	154	878	177	1859
5p-hsa-mir-136	27	312	258	110	178	86	21	4	221	43	171	274	22	71	86	22	34	35	436	27	21	77	14	14	29	70	15	140	806	45	92	71	17	36	172	26	5	154	166	165	77	62	37	51	42	2	17	37	43
5p-hsa-mir-137	0	1	0	0	0	0	0	0	0	0	0	0	0	0	0	0	0	0	0	0	0	0	0	0	0	0	0	0	0	0	0	0	0	0	0	0	0	0	0	0	0	0	0	0	0	0	0	0	0
5p-hsa-mir-139	14	194	186	129	93	13	11	25	60	27	10	41	18	60	33	44	49	48	106	61	21	149	24	16	46	74	2	33	596	13	37	36	37	26	40	28	11	25	134	56	11	34	21	29	9	3	11	48	38
5p-hsa-mir-140	36	206	580	303	888	43	125	61	549	330	148	142	44	289	85	137	141	141	277	508	39	174	74	232	39	213	85	150	1946	67	150	74	72	301	198	94	32	147	320	223	52	141	71	141	62	58	53	1008	261
5p-hsa-mir-141	27	4054	3395	2447	884	890	838	1344	3535	7380	1185	2816	615	5224	1010	6987	5528	3967	8401	5120	1092	17	1783	2477	350	5095	1439	1254	7289	1338	3354	1750	811	4118	1995	1814	829	906	1052	1441	1791	603	1523	1494	677	1415	1428	5977	4249
5p-hsa-mir-142	88	651	937	306	231	24	22	42	55	836	100	66	47	159	123	277	231	59	259	3568	153	13	419	61	80	424	154	192	372	115	242	55	72	770	408	127	18	467	154	208	186	158	55	246	47	119	86	605	411
5p-hsa-mir-143	250	682	995	949	360	258	145	31	417	239	276	159	41	96	170	164	78	126	741	180	94	53	121	78	270	455	66	409	4760	164	182	186	205	46	125	108	78	499	831	479	309	429	208	294	138	81	165	143	168
5p-hsa-mir-144	316	854	122	369	2559	19	31	128	66	369	245	165	251	187	1704	245	1562	135	165	254	26	12	92	77	10	1178	54	60	57	60	56	126	83	126	608	154	89	662	120	337	160	25	26	116	23	125	142	403	840
5p-hsa-mir-145	2607	9105	49065	31191	13731	5490	4877	1957	5067	11984	4184	5897	1618	3712	2605	1390	1759	3103	8874	3233	848	722	1101	1054	3152	3214	551	5341	123328	1847	4552	2228	3265	4951	2403	1183	466	7128	18591	6643	2442	7493	3337	5084	2330	1777	2105	4690	7077
5p-hsa-mir-1468	2	59	65	44	33	5	7	21	57	5	6	16	9	41	9	10	104	9	88	50	26	1	0	12	6	75	26	9	145	35	10	14	12	87	20	22	41	11	41	9	16	7	24	49	19	15	56	625	23
5p-hsa-mir-146a	125	799	806	312	145	44	103	114	67	1158	100	144	95	97	55	254	314	148	3381	2466	194	48	479	149	93	507	245	120	494	483	253	198	299	764	298	217	66	506	126	162	337	172	67	668	76	107	1245	1024	506
5p-hsa-mir-146b	523	2079	4574	2001	1913	823	7334	1028	1005	1996	974	894	1042	3152	1448	4673	5972	2996	3008	13512	1088	2357	1373	906	638	2896	922	1409	5717	442	1070	222	842	2200	1762	756	104	2795	826	6008	472	2312	644	1748	373	649	229	13586	6337
5p-hsa-mir-148a	5	82	228	180	147	30	36	16	172	243	41	81	11	23	301	387	667	420	980	57	77	33	78	169	55	559	58	62	268	120	10	87	5	189	378	66	197	97	116	101	43	30	44	48	29	196	241	64	204
5p-hsa-mir-148b	5	4	9	6	3	3	10	2	15	38	2	11	4	12	3	37	13	29	26	20	12	12	3	14	1	22	5	8	14	5	28	17	5	6	2	2	3	8	4	11	11	2	10	6	4	1	4	41	32
5p-hsa-mir-149	15	117	521	202	224	133	291	48	345	170	50	107	17	290	98	714	81	102	288	721	23	1215	173	158	32	209	50	154	656	92	253	226	334	108	338	26	277	379	83	230	73	81	60	59	28	268	50	128	1551
5p-hsa-mir-150	493	10377	5744	2367	394	93	119	250	459	1873	570	519	341	984	167	1698	977	274	825	18816	240	49	996	124	1030	3959	334	1121	6178	1118	1825	236	572	3269	2306	484	61	2659	954	1515	1565	1178	240	1482	368	572	493	2378	1862
5p-hsa-mir-151a	35	312	432	304	261	197	239	60	732	711	160	300	70	530	297	810	600	472	1303	731	221	202	211	250	83	703	172	188	1054	205	707	166	141	257	243	214	127	279	263	329	251	143	177	255	104	277	231	708	897
5p-hsa-mir-152	0	2	2	2	0	0	5	0	3	0	1	0	0	1	0	1	1	2	6	3	0	1	2	1	0	1	0	0	1	0	0	0	2	0	3	0	0	0	0	0	0	1	0	0	0	0	0	1	0
5p-hsa-mir-153	15	674	122	50	32	31	8	13	142	31	95	48	12	136	30	11	468	16	11	59	2	6	15	486	13	35	14	20	335	20	36	96	6	19	87	67	6	32	47	115	11	24	124	21	14	11	35	41	34
5p-hsa-mir-154	6	34	57	15	59	8	4	1	22	6	36	38	3	12	26	4	2	9	68	6	1	9	0	3	7	16	3	15	57	5	10	6	2	8	29	2	0	20	28	23	11	6	3	6	3	3	4	5	1
5p-hsa-mir-155	351	1047	5619	2158	970	87	753	239	423	1609	887	1170	346	451	155	2728	1873	1584	4602	37278	1276	1128	3716	902	448	2235	236	553	3149	852	784	1042	385	1400	1984	397	34	2557	1529	455	692	281	2262	294	419	475	1344	13187	4578
5p-hsa-mir-15a	57	614	608	261	403	46	207	101	429	900	262	291	243	535	330	594	535	955	1059	1075	192	175	302	271	119	1761	216	269	1129	289	350	334	60	444	343	226	151	414	287	404	236	134	149	173	101	240	311	1376	1017
5p-hsa-mir-15b	78	3839	1395	800	1180	141	311	683	1160	1192	317	520	173	726	562	2800	973	1665	4892	1687	628	237	660	453	170	2046	331	402	1159	498	1531	606	221	1151	1168	384	256	705	253	734	547	217	221	336	171	653	374	2274	2379
5p-hsa-mir-1	0	0	4	0	0	0	0	0	0	0	0	0	0	0	0	0	0	0	0	0	0	0	0	0	0	0	0	0	3	0	0	0	0	0	0	0	0	0	1	0	0	0	0	0	0	0	0	0	0
5p-hsa-mir-16	335	1057	1854	691	1731	346	337	147	1495	2009	763	776	189	692	713	2127	832	1092	3044	5076	850	719	1533	1075	438	1545	1048	998	2713	1166	2558	1223	338	1174	1330	1254	832	1887	976	2119	1250	714	607	856	434	1146	960	2999	2669
5p-hsa-mir-17	73	1276	1810	932	794	456	3489	95	1542	2451	947	1659	524	2969	995	7485	3891	7200	4356	3671	794	1255	662	1004	360	24939	847	1568	3887	1849	2958	1553	866	1148	643	621	502	1784	734	2045	1092	567	858	696	710	735	556	4364	18819
5p-hsa-mir-181a	242	16563	3578	1053	1111	227	754	777	2341	2978	920	3548	1235	3708	1239	3880	6882	2471	39707	3549	356	1616	578	2268	362	5086	247	771	4019	4753	1961	1525	339	1920	969	868	343	1032	2401	1433	1662	415	1182	1022	359	452	762	2345	2624
5p-hsa-mir-181b	46	2388	1099	366	399	110	251	199	758	1209	504	1257	325	1031	284	1667	1964	935	5982	674	57	641	89	610	94	1637	52	214	1460	886	687	494	97	562	285	248	91	224	471	439	541	109	241	297	70	119	159	937	1307
5p-hsa-mir-181c	19	493	495	158	96	28	195	57	222	558	80	198	77	578	149	804	887	677	1351	393	39	149	44	334	23	428	76	76	1649	97	463	260	23	232	177	223	70	104	271	235	144	70	243	237	104	200	170	641	148
5p-hsa-mir-181d	6	259	201	80	65	15	190	27	84	211	43	129	55	222	37	582	622	1094	551	206	12	103	18	168	21	520	16	37	312	72	228	90	35	113	77	103	50	33	153	77	97	28	96	86	37	84	115	390	130
5p-hsa-mir-182	1245	5464	169019	71381	11394	7973	124342	14527	143501	251880	11702	212644	32228	129102	20409	245229	98134	165342	364636	249827	41513	5851	15564	131296	22966	145905	39262	55562	105687	58704	641614	95569	55953	180470	117950	105858	33259	83975	53718	43879	98033	41541	105064	99780	61338	316548	71099	235321	161517
5p-hsa-mir-183	542	6799	97615	76949	10047	12317	60436	27556	102372	136964	10885	97930	17093	71311	17643	166905	39398	144537	206425	70913	10631	3298	5385	51722	18533	145054	16585	29574	73358	24127	297256	36182	46191	72952	61421	33798	12052	78258	24631	25871	73000	26497	34951	40637	40265	143909	22591	136950	107816
5p-hsa-mir-185	33	215	245	148	217	25	108	51	210	338	56	105	74	386	211	293	484	488	451	424	63	81	98	124	58	1139	104	62	332	74	201	57	53	167	113	69	48	182	78	128	59	78	45	66	51	135	60	695	571
5p-hsa-mir-186	151	988	2585	1652	1337	510	739	361	1937	2471	490	997	335	1949	257	2165	1826	2076	3401	4027	694	1580	980	1154	214	3972	747	852	4107	1037	1918	982	547	1352	538	859	379	1143	1494	1410	883	554	753	825	540	764	564	5516	4756
5p-hsa-mir-187	0	0	0	0	0	0	0	0	16	3	1	0	0	0	0	22	3	7	15	1	0	0	0	0	0	0	0	2	3	2	0	4	0	0	0	5	0	0	1	1	0	1	1	0	0	0	1	0	1
5p-hsa-mir-18a	11	27	125	41	46	7	79	4	62	131	29	55	6	40	51	324	54	230	120	194	78	73	25	47	33	508	32	133	89	72	144	93	27	77	49	21	18	201	34	185	85	20	19	51	36	20	27	112	852
5p-hsa-mir-18b	1	1	17	0	3	0	1	0	1	3	0	4	1	55	1	36	3	2	34	9	3	1	1	3	0	1	1	3	0	1	76	6	6	0	5	0	4	2	4	0	10	0	0	0	0	13	2	8	6
5p-hsa-mir-190b	1	13	5	4	0	2	1	2	2	25	0	4	1	34	0	22	3	1	23	1	0	4	1	25	0	20	4	12	11	41	9	16	1	9	0	2	6	0	12	5	1	14	8	11	0	2	5	12	2
5p-hsa-mir-191	163	1825	4077	3003	3760	718	1807	307	6522	14876	1709	3854	934	8137	1574	10515	4676	4671	12329	9590	1052	1996	1071	4525	887	6755	1674	2237	9086	1768	8624	2208	1631	5595	8297	2232	673	2314	2227	3435	2123	1426	1885	3106	1226	5644	1787	8801	6069
5p-hsa-mir-192	243	1338	1118	2315	507	272	2272	277	3296	4697	831	775	300	1780	519	11677	3706	1174	6964	155836	3690	2456	529	1655	737	3765	4873	1944	6374	1177	4836	2472	4037	1642	8840	3379	870	1327	1653	3180	1108	1036	860	8097	931	812	3809	5744	2242
5p-hsa-mir-193a	71	4295	867	627	498	107	180	761	985	1547	248	275	194	1134	422	4282	3734	3794	2060	1604	417	348	491	637	352	2693	387	293	2275	756	317	512	192	1062	592	396	467	277	386	427	256	147	499	410	207	385	416	1103	1429
5p-hsa-mir-193b	2	74	52	16	6	5	4	0	47	70	8	13	3	25	5	45	42	22	8	78	24	12	22	10	8	17	4	15	60	9	39	9	15	20	18	12	10	14	12	9	21	14	18	5	5	24	24	111	36
5p-hsa-mir-194	49	840	376	398	146	22	320	144	304	620	70	95	83	309	89	1552	716	196	964	9629	461	281	72	252	118	566	450	214	792	155	821	273	204	361	1656	418	85	163	250	350	155	106	184	715	122	143	430	839	281
5p-hsa-mir-195	29	389	1151	382	335	74	74	52	142	168	215	93	61	375	64	38	393	149	294	95	49	13	121	341	30	187	94	326	1863	156	251	133	59	166	82	224	94	194	344	26	108	126	183	171	64	102	109	149	174
5p-hsa-mir-196a	15	313	91	29	16	8	15	20	1275	72	33	11	4	13	9	9	23	18	8	67	1	38	2	17	11	47	82	30	603	14	10	19	32	31	14	10	4	16	10	18	13	7	2	7	43	9	240	162	25
5p-hsa-mir-196b	2135	7657	30283	21394	11022	5703	4979	924	47289	12100	23653	11319	3809	8711	6012	1491	6348	10227	15114	6502	221	226	3821	10990	4704	41450	3880	9960	144385	11066	16918	2626	6181	3286	9714	3655	1741	7121	10206	23040	10017	11725	3156	9258	4902	12294	15151	5948	5570
5p-hsa-mir-199a	487	3376	3034	1816	3552	1346	1451	458	3126	2430	1189	1452	894	1541	1187	386	1794	1500	3826	706	150	150	168	231	163	2420	225	1353	10745	641	1336	594	521	536	1493	356	32	1258	1979	1882	1608	824	433	833	457	188	244	864	4926
5p-hsa-mir-199b	73	1641	1424	770	1264	269	781	108	1432	873	690	380	362	960	775	146	500	337	1194	153	42	50	27	86	76	380	81	709	3178	97	417	176	181	569	947	124	5	324	591	1411	264	350	143	415	163	98	63	279	670
5p-hsa-mir-19a	4	3	17	3	5	0	2	1	3	5	3	4	0	1	3	8	1	7	1	3	6	5	1	0	0	40	1	4	3	3	3	5	2	2	2	0	9	18	1	10	0	0	1	0	0	0	2	3	10
5p-hsa-mir-19b-1	4	35	29	11	16	3	49	6	19	12	11	13	1	13	7	96	72	49	69	68	14	11	11	17	4	161	12	12	82	16	21	22	13	9	7	15	4	11	16	36	8	12	11	11	11	6	18	45	106
5p-hsa-mir-19b-2	0	0	1	0	0	0	0	0	0	0	0	0	0	1	0	0	0	0	0	0	0	0	0	0	0	0	0	0	0	0	1	0	0	0	0	0	0	0	0	0	0	0	0	0	0	0	1	0	0
5p-hsa-mir-200a	61	427	4670	4612	253	1212	1844	188	5914	18041	2605	11498	845	8596	6779	12041	9182	10116	16146	9988	1119	228	1616	6023	2005	23727	2993	1722	8595	2329	6186	2533	2463	12819	2792	2510	1707	2684	1718	1434	2581	2733	1872	4292	1938	4349	2996	7263	14330
5p-hsa-mir-200b	2	111	182	338	111	17	35	50	215	672	79	498	17	333	68	378	331	394	572	590	94	16	71	237	63	543	113	88	195	84	314	140	87	542	105	139	79	140	63	41	90	65	80	119	82	154	147	255	647
5p-hsa-mir-200c	0	4	127	25	2	72	157	5	114	342	22	105	23	155	16	382	411	275	421	148	26	1	35	109	36	395	110	64	507	58	92	33	38	310	91	55	22	34	51	54	96	26	44	35	32	58	37	559	533
5p-hsa-mir-202	0	0	2	1	0	0	0	0	2	1	0	0	0	0	1	0	0	0	1	0	0	1	0	0	2	0	0	0	5	1	0	0	1	2	0	0	0	0	3	1	0	0	0	0	0	1	0	0	0
5p-hsa-mir-204	4	3	837	59	26	19	34	10	42	13	52	85	19	45	1	6	97	27	1740	11	5	218	0	9	1	42	0	28	1139	53	91	44	29	65	61	46	10	537	268	100	13	48	32	21	8	8	9	19	17
5p-hsa-mir-205	7	171	3150	2317	207	116	29	87	3968	4343	292	20843	15	4607	1466	15535	7255	2302	80289	56	9	11	277	1319	925	16381	362	1239	4063	2204	5272	2636	1871	5252	454	3850	2341	916	1976	461	414	841	67	1635	517	6022	126	121	923
5p-hsa-mir-208b	0	0	0	0	0	0	0	0	0	0	0	0	0	0	0	0	0	0	0	0	0	0	0	0	0	0	0	0	0	0	0	0	0	1	0	0	0	0	0	0	0	0	0	0	0	0	0	0	0
5p-hsa-mir-20a	32	890	857	361	322	96	1578	66	498	906	295	523	424	1672	534	3870	3089	4132	2949	1578	493	394	332	383	147	15261	321	652	1927	868	1074	698	296	491	272	282	159	660	416	784	358	188	300	247	271	230	321	1875	7028
5p-hsa-mir-20b	15	156	118	183	71	21	50	7	140	30	93	352	114	8116	75	2445	825	419	3852	36	3	45	4	222	15	104	16	73	93	486	4496	506	499	68	45	54	808	21	262	63	418	43	105	26	4	1064	142	212	355
5p-hsa-mir-210	0	11	4	3	0	1	0	0	6	38	2	2	1	6	1	12	12	1	33	17	4	5	2	6	3	19	2	2	9	2	1	4	3	11	0	2	2	1	1	2	2	4	1	3	0	4	5	14	9
5p-hsa-mir-211	0	8	0	0	0	0	0	4	4	0	2	0	4	2	0	15	1	0	38	3	0	4	0	1	0	0	1	0	9	1	0	0	0	0	1	1	0	8	8	0	0	1	5	0	0	0	0	1	3
5p-hsa-mir-212	3	1	5	0	8	0	2	0	0	4	0	0	0	0	3	1	0	1	4	3	0	0	0	1	0	1	3	0	8	0	0	0	0	0	0	0	0	3	1	0	0	2	1	0	0	0	0	1	0
5p-hsa-mir-214	34	88	198	111	265	67	29	18	186	125	89	76	18	48	84	14	47	72	183	47	8	10	10	16	21	44	16	94	457	40	106	39	33	21	89	20	0	179	129	170	172	51	30	66	24	8	12	62	530
5p-hsa-mir-215	5	64	16	20	9	1	12	7	24	39	21	13	0	15	3	91	29	10	51	1451	25	12	4	9	5	12	31	9	35	3	38	15	125	10	58	13	5	9	8	40	7	7	2	110	6	6	16	48	21
5p-hsa-mir-21	107519	1132882	904261	619856	658148	204778	913183	281116	264085	1085146	107261	366183	170991	743713	505350	650008	1074737	1072661	1582816	1023948	359527	44450	299427	201608	269661	887367	141644	215018	1506210	208847	311116	154499	136941	429993	866662	173596	76333	412692	384140	487585	196236	298040	163422	335586	176380	258678	307900	974604	630499
5p-hsa-mir-216a	0	3	0	0	0	0	0	1	0	0	1	0	0	0	0	2	0	0	1	4	0	1	0	2	0	1	0	1	11	0	0	1	0	3	6	0	0	0	1	1	0	2	0	2	1	0	0	1	2
5p-hsa-mir-216b	0	0	0	2	0	0	1	2	0	0	0	0	1	0	0	0	0	0	1	8	0	3	0	1	0	1	0	1	3	0	0	1	1	1	0	0	0	1	1	3	1	0	0	0	1	0	0	5	1
5p-hsa-mir-217	5	163	26	134	32	13	98	14	1	25	25	8	39	13	7	67	31	25	34	273	3	48	3	102	21	44	2	28	676	12	4	62	17	116	49	8	3	17	42	84	9	11	24	20	7	1	1	205	105
5p-hsa-mir-218	7	24	426	126	101	114	145	32	399	150	67	65	39	166	93	463	84	187	397	767	3	868	32	144	31	349	32	359	1472	6	242	121	34	131	62	131	5	23	65	770	9	104	25	109	40	326	10	394	1088
5p-hsa-mir-221	4	13	127	55	24	7	13	11	9	35	54	23	5	0	13	26	1	13	9	49	3	4	7	1	0	9	6	6	53	1	5	6	7	48	47	6	3	9	9	25	5	7	3	13	3	1	7	25	47
5p-hsa-mir-222	2	29	38	39	12	5	33	3	36	54	19	19	4	2	11	87	14	45	28	167	2	1	13	2	2	16	1	4	83	2	1	2	8	24	18	1	3	3	21	27	4	12	3	10	4	2	13	31	52
5p-hsa-mir-223	2	3	8	45	12	0	4	0	1	119	6	2	6	6	6	8	10	1	4	136	0	2	5	1	8	6	1	1	16	0	1	1	1	50	3	1	0	4	5	1	1	6	0	3	0	4	4	31	30
5p-hsa-mir-224	14	179	69	22	57	128	158	20	18	73	152	143	12	19	115	375	37	14	13	30	259	40	51	38	13	86	2	23	39	22	5	14	13	1	78	15	3	65	11	26	11	47	8	4	18	53	8	385	253
5p-hsa-mir-22	24	60	234	143	196	7	3	10	106	461	46	55	14	106	51	39	104	39	164	323	32	43	64	158	72	40	50	69	143	35	45	99	19	133	116	68	28	119	52	59	94	41	33	76	40	111	93	244	167
5p-hsa-mir-2355	23	96	226	123	156	25	102	46	83	418	65	72	31	68	89	128	66	107	315	182	40	70	37	85	30	515	34	53	428	54	24	45	27	180	54	51	52	237	83	93	97	60	55	82	37	70	58	137	405
5p-hsa-mir-23a	3	13	18	24	8	7	17	3	22	19	9	11	1	13	6	21	11	7	29	52	13	7	8	2	8	13	3	1	22	9	5	8	4	18	3	5	2	7	9	3	3	1	3	13	1	9	4	44	16
5p-hsa-mir-23b	1	15	16	10	9	3	1	2	4	10	14	11	2	2	9	8	4	3	21	1	2	6	2	1	1	3	1	4	28	2	8	4	5	4	3	5	1	5	7	7	6	5	4	4	2	3	2	7	8
5p-hsa-mir-24-1	70	124	207	151	194	26	51	40	78	197	99	96	18	49	69	114	37	40	163	103	31	94	9	30	11	30	4	62	629	29	86	66	27	59	68	29	9	76	109	128	40	47	28	77	22	27	28	117	138
5p-hsa-mir-24-2	31	95	138	180	173	19	58	16	132	569	112	86	18	77	132	326	56	122	201	213	31	105	36	92	43	99	32	52	196	27	130	57	24	126	101	44	18	91	67	97	61	74	23	89	23	103	48	184	210
5p-hsa-mir-25	11	13	6	7	6	4	5	12	8	5	8	12	2	8	15	36	12	38	17	20	9	5	3	1	7	16	2	3	13	6	1	6	3	16	1	5	1	1	2	4	2	1	1	3	1	5	3	8	12
5p-hsa-mir-26a	478	6669	12937	4892	5472	705	942	1463	2204	5025	1220	2467	720	3784	1300	7766	4427	2469	9074	5796	934	2065	1577	2100	519	2322	634	1923	19798	1146	4701	1916	1007	4278	5513	1583	582	2835	3638	2934	1143	1189	1094	1628	648	1589	1441	4453	3906
5p-hsa-mir-26b	259	2972	10336	5377	5329	810	1334	1076	3815	13769	2155	3050	847	5111	1824	7425	2111	2630	7886	9347	1193	3420	1383	2871	615	2164	851	1909	20467	1529	9937	2107	1245	5506	3263	1759	714	2767	2965	3035	1126	1177	1486	1683	773	2885	1879	7481	7093
5p-hsa-mir-27a	130	174	1151	751	224	75	63	26	229	182	1045	565	10	93	140	221	90	161	177	236	208	66	66	36	52	178	53	42	132	38	75	74	47	95	163	436	72	164	53	152	86	37	21	131	46	60	279	268	274
5p-hsa-mir-27b	31	98	178	97	100	56	132	20	55	181	58	48	22	84	71	94	102	44	187	111	22	69	9	19	9	77	8	59	569	27	60	45	19	63	39	33	5	49	91	99	33	38	21	40	25	23	21	142	106
5p-hsa-mir-28	75	377	1548	604	643	116	160	111	449	433	79	165	61	431	200	608	721	702	932	752	196	152	193	240	101	709	140	159	2889	155	525	249	121	262	332	222	105	370	280	346	218	203	220	201	95	261	236	604	536
5p-hsa-mir-296	1	2	36	11	66	19	1	1	5	8	171	54	2	2	7	312	5	1	21	8	1	58	0	2	2	0	1	7	42	2	145	4	1	66	7	1	1	7	29	1	35	19	1	3	3	1	1	11	70
5p-hsa-mir-29a	3	21	27	20	16	15	14	1	9	37	9	41	7	11	15	87	7	19	86	61	15	19	15	23	5	10	3	17	227	18	69	24	6	10	19	17	6	16	56	30	12	24	16	12	9	20	8	52	31
5p-hsa-mir-29b-1	1	19	24	13	8	8	13	0	7	45	26	43	7	6	10	27	11	17	18	57	12	5	10	9	4	6	2	5	89	5	11	7	7	8	11	9	0	13	17	3	4	10	5	3	4	11	4	59	36
5p-hsa-mir-29b-2	6	83	50	97	27	12	37	11	77	272	36	121	35	65	19	199	137	72	208	248	5	48	33	134	10	124	19	22	389	20	138	16	9	51	151	38	18	21	69	55	29	34	33	52	20	42	32	281	126
5p-hsa-mir-29c	13	101	101	131	21	33	54	10	119	211	52	106	26	61	15	141	85	40	186	247	20	59	58	189	25	81	39	25	803	46	162	32	32	71	208	63	56	46	148	84	38	52	50	59	26	42	66	165	110
5p-hsa-mir-301a	9	10	25	17	11	70	66	1	112	54	27	36	3	15	36	239	9	70	49	58	5	64	9	25	14	75	10	16	93	9	31	27	11	14	21	10	5	51	20	53	31	24	12	15	13	34	5	79	81
5p-hsa-mir-301b	5	1	0	2	2	12	9	5	19	8	3	5	3	1	4	24	3	42	10	3	0	11	0	5	2	28	0	2	20	4	8	4	4	2	1	3	4	39	3	5	2	3	0	1	3	6	1	11	56
5p-hsa-mir-302a	0	0	1	0	0	0	0	0	0	0	0	0	0	0	0	0	0	0	0	0	0	0	0	0	0	0	0	1	0	0	0	0	0	0	0	0	0	0	0	0	0	0	0	0	0	0	0	0	0
5p-hsa-mir-302b	0	0	0	0	0	0	0	0	0	0	0	0	0	0	0	0	0	0	0	0	0	0	0	0	0	0	0	0	0	0	0	0	0	0	0	0	0	0	0	0	0	0	0	0	0	0	0	0	0
5p-hsa-mir-302c	0	0	0	0	0	0	0	0	0	0	0	0	0	0	0	0	0	0	0	0	0	0	0	0	0	0	0	0	0	0	0	0	0	0	0	0	0	0	0	0	0	0	0	0	0	0	0	0	0
5p-hsa-mir-302d	0	0	0	0	0	0	0	0	0	0	0	0	0	0	0	0	0	0	0	0	0	0	0	0	0	0	0	0	0	0	0	0	0	0	0	0	0	0	0	0	0	0	0	0	0	0	0	0	0
5p-hsa-mir-30a	5170	57724	277521	111291	34419	21240	235619	34437	100565	128848	19411	61917	29911	41757	13801	143741	62476	52126	155820	299609	327850	35635	368210	55105	14471	19784	34256	36179	200926	48721	96474	8261	8994	74096	807651	49364	28480	14615	66627	150292	22972	27840	60925	18812	15107	23293	52435	122337	107261
5p-hsa-mir-30b	108	8560	4373	1828	3252	552	517	1408	1673	3644	664	1371	328	1487	529	5011	814	1502	13049	3760	1229	3818	576	1578	226	655	340	1136	4705	930	10122	1152	321	2558	1183	808	538	1178	1220	1419	1089	668	950	1071	446	1558	1759	2706	5354
5p-hsa-mir-30c	127	720	2284	1404	1013	612	2309	396	1659	2979	594	996	472	1015	246	2409	966	990	2881	4346	2573	2142	2434	1705	229	708	528	724	4468	1093	3861	719	362	1569	3084	892	649	442	1786	1845	735	645	915	698	344	859	1154	3205	5520
5p-hsa-mir-30d	1535	172670	41042	22743	33752	7108	25044	25259	20187	27231	5028	24644	6460	33014	4729	133555	46526	55223	217046	22609	22003	32973	8333	14363	3395	44306	5464	10075	47414	13691	79069	8799	4748	19844	17730	14656	7156	8385	21237	17931	13512	10545	11366	10898	9044	13929	13569	30990	33039
5p-hsa-mir-30e	3672	50071	116263	26938	13214	9967	23524	6177	30928	32455	8379	19673	5900	18076	4287	76520	27709	18276	58068	70548	18589	34710	23718	29071	3398	33883	13096	16595	103021	19095	52064	13169	5345	17962	30847	20991	9991	18286	32548	27271	11675	12208	16495	16202	7727	17823	13462	57646	53914
5p-hsa-mir-3127	0	33	17	33	12	4	56	26	30	30	1	15	7	20	3	18	27	49	29	68	8	17	2	12	6	91	14	8	31	11	14	6	10	22	13	1	8	12	8	12	7	4	4	11	1	29	8	269	88
5p-hsa-mir-31	3	27	126	185	75	10	145	7	22	30	4	258	0	2	188	161	79	60	732	3137	198	113	121	6	35	1	0	2	17	16	130	19	12	1	578	4	33	46	9	589	0	56	6	0	1	12	11	11	216
5p-hsa-mir-324	20	52	154	115	101	55	57	13	423	433	103	226	38	166	75	395	82	126	328	354	25	109	30	95	23	215	41	89	325	52	287	117	31	81	67	44	18	135	77	134	108	67	37	116	28	171	58	564	384
5p-hsa-mir-32	39	78	414	83	124	27	55	19	225	255	76	116	16	168	114	272	139	78	410	318	366	107	122	126	22	128	74	91	169	91	247	140	33	169	157	85	34	138	87	103	75	41	49	109	39	54	41	349	241
5p-hsa-mir-330	5	146	754	314	78	11	60	97	477	663	66	92	25	118	41	226	113	143	246	930	14	8	43	58	27	189	37	31	214	26	71	18	19	253	726	23	23	59	22	119	46	27	9	88	31	61	36	1937	449
5p-hsa-mir-335	12	72	157	71	370	33	50	38	72	127	149	57	12	130	25	247	112	92	270	99	43	130	19	75	7	100	31	59	500	42	168	75	62	158	120	67	43	84	87	140	48	54	131	63	46	42	66	118	181
5p-hsa-mir-338	4	22	12	13	6	1	7	2	3	15	27	3	4	6	7	6	3	6	15	218	2	10	7	13	4	7	1	2	40	0	0	0	2	28	9	1	2	2	6	6	1	5	3	6	0	5	0	11	12
5p-hsa-mir-339	5	44	164	69	84	11	9	18	177	240	38	43	16	78	18	174	47	68	305	532	30	61	72	68	23	209	24	84	339	98	178	116	65	132	189	31	48	130	47	48	52	36	56	30	28	87	56	432	461
5p-hsa-mir-33a	16	63	92	82	200	22	14	43	191	105	76	203	3	57	62	190	49	182	289	148	433	75	257	98	13	165	79	106	318	104	329	183	34	42	51	60	22	262	110	69	63	33	58	47	27	128	48	249	313
5p-hsa-mir-33b	2	10	15	27	6	6	3	3	51	52	7	19	2	27	6	44	19	9	38	117	93	13	60	51	2	14	40	22	52	31	52	41	15	16	2	16	14	63	9	7	21	5	4	22	5	43	18	156	51
5p-hsa-mir-340	2	29	160	37	71	11	30	21	51	107	34	39	17	196	18	75	167	118	105	69	11	24	11	23	4	139	26	14	178	26	34	13	3	114	70	16	9	15	20	22	19	5	15	15	7	20	21	207	150
5p-hsa-mir-342	2	49	65	50	23	15	25	2	59	122	35	109	16	72	9	78	52	45	70	418	13	22	19	40	7	68	9	40	119	24	134	21	16	28	27	13	7	54	27	31	21	28	25	17	16	49	10	122	81
5p-hsa-mir-345	18	51	225	138	52	70	63	8	382	656	88	139	38	238	35	698	139	204	318	334	14	134	38	257	67	531	80	148	309	96	737	267	107	211	965	123	48	281	91	155	76	85	118	236	54	214	84	317	791
5p-hsa-mir-34a	70	988	862	691	582	67	149	263	983	3045	239	624	561	769	478	1260	1416	656	3529	2462	90	73	365	475	207	1459	381	496	2078	1047	1576	698	225	887	854	507	254	603	604	1210	561	284	377	467	221	1156	873	2323	954
5p-hsa-mir-34c	5	32	63	9	111	5	10	12	119	774	18	82	17	3838	16	2488	45	3	750	31	0	13	6	757	0	47	129	600	479	90	424	147	6	876	21	20	0	12	361	171	14	428	279	955	17	50	1	19	43
5p-hsa-mir-3613	13	109	233	77	118	14	15	49	112	156	41	46	9	24	25	43	21	27	90	155	53	31	47	38	28	30	17	42	102	33	68	46	12	69	99	33	38	59	62	58	56	35	45	35	24	22	61	138	186
5p-hsa-mir-361	88	2386	3259	2164	1228	317	622	820	1434	1760	479	1251	421	1404	427	6146	3417	2111	3940	2772	451	1056	729	1518	253	3323	526	516	6334	498	2176	519	314	1246	1723	481	309	595	820	1061	494	576	537	439	250	950	407	6604	3402
5p-hsa-mir-362	3	15	135	23	20	6	102	4	75	60	9	17	20	20	9	46	40	39	122	104	13	46	6	42	4	92	20	35	586	44	171	12	22	36	67	17	8	49	26	104	41	31	7	26	10	19	13	123	144
5p-hsa-mir-363	0	15	44	29	1	0	0	8	9	2	4	43	3	60	1	83	18	14	73	0	0	5	0	8	1	1	0	12	4	12	71	14	53	13	3	6	16	0	9	2	3	0	3	1	0	41	2	4	10
5p-hsa-mir-367	0	0	0	0	0	0	0	0	0	0	0	0	0	0	0	0	0	0	0	0	0	0	0	0	0	0	0	0	0	0	0	0	0	0	0	0	0	0	0	0	0	0	0	0	0	0	0	0	0
5p-hsa-mir-370	3	41	45	17	33	12	3	0	31	6	19	28	4	3	28	1	6	4	32	5	1	9	0	1	1	14	3	3	25	5	4	3	2	11	23	2	0	7	12	24	5	7	1	5	3	1	1	4	2
5p-hsa-mir-371a	0	0	0	0	0	0	0	0	0	0	0	0	0	0	0	0	0	0	0	0	0	0	0	1	0	0	0	0	0	0	0	0	0	0	0	0	0	0	0	0	0	0	0	0	0	0	0	0	0
5p-hsa-mir-372	0	0	0	0	0	0	0	0	0	0	0	0	0	0	0	0	0	0	0	0	0	0	0	0	0	0	0	0	0	0	0	0	0	0	0	0	0	0	0	0	0	0	0	0	0	0	0	0	0
5p-hsa-mir-373	0	0	0	0	0	0	0	0	0	0	0	0	0	0	0	0	0	0	1	0	0	0	0	0	0	0	0	0	0	0	0	0	0	0	0	0	0	0	0	0	0	0	0	0	0	0	0	0	0
5p-hsa-mir-374a	8	222	483	134	168	41	82	60	172	239	34	136	18	95	75	133	103	158	238	212	35	59	53	69	13	410	28	57	437	66	99	61	24	115	110	39	18	65	75	84	63	36	32	45	25	68	27	287	508
5p-hsa-mir-374b	22	169	852	203	261	31	138	60	367	464	88	258	47	240	132	403	192	184	582	511	125	339	172	220	50	432	52	166	1162	140	428	171	105	218	154	111	40	253	214	284	163	124	110	130	63	206	111	716	785
5p-hsa-mir-375	0	11	0	0	0	0	0	0	2	0	0	0	0	0	0	0	0	0	4	0	0	0	0	0	0	4	0	1	0	0	0	0	0	0	0	0	1	0	0	0	0	0	0	1	0	0	0	0	0
5p-hsa-mir-378a	11	217	582	279	222	8	36	30	508	541	93	38	64	567	56	1586	71	102	177	844	113	53	60	72	20	1559	161	177	442	40	245	163	159	344	242	35	95	150	77	105	75	78	35	54	37	394	34	1062	463
5p-hsa-mir-379	661	6592	20268	2412	8184	918	297	795	2859	900	2508	3801	286	1749	2777	343	1270	1108	7286	383	470	841	215	189	1104	2385	276	1769	7214	721	1097	807	523	1467	5056	407	66	2360	1869	2478	783	694	421	535	614	146	431	778	515
5p-hsa-mir-382	13	254	192	45	214	76	2	9	86	23	122	149	8	32	106	10	29	32	251	7	11	47	5	7	25	115	5	26	102	24	24	25	11	21	67	5	2	55	37	74	24	21	7	11	12	7	10	18	6
5p-hsa-mir-383	0	219	21	43	5	5	3	6	3	1	4	1	0	1	0	1	4	30	40	1	0	0	0	1	0	2	0	1	72	2	0	0	1	33	6	0	0	9	12	10	0	14	3	8	3	1	0	7	68
5p-hsa-mir-409	15	57	259	73	184	47	5	4	116	40	112	195	10	20	110	8	23	19	182	24	8	19	3	2	11	15	7	50	162	21	57	28	1	15	130	2	2	54	23	127	22	21	13	14	22	6	12	10	25
5p-hsa-mir-411	5	71	226	30	108	5	2	10	39	8	32	44	1	27	18	5	15	19	77	8	4	5	1	2	4	23	4	25	121	6	12	10	3	10	58	3	0	23	20	28	9	7	7	11	4	0	3	3	11
5p-hsa-mir-412	8	12	114	32	95	23	1	2	7	8	56	70	5	6	50	7	8	7	64	0	2	3	1	0	7	6	1	16	32	1	13	9	4	2	111	4	0	19	5	2	5	9	4	1	0	1	8	11	10
5p-hsa-mir-423	12	96	742	213	237	38	115	48	386	731	106	246	56	375	132	587	326	740	505	640	98	65	62	102	25	270	68	88	460	90	218	178	26	367	319	69	42	90	79	145	103	55	97	105	32	258	141	837	450
5p-hsa-mir-424	174	490	9149	633	3208	143	225	207	3855	1062	1312	2061	106	832	306	245	246	364	1307	773	212	712	178	135	93	227	163	2105	2615	179	1539	392	170	390	738	240	36	930	2163	787	837	132	258	304	147	85	105	668	842
5p-hsa-mir-425	61	219	489	461	3437	132	771	106	654	3245	230	660	286	2343	538	6280	1195	2495	2318	1793	425	863	308	1740	266	2026	825	744	1484	489	2444	1195	395	1084	1736	1507	242	1177	532	3434	675	423	412	2749	421	3222	332	1882	1577
5p-hsa-mir-431	6	11	25	2	27	10	1	1	11	4	10	15	0	2	33	3	2	5	14	0	2	4	0	0	0	8	1	2	1	0	2	1	0	2	6	2	0	9	1	3	0	1	1	1	2	0	3	3	0
5p-hsa-mir-432	4	79	84	25	88	23	3	4	58	11	48	70	6	12	70	10	9	14	101	8	0	30	1	3	3	47	1	14	44	15	5	11	6	9	103	2	0	12	17	22	10	8	7	3	1	2	3	2	3
5p-hsa-mir-449b	0	1	43	176	1	2	0	2	53	1050	3	15	9	84	2	1033	194	0	75	3	2	1	0	136	0	820	83	151	399	40	3	12	28	695	2	14	19	21	117	145	3	659	21	434	121	21	0	78	33
5p-hsa-mir-450b	12	71	365	74	143	20	23	24	222	88	77	104	15	73	22	28	27	42	180	46	27	240	12	8	7	38	16	82	172	30	45	23	12	32	39	18	1	43	76	49	30	15	15	20	21	6	5	31	27
5p-hsa-mir-452	21	349	333	101	237	130	148	115	83	110	103	113	30	178	162	283	130	83	49	28	312	114	130	39	36	118	6	84	164	26	54	28	24	56	194	41	5	125	53	160	28	57	23	39	23	63	31	605	454
5p-hsa-mir-454	19	6	22	14	40	7	11	6	13	2	33	18	3	8	18	17	7	18	4	5	40	3	2	4	4	23	4	10	26	2	7	13	2	6	11	7	5	16	4	3	1	2	2	2	5	9	1	20	20
5p-hsa-mir-455	8	572	262	51	36	5	65	10	139	169	20	16	40	128	131	142	240	180	469	68	71	26	1	75	14	59	35	104	123	50	53	68	7	81	211	81	18	77	86	64	71	25	46	70	37	11	68	166	118
5p-hsa-mir-4662a	3	148	48	68	52	7	5	87	35	22	15	24	10	136	47	164	26	19	46	15	4	892	2	61	7	13	17	43	70	45	269	18	13	16	21	10	11	26	25	13	26	51	4	21	4	2	18	23	125
5p-hsa-mir-483	0	4	36	10	41	30	10	2	18	22	17	10	2	3	19	1618	3	2	0	3	0	120	0	2	3	0	0	12	69	1	3	1	5	10	25	3	0	2	4	121	3	6	1	8	6	2	2	7	1670
5p-hsa-mir-486	128	700	113	212	1176	6	13	108	33	339	153	135	111	106	1319	86	668	48	114	622	15	5	48	30	14	3562	21	34	61	56	81	72	69	74	341	37	30	252	81	92	79	13	16	44	13	89	71	137	336
5p-hsa-mir-490	0	0	0	0	2	0	0	0	0	0	17	0	0	0	0	0	6	0	0	0	0	0	0	8	0	0	0	0	0	0	0	0	0	0	0	2	0	27	8	0	0	0	8	0	0	3	0	0	0
5p-hsa-mir-493	8	62	130	48	427	43	6	11	61	16	63	151	3	19	43	4	14	18	125	12	2	19	4	7	8	25	2	17	70	7	8	14	3	7	44	6	0	41	16	29	7	7	9	7	8	1	8	15	20
5p-hsa-mir-497	21	551	395	280	145	30	97	27	162	133	214	140	103	221	72	53	320	104	357	74	28	10	143	253	33	553	87	254	965	231	261	118	34	93	31	216	70	179	228	23	97	87	202	149	61	58	114	211	148
5p-hsa-mir-503	11	31	90	28	81	19	35	7	467	41	63	106	16	53	40	64	64	83	90	112	24	46	20	3	7	35	8	47	103	9	18	10	3	9	16	22	7	17	30	41	24	2	3	3	10	6	7	98	38
5p-hsa-mir-505	6	7	81	51	25	24	46	4	74	179	16	78	13	72	40	31	35	58	69	149	18	67	8	19	12	50	6	17	99	14	66	19	24	45	15	18	3	58	35	37	22	24	20	33	4	32	16	217	139
5p-hsa-mir-506	0	0	0	0	0	0	0	0	0	0	0	0	0	0	0	0	0	0	0	0	0	0	0	0	0	0	0	0	0	0	0	0	0	0	0	0	0	0	0	0	0	0	0	0	0	0	0	0	0
5p-hsa-mir-508	0	39	25	0	7	1	0	16	5	6	2	13	3	1	0	6	9	3	55	0	0	0	0	3	1	0	0	1	2	4	1	1	1	1	9	0	0	0	1	0	7	0	0	1	0	0	1	0	2
5p-hsa-mir-509-3	0	0	15	2	3	0	0	1	7	3	3	3	1	1	0	2	4	6	14	0	0	0	0	0	0	0	0	0	2	0	0	0	0	0	8	0	0	0	0	0	0	0	0	0	0	0	0	2	5
5p-hsa-mir-511	7	13	56	21	11	0	4	7	11	9	7	2	3	17	15	5	2	7	27	191	2	5	12	2	2	26	1	9	31	8	5	1	5	18	21	5	2	35	10	9	2	4	5	7	5	3	2	112	25
5p-hsa-mir-516a	2	1	3	0	0	0	30	0	6	0	0	0	0	10	0	4	20	0	3	0	40	3	4	1	1	3	0	0	0	1	5	0	0	1	9	0	0	0	1	1	0	0	0	3	1	0	0	2	26
5p-hsa-mir-518c	0	1	0	0	0	0	0	0	0	0	0	0	0	0	0	0	1	0	4	0	0	0	0	0	0	0	0	0	0	0	0	0	0	0	1	0	0	0	1	0	0	0	0	0	0	0	1	2	0
5p-hsa-mir-518e	1	6	5	0	0	0	9	0	25	0	0	0	0	4	2	5	7	4	12	0	53	5	5	1	2	4	0	0	0	2	7	5	0	1	6	0	0	0	1	2	1	0	0	2	0	2	1	1	7
5p-hsa-mir-518f	0	2	0	2	1	0	0	0	0	0	0	0	0	0	0	0	0	0	5	0	0	0	0	1	0	0	0	0	0	1	0	1	0	0	1	0	0	0	1	0	0	0	0	1	1	1	0	0	0
5p-hsa-mir-519a-2	0	0	1	0	0	0	4	0	4	0	0	0	0	1	0	0	6	0	0	0	45	3	2	0	0	4	0	0	0	0	2	0	1	0	7	0	0	0	3	2	0	0	0	0	0	0	0	0	5
5p-hsa-mir-519a	0	6	2	0	0	0	44	0	104	3	0	0	0	34	0	33	184	15	22	0	179	46	35	6	4	70	0	0	0	13	14	6	2	0	3	4	0	3	5	3	2	0	0	17	0	12	2	3	50
5p-hsa-mir-519b	0	5	0	1	0	0	8	1	13	0	1	0	0	1	1	3	4	1	4	0	49	3	6	0	1	3	1	1	1	4	5	1	0	0	4	1	0	1	2	0	0	0	0	6	0	3	5	0	7
5p-hsa-mir-519c	0	4	1	0	0	0	3	0	20	0	0	0	0	3	0	1	14	0	6	0	43	4	6	0	3	6	0	0	0	3	8	0	0	0	4	2	0	1	3	3	1	0	0	1	0	2	3	1	7
5p-hsa-mir-519d	0	0	0	0	0	0	0	0	0	0	0	0	0	0	0	0	0	0	0	0	0	0	0	0	0	0	0	0	0	0	0	0	0	0	0	0	0	0	0	0	0	0	0	0	0	0	0	0	0
5p-hsa-mir-520a	0	1	0	0	0	0	0	0	0	0	0	0	0	0	0	0	1	0	1	0	15	0	1	0	0	4	0	0	0	0	0	0	0	1	1	0	0	0	3	1	0	0	0	0	0	1	1	0	0
5p-hsa-mir-520b	0	1	0	0	0	0	1	0	0	0	0	0	0	0	0	1	0	0	1	0	0	1	0	0	0	0	0	0	0	0	0	0	0	0	0	0	0	1	2	0	0	0	0	0	0	0	0	0	2
5p-hsa-mir-520d	0	0	0	0	0	0	0	0	0	0	0	0	0	0	0	0	0	0	0	0	1	0	0	0	0	0	0	0	0	0	0	0	0	0	0	0	0	1	0	0	0	0	0	0	0	0	0	0	0
5p-hsa-mir-522	1	7	0	0	1	0	16	1	22	0	0	0	0	4	0	5	14	0	9	0	87	6	6	2	0	4	0	2	1	1	9	3	0	0	13	1	0	0	0	1	1	0	0	2	0	3	1	4	9
5p-hsa-mir-523	0	4	0	0	0	0	4	2	8	1	0	0	0	1	0	2	9	0	3	0	45	2	7	0	3	4	0	2	1	1	6	1	1	0	3	0	0	0	2	2	2	0	0	1	0	1	0	0	5
5p-hsa-mir-525	0	2	0	0	0	0	0	0	0	0	0	0	0	0	1	0	0	0	3	0	0	0	0	0	1	0	0	1	0	0	0	0	1	0	0	0	0	0	0	0	0	0	0	0	0	0	0	0	0
5p-hsa-mir-526b	1	7	0	1	0	0	0	0	0	0	0	0	0	0	1	1	6	0	5	1	2	0	2	2	0	0	1	1	2	1	1	1	1	0	1	0	0	0	3	0	0	0	0	0	0	0	0	2	0
5p-hsa-mir-532	183	63239	11736	5353	4914	1227	3881	2987	8500	2707	1317	2068	2965	4135	2411	8245	11955	8333	22246	3771	2354	3813	1514	3189	931	36415	2421	2350	49256	3200	6123	1003	2017	3096	4038	1496	1221	2265	2492	8541	2801	3462	1206	2626	1764	2749	1269	7121	4927
5p-hsa-mir-539	12	59	48	20	49	71	12	3	41	8	64	164	3	7	32	2	8	6	62	5	4	39	4	4	18	42	4	14	99	11	9	6	8	0	39	3	2	21	23	46	6	8	4	23	7	1	3	10	4
5p-hsa-mir-551b	0	0	0	0	0	0	0	0	0	0	0	0	0	0	1	0	0	0	0	0	0	0	0	0	0	0	0	0	0	0	0	1	0	0	0	0	0	0	0	0	0	0	0	0	0	0	0	0	0
5p-hsa-mir-552	0	0	1	0	0	0	0	0	4	0	0	0	0	0	0	2	1	0	0	2	0	1	0	0	1	1	0	0	1	0	2	0	0	0	0	0	0	1	0	0	0	0	0	0	0	0	0	5	0
5p-hsa-mir-576	8	37	145	74	48	14	31	23	165	97	12	43	11	41	19	45	80	87	155	226	81	25	20	42	4	276	24	33	142	50	38	35	25	43	23	41	22	77	29	23	42	27	21	20	20	17	30	445	720
5p-hsa-mir-582	4	72	104	42	34	11	7	10	24	142	10	13	4	21	19	81	10	9	107	92	14	12	7	1	12	99	16	8	112	19	6	33	5	69	10	2	2	32	17	20	1	9	4	17	5	21	13	54	39
5p-hsa-mir-584	23	532	280	139	248	26	21	40	118	491	57	72	31	80	189	95	114	31	236	322	12	492	19	32	121	252	17	50	224	24	204	45	95	173	260	40	18	249	71	63	33	157	21	48	20	46	50	90	184
5p-hsa-mir-589	19	330	329	156	100	36	119	41	387	200	57	127	48	203	95	234	199	297	487	359	299	38	110	177	158	2165	122	107	325	144	151	82	44	153	234	246	115	179	77	74	65	81	56	110	58	214	77	1003	300
5p-hsa-mir-590	7	63	121	46	42	23	28	7	131	129	45	40	13	58	27	108	51	117	175	219	87	25	14	73	21	372	47	94	92	33	105	65	24	76	31	36	52	121	47	62	92	56	45	50	32	60	36	350	250
5p-hsa-mir-628	21	56	141	126	108	151	109	53	556	341	87	97	12	64	10	63	64	67	97	326	52	156	76	210	93	84	120	89	713	72	65	88	157	105	56	167	45	150	292	209	76	184	111	270	107	315	104	705	226
5p-hsa-mir-629	18	785	497	211	94	50	92	112	554	369	48	242	237	237	117	301	524	594	1501	668	181	38	521	99	131	13370	163	96	501	281	249	119	121	403	134	111	68	510	187	54	163	85	97	127	87	198	133	1061	533
5p-hsa-mir-653	15	26	37	89	54	11	10	61	81	32	22	12	8	94	3	46	113	19	119	53	53	9	20	33	8	57	6	18	156	165	3	30	30	52	112	54	79	34	57	83	11	19	27	28	26	7	33	30	68
5p-hsa-mir-660	22	420	443	105	122	19	156	54	203	147	84	58	249	190	280	374	458	343	940	139	60	100	40	104	11	1396	55	66	1337	75	145	27	31	120	170	45	26	65	62	234	79	85	35	87	30	69	43	230	171
5p-hsa-mir-708	35	156	239	152	683	116	725	16	180	324	183	360	62	152	250	2874	190	501	206	194	30	29	22	85	22	29	47	105	744	79	176	378	27	154	161	244	3	795	183	1119	297	190	114	280	208	1531	18	112	985
5p-hsa-mir-744	7	99	368	142	44	83	30	21	729	390	164	210	28	352	145	118	324	321	739	120	98	61	64	73	55	673	76	85	251	73	115	82	46	218	101	72	82	167	121	60	189	78	57	93	37	108	87	832	566
5p-hsa-mir-758	14	44	151	23	146	23	2	4	38	13	20	53	1	8	30	0	10	13	57	4	3	21	3	4	10	16	4	11	52	2	6	9	1	11	49	1	0	16	12	26	5	3	6	1	4	1	3	9	6
5p-hsa-mir-7	0	1	7	0	2	1	1	0	6	6	0	1	0	1	0	6	0	15	5	8	8	2	2	0	2	8	3	4	3	0	6	2	1	4	3	0	1	12	0	4	17	1	0	3	0	2	3	51	64
5p-hsa-mir-767	0	8	4	85	4	2	1	8	1	0	18	21	294	0	97	7	15	3	92	1	1	4	0	0	0	0	0	0	12	1	0	2	0	3	2	0	0	10	8	2	2	0	0	0	5	0	5	0	9
5p-hsa-mir-769	20	307	244	89	129	101	42	108	247	223	101	88	32	162	60	469	128	131	239	148	61	68	30	105	16	482	111	100	332	99	79	54	35	129	148	65	27	126	61	151	73	71	54	161	36	120	54	188	431
5p-hsa-mir-885	0	19	31	56	0	17	13	0	220	316	0	4	0	60	29	37	56	54	36	1	46	16	649	10	56	254	19	0	15	2	29	19	12	98	28	0	40	2	4	82	2	7	0	85	0	1	1	1258	63
5p-hsa-mir-891a	0	4250	6	179	17	2	2	1	51	123	57	68	2	0	6	10	620	42	54	1	12	1049	2	397	99	38	0	1	56	47	0	0	0	21	5	0	0	9	3	30	1992	2	0	36	0	40	171	48	1
5p-hsa-mir-92a-1	9	8	43	8	9	2	35	9	20	22	9	16	1	11	5	36	38	33	19	69	7	6	6	4	4	36	5	9	99	15	13	17	5	13	2	7	1	13	4	19	0	6	10	10	3	3	11	38	116
5p-hsa-mir-92a-2	0	0	0	0	0	0	0	0	0	0	0	1	0	2	0	2	0	0	1	0	0	0	0	1	0	0	0	0	1	0	5	0	0	2	0	0	0	0	1	0	0	0	0	0	0	0	0	0	0
5p-hsa-mir-92b	0	2	7	7	2	1	3	0	6	56	5	9	1	32	3	30	19	23	12	13	0	2	0	6	0	10	5	5	64	1	3	3	2	24	0	0	0	1	1	13	3	16	0	22	3	2	1	19	33
5p-hsa-mir-93	651	20903	10465	10271	10045	2770	30325	2031	17585	33099	10480	19085	14471	40656	35115	114199	41836	76945	82023	15580	6939	10897	4892	10165	4400	195459	6142	9141	28911	12093	15080	9653	7097	15881	6598	6955	6530	11098	8013	8242	9466	4939	8560	6459	5750	11527	6476	46736	49760
5p-hsa-mir-942	4	44	50	35	28	1	7	31	75	28	10	12	5	37	15	27	32	57	66	150	19	3	7	7	8	743	19	15	49	11	15	12	34	29	4	5	4	82	5	13	6	7	5	12	5	9	2	315	163
5p-hsa-mir-9	202	71235	18038	31931	53140	1959	2309	42701	148291	30209	57936	6897	11328	6627	4948	911	26699	13027	79435	1725	185	3343	494	29872	989	271981	13092	32150	79364	7176	32136	1448	1473	3113	1664	9490	8968	61801	12380	11752	6227	2415	19889	8379	7282	29729	13696	9011	5583
5p-hsa-mir-96	2	73	165	205	107	8	86	111	181	399	27	227	30	323	131	394	157	238	956	407	88	9	18	171	12	152	52	74	102	70	945	185	19	144	61	135	50	129	72	53	139	38	95	96	50	311	80	227	199
5p-hsa-mir-98	17	255	646	275	249	69	292	69	398	749	143	326	99	552	103	245	370	279	440	248	46	39	68	180	69	933	104	160	1050	110	685	92	101	396	698	79	41	165	185	205	112	99	64	108	75	157	123	1063	716
5p-hsa-mir-99a	322	15899	11632	4951	4548	1744	2339	1290	2763	1422	3252	1264	667	3513	475	16461	4265	3266	6087	1593	84	4557	147	358	294	2514	196	2065	75845	1557	2666	2004	822	1196	1701	1301	34	925	8261	11672	1137	2219	941	1998	1178	3045	710	388	2432
5p-hsa-mir-99b	17211	96802	273404	198313	94614	126467	101025	29486	454338	337961	99842	175295	33067	120438	87605	436082	152340	189191	235662	205324	49108	135399	66317	92773	47650	44725	58700	66354	1222033	69036	70012	86199	82595	125079	170237	44455	39345	113593	106286	183285	127140	85704	71978	107208	46637	138758	68676	359204	1359583
5p-hsa-mir-1270-1	0	6	72	5	5	0	18	1	181	63	41	10	1	29	1	12	167	257	50	19	6	6	2	17	0	15	46	12	25	27	19	8	9	21	3	14	0	1	22	10	30	3	25	3	12	45	1	306	9
5p-hsa-mir-449a	0	6	157	153	7	1	1	12	575	4030	24	83	17	1397	31	4502	199	2	960	7	1	12	2	912	4	1184	870	1322	2857	467	3	80	72	1533	4	47	30	55	274	431	15	1201	240	2086	210	94	3	517	73
5p-hsa-mir-577	1	370	89	52	56	88	99	35	384	49	17	286	7	27	6	206	50	102	762	61	3	63	1	200	98	291	141	98	55	79	117	68	90	76	1	172	111	136	75	32	205	68	58	106	70	16	67	519	261
5p-hsa-mir-592	16	133	7	87	191	16	13	35	21	111	40	157	8	18	39	48	166	24	1780	127	5	4	8	8	1	13	7	7	30	48	9	32	5	9	44	40	3	104	206	23	18	6	2	3	38	46	78	127	170
5p-hsa-mir-133b	0	0	0	0	0	0	0	0	0	0	0	0	0	0	0	0	0	0	0	0	0	0	0	0	0	0	0	0	0	0	0	0	0	0	0	0	0	0	0	0	0	0	0	0	0	0	0	0	0
5p-hsa-mir-429	5	16	36	57	24	6	8	11	52	71	26	92	5	28	6	160	45	74	57	45	41	1	5	19	3	122	25	12	31	16	71	11	8	74	49	5	8	20	9	9	6	17	3	29	4	21	12	110	66
3p-hsa-let-7a-2	212	88	19	19	86	47	13	8	26	12	685	36	10	16	79	72	39	5	74	2	7	42	2	14	6	1	3	8	175	50	9	19	7	16	15	4	11	12	45	25	12	19	16	8	9	2	7	1	34
3p-hsa-let-7a	180	442	495	265	1120	91	60	611	918	713	665	482	211	181	694	232	124	161	332	277	33	122	90	237	45	150	60	126	714	80	215	124	67	246	144	64	47	159	154	119	59	78	84	86	25	78	91	227	466
3p-hsa-let-7b	351	925	649	651	1506	329	98	663	3061	1365	2157	607	713	329	400	230	319	234	728	608	64	116	192	567	98	531	138	195	1952	224	349	234	213	352	151	290	164	241	391	247	90	129	96	150	64	163	305	236	518
3p-hsa-let-7c	5950	327	109	146	492	413	132	32	389	197	2818	112	126	55	228	317	61	30	159	61	10	341	5	26	22	50	18	75	2177	65	37	50	31	39	18	32	4	34	249	274	46	84	25	82	35	56	12	11	142
3p-hsa-let-7d	876	4626	3865	2199	1335	749	1186	1960	8277	3701	2562	2568	1287	1658	917	1280	996	944	2127	2797	798	1673	1748	1096	385	5428	699	938	5386	1038	2997	1069	1170	2424	1134	726	461	1543	1541	1077	598	735	534	867	520	799	748	5510	5902
3p-hsa-let-7e	91	113	211	160	255	185	53	165	333	187	174	127	81	67	394	185	92	68	178	53	24	120	66	62	20	16	27	47	520	37	67	36	19	80	77	35	14	56	65	76	47	37	37	18	12	42	44	106	749
3p-hsa-let-7f-1	41	112	121	88	95	27	29	77	263	154	120	32	119	63	22	18	44	32	58	88	24	14	45	22	19	85	29	27	162	23	50	29	39	48	25	22	10	44	33	38	18	19	15	22	9	18	22	99	168
3p-hsa-let-7f-2	7	12	24	9	24	1	8	8	19	19	6	13	8	10	19	8	7	2	26	9	3	4	0	11	4	11	9	14	28	7	22	12	2	19	17	2	2	5	7	6	4	3	6	6	2	12	6	14	16
3p-hsa-let-7g	210	1009	279	308	230	141	106	40	1751	808	360	310	122	219	408	325	507	291	1162	926	179	192	250	865	83	898	241	310	1492	407	649	400	47	173	221	507	214	261	412	286	297	179	287	264	130	342	418	463	464
3p-hsa-let-7i	97	309	646	553	1818	77	39	119	662	678	331	215	66	171	167	292	103	79	300	1342	82	156	220	159	74	134	62	208	1130	64	218	140	73	290	654	96	19	403	171	254	51	85	62	171	48	225	76	729	490
3p-hsa-mir-100	6	6	3	0	21	4	0	4	0	2	88	4	0	3	17	6	3	1	1	1	0	1	0	0	0	0	0	1	3	3	0	0	0	0	1	0	0	0	0	1	0	1	0	0	0	0	0	1	0
3p-hsa-mir-101	5584	119563	78053	19062	13090	6223	7344	8876	15439	19133	22233	16687	10859	20728	16714	68228	21881	17092	78002	23460	7432	10093	9627	9282	2860	24646	3166	7984	205154	4538	29935	3828	3015	15654	14991	5089	2132	6858	28986	11350	3913	7180	5564	5964	4334	5207	6090	20247	14760
3p-hsa-mir-10397	0	3	1	0	0	0	0	0	1	0	8	1	0	1	1	0	0	1	2	1	1	0	0	1	0	3	1	1	0	1	0	2	1	1	2	0	2	0	1	0	0	0	1	0	1	0	0	3	0
3p-hsa-mir-10399	38	1172	411	121	76	9	63	108	414	406	67	90	62	148	17	1457	732	325	254	455	377	13	26	371	26	177	150	86	243	100	234	128	20	486	761	83	16	44	42	115	134	34	65	159	82	179	47	868	232
3p-hsa-mir-105	0	1	0	0	2	0	0	0	0	0	1	0	4	0	0	0	0	0	0	0	0	0	0	0	0	0	0	0	0	0	0	0	0	0	0	0	0	0	0	0	0	0	0	0	0	0	0	0	0
3p-hsa-mir-106a	0	3	7	10	0	0	0	4	2	2	0	18	6	41	0	3	6	2	23	0	0	1	0	3	0	0	0	1	0	0	46	5	3	1	1	0	7	1	2	0	2	0	3	0	0	8	1	0	0
3p-hsa-mir-106b	2766	4712	4532	3162	5250	739	892	2869	4582	3937	5618	2824	1370	2102	5417	7210	2181	3231	5150	1992	502	1604	475	1367	1129	4940	1216	954	4534	1440	1832	1106	772	2757	1256	918	1407	1209	854	1000	1410	574	911	872	612	1368	899	4402	4763
3p-hsa-mir-10a	19	187	3	36	10	23	22	122	1	184	191	68	59	236	4	55	72	52	47	64	48	5	16	61	4	2	60	27	38	7	130	56	29	106	4	37	21	10	30	87	10	12	34	32	17	53	13	69	43
3p-hsa-mir-10b	41	132	1019	192	241	55	60	58	402	268	38	72	25	97	34	302	86	602	101	34	158	8	9	16	26	375	151	37	1001	18	41	13	50	86	1025	13	15	30	136	187	32	70	20	43	19	194	20	46	99
3p-hsa-mir-122	0	0	0	0	0	0	0	0	0	0	0	0	0	0	0	0	0	0	0	0	0	0	0	0	0	0	0	0	0	0	0	0	0	0	0	0	0	0	0	0	0	0	0	0	0	0	0	0	0
3p-hsa-mir-1224	0	0	1	0	0	0	0	0	16	2	0	5	0	3	0	0	0	0	0	0	0	0	0	2	0	4	0	6	22	0	8	0	0	0	0	0	0	0	0	0	0	3	0	0	0	8	0	0	0
3p-hsa-mir-124	0	0	0	0	0	0	0	0	0	0	0	0	0	0	0	0	0	0	0	0	0	0	0	0	0	0	0	0	0	0	0	0	0	0	0	0	0	0	0	0	0	0	0	0	0	0	0	1	0
3p-hsa-mir-1247	3754	165	1198	175	29	126	8	6	283	32	133	139	33	73	63	9	17	5	32	28	87	99	1	20	25	43	7	169	271	24	106	4	44	176	167	55	4	94	146	47	41	32	27	43	19	103	52	57	17
3p-hsa-mir-1251	37	5	0	0	2	3	0	0	0	0	0	0	0	0	1	17	1	0	2	0	0	8	0	0	0	0	0	0	1	0	0	3	0	0	0	0	0	0	0	0	0	0	0	0	0	0	0	0	1
3p-hsa-mir-125a	31	106	79	56	52	29	8	82	113	74	53	20	13	32	157	59	33	28	55	25	9	20	12	11	7	3	10	11	59	15	17	23	9	30	18	12	7	9	13	15	13	10	3	12	4	9	14	24	133
3p-hsa-mir-125b-1	11	8	23	9	89	20	0	30	6	4	82	26	3	11	116	41	50	10	12	0	0	10	2	9	2	0	1	6	47	5	0	6	3	2	18	3	3	6	20	12	3	4	5	1	1	0	2	5	14
3p-hsa-mir-125b-2	246	1069	262	95	437	78	54	99	221	115	1599	65	89	146	585	692	187	102	198	37	2	144	2	8	7	113	7	33	838	47	37	47	9	39	21	24	3	19	128	309	31	24	19	44	23	51	13	5	76
3p-hsa-mir-126	4986	26187	19785	22290	22697	5809	3298	2662	21033	19998	20023	8567	3071	8599	9552	10724	5544	9326	10770	20700	2585	1461	5356	5119	5355	6183	2863	10121	84382	4276	12212	6813	3226	4368	10074	3991	1680	11373	11520	16885	4597	6895	3300	5178	4378	4793	4755	14839	16271
3p-hsa-mir-1266	1	1	0	0	0	0	0	0	4	2	0	0	0	0	0	0	0	0	0	0	0	0	0	0	0	7	2	0	0	1	0	0	0	0	0	1	0	0	0	0	1	0	1	0	0	0	0	3	0
3p-hsa-mir-127	930	8571	14555	2176	6389	1015	347	565	3112	740	5533	6777	404	1274	7556	347	1120	1069	8774	434	310	774	188	174	871	2938	219	1144	7328	619	1137	622	324	966	6757	270	45	1712	1749	2656	710	518	419	483	377	134	363	767	601
3p-hsa-mir-1287	15	61	24	39	5	54	51	3	412	138	24	99	18	46	25	148	18	42	119	83	10	107	26	37	2	46	35	57	135	24	62	20	13	18	11	53	21	44	26	69	23	24	36	25	10	19	20	159	80
3p-hsa-mir-129-1	0	0	5	1	0	0	2	0	5	1	9	0	1	4	5	4	0	0	1	0	0	2	0	3	0	1	1	0	4	0	3	2	0	8	3	0	1	0	0	1	0	1	0	25	0	5	0	1	0
3p-hsa-mir-129-2	0	7	7	2	5	1	1	0	1	4	2	0	0	1	5	9	5	2	0	6	0	1	0	2	2	1	1	0	7	1	0	2	0	6	0	0	0	3	2	0	13	2	1	3	0	0	0	4	4
3p-hsa-mir-1296	2	1	0	0	0	0	0	0	1	2	0	0	0	0	0	0	0	0	0	0	0	1	0	0	0	1	0	0	3	0	0	2	0	0	1	0	0	1	2	0	0	2	0	1	0	0	0	3	1
3p-hsa-mir-1306	6	21	14	14	9	7	4	11	22	16	6	2	1	9	10	15	10	24	14	4	3	8	2	3	2	78	8	2	17	4	1	3	12	7	3	1	2	7	2	8	3	3	6	15	6	7	6	14	16
3p-hsa-mir-1307	1915	4404	8711	10180	1834	4202	3317	3986	18507	17637	8426	6284	6199	11932	11941	11565	7048	4725	12105	9083	632	2330	1263	2640	2862	57976	2345	3375	8544	1462	2513	1323	2796	6552	2657	1990	1836	3507	1642	5981	4286	1993	1649	2518	1880	3630	886	33721	17370
3p-hsa-mir-130a	329	548	1195	590	1073	430	337	121	596	628	676	362	261	529	1455	2502	463	806	718	1984	373	758	293	468	86	918	198	609	2611	266	343	639	152	277	535	181	120	425	633	1021	342	497	271	306	117	237	105	583	3508
3p-hsa-mir-130b	225	222	218	102	1358	49	32	189	179	316	374	108	98	204	387	144	107	489	296	166	57	66	25	53	18	304	54	44	176	50	96	119	27	131	68	28	24	336	43	86	39	19	36	18	29	29	38	166	655
3p-hsa-mir-132	144	2284	1309	486	821	101	837	333	719	449	331	519	241	723	1076	254	673	536	931	443	75	45	70	99	146	1261	122	137	1924	122	243	102	160	373	238	80	28	295	291	191	99	148	88	110	99	255	119	752	311
3p-hsa-mir-133a	5	12	308	130	59	10	7	6	4	7	1	12	3	2	15	8	6	22	12	7	4	9	3	1	13	21	0	6	437	10	1	13	10	74	0	0	1	4	73	7	8	9	12	2	8	2	2	3	15
3p-hsa-mir-134	14	12	11	7	52	6	2	1	11	0	45	21	1	0	13	0	1	0	16	2	0	7	0	1	0	4	1	4	10	0	3	1	0	4	8	2	0	6	2	19	3	3	0	3	0	0	0	0	2
3p-hsa-mir-135a-2	308	18	0	0	3	9	0	0	0	0	1	6	0	0	17	29	37	0	52	2	0	30	0	0	0	1	0	0	1	5	0	9	0	0	0	0	0	1	0	0	0	0	0	0	0	0	1	0	1
3p-hsa-mir-135a	5	320	10	16	250	0	19	199	576	54	10	4	126	91	616	3	276	177	42	0	0	2	0	77	7	0	12	15	104	18	0	9	0	23	4	28	7	0	10	13	4	14	29	9	7	0	18	1	4
3p-hsa-mir-135b	99	603	8	53	135	81	21	79	31	254	65	204	53	3	883	190	44	154	43	14	2	23	2	8	6	35	12	0	9	3	17	9	2	8	4	9	3	0	11	6	3	1	1	3	3	6	8	3	40
3p-hsa-mir-136	14	116	108	14	69	12	2	2	17	7	57	45	4	33	112	1	11	20	160	4	4	8	4	7	9	38	4	23	120	13	29	12	1	15	56	4	2	37	33	33	13	11	3	8	6	4	3	10	10
3p-hsa-mir-137	0	13	4	0	0	0	1	0	0	0	2	1	0	0	0	0	0	0	4	4	0	0	0	1	0	3	0	0	0	0	0	0	0	0	0	0	0	0	0	0	0	0	0	0	0	0	0	1	0
3p-hsa-mir-138-1	0	0	0	6	0	1	0	0	0	0	0	0	0	0	2	0	0	0	3	1	0	4	0	0	0	0	0	0	3	0	0	0	0	0	5	0	0	2	0	0	0	0	0	0	0	0	0	0	1
3p-hsa-mir-138-2	2	0	1	0	1	1	0	0	2	0	0	0	0	0	6	0	1	0	0	0	0	0	0	0	1	0	0	0	0	0	0	1	0	0	0	0	0	0	1	0	0	0	0	0	0	0	0	0	0
3p-hsa-mir-139	2	269	134	34	39	1	3	85	76	8	18	54	4	26	91	5	22	20	33	14	2	5	3	0	8	10	0	4	152	5	6	1	2	15	31	2	1	0	15	5	0	5	0	3	1	3	1	14	5
3p-hsa-mir-1	8	9	963	503	136	39	18	9	6	9	11	22	2	5	10	5	13	71	13	16	3	15	8	1	8	34	4	7	3919	14	6	22	48	81	5	5	1	6	176	13	48	45	21	15	19	4	3	6	16
3p-hsa-mir-140	361	7152	7351	3028	2630	286	977	1605	4445	2821	884	987	1246	6703	1748	2280	3379	2958	4621	3100	591	915	567	1460	439	8920	615	933	16108	524	1102	410	493	2735	2011	526	279	1106	2251	1190	468	819	551	883	380	492	517	11403	2047
3p-hsa-mir-141	2133	31333	4420	5554	2513	5976	1953	2387	10809	21263	8884	6460	6371	15012	5377	13779	9692	9160	21710	10231	1936	34	2012	5508	631	9997	2738	4780	5151	3647	11015	6192	1012	4387	3147	4207	1852	2994	2828	4347	5456	1715	4516	3499	1712	4786	5025	12785	11501
3p-hsa-mir-142	2818	31322	11140	10423	2934	1010	1738	774	2740	20179	4077	2836	1807	1929	1780	6764	4137	839	8454	111283	5167	695	14587	2581	3645	15278	5409	6764	16921	5216	6019	1621	1552	9882	4741	4320	820	13488	6998	5574	5067	6643	2278	7362	2282	4636	3007	25860	14362
3p-hsa-mir-143	96117	616087	6286323	1524031	1534364	127046	128268	287730	195843	220207	178501	179568	68113	328317	228266	132099	189384	481150	376475	95067	54961	26000	50236	35327	82061	337893	22875	113087	8996917	52853	84337	42920	79138	275384	455945	41206	23881	330403	417064	123353	54491	124463	54684	65221	59910	29505	34391	255272	217782
3p-hsa-mir-144	35	55	26	27	371	2	3	7	3	62	36	10	4	10	243	19	63	7	26	31	1	2	22	14	1	103	9	10	8	10	14	35	8	16	146	23	10	128	20	47	29	2	0	16	2	9	26	32	64
3p-hsa-mir-145	82	320	1861	689	382	145	135	109	153	227	83	121	34	129	114	42	59	126	272	74	20	13	25	27	101	155	18	144	5011	50	113	47	139	162	111	34	9	173	572	174	94	245	91	111	94	25	47	116	125
3p-hsa-mir-1468	0	0	0	0	0	0	0	0	0	0	0	0	0	0	0	0	0	0	0	0	0	0	0	0	0	0	0	0	0	0	0	1	0	1	0	0	0	0	0	0	0	0	0	0	0	0	0	0	0
3p-hsa-mir-146a	62	99	8	11	3	0	0	0	5	20	4	1	1	4	0	5	2	0	18	36	7	0	23	0	1	1	2	2	25	1	0	3	4	9	0	2	0	3	3	1	0	0	1	28	2	0	26	23	4
3p-hsa-mir-146b	40	435	483	208	166	41	336	313	138	144	443	66	149	143	8014	625	419	176	382	1195	81	239	96	44	59	333	63	69	573	33	54	11	44	237	213	43	20	136	49	412	25	120	44	117	30	58	35	988	440
3p-hsa-mir-148a	26511	311495	162333	339250	256527	50684	31641	68525	399255	497250	348714	247390	26619	26692	227035	314951	447406	167752	1136930	174645	78849	40528	115543	217271	81092	476191	47464	74858	558303	176340	12713	100300	17518	104850	269597	95206	392128	130827	174618	108483	67424	79230	139555	71853	32129	251883	423887	90811	152879
3p-hsa-mir-148b	636	8277	3346	3483	2423	815	729	1893	6803	7426	3940	5283	1706	3815	1166	6895	3356	2029	5114	4166	534	575	711	1464	341	2208	805	751	3890	713	2080	803	322	1877	1436	701	477	879	1184	1156	1145	554	693	986	653	1033	1549	10681	5177
3p-hsa-mir-149	6	5	3	5	3	7	7	0	14	1	2	0	0	9	15	3	2	2	14	5	0	4	0	1	2	5	0	0	5	0	0	0	3	2	0	0	0	1	0	0	0	1	0	0	0	3	1	5	11
3p-hsa-mir-150	0	25	15	19	0	1	1	4	3	5	2	6	1	2	1	9	6	1	5	82	3	0	4	1	2	15	2	1	24	1	4	1	0	9	4	1	0	10	4	4	4	2	0	2	0	0	3	23	5
3p-hsa-mir-151a	1539	13984	14364	6370	6676	3120	3901	5705	10757	9147	3172	5565	2140	11362	8769	15974	12347	11215	15347	8342	2230	1728	2387	3332	1284	17792	3006	2343	17474	2757	14486	2184	1811	6311	6086	2611	1576	3490	3392	4141	4409	1575	1727	2943	2129	4550	2325	12631	11748
3p-hsa-mir-152	267	1877	3637	1063	1507	197	168	377	885	349	571	403	199	795	450	406	456	2076	1279	667	128	521	1104	142	219	770	132	372	4013	139	312	208	129	348	1669	197	76	499	884	1081	261	351	199	261	161	113	160	1270	627
3p-hsa-mir-153	0	15	11	3	3	1	0	1	4	2	3	2	3	14	2	4	19	1	4	4	0	4	2	10	1	4	1	3	21	0	3	4	0	5	2	1	0	1	3	4	0	0	4	1	0	2	0	6	6
3p-hsa-mir-154	16	9	6	2	13	3	2	2	2	0	13	1	0	4	21	2	2	2	20	0	1	5	2	2	1	11	0	3	15	0	3	5	2	1	0	1	0	5	7	5	6	1	1	1	3	0	0	1	2
3p-hsa-mir-155	3	14	2	0	1	0	3	0	3	0	6	4	1	0	1	3	5	2	7	53	2	3	3	2	1	2	0	1	14	1	0	1	1	0	1	1	0	2	4	0	0	1	3	0	4	2	0	10	7
3p-hsa-mir-15a	8	11	5	2	44	0	0	8	25	9	13	1	3	0	25	2	0	3	1	3	2	1	2	2	0	2	2	1	1	0	0	4	0	2	0	0	0	1	0	1	1	0	0	0	0	2	0	4	6
3p-hsa-mir-15b	732	620	217	264	601	212	165	508	1415	733	876	655	206	272	889	521	147	369	541	370	137	76	296	97	30	572	96	132	361	187	496	206	111	255	121	77	57	178	77	236	108	51	62	124	45	149	76	828	983
3p-hsa-mir-16-1	28	45	18	20	18	4	5	15	64	33	47	15	21	19	56	16	26	18	24	58	4	0	10	9	5	71	8	5	66	10	7	5	3	5	5	7	7	6	3	8	9	5	4	3	3	5	1	42	42
3p-hsa-mir-16-2	235	537	51	112	266	54	24	104	330	207	162	69	73	54	161	107	27	26	163	198	23	25	62	26	9	62	24	19	120	31	107	50	21	39	26	22	14	77	12	37	37	11	16	19	6	23	20	105	117
3p-hsa-mir-17	1181	12329	3793	1276	5280	453	1140	3365	2389	1789	3451	1960	3955	3995	10337	4960	6046	5377	3640	1326	320	379	255	360	213	8863	311	486	2306	552	927	515	156	1109	666	330	138	529	395	803	270	174	398	312	329	218	227	2067	4701
3p-hsa-mir-181a-2	12477	52976	7475	8043	36188	6516	1769	23041	33569	15719	52490	8946	21220	8008	78302	5026	12285	5149	16913	2091	347	6089	1516	4506	1739	7960	756	2235	18258	4256	2759	4769	1435	4431	2372	4654	1149	3419	5341	4272	2318	1424	4673	4025	2184	1294	1469	5274	13067
3p-hsa-mir-181a	1692	5235	965	320	857	260	67	1131	2776	913	6809	1226	3757	500	1899	276	426	174	7127	681	109	339	229	473	103	756	85	262	670	958	160	436	36	349	235	102	57	354	431	161	315	71	162	94	59	92	165	440	446
3p-hsa-mir-181b-2	93	100	20	25	33	39	8	23	104	31	166	44	27	22	84	25	44	9	51	6	5	50	13	21	3	23	1	22	66	24	11	18	6	13	3	21	3	20	30	11	10	5	17	10	7	4	3	16	30
3p-hsa-mir-181b	1361	334	208	77	166	180	18	301	1120	323	2527	579	330	25	162	30	36	24	534	180	28	124	59	88	6	30	22	57	131	173	45	102	9	100	55	38	15	70	58	42	64	9	39	22	9	14	31	106	110
3p-hsa-mir-181c	1151	2148	588	465	1581	146	174	1798	1974	944	1753	556	1147	986	2767	952	1279	2366	1527	300	25	157	140	325	66	2635	113	159	1440	282	364	389	67	319	219	344	148	197	332	191	194	116	387	244	148	352	276	778	467
3p-hsa-mir-181d	1	0	0	1	1	0	0	1	0	1	1	0	0	0	1	0	0	2	1	0	0	0	1	0	0	0	0	0	1	0	0	0	0	2	0	0	0	1	0	0	0	0	0	1	0	1	0	1	1
3p-hsa-mir-182	5	3	0	5	4	0	0	6	10	4	3	6	2	3	8	5	1	2	7	0	0	0	0	0	0	7	0	2	1	0	6	3	0	0	0	2	1	2	0	1	1	1	0	2	1	4	1	0	5
3p-hsa-mir-183	67	16	11	34	29	5	6	15	60	42	21	42	11	19	50	27	3	23	31	19	2	1	2	14	6	26	4	8	13	4	91	15	6	10	6	6	3	17	5	2	12	0	1	8	2	18	3	37	12
3p-hsa-mir-185	132	179	132	82	45	71	9	106	453	49	142	57	111	50	92	29	35	40	57	40	4	14	5	11	5	95	19	7	38	15	20	5	3	19	15	9	4	14	10	11	13	8	5	15	3	22	13	72	68
3p-hsa-mir-186	0	6	2	2	4	1	0	0	1	4	1	1	1	1	0	3	4	5	0	4	0	3	2	0	0	10	0	2	11	0	4	3	1	3	0	1	0	3	1	0	0	3	0	0	1	0	0	3	7
3p-hsa-mir-187	26	504	67	190	175	70	55	976	3354	923	700	915	29	23	54	4351	276	822	4488	5	2	6	3	48	14	46	92	430	1116	695	17	1403	30	292	279	351	39	73	481	463	15	109	222	280	142	22	251	29	185
3p-hsa-mir-18a	47	62	39	25	73	19	30	15	56	74	67	64	26	16	76	44	7	22	13	24	6	15	1	4	1	52	2	11	23	7	21	8	6	11	16	7	3	19	2	19	8	6	4	6	8	4	4	19	110
3p-hsa-mir-18b	1	5	2	9	3	0	0	3	2	0	1	8	6	69	3	12	3	2	7	1	0	0	0	0	0	0	0	1	0	0	19	1	3	0	0	0	4	0	1	0	2	0	1	0	0	6	1	1	0
3p-hsa-mir-190b	0	0	0	0	0	0	0	0	0	1	0	0	0	1	0	0	0	0	0	0	0	0	0	0	0	0	0	0	0	0	0	0	0	0	0	0	0	0	0	0	0	0	0	0	0	0	0	0	0
3p-hsa-mir-191	20	21	11	17	30	14	4	3	103	50	26	23	14	24	62	74	22	39	67	28	13	20	5	18	3	70	11	18	89	16	29	9	6	33	20	12	8	15	19	11	6	8	6	15	15	18	7	33	28
3p-hsa-mir-192	44	6	8	5	10	1	22	8	22	35	8	7	2	3	7	34	6	4	16	421	3	8	2	5	3	9	10	4	15	2	30	8	9	11	44	1	0	2	5	9	2	0	2	12	1	0	11	50	19
3p-hsa-mir-193a	20	165	32	14	37	8	9	17	80	82	105	4	49	44	50	383	60	110	81	86	86	36	40	44	7	49	31	33	112	52	70	85	2	29	27	35	11	36	27	36	18	4	30	34	21	20	22	31	55
3p-hsa-mir-193b	71	571	380	145	148	85	39	23	489	750	101	89	74	323	195	968	180	228	107	1010	88	101	108	173	46	205	71	166	547	89	513	128	127	227	213	137	65	317	157	92	173	113	89	121	57	246	133	1859	483
3p-hsa-mir-194	375	84	9	19	11	0	9	20	30	26	14	4	26	9	20	51	28	2	35	234	7	2	4	2	5	23	1	5	36	3	18	6	10	16	27	5	3	1	3	4	2	3	3	10	3	3	7	29	7
3p-hsa-mir-195	4	36	51	30	8	4	6	3	62	5	18	33	15	26	2	7	65	14	28	8	7	1	9	12	0	77	7	12	137	17	14	6	5	9	0	13	2	9	13	0	5	5	13	10	5	5	7	19	13
3p-hsa-mir-196a-1	10	68	0	5	0	5	2	13	2	0	119	0	7	4	0	0	0	0	0	3	0	5	1	0	0	1	8	0	0	0	0	1	1	0	0	0	0	1	0	3	0	0	0	0	4	0	0	10	2
3p-hsa-mir-196a	94	19	0	0	0	0	1	0	13	2	0	0	0	0	0	0	0	0	1	0	0	0	0	0	1	0	0	1	0	0	0	0	0	1	0	0	0	3	0	0	0	0	1	0	0	0	54	0	0
3p-hsa-mir-196b	12	74	20	8	44	1	1	0	55	18	4	2	1	1	79	1	0	2	8	1	1	0	3	5	2	4	0	3	13	2	7	0	0	0	9	4	0	1	5	11	2	1	2	2	1	6	8	0	7
3p-hsa-mir-199a	2227	10266	8946	4253	6153	5026	2258	664	6517	3193	3685	2351	914	2969	2310	1099	2620	3355	6642	2000	783	539	606	898	1494	3882	1040	4878	41625	2350	4999	1497	2814	1397	4894	1266	209	6693	8311	8185	7907	3619	1132	3626	1256	680	756	1336	7367
3p-hsa-mir-199b	2064	10301	8837	4158	5992	5151	2112	699	6451	3205	3463	2271	887	2894	2308	1100	2436	3285	6449	1999	749	545	591	864	1405	3787	1024	4973	40738	2232	4914	1587	2775	1347	4826	1197	194	6684	8280	7990	7902	3518	1165	3637	1251	708	725	1262	7185
3p-hsa-mir-19a	90	433	105	143	314	55	170	82	180	265	141	145	115	137	302	342	244	226	275	236	117	158	54	107	17	735	74	130	261	174	232	154	50	78	51	77	63	185	73	169	74	40	79	66	57	43	66	213	966
3p-hsa-mir-19b	110	791	403	340	890	91	251	302	462	492	335	451	275	899	502	729	554	424	852	589	190	194	83	200	56	742	78	272	624	262	782	326	93	230	125	137	115	220	185	265	195	92	181	113	67	165	158	390	1719
3p-hsa-mir-200a	2378	11753	3264	5931	1405	563	1322	1290	4928	17869	5314	14683	3219	7889	3845	7443	4676	4749	11623	8157	785	170	653	3604	341	9582	1268	1241	1488	1460	9148	2378	761	4807	1059	1578	799	1994	1401	1097	1335	1000	1143	2407	1064	3306	2624	4535	6481
3p-hsa-mir-200b	4022	29013	7484	16889	6005	1147	2534	7175	16188	31127	13659	34821	6747	20540	11957	18750	13929	14082	21239	15679	2969	325	2083	6858	1136	20097	2591	2410	5148	3452	15108	3826	2124	12875	2547	3594	1829	4112	3104	1787	2261	2146	3027	3953	2106	5711	4435	10184	17010
3p-hsa-mir-200c	22236	565764	61594	92997	49224	47498	30043	82553	89409	195077	90229	100879	117052	193117	80827	146009	135567	129106	174536	61319	16854	266	17619	37753	5126	129827	13482	21293	50165	21235	69332	26362	18090	59511	32317	24385	12196	17142	24650	30137	30826	12278	20304	19279	12243	39631	30675	136121	99542
3p-hsa-mir-202	0	0	0	0	0	0	0	0	0	0	0	0	0	0	0	0	0	0	0	0	0	0	0	0	0	0	0	0	0	0	0	0	0	0	0	0	0	0	0	0	0	0	0	0	0	0	0	0	0
3p-hsa-mir-204	0	2	7	0	7	0	1	1	0	1	12	2	0	1	0	0	2	0	16	0	0	4	0	0	0	0	1	0	6	0	4	0	0	0	1	1	0	11	5	1	0	0	1	0	0	0	0	0	0
3p-hsa-mir-205	0	2	0	6	4	1	0	5	11	5	5	26	0	3	46	3	2	0	58	0	0	0	0	0	0	7	0	0	4	1	3	5	0	2	0	1	2	0	1	1	0	0	0	2	0	4	0	0	0
3p-hsa-mir-208b	0	0	0	0	0	0	0	0	0	0	0	0	0	0	0	0	0	0	0	0	0	1	0	0	0	0	0	0	0	0	0	0	0	0	0	0	0	0	0	0	0	0	0	0	0	0	0	0	0
3p-hsa-mir-20a	443	495	185	244	2395	318	47	359	487	469	837	492	548	83	761	103	50	45	68	80	20	62	18	25	9	117	13	35	140	34	71	40	26	24	10	32	9	57	25	46	27	9	38	12	13	10	29	79	344
3p-hsa-mir-20b	7	228	30	246	1	44	4	30	116	4	77	199	291	678	125	211	39	20	337	1	1	2	0	11	1	1	2	6	5	37	288	37	70	4	1	7	76	0	24	6	22	4	12	1	0	68	27	7	21
3p-hsa-mir-210	8392	49879	876	12915	3387	4899	825	713	9616	31155	18122	4923	2737	9088	6876	25121	8034	2141	31006	22266	5508	8510	4208	6501	700	44510	3153	1688	5487	5352	1809	4952	1653	1822	464	2290	3831	5060	2720	2592	4757	2499	2065	4172	1902	4806	7602	22637	11566
3p-hsa-mir-211	0	0	0	0	0	0	0	0	0	0	0	0	0	0	0	0	0	0	0	0	0	0	0	0	0	0	0	0	0	0	0	0	0	0	0	0	0	0	0	0	0	0	0	0	0	0	0	0	0
3p-hsa-mir-212	8	86	98	29	79	6	21	4	21	28	18	9	6	24	58	4	18	30	25	40	7	9	8	1	10	22	5	11	60	2	23	0	4	14	19	6	1	29	12	18	7	3	4	5	7	8	5	25	19
3p-hsa-mir-21	9900	13958	13649	10963	8527	6015	12674	5124	9772	18555	7714	7338	1537	2211	14979	9799	4826	5019	17689	24808	4539	847	3616	3342	3555	8355	2145	2887	13008	2663	2151	3328	1431	7969	15948	3982	1023	6002	2828	6358	2150	4081	1812	5574	2125	3100	3352	18462	11288
3p-hsa-mir-214	11	46	152	45	316	39	12	9	46	80	51	20	10	22	44	5	19	53	83	25	4	4	4	6	8	18	5	48	135	13	47	29	11	31	156	5	0	79	10	47	121	16	7	31	6	5	7	17	382
3p-hsa-mir-215	1	1	0	0	0	0	0	0	0	0	0	0	0	0	0	0	0	0	0	0	0	0	0	0	0	0	0	0	0	0	0	0	0	0	0	0	0	0	0	0	0	0	0	0	0	0	0	0	0
3p-hsa-mir-216a	3	8	0	2	0	2	0	0	0	0	9	0	0	0	0	1	0	0	0	1	0	1	0	2	0	2	0	0	2	0	0	0	0	0	0	0	0	0	1	1	0	0	0	0	0	0	0	0	0
3p-hsa-mir-216b	1	38	1	0	1	0	0	1	1	2	1	2	2	2	0	2	1	1	4	4	2	1	1	3	0	51	3	0	0	2	1	0	1	1	5	0	1	3	4	0	4	1	1	4	3	1	0	0	1
3p-hsa-mir-217	2	0	0	0	3	0	0	0	0	0	2	0	0	0	0	0	0	1	0	0	0	0	0	0	0	0	0	0	9	1	0	0	0	1	0	0	0	0	0	1	0	0	0	0	0	0	0	2	0
3p-hsa-mir-218-1	1	0	35	16	4	7	3	2	21	18	13	2	0	1	8	4	1	1	21	88	0	13	1	7	0	0	3	27	115	1	16	15	2	8	0	16	1	1	5	93	0	16	1	14	2	75	0	7	32
3p-hsa-mir-218-2	0	0	0	0	1	2	0	3	3	0	0	0	2	0	0	1	0	0	0	0	0	1	0	0	0	0	0	0	0	0	0	0	0	0	0	0	0	0	0	0	0	0	0	0	0	0	0	0	0
3p-hsa-mir-221	274	1188	1626	1726	599	146	394	308	430	1771	297	430	119	467	696	3374	293	1469	1262	3235	83	154	276	72	99	415	56	251	2374	83	332	135	219	643	758	72	64	280	667	1210	147	261	128	356	110	80	373	476	1509
3p-hsa-mir-222	47	180	443	584	166	76	296	46	195	828	127	178	42	96	166	1104	88	436	352	2525	41	51	82	38	55	131	28	117	1334	32	120	54	93	270	220	48	37	134	266	692	75	179	39	220	37	45	185	180	591
3p-hsa-mir-223	105	878	1675	2231	2991	23	81	181	183	19768	149	192	304	628	2064	392	885	150	926	6503	70	22	280	162	782	1786	207	624	860	72	134	215	417	15467	438	92	101	263	148	163	299	1055	166	1042	61	647	448	2093	3141
3p-hsa-mir-22	41260	492955	389189	322128	229447	51449	39856	95439	246027	463124	77658	108078	73751	291582	180323	127210	324346	149617	380517	241592	73936	38073	109444	131418	72974	467444	58309	55933	593743	46924	70628	59858	54459	132922	175652	69194	36966	131400	108065	101708	105715	100668	63504	77411	50817	130968	73140	485108	210082
3p-hsa-mir-224	10	14	19	3	8	13	9	3	17	13	74	15	2	4	85	17	4	2	7	7	7	4	9	4	0	5	0	6	18	0	8	2	1	3	7	4	0	7	1	11	3	6	3	1	3	7	1	18	22
3p-hsa-mir-2355	7	16	34	17	28	1	11	44	6	55	14	17	5	22	20	14	11	16	18	13	1	14	1	5	1	22	0	2	19	9	1	0	3	15	4	8	5	34	4	6	7	7	6	10	3	3	3	16	38
3p-hsa-mir-23a	3797	30214	21625	24216	8747	3705	6861	6154	25903	20979	5825	13007	2761	14926	11956	36326	15087	17118	31450	18892	13108	11240	11827	6764	5555	30887	5261	7093	40219	8824	21386	7000	5051	9210	7148	5286	4399	12070	11380	9230	7573	5895	4242	6422	3789	10770	8321	30364	14385
3p-hsa-mir-23b	6544	14156	14934	9304	7271	4553	6143	2213	6444	7556	4621	5459	2583	6354	4807	5940	5132	4114	16109	2965	4439	7155	2781	2432	1600	8525	1698	5481	43096	4351	9638	5051	3874	3420	3952	2623	1089	6109	15947	9463	4997	6543	3798	4952	3052	2317	2383	5757	5610
3p-hsa-mir-24	5283	18002	16825	12885	42272	1947	2094	4367	5953	17483	4956	4942	2053	9804	13987	15740	5910	10991	14883	7216	1520	3509	1770	2952	1455	6702	1217	3529	13109	1924	7537	4166	1396	7117	9334	2088	941	5850	4101	6190	3761	3006	1187	3435	1131	3427	2219	8169	8427
3p-hsa-mir-25	19124	64433	90306	29726	96547	8098	33907	71693	52505	51121	41732	54444	20399	30633	105842	128571	44969	57269	103149	51630	19725	31137	10429	19844	12611	92495	12105	18360	96569	21176	33443	17797	14847	53993	19191	20977	12138	24567	16399	21556	16749	8732	17691	15446	9619	20124	14969	91380	99184
3p-hsa-mir-26a-1	114	44	8	3	18	19	16	2	35	9	11	9	9	2	26	5	3	3	14	5	12	23	7	13	7	13	16	24	33	25	11	17	15	7	1	8	10	22	19	17	13	15	14	10	10	15	12	2	2
3p-hsa-mir-26a-2	541	47	45	15	20	16	10	31	70	32	16	22	19	9	66	34	10	5	43	36	9	11	11	10	5	1	2	5	126	13	10	7	5	20	6	6	1	9	18	11	5	11	8	6	1	3	4	17	31
3p-hsa-mir-26b	57	321	172	189	259	53	46	49	316	360	219	180	58	134	221	397	85	78	460	287	38	147	60	117	30	129	53	61	634	82	328	70	53	134	72	86	43	94	117	132	43	56	53	49	23	161	73	212	209
3p-hsa-mir-27a	2604	10323	13393	8329	6463	853	956	3450	8215	13469	2796	3222	1215	6066	10850	17166	4709	6002	14428	12057	1400	3484	2301	2600	1522	5810	1300	2838	11994	2265	7059	3484	1135	6274	4780	1490	936	7124	2712	3099	2089	1528	799	2506	794	3311	2745	7599	5384
3p-hsa-mir-27b	3949	15953	30678	10881	16965	1931	2997	3810	5275	11916	4978	6579	2179	9935	9213	9739	6912	5928	27813	3867	1113	4863	939	2305	1198	7297	1054	5409	53222	2139	6579	4764	1865	6972	7982	1991	646	6596	8402	7277	2900	3248	1702	3463	1426	1562	1679	8910	7576
3p-hsa-mir-28	3857	13142	54892	24303	12339	3927	6188	5890	15756	18561	3664	6793	3867	7574	10799	19120	11687	13797	19207	27147	6894	5429	6508	7474	3882	42601	7095	6453	99323	8658	15685	6881	5290	14770	15974	6579	4094	9104	10142	8024	11097	6257	7497	7438	3579	10577	7193	30557	25527
3p-hsa-mir-296	1	8	8	0	2	14	0	0	2	2	157	27	3	1	0	88	0	1	10	5	2	13	0	0	0	2	0	4	2	1	84	0	2	19	3	0	0	0	9	0	26	13	0	0	1	0	1	3	26
3p-hsa-mir-29a	4518	25842	86984	26705	33051	3957	3255	12403	3830	48382	8541	39807	4814	14782	24642	41936	10424	12037	52303	33334	5986	6170	6842	9451	3561	7188	1472	5661	86524	4803	23957	5238	4059	18720	35758	6520	1916	14214	18676	8053	2748	5152	2831	5465	2399	6675	4323	33782	17750
3p-hsa-mir-29b	272	931	1168	1265	224	83	267	80	281	2704	413	2486	291	593	665	2257	457	459	1400	3912	543	251	716	926	114	387	124	263	3612	269	2422	263	150	375	1626	236	83	915	780	409	205	305	170	325	126	463	289	3130	1091
3p-hsa-mir-29c	419	8575	9534	7025	1983	383	592	772	1389	6526	1365	1624	1152	3809	2096	8281	4876	2055	8481	7211	934	726	2331	4688	623	2522	666	818	21179	775	3691	814	647	4219	25886	1243	548	3827	3240	1806	613	736	540	1803	656	1470	1630	4945	2641
3p-hsa-mir-301a	114	70	113	88	126	77	189	35	192	197	137	97	65	51	101	470	42	162	87	90	36	64	12	50	4	101	18	36	105	23	90	30	6	33	97	14	9	77	46	98	47	23	16	16	24	53	10	236	192
3p-hsa-mir-301b	23	4	11	18	23	5	14	5	17	23	29	11	14	11	27	45	3	51	14	3	1	15	1	5	1	15	6	3	10	1	15	4	1	9	2	2	2	41	2	8	4	1	1	3	6	2	1	19	47
3p-hsa-mir-302a	0	0	0	0	0	0	0	0	0	0	1	0	0	0	0	0	0	0	0	0	0	0	0	0	0	0	0	0	0	0	0	0	0	0	0	0	0	0	0	0	0	0	0	0	0	0	0	0	0
3p-hsa-mir-302b	0	0	0	0	0	0	0	0	1	0	0	0	0	0	0	0	0	0	0	0	0	0	0	0	0	0	0	0	0	0	0	0	0	0	0	0	0	0	0	0	0	0	0	0	0	0	0	0	0
3p-hsa-mir-302c	0	0	0	0	0	0	0	0	0	0	0	0	0	0	0	0	0	0	0	0	0	0	0	0	0	0	0	0	0	0	0	0	0	0	0	0	0	0	0	0	0	0	0	0	0	0	0	0	0
3p-hsa-mir-302d	0	0	0	0	0	0	0	0	0	0	0	0	0	0	0	0	0	0	0	0	0	0	0	0	0	0	0	0	0	0	0	0	0	0	0	0	0	0	0	0	0	0	0	0	0	0	0	0	0
3p-hsa-mir-30a	11721	18401	199491	84016	30238	35794	36253	57470	131697	80543	17952	58386	24179	14835	16811	35469	19831	17399	50661	186375	120426	25609	165180	22576	7680	6700	15566	15659	155055	14292	37547	3954	5484	61408	528818	18139	11281	7141	24404	58866	8301	12110	21229	7766	7477	11379	23909	63274	91754
3p-hsa-mir-30b	165	51	34	15	5	31	11	18	241	59	51	60	61	26	72	42	16	26	109	14	7	21	3	14	3	4	6	11	50	11	29	4	6	13	13	5	6	14	12	6	4	4	8	6	4	8	9	42	28
3p-hsa-mir-30c-1	13	32	8	4	46	8	4	2	63	9	22	8	5	10	30	9	4	1	14	6	2	4	6	2	1	3	1	4	18	2	2	2	3	2	2	0	2	2	0	6	2	2	2	2	0	0	1	6	14
3p-hsa-mir-30c-2	55	247	549	309	377	248	189	357	785	324	50	445	753	377	675	265	231	224	501	150	146	39	352	41	22	43	53	40	270	28	49	9	12	168	1192	46	40	17	60	86	20	20	49	27	18	21	52	202	296
3p-hsa-mir-30d	135	985	84	91	101	155	24	203	596	380	356	469	426	297	723	102	47	57	247	89	97	75	63	17	5	50	12	12	104	14	85	16	1	51	80	20	11	10	18	39	5	11	12	5	9	19	33	60	88
3p-hsa-mir-30e	18625	59748	119176	58206	56995	26996	18189	55051	161103	91282	45156	54105	34644	29971	79705	64753	35335	23140	72909	112345	8852	46778	25008	34329	10260	54294	16457	19925	273498	22000	46629	19702	11682	71414	51314	23813	11360	16763	31947	38121	13990	18735	21680	22312	13397	29398	23885	105127	122276
3p-hsa-mir-3127	0	12	0	1	0	0	0	1	7	1	0	0	0	3	0	4	0	5	4	4	0	0	0	0	0	25	1	0	3	0	0	0	0	0	1	0	1	1	1	0	0	1	0	1	0	0	0	10	2
3p-hsa-mir-31	12	192	58	289	65	10	84	16	29	17	3	315	1	1	46	48	23	17	325	1138	141	81	102	2	36	1	0	2	3	6	52	7	6	3	108	5	17	21	10	152	0	22	2	1	1	3	5	2	83
3p-hsa-mir-32	0	19	17	4	10	1	8	13	51	29	12	22	9	5	8	11	4	1	22	15	3	6	1	10	2	7	3	3	7	2	9	10	1	13	10	1	1	5	3	6	3	3	5	6	4	2	2	12	30
3p-hsa-mir-324	133	187	181	104	127	36	55	62	642	263	166	211	78	175	120	314	126	241	364	171	15	54	24	53	20	995	32	58	372	45	113	48	41	112	106	29	30	71	45	66	82	37	37	58	23	121	34	450	357
3p-hsa-mir-330	13	21	49	22	14	7	1	10	35	41	27	10	10	12	14	7	7	18	12	26	1	1	1	3	0	13	2	1	11	1	7	2	2	8	30	2	2	4	2	4	2	0	1	4	4	4	0	70	32
3p-hsa-mir-335	337	1390	326	195	845	178	229	403	423	396	1942	190	188	726	412	5912	796	2666	1850	565	1188	249	90	141	39	1593	200	181	1220	196	638	163	149	394	360	163	160	152	168	310	154	101	180	80	117	141	145	639	2341
3p-hsa-mir-338	1304	1599	442	493	336	160	1471	226	395	1652	4373	206	3886	632	967	737	548	389	1019	13473	83	342	239	424	132	1157	127	154	3859	90	121	78	77	988	518	80	28	141	201	260	128	402	228	247	109	285	193	1157	1243
3p-hsa-mir-339	206	379	91	88	269	45	11	62	481	209	251	87	72	90	272	86	28	15	81	110	24	24	28	45	11	60	16	17	137	20	105	31	7	62	100	25	15	58	35	26	22	17	17	36	8	31	23	137	89
3p-hsa-mir-33a	19	11	12	23	38	4	0	8	38	22	13	13	4	14	22	11	14	14	45	9	8	4	17	1	2	20	3	11	20	12	20	13	4	13	6	3	3	12	5	9	4	5	0	2	0	7	11	27	24
3p-hsa-mir-33b	4	1	3	3	0	3	0	2	14	7	7	0	1	2	6	5	5	0	1	5	3	1	0	2	2	3	6	1	10	1	3	0	2	7	0	1	1	3	0	1	0	0	0	2	1	2	0	11	2
3p-hsa-mir-340	29	259	58	51	56	45	27	73	152	154	142	84	72	75	74	36	42	31	92	57	8	43	6	29	6	77	11	18	142	27	43	19	8	40	17	15	10	17	23	25	16	15	22	23	12	18	19	85	111
3p-hsa-mir-342	137	600	2797	554	480	127	267	153	645	1374	360	766	405	683	273	646	567	575	625	6491	134	190	320	355	134	677	149	365	2121	225	1113	223	206	505	549	210	36	508	399	371	276	299	301	335	115	385	160	1751	1351
3p-hsa-mir-345	89	8	2	14	47	7	5	5	67	28	17	16	17	8	99	10	4	7	0	3	1	3	0	3	1	21	3	2	15	3	4	3	8	6	24	4	0	3	2	1	2	3	1	5	3	1	1	2	15
3p-hsa-mir-34a	5	44	2	17	32	3	0	12	16	44	18	13	29	5	59	12	5	6	17	19	0	0	1	6	2	9	5	10	9	8	13	9	2	8	7	3	4	9	4	7	4	3	4	2	1	6	4	5	10
3p-hsa-mir-34c	1	331	16	7	21	5	1	8	226	456	77	55	40	7014	40	1235	29	5	618	22	1	7	2	263	0	59	69	198	178	28	94	65	3	275	2	5	3	4	154	36	4	148	110	598	10	5	0	8	14
3p-hsa-mir-3613	5	16	13	2	8	1	0	5	9	6	7	1	0	2	5	0	0	1	3	4	0	1	1	1	1	0	1	0	3	0	0	1	1	6	1	1	2	1	0	1	1	3	0	1	0	1	4	14	6
3p-hsa-mir-361	88	1392	1082	900	315	70	113	338	745	1593	351	408	767	787	581	1381	1073	464	1285	2019	64	98	171	264	65	1169	126	108	1042	81	201	129	92	520	613	101	53	177	100	304	110	128	108	227	45	184	87	1910	1100
3p-hsa-mir-362	3	105	82	8	37	2	16	19	43	33	16	7	27	16	48	18	28	12	58	23	8	11	5	15	2	31	5	14	127	17	24	7	3	16	13	4	0	9	6	30	6	13	6	16	2	12	6	21	29
3p-hsa-mir-363	9	301	387	403	160	28	26	61	161	54	128	545	265	6198	191	2143	590	241	2715	49	4	41	13	218	17	41	10	76	91	216	4693	372	267	107	105	77	483	33	182	107	322	31	126	27	5	979	159	349	201
3p-hsa-mir-367	0	0	0	0	0	0	0	0	0	0	0	0	0	0	0	0	0	0	0	0	0	0	0	0	0	0	0	0	0	0	0	0	0	0	0	0	0	0	0	0	0	0	0	0	0	0	0	0	0
3p-hsa-mir-370	43	82	73	11	51	41	4	2	61	4	196	107	2	8	93	6	9	18	105	2	8	22	2	1	13	27	1	8	43	10	9	8	6	6	40	4	1	12	15	33	15	3	3	5	2	0	4	3	3
3p-hsa-mir-371a	0	0	0	0	1	0	0	0	1	0	0	0	0	0	0	0	0	0	0	0	0	0	1	0	0	0	0	0	0	0	0	0	0	0	0	0	0	0	0	0	0	0	0	0	0	0	0	0	0
3p-hsa-mir-372	0	0	2	0	3	0	0	0	6	1	5	3	1	0	0	0	1	3	0	3	0	0	0	0	0	0	0	0	13	0	0	0	0	0	2	0	0	0	0	1	0	0	0	0	0	0	0	7	1
3p-hsa-mir-373	0	0	1	0	0	0	1	0	0	0	0	0	0	0	0	0	0	1	0	0	0	0	0	0	0	0	0	0	1	0	0	0	0	0	2	0	0	1	0	1	0	1	0	0	0	0	0	0	0
3p-hsa-mir-374a	3837	9647	18881	5106	9935	1773	1857	15954	9823	9299	5668	6209	2831	5525	14549	4070	5168	4773	7057	4076	687	1222	1219	1156	516	5989	769	1069	15544	902	1581	1021	501	5939	3719	808	343	1182	1770	1801	1135	1145	1214	1185	654	1487	879	11885	16297
3p-hsa-mir-374b	16	32	29	10	36	10	3	12	29	17	29	29	5	17	50	21	8	10	28	14	0	12	7	0	1	16	4	3	35	6	9	4	2	4	3	1	1	4	4	10	9	3	2	3	3	8	4	29	46
3p-hsa-mir-375	13650	186119	21143	13232	3636	2983	1861	2095	455775	126130	14568	30080	71986	85321	2394	10766	6684	4887	456104	1138	352	162	354	29649	318	238828	47214	41857	48596	34974	162221	26586	2889	74703	3238	17094	8162	598	19431	415	35005	9628	10769	12357	9823	68036	22679	91891	18076
3p-hsa-mir-378a	190	1470	3531	1696	736	239	311	261	3492	2209	738	203	1136	5754	368	6369	745	990	637	3865	1671	420	589	587	157	7010	1483	1224	2029	319	1696	945	1011	1529	787	289	823	1074	592	654	407	452	250	246	415	2568	160	5636	1760
3p-hsa-mir-379	1	0	19	2	21	2	0	2	2	0	2	6	0	1	4	0	1	1	5	0	1	0	0	1	0	2	0	0	5	1	2	2	0	0	5	1	0	3	0	0	1	0	0	1	1	1	0	0	0
3p-hsa-mir-382	4	21	19	5	12	1	0	0	6	1	5	9	2	1	27	0	7	5	21	1	0	1	0	0	1	12	0	5	6	0	2	0	1	4	11	0	0	4	3	1	1	0	1	0	0	0	1	1	0
3p-hsa-mir-383	0	5	0	0	0	0	0	0	0	0	0	0	0	0	0	0	0	0	0	0	0	0	0	0	0	0	0	0	2	0	0	0	0	1	0	0	0	0	0	0	0	0	0	0	1	0	0	0	0
3p-hsa-mir-409	158	197	198	49	305	142	13	18	104	26	224	325	14	24	290	9	43	42	209	22	20	24	14	11	29	140	7	34	92	24	18	28	27	23	71	11	2	75	43	71	18	21	6	17	6	3	20	30	27
3p-hsa-mir-411	4	4	41	4	21	6	1	0	15	2	18	7	1	1	15	1	0	6	13	2	3	4	2	0	2	5	0	2	3	1	1	1	1	0	4	0	0	9	3	5	0	1	0	1	1	0	0	6	0
3p-hsa-mir-412	1	0	0	0	4	2	0	0	0	0	2	1	0	0	3	2	0	0	0	0	0	0	0	0	0	0	0	0	0	0	0	0	0	0	0	0	0	0	0	0	0	0	0	0	0	0	0	0	0
3p-hsa-mir-423	439	1814	484	677	457	199	242	250	1468	1592	1107	762	802	873	751	2597	944	2282	2090	1578	178	369	212	522	117	2242	273	306	1286	280	514	357	212	470	206	341	240	303	375	316	208	240	278	306	144	720	367	1597	878
3p-hsa-mir-424	7	14	129	12	19	3	0	9	120	20	21	55	8	22	5	13	15	20	50	22	7	13	8	4	3	14	2	47	19	2	22	10	5	3	9	8	0	15	31	13	10	2	6	2	7	3	7	23	11
3p-hsa-mir-425	228	171	79	122	163	26	12	45	254	283	121	120	89	175	301	221	78	130	152	99	12	67	12	83	18	165	28	49	80	35	245	39	19	78	141	16	16	76	18	65	32	13	23	33	11	70	27	95	98
3p-hsa-mir-431	474	61	105	35	202	147	13	15	85	16	336	318	5	15	529	7	9	6	101	6	1	60	3	5	4	22	5	16	79	5	11	13	4	11	168	8	3	16	19	32	15	10	3	11	5	1	6	6	9
3p-hsa-mir-432	2	1	0	0	2	0	0	0	0	0	2	0	0	0	1	0	0	0	2	0	0	1	0	0	0	1	0	0	2	0	0	0	0	0	0	0	0	0	0	0	0	0	0	0	0	0	0	0	0
3p-hsa-mir-449b	0	5	13	15	1	0	0	1	189	583	29	15	5	195	66	217	25	0	28	0	1	1	0	35	1	57	52	36	230	12	0	4	12	84	0	8	0	6	16	19	0	37	7	94	9	6	1	34	4
3p-hsa-mir-450b	1	0	0	0	0	0	0	0	1	0	0	0	0	0	1	0	0	0	0	0	0	1	0	0	0	0	0	1	0	0	0	0	0	0	0	0	0	0	1	0	0	0	0	0	0	0	0	0	0
3p-hsa-mir-452	12	6	21	8	26	29	16	2	3	15	21	10	2	7	33	34	5	2	4	4	52	16	15	2	1	6	1	9	15	3	6	4	3	3	14	5	0	22	9	14	2	10	2	4	4	2	1	50	51
3p-hsa-mir-454	25	46	81	58	39	18	171	15	48	121	68	65	42	32	42	94	26	67	59	163	8	38	15	35	4	31	17	28	97	26	35	34	19	30	29	12	11	34	25	36	20	15	14	20	13	25	9	119	128
3p-hsa-mir-455	498	7075	1604	1148	693	306	664	84	5136	2784	1234	1048	374	864	1104	1909	2941	1640	8162	1406	1465	777	202	1739	249	964	785	1723	2123	1222	1031	1125	376	999	2976	1922	577	1723	1339	1350	1587	619	1052	1068	695	144	1243	3166	2186
3p-hsa-mir-4662a	0	0	0	0	0	0	0	0	0	0	0	0	0	0	0	0	0	0	0	0	0	0	0	0	0	0	0	0	0	0	0	0	0	0	0	0	0	0	0	0	0	0	0	0	0	0	0	0	0
3p-hsa-mir-483	16	4	33	23	275	26	17	4	24	17	15	8	0	7	64	2241	2	6	0	3	0	85	0	2	0	0	1	17	41	4	4	7	3	8	32	2	1	0	3	48	1	14	1	6	4	1	0	4	3367
3p-hsa-mir-486	0	1	1	0	1	0	0	0	3	9	0	0	0	1	1	0	3	0	0	50	0	1	0	0	1	40	0	1	1	1	2	0	0	1	2	1	0	2	0	0	0	0	0	2	1	5	2	3	6
3p-hsa-mir-490	2	0	2	7	2	0	0	0	3	4	199	1	2	3	1	1	381	0	5	0	0	0	0	24	0	4	0	0	5	2	0	0	0	0	0	1	0	60	40	2	10	1	58	0	0	18	0	0	0
3p-hsa-mir-493	28	66	59	12	75	7	1	3	14	8	105	34	1	9	116	2	17	7	75	7	4	21	3	3	9	25	2	8	29	5	8	11	1	7	20	2	0	19	11	12	8	2	3	8	3	0	3	2	5
3p-hsa-mir-497	2	12	5	5	1	1	4	0	4	4	0	1	3	8	0	0	3	1	5	0	1	0	4	12	1	15	2	7	30	10	1	2	0	1	2	9	3	1	9	0	2	0	4	2	1	1	0	3	0
3p-hsa-mir-503	6	6	10	7	5	43	4	0	36	2	6	14	2	1	1	3	39	1	13	13	2	416	1	2	1	3	1	5	24	4	6	1	2	0	3	1	0	5	9	3	4	1	2	2	0	0	2	5	1
3p-hsa-mir-505	30	108	464	253	186	44	182	71	294	573	151	401	73	262	170	230	179	326	525	535	80	234	92	130	54	361	74	193	598	129	311	171	80	332	150	138	23	309	175	225	174	64	118	134	76	174	79	941	938
3p-hsa-mir-506	0	28	16	1	8	0	0	3	5	6	15	9	4	0	3	4	4	2	38	0	0	0	0	1	0	1	0	1	2	8	1	0	0	0	4	0	0	0	1	0	8	0	0	2	0	0	0	1	1
3p-hsa-mir-508	3	2171	1104	59	248	25	6	612	254	289	675	439	379	55	146	218	198	74	1900	11	0	23	7	180	9	27	7	24	89	447	65	10	127	40	225	16	3	15	183	7	475	29	8	113	17	10	256	17	81
3p-hsa-mir-511	0	0	1	1	2	0	0	0	2	0	0	0	0	2	0	2	0	2	5	7	0	0	1	0	1	1	0	1	6	0	1	0	0	0	1	0	0	2	0	1	1	0	0	0	0	0	0	2	2
3p-hsa-mir-516a	0	0	0	0	0	0	1	0	0	0	0	0	0	0	0	0	0	0	0	0	1	0	0	0	0	0	0	0	0	0	1	0	0	0	0	0	0	0	0	0	0	0	0	0	0	0	0	0	0
3p-hsa-mir-518c	0	0	0	0	0	0	0	0	0	0	0	0	0	0	0	0	1	0	3	0	0	0	0	0	0	0	0	0	0	0	0	0	0	0	0	0	0	0	0	0	0	0	0	0	0	0	0	0	0
3p-hsa-mir-518e	0	0	0	0	0	0	0	0	0	0	0	0	0	0	0	0	0	0	1	0	0	0	0	0	0	0	0	1	0	0	0	0	0	0	2	0	0	0	0	0	1	0	0	0	0	0	1	0	0
3p-hsa-mir-518f	0	0	0	0	0	0	0	1	0	0	0	0	0	0	0	0	0	0	0	1	0	0	0	0	0	0	0	1	0	0	0	0	0	0	0	0	0	0	0	0	0	0	0	0	0	0	0	0	0
3p-hsa-mir-519a	0	0	0	0	0	0	3	0	4	0	0	0	0	3	0	1	1	0	1	0	16	0	4	0	0	1	0	0	0	0	2	2	0	0	1	0	0	0	0	0	0	1	0	0	0	4	0	0	3
3p-hsa-mir-519b	0	0	0	0	0	0	0	1	0	0	0	0	0	0	0	0	0	0	1	0	1	0	0	0	0	0	0	0	0	0	0	0	0	0	0	0	0	0	0	0	0	0	0	0	0	0	0	0	0
3p-hsa-mir-519c	0	3	0	0	0	0	0	0	0	0	0	0	0	0	0	0	0	0	2	1	0	0	0	1	0	0	0	0	1	0	0	0	0	0	0	0	0	0	0	0	0	0	0	0	0	0	0	0	0
3p-hsa-mir-519d	0	2	0	0	0	0	0	0	0	0	0	0	0	0	0	0	2	0	5	0	0	0	0	0	0	0	0	0	0	0	0	0	0	0	0	0	0	0	1	0	0	0	0	0	0	0	0	0	0
3p-hsa-mir-520a	0	4	0	0	0	0	0	2	0	2	0	0	0	0	0	0	0	0	1	0	0	0	1	0	0	0	0	0	0	0	0	0	0	0	0	0	0	1	1	0	0	0	0	0	0	0	0	0	0
3p-hsa-mir-520b	0	0	0	0	0	0	0	0	0	0	0	0	0	0	0	0	0	0	3	0	0	0	0	0	0	0	0	0	0	0	0	0	0	0	0	0	0	1	0	0	0	0	0	0	0	0	0	0	0
3p-hsa-mir-520d	0	0	0	0	0	0	0	0	1	0	0	0	0	0	0	0	0	0	3	0	1	0	0	0	0	0	0	0	0	0	0	0	0	0	1	0	0	0	0	0	0	0	0	0	0	1	0	1	0
3p-hsa-mir-522	1	0	0	0	0	0	11	0	22	0	0	0	0	5	0	0	20	0	2	0	46	1	5	0	0	7	0	0	0	1	2	0	1	0	1	0	0	1	0	2	1	0	0	0	0	1	0	0	4
3p-hsa-mir-523	0	0	0	0	0	0	0	0	0	0	0	0	0	0	0	0	0	0	0	0	0	0	0	0	0	0	0	0	0	0	0	0	0	0	0	0	0	0	0	0	0	0	0	0	0	0	0	0	0
3p-hsa-mir-525	0	2	0	0	0	0	0	0	0	0	0	1	0	1	0	0	0	0	1	0	0	0	0	0	0	0	0	0	0	0	0	0	0	0	2	0	0	0	1	0	0	0	0	0	0	0	1	0	3
3p-hsa-mir-526b	0	0	0	0	0	0	0	0	0	0	0	0	0	0	0	0	0	0	1	0	0	0	0	0	0	0	0	0	0	0	0	0	0	0	0	0	0	0	0	0	0	0	0	0	0	0	0	0	0
3p-hsa-mir-532	58	1850	1039	427	445	87	118	153	1655	532	662	379	372	178	622	258	368	296	1075	443	103	296	77	182	52	361	105	181	2482	125	374	64	82	478	325	85	46	163	95	428	155	174	89	160	65	173	119	533	558
3p-hsa-mir-539	2	4	7	0	8	0	1	0	1	0	18	2	0	1	9	2	1	0	10	3	0	0	0	0	1	1	0	1	5	1	1	0	0	3	1	0	0	1	1	1	2	0	0	2	0	0	0	1	0
3p-hsa-mir-551b	36	11	12	13	82	27	16	1	3	9	21	3	0	1	22	16	8	11	2	9	0	40	2	4	5	11	1	9	28	5	8	73	1	4	7	0	3	4	20	68	8	20	3	5	2	4	2	5	63
3p-hsa-mir-552	10	0	0	0	0	0	0	0	6	0	0	0	0	0	0	1	3	0	0	0	0	2	1	0	0	0	0	0	0	0	0	0	0	0	1	0	0	0	0	0	0	0	0	0	0	0	0	0	1
3p-hsa-mir-576	0	4	3	0	3	1	0	2	1	2	1	1	3	1	1	1	3	0	1	1	1	1	0	0	0	5	0	0	1	0	1	1	0	0	1	0	0	0	0	1	0	0	0	2	0	0	0	5	4
3p-hsa-mir-582	546	1841	4350	1464	2873	864	161	2473	1956	3307	676	401	839	532	2663	1382	127	117	1538	2154	558	226	139	96	463	2493	464	261	5270	833	224	999	98	1982	509	107	98	900	329	724	232	488	105	388	160	444	506	822	1043
3p-hsa-mir-584	0	22	0	1	1	0	0	0	0	1	1	0	0	1	1	1	1	0	1	3	0	0	0	0	0	1	0	0	0	0	1	0	0	1	3	0	0	1	0	0	0	0	0	0	0	0	0	0	0
3p-hsa-mir-589	2	159	21	34	14	34	23	5	52	20	28	71	6	20	12	9	27	34	84	79	18	13	6	36	18	296	11	19	77	20	23	10	7	11	13	24	9	17	9	5	15	6	11	12	8	39	7	193	61
3p-hsa-mir-590	5	59	81	57	59	13	12	22	96	94	39	31	10	33	23	43	21	26	53	141	34	11	6	18	13	88	19	23	25	18	31	20	8	40	25	14	7	45	18	19	18	13	13	28	8	24	11	173	117
3p-hsa-mir-628	2	11	10	15	3	1	1	1	19	26	5	6	1	14	5	9	6	3	16	26	0	1	2	3	0	15	1	2	26	2	3	2	5	2	6	5	0	10	3	5	1	2	1	8	0	1	1	38	12
3p-hsa-mir-629	5	48	11	24	8	7	0	0	36	44	9	12	0	8	5	32	12	21	76	167	27	6	11	8	13	351	13	6	56	22	20	8	14	14	7	11	9	44	6	5	8	6	5	13	3	11	9	57	59
3p-hsa-mir-653	12	0	3	8	6	0	0	0	5	4	1	2	1	5	0	1	3	1	7	1	0	1	0	1	0	0	0	0	5	4	0	3	0	6	8	0	4	1	1	5	0	0	1	0	0	0	3	0	0
3p-hsa-mir-660	0	6	7	4	8	0	1	0	6	5	5	2	3	1	11	5	5	2	12	6	1	1	0	2	0	0	0	5	14	1	9	1	0	2	5	1	2	1	2	1	1	0	0	0	1	3	1	3	6
3p-hsa-mir-708	88	679	349	232	519	574	1866	1203	260	304	401	3728	583	240	633	5360	422	967	484	178	40	63	43	87	56	272	94	124	1414	171	149	337	59	188	235	363	4	1287	333	1226	552	355	165	437	402	2240	36	180	1491
3p-hsa-mir-7-1	221	1635	317	300	404	125	113	301	1059	808	396	598	197	110	790	107	153	142	496	613	35	47	69	96	25	296	44	84	249	79	144	79	50	168	66	77	34	210	51	83	68	24	67	61	24	45	116	750	741
3p-hsa-mir-7-2	3	0	3	1	0	0	0	0	0	1	1	0	0	0	0	0	1	0	0	2	0	1	0	0	0	0	0	0	0	0	0	0	0	2	2	0	0	0	0	0	0	1	1	0	0	0	0	0	0
3p-hsa-mir-744	49	33	156	105	140	150	25	25	664	220	171	145	22	96	131	154	88	203	287	75	101	165	105	96	58	941	84	111	359	75	94	67	35	74	27	83	58	213	112	63	158	61	41	60	76	79	55	456	745
3p-hsa-mir-758	17	113	110	15	163	30	6	10	96	13	94	103	5	22	123	7	23	15	178	12	2	22	0	1	6	50	5	13	52	11	7	4	0	8	73	7	0	26	11	34	7	6	5	2	8	2	6	10	15
3p-hsa-mir-767	0	1	5	88	651	1	0	162	1	0	47	3	56	0	21	2	2	0	4	1	0	0	0	0	0	0	0	0	1	0	0	0	0	0	0	0	0	0	1	0	0	0	0	0	0	0	0	0	1
3p-hsa-mir-769	24	29	25	14	21	13	9	15	118	70	35	16	28	31	25	56	15	25	31	19	1	3	3	6	2	24	10	8	26	5	4	6	1	8	9	2	2	11	5	12	17	8	4	30	3	16	4	35	57
3p-hsa-mir-885	0	21	1	12	0	3	0	0	27	16	0	0	0	2	21	1	5	2	1	0	0	1	16	0	2	12	2	0	0	0	1	2	0	1	2	0	0	0	0	3	0	0	0	0	1	0	0	27	4
3p-hsa-mir-891a	0	0	0	0	0	0	0	0	0	0	0	0	0	0	0	0	0	0	0	0	0	0	0	0	0	0	0	0	0	0	0	0	0	0	0	0	0	0	0	0	0	0	0	0	0	0	0	0	0
3p-hsa-mir-92a	8558	81040	45446	24014	48078	6057	24559	26582	35922	28352	38770	39409	26486	55166	46410	101432	58574	60335	75582	45848	10774	14290	5750	10661	7058	169188	5742	12996	75932	18054	39452	14284	12867	26466	16400	8143	5321	12718	11871	15819	8808	5759	10769	6841	8188	9766	8155	47959	128286
3p-hsa-mir-92b	204	3759	1003	787	1119	304	306	373	1403	4002	985	1674	436	6886	3317	10365	2719	3386	4270	846	125	558	134	2897	261	4536	1291	1258	11380	842	803	603	503	3856	450	414	261	254	493	1133	286	2808	348	3033	313	398	241	1824	3230
3p-hsa-mir-93	984	1196	138	310	1662	174	92	425	1115	489	1008	507	680	112	1068	421	106	153	263	99	32	87	18	51	24	163	32	51	172	34	95	29	36	52	26	43	30	65	51	35	44	23	44	29	27	57	53	142	193
3p-hsa-mir-9	2	76	20	16	56	5	1	32	335	69	784	16	54	22	100	0	38	22	61	4	0	0	2	22	0	157	10	25	28	9	39	1	2	5	2	7	12	67	10	10	2	3	22	6	6	16	16	7	2
3p-hsa-mir-942	7	2	18	5	16	0	2	5	32	10	2	2	0	2	5	1	2	11	4	22	2	1	1	0	1	16	2	1	5	0	3	4	1	5	0	3	2	24	1	4	0	1	0	2	1	0	0	54	40
3p-hsa-mir-96	4	5	2	3	2	0	0	0	10	2	2	4	0	0	12	3	0	2	5	2	0	0	0	0	0	2	0	0	2	0	2	2	0	2	0	2	0	1	0	0	0	1	1	0	1	2	0	0	3
3p-hsa-mir-98	60	88	72	74	85	26	14	88	255	125	152	59	98	36	45	24	19	14	48	26	3	15	3	11	6	64	15	13	95	14	87	8	15	53	42	6	10	19	16	21	18	14	7	11	10	15	23	53	131
3p-hsa-mir-99a	137	50	42	7	67	31	12	7	91	48	622	26	35	28	111	72	15	8	27	10	0	19	1	4	0	5	0	11	150	5	12	22	1	5	5	7	2	3	22	52	1	9	2	7	4	14	2	1	18
3p-hsa-mir-99b	2606	4542	1392	2506	2567	2888	568	3331	4426	2078	2552	1649	1661	712	4060	1884	604	1170	830	347	69	358	108	296	80	285	192	173	1033	178	189	380	165	337	615	117	114	265	208	627	417	179	163	329	93	448	135	1152	4384
3p-hsa-mir-133b	0	0	45	13	1	2	1	0	0	1	0	0	0	0	0	4	1	1	2	1	0	1	0	0	1	1	0	1	44	0	0	2	2	6	0	1	0	0	9	0	1	1	0	0	0	0	0	1	0
3p-hsa-mir-429	1549	1332	2984	4241	940	381	496	1967	5062	10627	2084	11220	1659	5532	2725	4249	1741	3135	4335	2186	289	103	311	2035	305	3723	573	762	872	790	6680	1186	852	3312	905	752	324	1991	864	670	779	776	560	1429	625	1584	1101	3131	4507
3p-hsa-mir-1270-1	0	0	5	0	0	0	1	0	4	1	1	0	0	1	0	0	0	0	0	0	0	0	0	1	0	0	0	0	1	0	0	0	0	0	2	0	0	0	0	0	0	0	0	0	1	0	0	3	0
3p-hsa-mir-449a	0	1	5	25	0	1	0	0	67	180	16	2	1	48	45	57	6	0	2	0	0	0	0	9	0	2	15	10	52	2	0	1	2	24	0	1	0	1	3	6	0	5	2	18	7	2	0	11	0
3p-hsa-mir-577	0	3	2	0	1	2	0	1	6	4	0	2	0	2	0	2	2	5	7	0	0	3	0	7	1	0	7	4	0	2	8	3	5	0	0	4	3	5	2	1	2	1	1	0	1	0	4	4	9
3p-hsa-mir-592	0	0	0	0	0	0	0	0	0	0	0	1	0	0	0	0	0	0	2	0	0	0	0	0	0	0	0	0	0	0	0	0	0	0	0	0	0	0	0	0	0	0	0	0	0	0	0	0	0
[truncated: 514 more columns]

## Sheet: Figure 3D 3E 3F data
Figures 3D, 3E and 3F	miRNA mi53 scores for 9919 TCGA samples. Different mutation subcategories in Figure 3E are based on Mutation type column, and different cancer types in Figure 3F are based on TCGA cancer names in TCGA type column
TCGA_ID	log2(miR-5p/miR-3p)	Cancer_Type	TCGA_NAME	Mutation_type
TCGA_A5_A0GH_01	-1.26783	Endometrial_Carcinoma	TCGA_UCEC	RNAseIIIB_hotspot_biallelic
TCGA_QQ_A8VH_01	-0.708979	Sarcoma	TCGA_SARC	RNAseIIIB_hotspot
TCGA_13_0897_01	-0.667502	Ovarian_Epithelial_Tumor	TCGA_OV	Ovarian_tumor
TCGA_EY_A548_01	-0.610092	Endometrial_Carcinoma	TCGA_UCEC	RNAseIIIB_hotspot
TCGA_D1_A15Z_01	-0.51219	Endometrial_Carcinoma	TCGA_UCEC	RNAseIIIB_hotspot_biallelic
TCGA_25_1634_01	-0.443739	Ovarian_Epithelial_Tumor	TCGA_OV	Ovarian_tumor
TCGA_13_0793_01	-0.409969	NA	TCGA_OV	Ovarian_tumor
TCGA_EL_A3GO_01	-0.377673	Well_Differentiated_Thyroid_Cancer	TCGA_THCA	RNAseIIIB_hotspot_biallelic
TCGA_29_1783_01	-0.370403	Ovarian_Epithelial_Tumor	TCGA_OV	Ovarian_tumor
TCGA_EL_A3D5_01	-0.311376	NA	TCGA_THCA	RNAseIIIB_hotspot_biallelic
TCGA_24_1560_01	-0.266218	Ovarian_Epithelial_Tumor	TCGA_OV	Ovarian_tumor
TCGA_09_2056_01	-0.265669	NA	NA	WT
TCGA_DI_A0WH_01	-0.231956	Endometrial_Carcinoma	TCGA_UCEC	RNAseIIIB_hotspot_biallelic
TCGA_13_0803_01	-0.22415	NA	TCGA_OV	Ovarian_tumor
TCGA_QS_A744_01	-0.204981	Endometrial_Carcinoma	TCGA_UCEC	RNAseIIIB_hotspot_biallelic
TCGA_DA_A1I0_06	-0.145716	Melanoma	TCGA_SKCM	WT
TCGA_BG_A0M6_01	-0.132238	Endometrial_Carcinoma	TCGA_UCEC	RNAseIIIB_hotspot
TCGA_AB_2944_03	-0.128514	Leukemia	TCGA_LAML	WT
TCGA_24_0966_01	-0.114256	Ovarian_Epithelial_Tumor	TCGA_OV	Ovarian_tumor
TCGA_13_0885_01	-0.0864261	Ovarian_Epithelial_Tumor	TCGA_OV	Ovarian_tumor
TCGA_13_0921_01	-0.045842	Ovarian_Epithelial_Tumor	TCGA_OV	Ovarian_tumor
TCGA_09_1661_01	-0.0322372	NA	NA	WT
TCGA_AX_A06D_01	-0.0135842	NA	TCGA_UCEC	WT
TCGA_30_1880_01	0.00722649	NA	TCGA_OV	Ovarian_tumor
TCGA_04_1346_01	0.0294373	Ovarian_Epithelial_Tumor	TCGA_OV	Ovarian_tumor
TCGA_24_1416_01	0.0548526	Ovarian_Epithelial_Tumor	TCGA_OV	Ovarian_tumor
TCGA_AX_A1C7_01	0.0645781	Endometrial_Carcinoma	TCGA_UCEC	WT
TCGA_13_0923_01	0.0667806	Ovarian_Epithelial_Tumor	TCGA_OV	Ovarian_tumor
TCGA_13_0760_01	0.0773337	Ovarian_Epithelial_Tumor	TCGA_OV	Ovarian_tumor
TCGA_10_0931_01	0.093134	Ovarian_Epithelial_Tumor	TCGA_OV	Ovarian_tumor
TCGA_13_0891_01	0.102503	Ovarian_Epithelial_Tumor	TCGA_OV	Ovarian_tumor
TCGA_A1_A0SH_01	0.105149	Invasive_Breast_Carcinoma	TCGA_BRCA	WT
TCGA_13_1487_01	0.111731	Ovarian_Epithelial_Tumor	TCGA_OV	Ovarian_tumor
TCGA_DA_A3F2_06	0.114552	NA	TCGA_SKCM	WT
TCGA_23_1032_01	0.128061	Ovarian_Epithelial_Tumor	TCGA_OV	Ovarian_tumor
TCGA_24_2026_01	0.137555	Ovarian_Epithelial_Tumor	TCGA_OV	Ovarian_tumor
TCGA_13_1484_01	0.142623	Ovarian_Epithelial_Tumor	TCGA_OV	Ovarian_tumor
TCGA_AB_2989_03	0.160233	Leukemia	TCGA_LAML	WT
TCGA_13_1491_01	0.170179	Ovarian_Epithelial_Tumor	TCGA_OV	Ovarian_tumor
TCGA_13_0899_01	0.195869	Ovarian_Epithelial_Tumor	TCGA_OV	Ovarian_tumor
TCGA_13_0913_02	0.200737	NA	TCGA_OV	Ovarian_tumor
TCGA_13_0924_01	0.203483	Ovarian_Epithelial_Tumor	TCGA_OV	Ovarian_tumor
TCGA_29_1763_01	0.214678	Ovarian_Epithelial_Tumor	TCGA_OV	Ovarian_tumor
TCGA_04_1332_01	0.224955	NA	TCGA_OV	Ovarian_tumor
TCGA_13_0903_01	0.226268	Ovarian_Epithelial_Tumor	TCGA_OV	Ovarian_tumor
TCGA_13_0802_01	0.244941	NA	TCGA_OV	Ovarian_tumor
TCGA_24_1544_01	0.252048	Ovarian_Epithelial_Tumor	TCGA_OV	Ovarian_tumor
TCGA_24_1548_01	0.252297	Ovarian_Epithelial_Tumor	TCGA_OV	Ovarian_tumor
TCGA_23_1118_01	0.255004	Ovarian_Epithelial_Tumor	TCGA_OV	Ovarian_tumor
TCGA_13_0804_01	0.259604	Ovarian_Epithelial_Tumor	TCGA_OV	Ovarian_tumor
TCGA_61_1906_01	0.267576	Ovarian_Epithelial_Tumor	TCGA_OV	Ovarian_tumor
TCGA_AB_2833_03	0.279503	Leukemia	TCGA_LAML	WT
TCGA_25_1878_01	0.280423	NA	TCGA_OV	Ovarian_tumor
TCGA_13_0913_01	0.283643	Ovarian_Epithelial_Tumor	TCGA_OV	Ovarian_tumor
TCGA_D1_A0ZZ_01	0.29257	Endometrial_Carcinoma	TCGA_UCEC	WT
TCGA_13_0889_01	0.296604	Ovarian_Epithelial_Tumor	TCGA_OV	DICER_other
TCGA_24_1425_01	0.297384	Ovarian_Epithelial_Tumor	TCGA_OV	Ovarian_tumor
TCGA_24_1104_01	0.30544	Ovarian_Epithelial_Tumor	TCGA_OV	Ovarian_tumor
TCGA_13_0910_01	0.30567	Ovarian_Epithelial_Tumor	TCGA_OV	Ovarian_tumor
TCGA_10_0926_01	0.312416	Ovarian_Epithelial_Tumor	TCGA_OV	Ovarian_tumor
TCGA_29_1776_01	0.321492	Ovarian_Epithelial_Tumor	TCGA_OV	Ovarian_tumor
TCGA_25_1321_01	0.322843	Ovarian_Epithelial_Tumor	TCGA_OV	Ovarian_tumor
TCGA_61_1721_01	0.324565	NA	TCGA_OV	Ovarian_tumor
TCGA_36_1571_01	0.324818	Ovarian_Epithelial_Tumor	TCGA_OV	Ovarian_tumor
TCGA_20_0990_01	0.32806	NA	TCGA_OV	Ovarian_tumor
TCGA_A2_A04N_01	0.331011	Invasive_Breast_Carcinoma	TCGA_BRCA	WT
TCGA_13_0757_01	0.331884	Ovarian_Epithelial_Tumor	TCGA_OV	Ovarian_tumor
TCGA_13_1410_01	0.331982	Ovarian_Epithelial_Tumor	TCGA_OV	Ovarian_tumor
TCGA_24_1467_01	0.336697	Ovarian_Epithelial_Tumor	TCGA_OV	Ovarian_tumor
TCGA_24_1418_01	0.337421	Ovarian_Epithelial_Tumor	TCGA_OV	Ovarian_tumor
TCGA_A8_A06N_01	0.340308	Invasive_Breast_Carcinoma	TCGA_BRCA	WT
TCGA_13_1485_01	0.343297	NA	TCGA_OV	Ovarian_tumor
TCGA_36_1570_01	0.34341	Ovarian_Epithelial_Tumor	TCGA_OV	Ovarian_tumor
TCGA_A8_A07P_01	0.343461	Invasive_Breast_Carcinoma	TCGA_BRCA	WT
TCGA_A2_A259_01	0.344516	Invasive_Breast_Carcinoma	TCGA_BRCA	WT
TCGA_A8_A06T_01	0.362445	Invasive_Breast_Carcinoma	TCGA_BRCA	WT
TCGA_13_0755_01	0.367184	Ovarian_Epithelial_Tumor	TCGA_OV	Ovarian_tumor
TCGA_13_0906_01	0.370522	Ovarian_Epithelial_Tumor	TCGA_OV	Ovarian_tumor
TCGA_V4_A9E9_01	0.375565	Ocular_Melanoma	TCGA_UVM	WT
TCGA_61_1743_01	0.379296	Ovarian_Epithelial_Tumor	TCGA_OV	Ovarian_tumor
TCGA_AP_A051_01	0.388961	Endometrial_Carcinoma	TCGA_UCEC	DICER_other
TCGA_25_1632_01	0.395597	Ovarian_Epithelial_Tumor	TCGA_OV	Ovarian_tumor
TCGA_AB_2825_03	0.401137	Leukemia	TCGA_LAML	WT
TCGA_24_1413_01	0.404527	Ovarian_Epithelial_Tumor	TCGA_OV	Ovarian_tumor
TCGA_13_0791_02	0.406746	NA	TCGA_OV	Ovarian_tumor
TCGA_A8_A0A6_01	0.407485	Invasive_Breast_Carcinoma	TCGA_BRCA	WT
TCGA_DD_AAVY_01	0.410169	Hepatocellular_Carcinoma	TCGA_LIHC	WT
TCGA_24_1843_01	0.423525	Ovarian_Epithelial_Tumor	TCGA_OV	Ovarian_tumor
TCGA_AO_A0JI_01	0.426633	Invasive_Breast_Carcinoma	TCGA_BRCA	WT
TCGA_04_1517_01	0.427359	Ovarian_Epithelial_Tumor	TCGA_OV	Ovarian_tumor
TCGA_09_1662_01	0.427796	Ovarian_Epithelial_Tumor	TCGA_OV	Ovarian_tumor
TCGA_AA_A00Q_01	0.430223	NA	TCGA_COAD	WT
TCGA_23_1024_01	0.431288	Ovarian_Epithelial_Tumor	TCGA_OV	Ovarian_tumor
TCGA_24_1558_01	0.431451	Ovarian_Epithelial_Tumor	TCGA_OV	Ovarian_tumor
TCGA_W3_A824_06	0.433261	Melanoma	TCGA_SKCM	WT
TCGA_AB_2934_03	0.438247	Leukemia	TCGA_LAML	WT
TCGA_13_0883_01	0.442959	Ovarian_Epithelial_Tumor	TCGA_OV	Ovarian_tumor
TCGA_AA_3518_01	0.444749	NA	TCGA_COAD	WT
TCGA_DK_A3X2_01	0.448139	Bladder_Urothelial_Carcinoma	TCGA_BLCA	WT
TCGA_61_1901_01	0.449678	Ovarian_Epithelial_Tumor	TCGA_OV	Ovarian_tumor
TCGA_13_1477_01	0.451574	Ovarian_Epithelial_Tumor	TCGA_OV	Ovarian_tumor
TCGA_61_2012_01	0.455558	Ovarian_Epithelial_Tumor	TCGA_OV	Ovarian_tumor
TCGA_25_1322_01	0.45951	Ovarian_Epithelial_Tumor	TCGA_OV	Ovarian_tumor
TCGA_13_0920_01	0.459927	Ovarian_Epithelial_Tumor	TCGA_OV	Ovarian_tumor
TCGA_20_1685_01	0.46081	Ovarian_Epithelial_Tumor	TCGA_OV	Ovarian_tumor
TCGA_AB_3005_03	0.46346	Leukemia	TCGA_LAML	WT
TCGA_24_1436_01	0.465856	Ovarian_Epithelial_Tumor	TCGA_OV	Ovarian_tumor
TCGA_61_2102_01	0.467356	Ovarian_Epithelial_Tumor	TCGA_OV	Ovarian_tumor
TCGA_30_1861_01	0.467675	Ovarian_Epithelial_Tumor	TCGA_OV	Ovarian_tumor
TCGA_BP_5000_01	0.46831	Renal_Clear_Cell_Carcinoma	TCGA_KIRC	WT
TCGA_13_1494_01	0.475894	Ovarian_Epithelial_Tumor	TCGA_OV	Ovarian_tumor
TCGA_EW_A1P0_01	0.478963	Invasive_Breast_Carcinoma	TCGA_BRCA	WT
TCGA_23_2072_01	0.481874	Ovarian_Epithelial_Tumor	TCGA_OV	Ovarian_tumor
TCGA_FS_A4F0_06	0.483146	Melanoma	TCGA_SKCM	WT
TCGA_30_1891_01	0.487908	Ovarian_Epithelial_Tumor	TCGA_OV	Ovarian_tumor
TCGA_AA_3973_01	0.488485	NA	TCGA_COAD	RNAseIIIB_S1344L_biallelic
TCGA_13_1510_01	0.489102	Ovarian_Epithelial_Tumor	TCGA_OV	Ovarian_tumor
TCGA_57_1583_01	0.489181	Ovarian_Epithelial_Tumor	TCGA_OV	Ovarian_tumor
TCGA_13_0801_01	0.491257	Ovarian_Epithelial_Tumor	TCGA_OV	Ovarian_tumor
TCGA_24_0975_01	0.493029	NA	TCGA_OV	Ovarian_tumor
TCGA_09_1665_01	0.493087	Ovarian_Epithelial_Tumor	NA	Ovarian_tumor
TCGA_BH_A1F8_11	0.497208	NA	NA	WT
TCGA_X6_A8C7_01	0.502172	Sarcoma	TCGA_SARC	WT
TCGA_13_1403_01	0.505365	Ovarian_Epithelial_Tumor	TCGA_OV	Ovarian_tumor
TCGA_YZ_A983_01	0.505905	Ocular_Melanoma	TCGA_UVM	WT
TCGA_09_1669_01	0.507504	Ovarian_Epithelial_Tumor	TCGA_OV	Ovarian_tumor
TCGA_29_1771_01	0.507808	Ovarian_Epithelial_Tumor	TCGA_OV	Ovarian_tumor
TCGA_D8_A1JT_01	0.509654	Invasive_Breast_Carcinoma	TCGA_BRCA	WT
TCGA_A2_A25C_01	0.513188	Invasive_Breast_Carcinoma	TCGA_BRCA	WT
TCGA_B0_4696_01	0.513316	Renal_Clear_Cell_Carcinoma	TCGA_KIRC	WT
TCGA_DJ_A13M_01	0.514281	Well_Differentiated_Thyroid_Cancer	TCGA_THCA	WT
TCGA_23_2084_01	0.514623	Ovarian_Epithelial_Tumor	TCGA_OV	Ovarian_tumor
TCGA_BH_A1FD_11	0.522406	NA	NA	WT
TCGA_AA_3664_01	0.522978	NA	TCGA_COAD	WT
TCGA_36_1580_01	0.525619	NA	TCGA_OV	Ovarian_tumor
TCGA_A8_A07B_01	0.526537	Invasive_Breast_Carcinoma	TCGA_BRCA	WT
TCGA_24_1105_01	0.52737	Ovarian_Epithelial_Tumor	TCGA_OV	Ovarian_tumor
TCGA_24_1549_01	0.528768	Ovarian_Epithelial_Tumor	TCGA_OV	Ovarian_tumor
TCGA_AA_3673_01	0.536712	NA	TCGA_COAD	WT
TCGA_13_1511_01	0.537504	Ovarian_Epithelial_Tumor	TCGA_OV	Ovarian_tumor
TCGA_13_1498_01	0.53787	Ovarian_Epithelial_Tumor	TCGA_OV	Ovarian_tumor
TCGA_AB_2996_03	0.549032	Leukemia	TCGA_LAML	WT
TCGA_10_0938_01	0.552706	Ovarian_Epithelial_Tumor	TCGA_OV	Ovarian_tumor
TCGA_BF_AAP2_01	0.553726	NA	TCGA_SKCM	RNAseIIIB_hotspot
TCGA_AO_A0JD_01	0.555234	Invasive_Breast_Carcinoma	TCGA_BRCA	WT
TCGA_A6_6652_01	0.556159	NA	TCGA_COAD	RNAseIIIB_hotspot_biallelic
TCGA_29_1778_01	0.55626	Ovarian_Epithelial_Tumor	TCGA_OV	Ovarian_tumor
TCGA_AA_3526_01	0.557014	NA	TCGA_COAD	WT
TCGA_36_1581_01	0.557839	Ovarian_Epithelial_Tumor	TCGA_OV	Ovarian_tumor
TCGA_A8_A09R_01	0.560121	Invasive_Breast_Carcinoma	TCGA_BRCA	WT
TCGA_DX_A6B7_01	0.562233	Sarcoma	TCGA_SARC	WT
TCGA_D3_A3ML_06	0.563478	Melanoma	TCGA_SKCM	WT
TCGA_13_1404_01	0.563815	Ovarian_Epithelial_Tumor	TCGA_OV	Ovarian_tumor
TCGA_24_1551_01	0.566421	Ovarian_Epithelial_Tumor	TCGA_OV	Ovarian_tumor
TCGA_04_1362_01	0.568976	Ovarian_Epithelial_Tumor	TCGA_OV	Ovarian_tumor
TCGA_29_1696_01	0.570532	Ovarian_Epithelial_Tumor	TCGA_OV	Ovarian_tumor
TCGA_13_0884_01	0.570996	Ovarian_Epithelial_Tumor	NA	Ovarian_tumor
TCGA_AB_2819_03	0.571806	Leukemia	TCGA_LAML	WT
TCGA_24_1103_01	0.571919	Ovarian_Epithelial_Tumor	TCGA_OV	Ovarian_tumor
TCGA_10_0927_01	0.572197	Ovarian_Epithelial_Tumor	TCGA_OV	Ovarian_tumor
TCGA_AG_A02G_01	0.572561	NA	TCGA_READ	WT
TCGA_S9_A6U9_01	0.573808	Diffuse_Glioma	TCGA_LGG	WT
TCGA_13_1504_01	0.57414	Ovarian_Epithelial_Tumor	TCGA_OV	Ovarian_tumor
TCGA_25_2393_01	0.574834	Ovarian_Epithelial_Tumor	TCGA_OV	Ovarian_tumor
TCGA_61_1913_01	0.576847	Ovarian_Epithelial_Tumor	TCGA_OV	Ovarian_tumor
TCGA_A8_A085_01	0.5779	Invasive_Breast_Carcinoma	TCGA_BRCA	WT
TCGA_29_1699_01	0.578132	Ovarian_Epithelial_Tumor	TCGA_OV	Ovarian_tumor
TCGA_BJ_A0Z5_01	0.578809	NA	TCGA_THCA	WT
TCGA_BF_A3DL_01	0.579263	Melanoma	TCGA_SKCM	WT
TCGA_44_2666_01	0.580512	Non_Small_Cell_Lung_Cancer	TCGA_LUAD	WT
TCGA_59_2350_01	0.580623	Ovarian_Epithelial_Tumor	TCGA_OV	Ovarian_tumor
TCGA_DX_A7EO_01	0.580836	Sarcoma	TCGA_SARC	WT
TCGA_55_7995_01	0.581883	Non_Small_Cell_Lung_Cancer	TCGA_LUAD	WT
TCGA_10_0937_01	0.582516	Ovarian_Epithelial_Tumor	TCGA_OV	Ovarian_tumor
TCGA_23_1028_01	0.584755	Ovarian_Epithelial_Tumor	TCGA_OV	Ovarian_tumor
TCGA_23_1809_01	0.586485	Ovarian_Epithelial_Tumor	TCGA_OV	Ovarian_tumor
TCGA_24_1550_01	0.58694	Ovarian_Epithelial_Tumor	TCGA_OV	Ovarian_tumor
TCGA_EE_A2MH_06	0.587021	Melanoma	TCGA_SKCM	WT
TCGA_AO_A125_01	0.587786	Invasive_Breast_Carcinoma	TCGA_BRCA	WT
TCGA_DJ_A13U_01	0.591859	Well_Differentiated_Thyroid_Cancer	TCGA_THCA	WT
TCGA_61_2110_01	0.594347	Ovarian_Epithelial_Tumor	TCGA_OV	Ovarian_tumor
TCGA_A5_A0G2_01	0.596596	Endometrial_Carcinoma	TCGA_UCEC	DICER_other
TCGA_QF_A5YT_01	0.598518	Endometrial_Carcinoma	TCGA_UCEC	WT
TCGA_25_1631_01	0.599083	Ovarian_Epithelial_Tumor	TCGA_OV	Ovarian_tumor
TCGA_25_2404_01	0.600238	Ovarian_Epithelial_Tumor	TCGA_OV	Ovarian_tumor
TCGA_BG_A0MO_01	0.600453	Endometrial_Carcinoma	TCGA_UCEC	WT
TCGA_B5_A0JN_01	0.601381	Endometrial_Carcinoma	TCGA_UCEC	WT
TCGA_61_1728_01	0.602959	Ovarian_Epithelial_Tumor	TCGA_OV	Ovarian_tumor
TCGA_24_1469_01	0.604264	Ovarian_Epithelial_Tumor	TCGA_OV	Ovarian_tumor
TCGA_13_1507_01	0.606424	Ovarian_Epithelial_Tumor	TCGA_OV	Ovarian_tumor
TCGA_23_1022_01	0.610634	Ovarian_Epithelial_Tumor	TCGA_OV	Ovarian_tumor
TCGA_09_1670_01	0.612573	Ovarian_Epithelial_Tumor	TCGA_OV	Ovarian_tumor
TCGA_BH_A0H9_01	0.613626	Invasive_Breast_Carcinoma	TCGA_BRCA	WT
TCGA_BS_A0U9_01	0.613807	Endometrial_Carcinoma	NA	WT
TCGA_57_1582_01	0.61578	Ovarian_Epithelial_Tumor	TCGA_OV	Ovarian_tumor
TCGA_25_1316_01	0.61727	Ovarian_Epithelial_Tumor	TCGA_OV	Ovarian_tumor
TCGA_13_1489_01	0.617762	Ovarian_Epithelial_Tumor	TCGA_OV	Ovarian_tumor
TCGA_25_1318_01	0.619005	Ovarian_Epithelial_Tumor	TCGA_OV	Ovarian_tumor
TCGA_A8_A0A7_01	0.620107	Invasive_Breast_Carcinoma	TCGA_BRCA	WT
TCGA_AA_3860_01	0.621006	NA	TCGA_COAD	WT
TCGA_13_0792_01	0.625308	NA	TCGA_OV	Ovarian_tumor
TCGA_ET_A3DW_01	0.625389	Well_Differentiated_Thyroid_Cancer	TCGA_THCA	WT
TCGA_AO_A12C_01	0.625746	NA	TCGA_BRCA	WT
TCGA_24_1431_01	0.626231	Ovarian_Epithelial_Tumor	TCGA_OV	Ovarian_tumor
TCGA_24_1553_01	0.626597	Ovarian_Epithelial_Tumor	TCGA_OV	Ovarian_tumor
TCGA_04_1367_01	0.626723	Ovarian_Epithelial_Tumor	TCGA_OV	Ovarian_tumor
TCGA_AG_3594_01	0.627039	NA	TCGA_READ	WT
TCGA_29_1705_02	0.628722	NA	TCGA_OV	Ovarian_tumor
TCGA_AO_A0J3_01	0.631036	Invasive_Breast_Carcinoma	TCGA_BRCA	WT
TCGA_A7_A0CD_01	0.634249	Invasive_Breast_Carcinoma	TCGA_BRCA	WT
TCGA_25_1325_01	0.635141	NA	TCGA_OV	WT
TCGA_AQ_A04H_01	0.635318	Invasive_Breast_Carcinoma	NA	WT
TCGA_36_1576_01	0.637735	Ovarian_Epithelial_Tumor	TCGA_OV	Ovarian_tumor
TCGA_A8_A09C_01	0.639718	Invasive_Breast_Carcinoma	TCGA_BRCA	WT
TCGA_A8_A09Q_01	0.643759	Invasive_Breast_Carcinoma	TCGA_BRCA	WT
TCGA_HE_A5NI_01	0.643868	Renal_Non_Clear_Cell_Carcinoma	TCGA_KIRP	WT
TCGA_24_2038_01	0.644667	Ovarian_Epithelial_Tumor	TCGA_OV	Ovarian_tumor
TCGA_BP_5168_01	0.645794	Renal_Clear_Cell_Carcinoma	TCGA_KIRC	WT
TCGA_AA_3555_01	0.646168	NA	TCGA_COAD	WT
TCGA_BH_A18Q_01	0.646297	Invasive_Breast_Carcinoma	TCGA_BRCA	WT
TCGA_AP_A0LT_01	0.649148	Endometrial_Carcinoma	TCGA_UCEC	WT
TCGA_13_0888_01	0.649791	Ovarian_Epithelial_Tumor	TCGA_OV	Ovarian_tumor
TCGA_30_1859_01	0.65018	NA	TCGA_OV	Ovarian_tumor
TCGA_61_1741_01	0.656078	Ovarian_Epithelial_Tumor	TCGA_OV	Ovarian_tumor
TCGA_25_1312_01	0.656466	Ovarian_Epithelial_Tumor	TCGA_OV	Ovarian_tumor
TCGA_D8_A1XF_01	0.657506	Invasive_Breast_Carcinoma	TCGA_BRCA	WT
TCGA_VD_A8KG_01	0.659164	Ocular_Melanoma	TCGA_UVM	WT
TCGA_13_1497_01	0.66008	Ovarian_Epithelial_Tumor	TCGA_OV	Ovarian_tumor
TCGA_13_1512_01	0.660501	Ovarian_Epithelial_Tumor	TCGA_OV	Ovarian_tumor
TCGA_24_1564_01	0.661041	Ovarian_Epithelial_Tumor	TCGA_OV	Ovarian_tumor
TCGA_DX_A48J_01	0.662739	Sarcoma	TCGA_SARC	WT
TCGA_B5_A11I_01	0.663636	Endometrial_Carcinoma	TCGA_UCEC	WT
TCGA_A2_A0D4_01	0.663652	Invasive_Breast_Carcinoma	TCGA_BRCA	WT
TCGA_HB_A3L4_01	0.663922	Sarcoma	TCGA_SARC	WT
TCGA_A6_5664_01	0.664133	NA	TCGA_COAD	WT
TCGA_BH_A0EA_01	0.665645	Invasive_Breast_Carcinoma	TCGA_BRCA	WT
TCGA_13_0890_01	0.666206	Ovarian_Epithelial_Tumor	TCGA_OV	Ovarian_tumor
TCGA_04_1347_01	0.666423	Ovarian_Epithelial_Tumor	TCGA_OV	Ovarian_tumor
TCGA_23_1113_01	0.667075	Ovarian_Epithelial_Tumor	TCGA_OV	Ovarian_tumor
TCGA_23_1119_01	0.667912	Ovarian_Epithelial_Tumor	TCGA_OV	Ovarian_tumor
TCGA_AR_A24W_01	0.66811	Invasive_Breast_Carcinoma	TCGA_BRCA	WT
TCGA_BH_A0B3_11	0.670046	NA	NA	WT
TCGA_WC_A880_01	0.671595	Ocular_Melanoma	TCGA_UVM	WT
TCGA_09_1674_01	0.6721	Ovarian_Epithelial_Tumor	TCGA_OV	Ovarian_tumor
TCGA_13_1405_01	0.672476	Ovarian_Epithelial_Tumor	TCGA_OV	Ovarian_tumor
TCGA_AB_2869_03	0.67462	Leukemia	TCGA_LAML	WT
TCGA_D3_A51E_06	0.675911	Melanoma	TCGA_SKCM	WT
TCGA_23_1109_01	0.68359	Ovarian_Epithelial_Tumor	TCGA_OV	Ovarian_tumor
TCGA_AN_A0FD_01	0.685588	Invasive_Breast_Carcinoma	TCGA_BRCA	WT
TCGA_24_1428_01	0.686346	Ovarian_Epithelial_Tumor	TCGA_OV	Ovarian_tumor
TCGA_A6_2676_01	0.686479	NA	TCGA_COAD	WT
TCGA_BH_A0HY_01	0.686623	Invasive_Breast_Carcinoma	TCGA_BRCA	WT
TCGA_04_1357_01	0.688462	Ovarian_Epithelial_Tumor	TCGA_OV	Ovarian_tumor
TCGA_BJ_A28R_01	0.688608	Well_Differentiated_Thyroid_Cancer	TCGA_THCA	WT
TCGA_A5_A0GN_01	0.689589	Endometrial_Carcinoma	TCGA_UCEC	RNAseIIIB_S1344L_biallelic
TCGA_05_4395_01	0.691506	Non_Small_Cell_Lung_Cancer	TCGA_LUAD	WT
TCGA_W3_AA21_06	0.695331	Melanoma	TCGA_SKCM	WT
TCGA_24_1434_01	0.695435	Ovarian_Epithelial_Tumor	TCGA_OV	Ovarian_tumor
TCGA_B5_A0JZ_01	0.697217	Endometrial_Carcinoma	TCGA_UCEC	WT
TCGA_13_0724_01	0.700546	Ovarian_Epithelial_Tumor	TCGA_OV	Ovarian_tumor
TCGA_24_1545_01	0.700663	Ovarian_Epithelial_Tumor	TCGA_OV	Ovarian_tumor
TCGA_HC_A6AO_01	0.702125	Prostate_Adenocarcinoma	TCGA_PRAD	WT
TCGA_61_1995_01	0.702156	Ovarian_Epithelial_Tumor	TCGA_OV	Ovarian_tumor
TCGA_13_0794_01	0.703038	Ovarian_Epithelial_Tumor	TCGA_OV	Ovarian_tumor
TCGA_04_1519_01	0.704322	Ovarian_Epithelial_Tumor	TCGA_OV	Ovarian_tumor
TCGA_AG_A011_01	0.707828	NA	TCGA_READ	WT
TCGA_61_1899_01	0.711067	Ovarian_Epithelial_Tumor	TCGA_OV	Ovarian_tumor
TCGA_AB_2875_03	0.713485	Leukemia	TCGA_LAML	WT
TCGA_CG_4442_01	0.71408	Esophagogastric_Adenocarcinoma	TCGA_STAD	WT
TCGA_13_0805_01	0.716225	Ovarian_Epithelial_Tumor	TCGA_OV	Ovarian_tumor
TCGA_24_1423_01	0.716495	Ovarian_Epithelial_Tumor	TCGA_OV	Ovarian_tumor
TCGA_KK_A7AP_01	0.718512	Prostate_Adenocarcinoma	TCGA_PRAD	WT
TCGA_25_1329_01	0.721426	Ovarian_Epithelial_Tumor	TCGA_OV	Ovarian_tumor
TCGA_A8_A090_01	0.723237	Invasive_Breast_Carcinoma	TCGA_BRCA	WT
TCGA_61_2008_01	0.724574	Ovarian_Epithelial_Tumor	TCGA_OV	Ovarian_tumor
TCGA_04_1341_01	0.724743	Ovarian_Epithelial_Tumor	TCGA_OV	Ovarian_tumor
TCGA_EW_A1P5_01	0.725908	Invasive_Breast_Carcinoma	TCGA_BRCA	WT
TCGA_AO_A03U_01	0.726828	Invasive_Breast_Carcinoma	NA	WT
TCGA_D3_A3MU_06	0.727483	Melanoma	TCGA_SKCM	WT
TCGA_13_0766_01	0.728963	Ovarian_Epithelial_Tumor	TCGA_OV	Ovarian_tumor
TCGA_04_1655_01	0.729956	Ovarian_Epithelial_Tumor	TCGA_OV	Ovarian_tumor
TCGA_09_2045_01	0.730787	Ovarian_Epithelial_Tumor	TCGA_OV	Ovarian_tumor
TCGA_CA_5255_01	0.7316	NA	TCGA_COAD	WT
TCGA_AA_3675_01	0.731874	NA	TCGA_COAD	WT
TCGA_AN_A0FZ_01	0.732673	Invasive_Breast_Carcinoma	TCGA_BRCA	WT
TCGA_B0_4824_01	0.733285	NA	TCGA_KIRC	WT
TCGA_A8_A06Z_01	0.734253	Invasive_Breast_Carcinoma	TCGA_BRCA	DICER_other
TCGA_29_1764_01	0.734615	Ovarian_Epithelial_Tumor	TCGA_OV	Ovarian_tumor
TCGA_29_1695_01	0.736944	Ovarian_Epithelial_Tumor	TCGA_OV	Ovarian_tumor
TCGA_24_1419_01	0.737095	Ovarian_Epithelial_Tumor	TCGA_OV	Ovarian_tumor
TCGA_24_1930_01	0.739704	Ovarian_Epithelial_Tumor	TCGA_OV	Ovarian_tumor
TCGA_13_0762_01	0.740759	Ovarian_Epithelial_Tumor	TCGA_OV	Ovarian_tumor
TCGA_B5_A0JV_01	0.740954	Endometrial_Carcinoma	TCGA_UCEC	WT
TCGA_23_1110_01	0.741098	Ovarian_Epithelial_Tumor	TCGA_OV	Ovarian_tumor
TCGA_13_1482_01	0.741208	Ovarian_Epithelial_Tumor	TCGA_OV	Ovarian_tumor
TCGA_AB_2843_03	0.741675	Leukemia	TCGA_LAML	WT
TCGA_13_0886_01	0.741968	Ovarian_Epithelial_Tumor	TCGA_OV	Ovarian_tumor
TCGA_36_1577_01	0.742592	Ovarian_Epithelial_Tumor	TCGA_OV	Ovarian_tumor
TCGA_AG_A025_01	0.743096	NA	TCGA_READ	WT
TCGA_BH_A1FM_11	0.743357	NA	NA	WT
TCGA_AX_A3G7_01	0.74344	Endometrial_Carcinoma	TCGA_UCEC	WT
TCGA_09_1673_01	0.745484	Ovarian_Epithelial_Tumor	TCGA_OV	Ovarian_tumor
TCGA_10_0934_01	0.749439	Ovarian_Epithelial_Tumor	TCGA_OV	Ovarian_tumor
TCGA_13_1505_01	0.752574	Ovarian_Epithelial_Tumor	TCGA_OV	Ovarian_tumor
TCGA_23_1111_01	0.753062	Ovarian_Epithelial_Tumor	TCGA_OV	Ovarian_tumor
TCGA_D1_A17Q_01	0.753485	Endometrial_Carcinoma	TCGA_UCEC	RNAseIIIB_hotspot
TCGA_A8_A081_01	0.754371	Invasive_Breast_Carcinoma	TCGA_BRCA	WT
TCGA_13_0916_01	0.755809	Ovarian_Epithelial_Tumor	TCGA_OV	Ovarian_tumor
TCGA_24_1546_01	0.755901	Ovarian_Epithelial_Tumor	TCGA_OV	Ovarian_tumor
TCGA_KC_A7FD_01	0.756291	Prostate_Adenocarcinoma	TCGA_PRAD	WT
TCGA_09_0367_01	0.756467	Ovarian_Epithelial_Tumor	TCGA_OV	Ovarian_tumor
TCGA_D8_A1XB_01	0.756985	Invasive_Breast_Carcinoma	TCGA_BRCA	WT
TCGA_A2_A25B_01	0.758372	Invasive_Breast_Carcinoma	TCGA_BRCA	WT
TCGA_09_0364_01	0.760176	Ovarian_Epithelial_Tumor	TCGA_OV	Ovarian_tumor
TCGA_CN_4722_01	0.760409	NA	TCGA_HNSC	WT
TCGA_24_0970_01	0.761233	Ovarian_Epithelial_Tumor	NA	Ovarian_tumor
TCGA_HN_A2OB_01	0.761841	Invasive_Breast_Carcinoma	TCGA_BRCA	WT
TCGA_61_2104_01	0.762293	Ovarian_Epithelial_Tumor	TCGA_OV	Ovarian_tumor
TCGA_25_1317_01	0.763049	NA	TCGA_OV	Ovarian_tumor
TCGA_CF_A5U8_01	0.763898	Bladder_Urothelial_Carcinoma	TCGA_BLCA	WT
TCGA_29_1781_01	0.7639	Ovarian_Epithelial_Tumor	TCGA_OV	DICER_other
TCGA_24_0982_01	0.764845	Ovarian_Epithelial_Tumor	TCGA_OV	Ovarian_tumor
TCGA_A8_A092_01	0.766109	Invasive_Breast_Carcinoma	TCGA_BRCA	DICER_other
TCGA_50_5066_02	0.766369	NA	TCGA_LUAD	WT
TCGA_36_1578_01	0.766879	Ovarian_Epithelial_Tumor	TCGA_OV	Ovarian_tumor
TCGA_B2_4098_01	0.76696	Renal_Clear_Cell_Carcinoma	TCGA_KIRC	WT
TCGA_A8_A08A_01	0.767795	Invasive_Breast_Carcinoma	TCGA_BRCA	WT
TCGA_13_1492_01	0.769167	Ovarian_Epithelial_Tumor	TCGA_OV	Ovarian_tumor
TCGA_AB_2915_03	0.76936	Leukemia	TCGA_LAML	WT
TCGA_OL_A66O_01	0.769957	Invasive_Breast_Carcinoma	TCGA_BRCA	WT
TCGA_AB_2828_03	0.770571	Leukemia	TCGA_LAML	WT
TCGA_60_2696_01	0.77074	NA	TCGA_LUSC	WT
TCGA_AA_3549_01	0.771576	NA	TCGA_COAD	WT
TCGA_24_1426_01	0.772487	Ovarian_Epithelial_Tumor	TCGA_OV	Ovarian_tumor
TCGA_AO_A03M_01	0.773029	Invasive_Breast_Carcinoma	NA	WT
TCGA_24_1552_01	0.773193	Ovarian_Epithelial_Tumor	TCGA_OV	Ovarian_tumor
TCGA_23_1124_01	0.774925	Ovarian_Epithelial_Tumor	TCGA_OV	Ovarian_tumor
TCGA_29_1698_01	0.775433	Ovarian_Epithelial_Tumor	TCGA_OV	Ovarian_tumor
TCGA_09_2048_01	0.77574	NA	TCGA_OV	Ovarian_tumor
TCGA_04_1365_01	0.775884	Ovarian_Epithelial_Tumor	TCGA_OV	Ovarian_tumor
TCGA_AB_2836_03	0.777733	Leukemia	TCGA_LAML	WT
TCGA_25_2400_01	0.778888	Ovarian_Epithelial_Tumor	TCGA_OV	Ovarian_tumor
TCGA_B2_5641_01	0.780314	Renal_Clear_Cell_Carcinoma	TCGA_KIRC	WT
TCGA_AA_3561_01	0.780768	NA	TCGA_COAD	WT
TCGA_13_1488_01	0.780794	Ovarian_Epithelial_Tumor	TCGA_OV	Ovarian_tumor
TCGA_FC_A5OB_01	0.78184	Prostate_Adenocarcinoma	TCGA_PRAD	WT
TCGA_C8_A1HL_01	0.783209	Invasive_Breast_Carcinoma	TCGA_BRCA	WT
TCGA_XF_A8HG_01	0.783227	Bladder_Urothelial_Carcinoma	TCGA_BLCA	WT
TCGA_AB_2878_03	0.783503	Leukemia	TCGA_LAML	WT
TCGA_B6_A0IQ_01	0.784323	Invasive_Breast_Carcinoma	TCGA_BRCA	WT
TCGA_13_0887_01	0.784464	Ovarian_Epithelial_Tumor	TCGA_OV	Ovarian_tumor
TCGA_B6_A0WX_01	0.786401	Invasive_Breast_Carcinoma	TCGA_BRCA	WT
TCGA_04_1649_01	0.787207	Ovarian_Epithelial_Tumor	TCGA_OV	Ovarian_tumor
TCGA_A8_A07J_01	0.787493	Invasive_Breast_Carcinoma	TCGA_BRCA	WT
TCGA_CC_A7IL_01	0.790959	Hepatocellular_Carcinoma	TCGA_LIHC	WT
TCGA_AB_2916_03	0.791374	Leukemia	TCGA_LAML	WT
TCGA_B0_5701_01	0.791473	Renal_Clear_Cell_Carcinoma	TCGA_KIRC	WT
TCGA_AA_3530_01	0.792951	NA	TCGA_COAD	WT
TCGA_23_1030_01	0.794943	Ovarian_Epithelial_Tumor	TCGA_OV	Ovarian_tumor
TCGA_29_1694_01	0.795293	Ovarian_Epithelial_Tumor	TCGA_OV	Ovarian_tumor
TCGA_MJ_A68H_01	0.796203	Sarcoma	TCGA_SARC	WT
TCGA_KN_8427_01	0.796257	Renal_Non_Clear_Cell_Carcinoma	TCGA_KICH	WT
TCGA_36_1568_01	0.796695	Ovarian_Epithelial_Tumor	TCGA_OV	Ovarian_tumor
TCGA_E2_A1LK_01	0.797439	Invasive_Breast_Carcinoma	TCGA_BRCA	WT
TCGA_A1_A0SO_01	0.797614	Invasive_Breast_Carcinoma	TCGA_BRCA	WT
TCGA_25_1630_01	0.79767	Ovarian_Epithelial_Tumor	TCGA_OV	Ovarian_tumor
TCGA_CJ_4635_01	0.797875	NA	TCGA_KIRC	WT
TCGA_13_0900_01	0.799743	Ovarian_Epithelial_Tumor	NA	Ovarian_tumor
TCGA_04_1648_01	0.799805	Ovarian_Epithelial_Tumor	TCGA_OV	Ovarian_tumor
TCGA_A2_A0YK_01	0.799989	Invasive_Breast_Carcinoma	TCGA_BRCA	WT
TCGA_A2_A0D0_01	0.801117	Invasive_Breast_Carcinoma	TCGA_BRCA	WT
TCGA_04_1342_01	0.801522	Ovarian_Epithelial_Tumor	TCGA_OV	Ovarian_tumor
TCGA_BH_A1FC_01	0.802484	Invasive_Breast_Carcinoma	TCGA_BRCA	WT
TCGA_29_2427_01	0.802794	Ovarian_Epithelial_Tumor	TCGA_OV	Ovarian_tumor
TCGA_EE_A2GI_06	0.803033	Melanoma	TCGA_SKCM	DICER_other
TCGA_A3_3326_01	0.803183	Renal_Clear_Cell_Carcinoma	TCGA_KIRC	WT
TCGA_13_0797_01	0.803643	Ovarian_Epithelial_Tumor	TCGA_OV	Ovarian_tumor
TCGA_KN_8421_01	0.803762	Renal_Non_Clear_Cell_Carcinoma	TCGA_KICH	WT
TCGA_A2_A04R_01	0.804038	Invasive_Breast_Carcinoma	TCGA_BRCA	WT
TCGA_59_2351_01	0.807787	Ovarian_Epithelial_Tumor	TCGA_OV	Ovarian_tumor
TCGA_13_0727_01	0.808111	Ovarian_Epithelial_Tumor	TCGA_OV	Ovarian_tumor
TCGA_D1_A15V_01	0.80986	Endometrial_Carcinoma	TCGA_UCEC	WT
TCGA_EW_A1PH_01	0.811944	Invasive_Breast_Carcinoma	TCGA_BRCA	WT
TCGA_57_1584_01	0.813363	Ovarian_Epithelial_Tumor	TCGA_OV	Ovarian_tumor
TCGA_29_1766_01	0.813602	Ovarian_Epithelial_Tumor	TCGA_OV	Ovarian_tumor
TCGA_13_0730_01	0.814137	Ovarian_Epithelial_Tumor	TCGA_OV	Ovarian_tumor
TCGA_44_3398_11	0.815364	NA	NA	WT
TCGA_61_1998_01	0.815543	Ovarian_Epithelial_Tumor	TCGA_OV	Ovarian_tumor
TCGA_3N_A9WD_06	0.816646	Melanoma	TCGA_SKCM	WT
TCGA_CG_4305_01	0.817624	Esophagogastric_Adenocarcinoma	TCGA_STAD	WT
TCGA_3R_A8YX_01	0.819197	Sarcoma	TCGA_SARC	WT
TCGA_77_8144_01	0.819525	Non_Small_Cell_Lung_Cancer	TCGA_LUSC	WT
TCGA_29_1784_01	0.820774	Ovarian_Epithelial_Tumor	TCGA_OV	Ovarian_tumor
TCGA_CA_5254_01	0.821108	NA	TCGA_COAD	WT
TCGA_A8_A07Z_01	0.821285	Invasive_Breast_Carcinoma	TCGA_BRCA	WT
TCGA_24_1567_01	0.823131	Ovarian_Epithelial_Tumor	TCGA_OV	Ovarian_tumor
TCGA_24_1562_01	0.823372	Ovarian_Epithelial_Tumor	TCGA_OV	Ovarian_tumor
TCGA_24_1845_01	0.824773	Ovarian_Epithelial_Tumor	TCGA_OV	Ovarian_tumor
TCGA_FS_A1ZW_06	0.824965	Melanoma	TCGA_SKCM	DICER_other
TCGA_23_2078_01	0.826667	Ovarian_Epithelial_Tumor	TCGA_OV	Ovarian_tumor
TCGA_30_1866_01	0.827069	Ovarian_Epithelial_Tumor	TCGA_OV	Ovarian_tumor
TCGA_AN_A0XO_01	0.8271	Invasive_Breast_Carcinoma	TCGA_BRCA	WT
TCGA_VD_AA8R_01	0.827125	Ocular_Melanoma	TCGA_UVM	WT
TCGA_EW_A1J5_01	0.827633	Invasive_Breast_Carcinoma	TCGA_BRCA	WT
TCGA_61_2092_01	0.828496	Ovarian_Epithelial_Tumor	TCGA_OV	Ovarian_tumor
TCGA_C8_A12Z_01	0.831425	Invasive_Breast_Carcinoma	TCGA_BRCA	WT
TCGA_A2_A0ET_01	0.831583	Invasive_Breast_Carcinoma	TCGA_BRCA	WT
TCGA_D3_A1QA_06	0.833027	Melanoma	TCGA_SKCM	WT
TCGA_BB_7863_01	0.833328	NA	TCGA_HNSC	WT
TCGA_13_0761_01	0.83503	NA	TCGA_OV	Ovarian_tumor
TCGA_24_1466_01	0.835281	Ovarian_Epithelial_Tumor	TCGA_OV	Ovarian_tumor
TCGA_AN_A0FY_01	0.835662	Invasive_Breast_Carcinoma	TCGA_BRCA	WT
TCGA_13_0912_01	0.835846	Ovarian_Epithelial_Tumor	TCGA_OV	Ovarian_tumor
TCGA_AC_A2BM_01	0.836346	Invasive_Breast_Carcinoma	TCGA_BRCA	WT
TCGA_30_1887_01	0.836638	NA	TCGA_OV	Ovarian_tumor
TCGA_29_1691_01	0.83849	Ovarian_Epithelial_Tumor	TCGA_OV	Ovarian_tumor
TCGA_CN_5356_01	0.838579	Head_and_Neck_Squamous_Cell_Carcinoma	TCGA_HNSC	WT
TCGA_F9_A8NY_01	0.838587	Renal_Non_Clear_Cell_Carcinoma	TCGA_KIRP	WT
TCGA_AA_3976_01	0.838986	NA	TCGA_COAD	WT
TCGA_29_2425_01	0.839456	Ovarian_Epithelial_Tumor	TCGA_OV	Ovarian_tumor
TCGA_AA_3666_01	0.839862	NA	TCGA_COAD	WT
TCGA_61_1738_01	0.840587	Ovarian_Epithelial_Tumor	TCGA_OV	Ovarian_tumor
TCGA_AR_A24T_01	0.841322	Invasive_Breast_Carcinoma	TCGA_BRCA	WT
TCGA_KM_8440_01	0.842719	Renal_Non_Clear_Cell_Carcinoma	TCGA_KICH	WT
TCGA_29_1768_01	0.843639	Ovarian_Epithelial_Tumor	TCGA_OV	Ovarian_tumor
TCGA_24_1614_01	0.844027	NA	TCGA_OV	Ovarian_tumor
TCGA_VD_A8KO_01	0.845236	Ocular_Melanoma	TCGA_UVM	WT
TCGA_KL_8345_01	0.846257	Renal_Non_Clear_Cell_Carcinoma	TCGA_KICH	WT
TCGA_25_1628_01	0.846326	Ovarian_Epithelial_Tumor	TCGA_OV	Ovarian_tumor
TCGA_ER_A2NF_06	0.846376	Melanoma	TCGA_SKCM	WT
TCGA_DX_A6BG_01	0.846816	Sarcoma	TCGA_SARC	WT
TCGA_09_1667_01	0.847028	Ovarian_Epithelial_Tumor	NA	Ovarian_tumor
TCGA_B6_A0RE_01	0.847301	Invasive_Breast_Carcinoma	TCGA_BRCA	WT
TCGA_30_1860_01	0.848626	Ovarian_Epithelial_Tumor	TCGA_OV	Ovarian_tumor
TCGA_B6_A0IC_01	0.849664	Invasive_Breast_Carcinoma	TCGA_BRCA	WT
TCGA_A8_A09K_01	0.849839	NA	TCGA_BRCA	WT
TCGA_OD_A75X_06	0.850027	Melanoma	TCGA_SKCM	WT
TCGA_13_1411_01	0.850782	Ovarian_Epithelial_Tumor	TCGA_OV	DICER_other
TCGA_AB_2853_03	0.850976	Leukemia	TCGA_LAML	WT
TCGA_61_1733_01	0.852744	Ovarian_Epithelial_Tumor	TCGA_OV	Ovarian_tumor
TCGA_AK_3447_01	0.852773	NA	TCGA_KIRC	WT
TCGA_D8_A1X9_01	0.853417	Invasive_Breast_Carcinoma	TCGA_BRCA	WT
TCGA_24_1616_01	0.853917	Ovarian_Epithelial_Tumor	TCGA_OV	Ovarian_tumor
TCGA_A5_A0GA_01	0.853984	Endometrial_Carcinoma	TCGA_UCEC	WT
TCGA_B5_A11X_01	0.854725	Endometrial_Carcinoma	TCGA_UCEC	WT
TCGA_61_2094_01	0.854844	Ovarian_Epithelial_Tumor	TCGA_OV	Ovarian_tumor
TCGA_31_1951_01	0.855202	Ovarian_Epithelial_Tumor	TCGA_OV	Ovarian_tumor
TCGA_25_1320_01	0.856076	Ovarian_Epithelial_Tumor	TCGA_OV	Ovarian_tumor
TCGA_BH_A0B9_01	0.8565	Invasive_Breast_Carcinoma	TCGA_BRCA	WT
TCGA_AA_3531_01	0.856982	NA	TCGA_COAD	WT
TCGA_30_1856_01	0.857693	Ovarian_Epithelial_Tumor	TCGA_OV	Ovarian_tumor
TCGA_25_2042_01	0.858269	Ovarian_Epithelial_Tumor	TCGA_OV	Ovarian_tumor
TCGA_EB_A82C_01	0.859422	NA	TCGA_SKCM	WT
TCGA_EE_A2MC_06	0.859475	Melanoma	TCGA_SKCM	RNAseIIIB_S1344L_biallelic
TCGA_M7_A71Z_01	0.860098	Prostate_Adenocarcinoma	TCGA_PRAD	WT
TCGA_25_1315_01	0.860624	Ovarian_Epithelial_Tumor	TCGA_OV	Ovarian_tumor
TCGA_AR_A0U3_01	0.861141	Invasive_Breast_Carcinoma	TCGA_BRCA	WT
TCGA_29_1688_01	0.861221	Ovarian_Epithelial_Tumor	TCGA_OV	Ovarian_tumor
TCGA_04_1525_01	0.863348	NA	TCGA_OV	Ovarian_tumor
TCGA_57_1585_01	0.863352	Ovarian_Epithelial_Tumor	TCGA_OV	Ovarian_tumor
TCGA_23_1116_01	0.863661	Ovarian_Epithelial_Tumor	TCGA_OV	WT
TCGA_E2_A15H_01	0.866239	Invasive_Breast_Carcinoma	TCGA_BRCA	WT
TCGA_AB_2855_03	0.867084	Leukemia	TCGA_LAML	WT
TCGA_24_1427_01	0.867409	Ovarian_Epithelial_Tumor	TCGA_OV	Ovarian_tumor
TCGA_24_1603_01	0.868005	Ovarian_Epithelial_Tumor	TCGA_OV	Ovarian_tumor
TCGA_AO_A12B_01	0.868528	Invasive_Breast_Carcinoma	TCGA_BRCA	WT
TCGA_DJ_A13S_01	0.869156	Well_Differentiated_Thyroid_Cancer	TCGA_THCA	WT
TCGA_3B_A9HV_01	0.869692	Sarcoma	TCGA_SARC	WT
TCGA_EE_A2GT_06	0.869802	Melanoma	TCGA_SKCM	WT
TCGA_DA_A95Z_06	0.870962	Melanoma	TCGA_SKCM	WT
TCGA_29_1693_01	0.87153	Ovarian_Epithelial_Tumor	TCGA_OV	Ovarian_tumor
TCGA_66_2753_01	0.871538	Non_Small_Cell_Lung_Cancer	TCGA_LUSC	WT
TCGA_13_0901_01	0.871724	Ovarian_Epithelial_Tumor	TCGA_OV	Ovarian_tumor
TCGA_61_1917_01	0.872617	Ovarian_Epithelial_Tumor	TCGA_OV	Ovarian_tumor
TCGA_B8_4619_01	0.872696	Renal_Clear_Cell_Carcinoma	TCGA_KIRC	WT
TCGA_10_0930_01	0.873458	Ovarian_Epithelial_Tumor	TCGA_OV	Ovarian_tumor
TCGA_KL_8327_01	0.873888	Renal_Non_Clear_Cell_Carcinoma	TCGA_KICH	WT
TCGA_AO_A03R_01	0.874333	Invasive_Breast_Carcinoma	TCGA_BRCA	WT
TCGA_D1_A1NX_01	0.874781	Endometrial_Carcinoma	TCGA_UCEC	WT
TCGA_A2_A0YT_01	0.876591	Invasive_Breast_Carcinoma	TCGA_BRCA	WT
TCGA_AY_6197_01	0.876731	NA	TCGA_COAD	WT
TCGA_61_1737_01	0.876891	Ovarian_Epithelial_Tumor	TCGA_OV	Ovarian_tumor
TCGA_AN_A0AK_01	0.88022	Invasive_Breast_Carcinoma	TCGA_BRCA	WT
TCGA_AO_A0JM_01	0.88092	Invasive_Breast_Carcinoma	TCGA_BRCA	WT
TCGA_13_0725_01	0.880926	NA	TCGA_OV	Ovarian_tumor
TCGA_A8_A091_01	0.881913	Invasive_Breast_Carcinoma	TCGA_BRCA	WT
TCGA_25_1625_01	0.882095	NA	TCGA_OV	Ovarian_tumor
TCGA_24_1422_01	0.882164	Ovarian_Epithelial_Tumor	TCGA_OV	Ovarian_tumor
TCGA_AO_A03L_01	0.882349	Invasive_Breast_Carcinoma	TCGA_BRCA	WT
TCGA_24_1604_01	0.882383	Ovarian_Epithelial_Tumor	TCGA_OV	Ovarian_tumor
TCGA_13_0911_01	0.882427	Ovarian_Epithelial_Tumor	TCGA_OV	Ovarian_tumor
TCGA_BS_A0TI_01	0.882693	Endometrial_Carcinoma	TCGA_UCEC	WT
TCGA_AA_3941_01	0.882877	NA	TCGA_COAD	WT
TCGA_AN_A0FS_01	0.884081	Invasive_Breast_Carcinoma	TCGA_BRCA	WT
TCGA_BH_A18R_01	0.884277	Invasive_Breast_Carcinoma	TCGA_BRCA	WT
TCGA_BH_A1FJ_01	0.88458	Invasive_Breast_Carcinoma	TCGA_BRCA	WT
TCGA_30_1718_01	0.884679	Ovarian_Epithelial_Tumor	TCGA_OV	Ovarian_tumor
TCGA_AA_3848_01	0.885423	NA	TCGA_COAD	WT
TCGA_25_1326_01	0.885992	Ovarian_Epithelial_Tumor	TCGA_OV	Ovarian_tumor
TCGA_EE_A2MK_06	0.886118	Melanoma	TCGA_SKCM	WT
TCGA_23_1114_01	0.887175	Ovarian_Epithelial_Tumor	NA	Ovarian_tumor
TCGA_PG_A915_01	0.887665	Endometrial_Carcinoma	TCGA_UCEC	WT
TCGA_E9_A1ND_01	0.888772	Invasive_Breast_Carcinoma	TCGA_BRCA	WT
TCGA_04_1343_01	0.888892	Ovarian_Epithelial_Tumor	TCGA_OV	Ovarian_tumor
TCGA_A2_A0T6_01	0.889601	Invasive_Breast_Carcinoma	TCGA_BRCA	WT
TCGA_FX_A48G_01	0.890063	Sarcoma	TCGA_SARC	WT
TCGA_AX_A060_01	0.890596	Endometrial_Carcinoma	TCGA_UCEC	WT
TCGA_AA_3527_01	0.890716	NA	TCGA_COAD	WT
TCGA_PC_A5DL_01	0.890742	Sarcoma	TCGA_SARC	WT
TCGA_23_1029_01	0.89105	Ovarian_Epithelial_Tumor	NA	Ovarian_tumor
TCGA_13_0714_01	0.891086	Ovarian_Epithelial_Tumor	TCGA_OV	Ovarian_tumor
TCGA_B4_5835_01	0.891756	Renal_Clear_Cell_Carcinoma	TCGA_KIRC	WT
TCGA_A8_A07W_01	0.89198	Invasive_Breast_Carcinoma	TCGA_BRCA	WT
TCGA_25_1319_01	0.892732	Ovarian_Epithelial_Tumor	TCGA_OV	Ovarian_tumor
TCGA_BG_A0LW_01	0.894589	Endometrial_Carcinoma	TCGA_UCEC	WT
TCGA_13_1412_01	0.895671	Ovarian_Epithelial_Tumor	TCGA_OV	Ovarian_tumor
TCGA_04_1348_01	0.896127	Ovarian_Epithelial_Tumor	TCGA_OV	Ovarian_tumor
TCGA_AA_3544_01	0.896479	NA	TCGA_COAD	WT
TCGA_25_1635_01	0.896592	Ovarian_Epithelial_Tumor	TCGA_OV	Ovarian_tumor
TCGA_KO_8414_01	0.8966	Renal_Non_Clear_Cell_Carcinoma	TCGA_KICH	WT
TCGA_29_1777_01	0.897219	Ovarian_Epithelial_Tumor	TCGA_OV	Ovarian_tumor
TCGA_29_1761_01	0.89732	Ovarian_Epithelial_Tumor	TCGA_OV	Ovarian_tumor
TCGA_61_2101_01	0.897771	Ovarian_Epithelial_Tumor	TCGA_OV	Ovarian_tumor
TCGA_AB_3000_03	0.899418	Leukemia	TCGA_LAML	WT
TCGA_E2_A109_01	0.899562	Invasive_Breast_Carcinoma	TCGA_BRCA	WT
TCGA_24_1565_01	0.9003	Ovarian_Epithelial_Tumor	TCGA_OV	Ovarian_tumor
TCGA_24_1474_01	0.900604	Ovarian_Epithelial_Tumor	TCGA_OV	Ovarian_tumor
TCGA_C8_A1HM_01	0.901996	Invasive_Breast_Carcinoma	TCGA_BRCA	WT
TCGA_AB_3006_03	0.90236	Leukemia	TCGA_LAML	WT
TCGA_BJ_A0ZJ_01	0.903199	Well_Differentiated_Thyroid_Cancer	TCGA_THCA	WT
TCGA_AB_2925_03	0.903515	Leukemia	TCGA_LAML	WT
TCGA_ER_A19O_06	0.903599	Melanoma	TCGA_SKCM	WT
TCGA_HS_A5NA_01	0.90368	Sarcoma	TCGA_SARC	WT
TCGA_29_1762_01	0.903817	Ovarian_Epithelial_Tumor	TCGA_OV	Ovarian_tumor
TCGA_24_2254_01	0.904755	Ovarian_Epithelial_Tumor	TCGA_OV	Ovarian_tumor
TCGA_DX_A48V_01	0.905155	Sarcoma	TCGA_SARC	WT
TCGA_25_1626_01	0.905194	Ovarian_Epithelial_Tumor	TCGA_OV	Ovarian_tumor
TCGA_AP_A0LH_01	0.905336	Endometrial_Carcinoma	TCGA_UCEC	WT
TCGA_24_2030_01	0.90661	Ovarian_Epithelial_Tumor	TCGA_OV	Ovarian_tumor
TCGA_D3_A2JD_06	0.907425	Melanoma	TCGA_SKCM	WT
TCGA_BH_A0AU_01	0.907663	Invasive_Breast_Carcinoma	TCGA_BRCA	WT
TCGA_BF_A3DJ_01	0.90853	Melanoma	TCGA_SKCM	WT
TCGA_AB_2858_03	0.908759	Leukemia	TCGA_LAML	WT
TCGA_V4_A9ES_01	0.909169	Ocular_Melanoma	TCGA_UVM	WT
TCGA_A1_A0SB_01	0.910062	Invasive_Breast_Carcinoma	TCGA_BRCA	WT
TCGA_A8_A08H_01	0.910179	Invasive_Breast_Carcinoma	TCGA_BRCA	WT
TCGA_VD_A8KI_01	0.91407	Ocular_Melanoma	TCGA_UVM	WT
TCGA_JY_A6F8_01	0.914976	Esophagogastric_Adenocarcinoma	TCGA_ESCA	WT
TCGA_AO_A0JL_01	0.915558	Invasive_Breast_Carcinoma	TCGA_BRCA	WT
TCGA_A8_A07S_01	0.916338	NA	TCGA_BRCA	WT
TCGA_B0_5098_01	0.917444	Renal_Clear_Cell_Carcinoma	TCGA_KIRC	WT
TCGA_FS_A4FB_06	0.918179	Melanoma	TCGA_SKCM	WT
TCGA_OL_A5D7_01	0.91868	Invasive_Breast_Carcinoma	TCGA_BRCA	WT
TCGA_13_0723_01	0.919691	NA	TCGA_OV	Ovarian_tumor
TCGA_AA_3672_01	0.920077	NA	TCGA_COAD	WT
TCGA_29_1770_01	0.920478	Ovarian_Epithelial_Tumor	TCGA_OV	Ovarian_tumor
TCGA_AA_3560_01	0.921403	NA	TCGA_COAD	WT
TCGA_22_4593_01	0.922693	Non_Small_Cell_Lung_Cancer	TCGA_LUSC	WT
TCGA_B0_5107_01	0.923588	Renal_Clear_Cell_Carcinoma	TCGA_KIRC	WT
TCGA_09_2053_01	0.92374	Ovarian_Epithelial_Tumor	NA	Ovarian_tumor
TCGA_AB_2943_03	0.923821	Leukemia	TCGA_LAML	WT
TCGA_AA_3558_01	0.92419	NA	TCGA_COAD	WT
TCGA_13_0893_01	0.924228	Ovarian_Epithelial_Tumor	NA	Ovarian_tumor
TCGA_78_7158_01	0.92499	Non_Small_Cell_Lung_Cancer	TCGA_LUAD	WT
TCGA_ET_A25I_01	0.925419	Well_Differentiated_Thyroid_Cancer	TCGA_THCA	WT
TCGA_AR_A1AY_01	0.925586	Invasive_Breast_Carcinoma	TCGA_BRCA	WT
TCGA_37_4130_01	0.92575	Non_Small_Cell_Lung_Cancer	TCGA_LUSC	WT
TCGA_13_1496_01	0.926902	Ovarian_Epithelial_Tumor	TCGA_OV	Ovarian_tumor
TCGA_A2_A0EW_01	0.927411	Invasive_Breast_Carcinoma	TCGA_BRCA	WT
TCGA_A2_A04X_01	0.927577	Invasive_Breast_Carcinoma	TCGA_BRCA	WT
TCGA_BH_A0DD_01	0.928514	Invasive_Breast_Carcinoma	TCGA_BRCA	WT
TCGA_31_1950_01	0.928546	Ovarian_Epithelial_Tumor	TCGA_OV	Ovarian_tumor
TCGA_A8_A06O_01	0.928591	Invasive_Breast_Carcinoma	TCGA_BRCA	WT
TCGA_WC_A87U_01	0.928665	Ocular_Melanoma	TCGA_UVM	WT
TCGA_BR_7957_01	0.929506	Esophagogastric_Adenocarcinoma	TCGA_STAD	WT
TCGA_57_1994_01	0.930254	Ovarian_Epithelial_Tumor	TCGA_OV	Ovarian_tumor
TCGA_ED_A66Y_01	0.931089	Hepatocellular_Carcinoma	TCGA_LIHC	WT
TCGA_AN_A0FT_01	0.931491	Invasive_Breast_Carcinoma	TCGA_BRCA	WT
TCGA_DT_5265_01	0.93197	NA	TCGA_READ	WT
TCGA_61_2113_01	0.93236	Ovarian_Epithelial_Tumor	TCGA_OV	Ovarian_tumor
TCGA_MQ_A4LV_01	0.932364	Pleural_Mesothelioma	TCGA_MESO	WT
TCGA_24_1435_01	0.933369	Ovarian_Epithelial_Tumor	TCGA_OV	Ovarian_tumor
TCGA_HC_A8CY_01	0.93345	Prostate_Adenocarcinoma	TCGA_PRAD	WT
TCGA_13_1495_01	0.934721	Ovarian_Epithelial_Tumor	TCGA_OV	Ovarian_tumor
TCGA_UB_A7MC_01	0.934858	Hepatocellular_Carcinoma	TCGA_LIHC	WT
TCGA_BR_4187_01	0.935893	Esophagogastric_Adenocarcinoma	TCGA_STAD	WT
TCGA_78_7539_01	0.936536	Non_Small_Cell_Lung_Cancer	TCGA_LUAD	WT
TCGA_A2_A0YG_01	0.937891	Invasive_Breast_Carcinoma	TCGA_BRCA	WT
TCGA_AG_A020_01	0.940423	NA	TCGA_READ	WT
TCGA_AN_A0AM_01	0.941534	Invasive_Breast_Carcinoma	TCGA_BRCA	WT
TCGA_YG_AA3O_06	0.94163	Melanoma	TCGA_SKCM	WT
TCGA_C8_A12U_01	0.941722	Invasive_Breast_Carcinoma	TCGA_BRCA	WT
TCGA_AA_3543_01	0.94328	NA	TCGA_COAD	WT
TCGA_KO_8406_01	0.943525	Renal_Non_Clear_Cell_Carcinoma	TCGA_KICH	WT
TCGA_AB_2942_03	0.94389	Leukemia	TCGA_LAML	WT
TCGA_QB_A6FS_06	0.943964	Melanoma	TCGA_SKCM	WT
TCGA_25_1623_01	0.944219	Ovarian_Epithelial_Tumor	TCGA_OV	Ovarian_tumor
TCGA_A2_A0YH_01	0.944379	Invasive_Breast_Carcinoma	TCGA_BRCA	WT
TCGA_61_1740_01	0.945219	Ovarian_Epithelial_Tumor	TCGA_OV	Ovarian_tumor
TCGA_59_2348_01	0.945348	Ovarian_Epithelial_Tumor	TCGA_OV	Ovarian_tumor
TCGA_AN_A0AJ_01	0.946798	Invasive_Breast_Carcinoma	TCGA_BRCA	WT
TCGA_E2_A14V_01	0.947247	Invasive_Breast_Carcinoma	TCGA_BRCA	WT
TCGA_PJ_A8JU_01	0.948282	NA	TCGA_KIRP	WT
TCGA_KL_8330_01	0.948566	Renal_Non_Clear_Cell_Carcinoma	TCGA_KICH	WT
TCGA_AB_2803_03	0.948713	Leukemia	TCGA_LAML	WT
TCGA_29_1690_01	0.948737	NA	TCGA_OV	Ovarian_tumor
TCGA_A2_A0EO_01	0.948988	Invasive_Breast_Carcinoma	TCGA_BRCA	WT
TCGA_04_1350_01	0.950397	Ovarian_Epithelial_Tumor	TCGA_OV	Ovarian_tumor
TCGA_30_1855_01	0.951199	Ovarian_Epithelial_Tumor	TCGA_OV	Ovarian_tumor
TCGA_AB_2894_03	0.95139	Leukemia	TCGA_LAML	WT
TCGA_C8_A1HK_01	0.951636	Invasive_Breast_Carcinoma	TCGA_BRCA	WT
TCGA_A4_8311_01	0.95202	Renal_Non_Clear_Cell_Carcinoma	TCGA_KIRP	WT
TCGA_04_1337_01	0.952305	Ovarian_Epithelial_Tumor	TCGA_OV	Ovarian_tumor
TCGA_AA_3520_01	0.952862	NA	TCGA_COAD	WT
TCGA_KS_A4IB_01	0.954389	Well_Differentiated_Thyroid_Cancer	TCGA_THCA	WT
TCGA_CZ_4863_01	0.954393	Renal_Clear_Cell_Carcinoma	TCGA_KIRC	WT
TCGA_AO_A0JJ_01	0.954737	Invasive_Breast_Carcinoma	TCGA_BRCA	WT
TCGA_KD_A5QT_01	0.954957	Sarcoma	TCGA_SARC	WT
TCGA_BH_A0HQ_01	0.955207	Invasive_Breast_Carcinoma	TCGA_BRCA	WT
TCGA_13_1506_01	0.955862	Ovarian_Epithelial_Tumor	TCGA_OV	Ovarian_tumor
TCGA_DX_A23V_01	0.956676	Sarcoma	TCGA_SARC	WT
TCGA_DJ_A3V7_01	0.956867	Well_Differentiated_Thyroid_Cancer	TCGA_THCA	WT
TCGA_24_1555_01	0.956892	Ovarian_Epithelial_Tumor	TCGA_OV	Ovarian_tumor
TCGA_AB_2866_03	0.958135	Leukemia	TCGA_LAML	WT
TCGA_EE_A2GO_06	0.958302	Melanoma	TCGA_SKCM	WT
TCGA_EJ_A46F_01	0.958858	Prostate_Adenocarcinoma	TCGA_PRAD	WT
TCGA_23_1027_01	0.960246	Ovarian_Epithelial_Tumor	TCGA_OV	Ovarian_tumor
TCGA_A2_A25F_01	0.960327	Invasive_Breast_Carcinoma	TCGA_BRCA	WT
TCGA_24_2019_01	0.960418	Ovarian_Epithelial_Tumor	TCGA_OV	Ovarian_tumor
TCGA_AB_2984_03	0.960616	Leukemia	TCGA_LAML	WT
TCGA_24_1430_01	0.960878	Ovarian_Epithelial_Tumor	TCGA_OV	Ovarian_tumor
TCGA_23_1122_01	0.960896	Ovarian_Epithelial_Tumor	TCGA_OV	Ovarian_tumor
TCGA_BH_A18T_01	0.96101	Invasive_Breast_Carcinoma	TCGA_BRCA	WT
TCGA_A8_A07R_01	0.961527	Invasive_Breast_Carcinoma	TCGA_BRCA	WT
TCGA_DJ_A13T_01	0.962174	Well_Differentiated_Thyroid_Cancer	TCGA_THCA	WT
TCGA_24_2035_01	0.962201	Ovarian_Epithelial_Tumor	TCGA_OV	Ovarian_tumor
TCGA_D3_A3C1_06	0.962717	Melanoma	TCGA_SKCM	WT
TCGA_24_2023_01	0.96287	Ovarian_Epithelial_Tumor	TCGA_OV	Ovarian_tumor
TCGA_EE_A2GL_06	0.962909	Melanoma	TCGA_SKCM	WT
TCGA_B8_4143_01	0.964892	Renal_Clear_Cell_Carcinoma	TCGA_KIRC	WT
TCGA_A2_A0YL_01	0.965079	Invasive_Breast_Carcinoma	TCGA_BRCA	WT
TCGA_J4_AATZ_01	0.965506	Prostate_Adenocarcinoma	TCGA_PRAD	WT
TCGA_20_1684_01	0.965574	Ovarian_Epithelial_Tumor	TCGA_OV	Ovarian_tumor
TCGA_23_1107_01	0.966679	NA	TCGA_OV	WT
TCGA_BH_A0BJ_01	0.966681	Invasive_Breast_Carcinoma	TCGA_BRCA	WT
TCGA_AB_2891_03	0.967857	Leukemia	TCGA_LAML	WT
TCGA_D8_A27G_01	0.967917	Invasive_Breast_Carcinoma	TCGA_BRCA	DICER_other
TCGA_E2_A15F_01	0.968991	Invasive_Breast_Carcinoma	TCGA_BRCA	WT
TCGA_EJ_5511_01	0.969354	Prostate_Adenocarcinoma	TCGA_PRAD	WT
TCGA_30_1892_01	0.96956	NA	TCGA_OV	Ovarian_tumor
TCGA_AA_3688_01	0.971173	NA	TCGA_COAD	WT
TCGA_BG_A0YU_01	0.972333	Endometrial_Carcinoma	TCGA_UCEC	WT
TCGA_AA_3548_01	0.973587	NA	TCGA_COAD	WT
TCGA_HU_A4G6_01	0.973865	Esophagogastric_Adenocarcinoma	TCGA_STAD	WT
TCGA_23_1123_01	0.973995	Ovarian_Epithelial_Tumor	TCGA_OV	Ovarian_tumor
TCGA_25_1313_01	0.974872	Ovarian_Epithelial_Tumor	TCGA_OV	Ovarian_tumor
TCGA_AL_3468_01	0.97493	NA	TCGA_KIRP	WT
TCGA_24_1847_01	0.975005	Ovarian_Epithelial_Tumor	TCGA_OV	Ovarian_tumor
TCGA_23_2077_01	0.975017	Ovarian_Epithelial_Tumor	TCGA_OV	Ovarian_tumor
TCGA_BS_A0WQ_01	0.975955	Endometrial_Carcinoma	TCGA_UCEC	WT
TCGA_55_6642_01	0.976035	Non_Small_Cell_Lung_Cancer	TCGA_LUAD	WT
TCGA_D3_A2JK_06	0.976706	Melanoma	TCGA_SKCM	WT
TCGA_FR_A7U8_06	0.97681	Melanoma	TCGA_SKCM	WT
TCGA_DA_A3F3_06	0.977248	Melanoma	TCGA_SKCM	WT
TCGA_AB_2899_03	0.978339	Leukemia	TCGA_LAML	WT
TCGA_AA_3525_01	0.979253	NA	TCGA_COAD	WT
TCGA_E9_A1N4_01	0.979282	Invasive_Breast_Carcinoma	TCGA_BRCA	WT
TCGA_A5_A0R9_01	0.979653	Endometrial_Carcinoma	TCGA_UCEC	WT
TCGA_AB_2957_03	0.979942	Leukemia	TCGA_LAML	WT
TCGA_04_1331_01	0.981225	Ovarian_Epithelial_Tumor	TCGA_OV	Ovarian_tumor
TCGA_B6_A0X0_01	0.982167	Invasive_Breast_Carcinoma	TCGA_BRCA	WT
TCGA_BG_A0YV_01	0.982284	Endometrial_Carcinoma	TCGA_UCEC	WT
TCGA_AB_2859_03	0.982359	Leukemia	TCGA_LAML	WT
TCGA_G9_6369_01	0.982526	Prostate_Adenocarcinoma	TCGA_PRAD	WT
TCGA_29_1701_01	0.98357	Ovarian_Epithelial_Tumor	TCGA_OV	Ovarian_tumor
TCGA_BH_A18J_01	0.984047	Invasive_Breast_Carcinoma	TCGA_BRCA	WT
TCGA_AA_3696_01	0.984312	NA	TCGA_COAD	WT
TCGA_BA_4074_01	0.985235	Head_and_Neck_Squamous_Cell_Carcinoma	TCGA_HNSC	WT
TCGA_S3_AA12_01	0.985363	Invasive_Breast_Carcinoma	TCGA_BRCA	WT
TCGA_A8_A07I_01	0.985983	Invasive_Breast_Carcinoma	TCGA_BRCA	WT
TCGA_A2_A0EV_01	0.986054	Invasive_Breast_Carcinoma	TCGA_BRCA	WT
TCGA_60_2714_01	0.986182	Non_Small_Cell_Lung_Cancer	TCGA_LUSC	WT
TCGA_25_1627_01	0.986311	Ovarian_Epithelial_Tumor	TCGA_OV	Ovarian_tumor
TCGA_BG_A0MQ_01	0.986708	Endometrial_Carcinoma	TCGA_UCEC	WT
TCGA_E2_A1B4_01	0.987006	Invasive_Breast_Carcinoma	TCGA_BRCA	WT
TCGA_EY_A1GD_01	0.987056	Endometrial_Carcinoma	TCGA_UCEC	RNAseIIIB_hotspot
TCGA_61_1725_01	0.987114	Ovarian_Epithelial_Tumor	TCGA_OV	Ovarian_tumor
TCGA_20_1687_01	0.987396	Ovarian_Epithelial_Tumor	TCGA_OV	Ovarian_tumor
TCGA_HQ_A2OF_01	0.987867	Bladder_Urothelial_Carcinoma	TCGA_BLCA	WT
TCGA_V4_A9EA_01	0.98804	Ocular_Melanoma	TCGA_UVM	WT
TCGA_V4_A9EZ_01	0.988702	Ocular_Melanoma	TCGA_UVM	WT
TCGA_E2_A15J_01	0.989012	Invasive_Breast_Carcinoma	TCGA_BRCA	WT
TCGA_KL_8337_01	0.989958	Renal_Non_Clear_Cell_Carcinoma	TCGA_KICH	WT
TCGA_BH_A18G_01	0.990582	Invasive_Breast_Carcinoma	TCGA_BRCA	DICER_other
TCGA_G3_A5SL_01	0.990962	Hepatocellular_Carcinoma	TCGA_LIHC	WT
TCGA_24_1424_01	0.991023	Ovarian_Epithelial_Tumor	TCGA_OV	Ovarian_tumor
TCGA_YZ_A984_01	0.99104	Ocular_Melanoma	TCGA_UVM	WT
TCGA_AR_A1AP_01	0.992155	Invasive_Breast_Carcinoma	TCGA_BRCA	WT
TCGA_25_2401_01	0.992627	Ovarian_Epithelial_Tumor	TCGA_OV	Ovarian_tumor
TCGA_AA_3844_01	0.99337	NA	TCGA_COAD	DICER_other
TCGA_B5_A11L_01	0.993643	Endometrial_Carcinoma	TCGA_UCEC	RNAseIIIB_hotspot
TCGA_AA_3815_01	0.993759	NA	TCGA_COAD	WT
TCGA_A5_A0GP_01	0.993775	Endometrial_Carcinoma	TCGA_UCEC	WT
TCGA_A4_7996_01	0.994131	Renal_Non_Clear_Cell_Carcinoma	TCGA_KIRP	WT
TCGA_ND_A4WC_01	0.994378	Endometrial_Carcinoma	TCGA_UCS	RNAseIIIB_hotspot
TCGA_A2_A0CP_01	0.994862	Invasive_Breast_Carcinoma	TCGA_BRCA	WT
TCGA_B6_A0WV_01	0.995122	Invasive_Breast_Carcinoma	TCGA_BRCA	WT
TCGA_ED_A8O5_01	0.995272	Hepatocellular_Carcinoma	TCGA_LIHC	WT
TCGA_BG_A2AD_01	0.995388	NA	TCGA_UCEC	WT
TCGA_BH_A0H6_01	0.995579	Invasive_Breast_Carcinoma	TCGA_BRCA	WT
TCGA_AA_3516_01	0.996128	NA	TCGA_COAD	WT
TCGA_B8_4151_01	0.996183	Renal_Clear_Cell_Carcinoma	TCGA_KIRC	WT
TCGA_A2_A1FW_01	0.99683	Invasive_Breast_Carcinoma	TCGA_BRCA	WT
TCGA_24_2267_01	0.997022	Ovarian_Epithelial_Tumor	TCGA_OV	Ovarian_tumor
TCGA_EE_A2A5_06	0.997024	Melanoma	TCGA_SKCM	DICER_other
TCGA_TP_A8TV_01	0.997472	Prostate_Adenocarcinoma	TCGA_PRAD	WT
TCGA_DD_AAVU_01	0.997659	Hepatocellular_Carcinoma	TCGA_LIHC	WT
TCGA_CJ_5679_01	0.997671	Renal_Clear_Cell_Carcinoma	TCGA_KIRC	WT
TCGA_A8_A08O_01	0.997707	Invasive_Breast_Carcinoma	TCGA_BRCA	WT
TCGA_WC_A885_01	0.998613	Ocular_Melanoma	TCGA_UVM	WT
TCGA_A5_A0GD_01	0.998642	NA	TCGA_UCEC	WT
TCGA_BH_A0E7_01	0.998874	Invasive_Breast_Carcinoma	TCGA_BRCA	WT
TCGA_EL_A3GS_01	1.00003	Well_Differentiated_Thyroid_Cancer	TCGA_THCA	WT
TCGA_AN_A0FK_01	1.00013	Invasive_Breast_Carcinoma	TCGA_BRCA	WT
TCGA_EM_A2OY_01	1.0011	Well_Differentiated_Thyroid_Cancer	TCGA_THCA	WT
TCGA_E2_A1IN_01	1.0012	Invasive_Breast_Carcinoma	TCGA_BRCA	WT
TCGA_EW_A1PB_01	1.00171	Invasive_Breast_Carcinoma	TCGA_BRCA	WT
TCGA_BP_4163_01	1.00256	Renal_Clear_Cell_Carcinoma	TCGA_KIRC	WT
TCGA_10_0928_01	1.00315	Ovarian_Epithelial_Tumor	TCGA_OV	Ovarian_tumor
TCGA_BP_4983_01	1.00353	Renal_Clear_Cell_Carcinoma	TCGA_KIRC	WT
TCGA_KM_8442_01	1.00357	Renal_Non_Clear_Cell_Carcinoma	TCGA_KICH	WT
TCGA_BR_7851_01	1.00379	Esophagogastric_Adenocarcinoma	TCGA_STAD	WT
TCGA_VP_A875_01	1.00386	Prostate_Adenocarcinoma	TCGA_PRAD	WT
TCGA_D3_A8GV_06	1.00394	Melanoma	TCGA_SKCM	WT
TCGA_AU_6004_01	1.00578	NA	TCGA_COAD	DICER_other
TCGA_KK_A59X_01	1.00589	Prostate_Adenocarcinoma	TCGA_PRAD	WT
TCGA_AB_2985_03	1.0061	Leukemia	TCGA_LAML	WT
TCGA_DX_A3UE_01	1.00646	Sarcoma	TCGA_SARC	WT
TCGA_KD_A5QU_01	1.00688	Sarcoma	TCGA_SARC	WT
TCGA_V1_A9O5_06	1.00722	NA	TCGA_PRAD	WT
TCGA_DD_A1EE_01	1.00738	Hepatocellular_Carcinoma	TCGA_LIHC	WT
TCGA_BH_A18F_01	1.00751	Invasive_Breast_Carcinoma	TCGA_BRCA	WT
TCGA_EE_A3J5_06	1.00768	Melanoma	TCGA_SKCM	WT
TCGA_A8_A0AD_01	1.008	Invasive_Breast_Carcinoma	TCGA_BRCA	WT
TCGA_A8_A09I_01	1.0082	Invasive_Breast_Carcinoma	TCGA_BRCA	WT
TCGA_55_1596_01	1.00874	Non_Small_Cell_Lung_Cancer	TCGA_LUAD	WT
TCGA_AN_A0FN_01	1.00897	Invasive_Breast_Carcinoma	TCGA_BRCA	WT
TCGA_GR_A4D9_01	1.0105	Mature_B_Cell_Neoplasms	NA	WT
TCGA_B8_5546_01	1.01121	Renal_Clear_Cell_Carcinoma	TCGA_KIRC	WT
TCGA_EW_A1OY_01	1.01122	Invasive_Breast_Carcinoma	TCGA_BRCA	WT
TCGA_BH_A18L_01	1.01136	Invasive_Breast_Carcinoma	TCGA_BRCA	WT
TCGA_IH_A3EA_01	1.01142	Melanoma	TCGA_SKCM	WT
TCGA_BH_A0EE_01	1.01284	Invasive_Breast_Carcinoma	TCGA_BRCA	WT
TCGA_E2_A15L_01	1.01361	Invasive_Breast_Carcinoma	TCGA_BRCA	WT
TCGA_24_2293_01	1.01407	Ovarian_Epithelial_Tumor	TCGA_OV	Ovarian_tumor
TCGA_B0_4833_01	1.01449	NA	TCGA_KIRC	WT
TCGA_V4_A9EI_01	1.0145	Ocular_Melanoma	TCGA_UVM	WT
TCGA_AN_A0FF_01	1.01461	Invasive_Breast_Carcinoma	TCGA_BRCA	WT
TCGA_X2_A95T_01	1.01491	Sarcoma	TCGA_SARC	WT
TCGA_BP_5004_01	1.01503	Renal_Clear_Cell_Carcinoma	TCGA_KIRC	WT
TCGA_A8_A07F_01	1.01516	Invasive_Breast_Carcinoma	TCGA_BRCA	WT
TCGA_EE_A29S_06	1.01569	Melanoma	TCGA_SKCM	WT
TCGA_B6_A0RQ_01	1.01577	Invasive_Breast_Carcinoma	TCGA_BRCA	WT
TCGA_13_1501_01	1.01671	Ovarian_Epithelial_Tumor	TCGA_OV	Ovarian_tumor
TCGA_AG_A02X_01	1.01784	NA	TCGA_READ	WT
TCGA_E2_A15A_01	1.01839	Invasive_Breast_Carcinoma	TCGA_BRCA	WT
TCGA_E9_A226_01	1.01887	Invasive_Breast_Carcinoma	TCGA_BRCA	WT
TCGA_23_1120_01	1.01936	Ovarian_Epithelial_Tumor	TCGA_OV	Ovarian_tumor
TCGA_G7_6797_01	1.01997	Renal_Non_Clear_Cell_Carcinoma	TCGA_KIRP	WT
TCGA_AB_2999_03	1.02114	Leukemia	TCGA_LAML	WT
TCGA_44_3396_01	1.02129	Non_Small_Cell_Lung_Cancer	TCGA_LUAD	WT
TCGA_AP_A0L9_01	1.02154	Endometrial_Carcinoma	TCGA_UCEC	WT
TCGA_EL_A3CX_01	1.02201	Well_Differentiated_Thyroid_Cancer	TCGA_THCA	WT
TCGA_AG_3582_01	1.02204	NA	TCGA_READ	WT
TCGA_EW_A1OZ_01	1.02371	Invasive_Breast_Carcinoma	TCGA_BRCA	WT
TCGA_AA_3552_01	1.02444	NA	TCGA_COAD	WT
TCGA_A2_A0CZ_01	1.02537	Invasive_Breast_Carcinoma	TCGA_BRCA	WT
TCGA_24_2036_01	1.02544	NA	TCGA_OV	Ovarian_tumor
TCGA_CG_4472_01	1.02582	NA	TCGA_STAD	WT
TCGA_B5_A11U_01	1.02599	Endometrial_Carcinoma	TCGA_UCEC	RNAseIIIB_S1344L_biallelic
TCGA_BJ_A0ZA_01	1.02605	Well_Differentiated_Thyroid_Cancer	TCGA_THCA	WT
TCGA_A6_3809_01	1.02688	NA	TCGA_COAD	WT
TCGA_FJ_A871_01	1.02731	Bladder_Urothelial_Carcinoma	TCGA_BLCA	WT
TCGA_BP_5180_01	1.02762	Renal_Clear_Cell_Carcinoma	TCGA_KIRC	WT
TCGA_AN_A049_01	1.02788	Invasive_Breast_Carcinoma	TCGA_BRCA	WT
TCGA_EE_A29B_06	1.03002	Melanoma	TCGA_SKCM	DICER_other
TCGA_DX_A7EF_01	1.0301	Sarcoma	TCGA_SARC	WT
TCGA_BH_A18U_01	1.03016	Invasive_Breast_Carcinoma	TCGA_BRCA	WT
TCGA_AQ_A04L_01	1.0304	Invasive_Breast_Carcinoma	TCGA_BRCA	WT
TCGA_E2_A1LL_01	1.0304	Invasive_Breast_Carcinoma	TCGA_BRCA	WT
TCGA_09_2051_01	1.03045	Ovarian_Epithelial_Tumor	TCGA_OV	Ovarian_tumor
TCGA_C8_A138_01	1.0308	Invasive_Breast_Carcinoma	TCGA_BRCA	WT
TCGA_AA_3554_01	1.03094	NA	TCGA_COAD	WT
TCGA_25_1871_01	1.03105	Ovarian_Epithelial_Tumor	TCGA_OV	Ovarian_tumor
TCGA_25_2398_01	1.03155	Ovarian_Epithelial_Tumor	TCGA_OV	Ovarian_tumor
TCGA_B8_4621_01	1.03249	Renal_Clear_Cell_Carcinoma	TCGA_KIRC	WT
TCGA_HC_7742_01	1.03318	Prostate_Adenocarcinoma	TCGA_PRAD	WT
TCGA_V4_A9E8_01	1.03319	Ocular_Melanoma	TCGA_UVM	WT
TCGA_33_4586_01	1.03431	Non_Small_Cell_Lung_Cancer	TCGA_LUSC	WT
TCGA_E2_A159_01	1.03468	Invasive_Breast_Carcinoma	TCGA_BRCA	WT
TCGA_AB_2947_03	1.03469	Leukemia	TCGA_LAML	WT
TCGA_BC_A69I_01	1.035	NA	TCGA_LIHC	WT
TCGA_FS_A1ZQ_06	1.03528	Melanoma	TCGA_SKCM	DICER_other
TCGA_AB_2919_03	1.0354	Leukemia	TCGA_LAML	WT
TCGA_VS_A953_01	1.03571	Cervical_Squamous_Cell_Carcinoma	TCGA_CESC	WT
TCGA_AB_2964_03	1.03628	Leukemia	TCGA_LAML	WT
TCGA_24_1464_01	1.03726	Ovarian_Epithelial_Tumor	TCGA_OV	Ovarian_tumor
TCGA_AN_A046_01	1.03898	Invasive_Breast_Carcinoma	TCGA_BRCA	DICER_other
TCGA_DD_AACS_01	1.0393	Hepatocellular_Carcinoma	TCGA_LIHC	WT
TCGA_A2_A04P_01	1.03946	Invasive_Breast_Carcinoma	TCGA_BRCA	WT
TCGA_NA_A4QX_01	1.03966	Endometrial_Carcinoma	TCGA_UCS	WT
TCGA_E2_A15S_01	1.03981	Invasive_Breast_Carcinoma	TCGA_BRCA	WT
TCGA_A3_3324_01	1.03996	NA	TCGA_KIRC	WT
TCGA_LN_A49O_01	1.03996	Esophageal_Squamous_Cell_Carcinoma	TCGA_ESCA	WT
TCGA_DU_7018_01	1.04023	Diffuse_Glioma	TCGA_LGG	WT
TCGA_YL_A8S9_01	1.04041	Prostate_Adenocarcinoma	TCGA_PRAD	WT
TCGA_V4_A9EY_01	1.04059	Ocular_Melanoma	TCGA_UVM	WT
TCGA_AA_3681_01	1.04063	NA	TCGA_COAD	WT
TCGA_BS_A0U8_01	1.04092	Endometrial_Carcinoma	TCGA_UCEC	WT
TCGA_13_2060_01	1.04153	Ovarian_Epithelial_Tumor	TCGA_OV	Ovarian_tumor
TCGA_AC_A3EH_01	1.04181	Invasive_Breast_Carcinoma	TCGA_BRCA	WT
TCGA_BH_A0HK_01	1.04226	Invasive_Breast_Carcinoma	TCGA_BRCA	WT
TCGA_25_1314_01	1.04325	Ovarian_Epithelial_Tumor	TCGA_OV	Ovarian_tumor
TCGA_CG_4440_01	1.04339	Esophagogastric_Adenocarcinoma	TCGA_STAD	WT
TCGA_DJ_A3VA_01	1.04447	Well_Differentiated_Thyroid_Cancer	TCGA_THCA	WT
TCGA_DU_5871_01	1.04456	Diffuse_Glioma	TCGA_LGG	WT
TCGA_25_1324_01	1.04562	Ovarian_Epithelial_Tumor	TCGA_OV	Ovarian_tumor
TCGA_AO_A1KR_01	1.04582	Invasive_Breast_Carcinoma	TCGA_BRCA	WT
TCGA_V4_A9EJ_01	1.04612	Ocular_Melanoma	TCGA_UVM	WT
TCGA_AN_A0G0_01	1.0463	Invasive_Breast_Carcinoma	TCGA_BRCA	WT
TCGA_D3_A51G_06	1.04758	Melanoma	TCGA_SKCM	WT
TCGA_13_0768_01	1.04793	Ovarian_Epithelial_Tumor	TCGA_OV	Ovarian_tumor
TCGA_24_0979_01	1.04857	NA	TCGA_OV	Ovarian_tumor
TCGA_MU_A5YI_01	1.04896	Cervical_Squamous_Cell_Carcinoma	TCGA_CESC	WT
TCGA_50_5946_02	1.04995	NA	TCGA_LUAD	WT
TCGA_AB_2954_03	1.05005	Leukemia	TCGA_LAML	WT
TCGA_AA_A01R_01	1.0508	NA	TCGA_COAD	WT
TCGA_AG_3584_01	1.05095	NA	TCGA_READ	WT
TCGA_25_1328_01	1.05102	Ovarian_Epithelial_Tumor	TCGA_OV	Ovarian_tumor
TCGA_AR_A24P_01	1.0511	Invasive_Breast_Carcinoma	TCGA_BRCA	WT
TCGA_BP_4768_01	1.05126	NA	TCGA_KIRC	WT
TCGA_29_1707_01	1.05131	Ovarian_Epithelial_Tumor	TCGA_OV	Ovarian_tumor
TCGA_D8_A1XL_01	1.05169	Invasive_Breast_Carcinoma	TCGA_BRCA	WT
TCGA_AB_2839_03	1.05216	Leukemia	TCGA_LAML	WT
TCGA_2Z_A9J6_01	1.05222	Renal_Non_Clear_Cell_Carcinoma	TCGA_KIRP	WT
TCGA_V3_A9ZY_01	1.05269	Ocular_Melanoma	TCGA_UVM	WT
TCGA_BH_A0BA_01	1.0527	Invasive_Breast_Carcinoma	TCGA_BRCA	WT
TCGA_29_2414_01	1.05315	NA	TCGA_OV	Ovarian_tumor
TCGA_67_3773_01	1.05332	Non_Small_Cell_Lung_Cancer	TCGA_LUAD	WT
TCGA_A8_A08J_01	1.05356	Invasive_Breast_Carcinoma	TCGA_BRCA	WT
TCGA_BR_4294_01	1.05453	Esophagogastric_Adenocarcinoma	TCGA_STAD	WT
TCGA_66_2763_01	1.0549	Non_Small_Cell_Lung_Cancer	TCGA_LUSC	WT
TCGA_D8_A1Y0_01	1.05667	Invasive_Breast_Carcinoma	TCGA_BRCA	WT
TCGA_AB_2860_03	1.05677	Leukemia	TCGA_LAML	WT
TCGA_D8_A1XG_01	1.05718	Invasive_Breast_Carcinoma	TCGA_BRCA	WT
TCGA_B6_A1KN_01	1.05733	Invasive_Breast_Carcinoma	TCGA_BRCA	WT
TCGA_EL_A4K6_01	1.05796	Well_Differentiated_Thyroid_Cancer	TCGA_THCA	WT
TCGA_D9_A6E9_06	1.05797	Melanoma	TCGA_SKCM	WT
TCGA_AR_A0TZ_01	1.05817	Invasive_Breast_Carcinoma	TCGA_BRCA	WT
TCGA_EL_A3GV_01	1.05826	Well_Differentiated_Thyroid_Cancer	TCGA_THCA	WT
TCGA_D9_A3Z3_06	1.05858	Melanoma	TCGA_SKCM	WT
TCGA_AX_A05Z_01	1.05864	Endometrial_Carcinoma	TCGA_UCEC	DICER_other
TCGA_BR_4256_01	1.05886	Esophagogastric_Adenocarcinoma	TCGA_STAD	WT
TCGA_D3_A1QB_06	1.05927	Melanoma	TCGA_SKCM	WT
TCGA_E2_A15E_06	1.05934	NA	TCGA_BRCA	WT
TCGA_D8_A1XY_01	1.05939	Invasive_Breast_Carcinoma	TCGA_BRCA	WT
TCGA_XF_A9SG_01	1.05951	Bladder_Urothelial_Carcinoma	TCGA_BLCA	WT
TCGA_D3_A8GL_06	1.05996	Melanoma	TCGA_SKCM	WT
TCGA_EF_5831_01	1.06032	NA	TCGA_READ	WT
TCGA_HC_8259_01	1.06068	Prostate_Adenocarcinoma	TCGA_PRAD	WT
TCGA_23_1021_01	1.06069	Ovarian_Epithelial_Tumor	NA	Ovarian_tumor
TCGA_D7_A4YX_01	1.06199	Esophagogastric_Adenocarcinoma	TCGA_STAD	WT
TCGA_AA_A02R_01	1.06221	NA	TCGA_COAD	WT
TCGA_25_1870_01	1.063	Ovarian_Epithelial_Tumor	TCGA_OV	Ovarian_tumor
TCGA_44_2656_01	1.06303	Non_Small_Cell_Lung_Cancer	TCGA_LUAD	DICER_other
TCGA_AX_A0J1_01	1.06343	Endometrial_Carcinoma	TCGA_UCEC	DICER_other
TCGA_B0_5092_01	1.06356	Renal_Clear_Cell_Carcinoma	TCGA_KIRC	WT
TCGA_CN_5366_01	1.06392	Head_and_Neck_Squamous_Cell_Carcinoma	TCGA_HNSC	WT
TCGA_K1_A6RT_01	1.06431	Sarcoma	TCGA_SARC	WT
TCGA_AR_A24O_01	1.0644	Invasive_Breast_Carcinoma	TCGA_BRCA	WT
TCGA_EY_A1GX_01	1.06499	Endometrial_Carcinoma	TCGA_UCEC	WT
TCGA_BW_A5NP_01	1.06505	Hepatocellular_Carcinoma	TCGA_LIHC	WT
TCGA_36_1574_01	1.06575	Ovarian_Epithelial_Tumor	TCGA_OV	Ovarian_tumor
TCGA_RD_A8N2_01	1.06614	Esophagogastric_Adenocarcinoma	TCGA_STAD	WT
TCGA_D1_A0ZP_01	1.06621	Endometrial_Carcinoma	TCGA_UCEC	RNAseIIIB_hotspot
TCGA_SX_A7SQ_01	1.06648	Renal_Non_Clear_Cell_Carcinoma	TCGA_KIRP	WT
TCGA_04_1361_01	1.06678	Ovarian_Epithelial_Tumor	TCGA_OV	Ovarian_tumor
TCGA_EE_A2A6_06	1.06734	Melanoma	TCGA_SKCM	WT
TCGA_3B_A9I1_01	1.06741	Sarcoma	TCGA_SARC	WT
TCGA_AB_2997_03	1.06753	Leukemia	TCGA_LAML	WT
TCGA_AO_A12E_01	1.06875	Invasive_Breast_Carcinoma	TCGA_BRCA	WT
TCGA_DX_A3UB_01	1.0688	Sarcoma	TCGA_SARC	WT
TCGA_60_2713_01	1.06898	Non_Small_Cell_Lung_Cancer	TCGA_LUSC	DICER_other
TCGA_CR_7393_01	1.06921	NA	TCGA_HNSC	WT
TCGA_B5_A11V_01	1.06963	Endometrial_Carcinoma	TCGA_UCEC	WT
TCGA_EM_A3SY_01	1.07001	Well_Differentiated_Thyroid_Cancer	TCGA_THCA	WT
TCGA_EE_A29A_06	1.0701	Melanoma	TCGA_SKCM	WT
TCGA_AX_A06B_01	1.07046	Endometrial_Carcinoma	TCGA_UCEC	WT
TCGA_04_1364_01	1.07062	Ovarian_Epithelial_Tumor	TCGA_OV	Ovarian_tumor
TCGA_24_1563_01	1.0708	Ovarian_Epithelial_Tumor	TCGA_OV	Ovarian_tumor
TCGA_BH_A0DK_01	1.07131	Invasive_Breast_Carcinoma	TCGA_BRCA	WT
TCGA_X6_A7WD_01	1.07146	Sarcoma	TCGA_SARC	WT
TCGA_29_2428_01	1.07171	Ovarian_Epithelial_Tumor	TCGA_OV	Ovarian_tumor
TCGA_A2_A0EX_01	1.07174	Invasive_Breast_Carcinoma	TCGA_BRCA	WT
TCGA_20_0987_01	1.07227	Ovarian_Epithelial_Tumor	TCGA_OV	Ovarian_tumor
TCGA_24_1557_01	1.07267	Ovarian_Epithelial_Tumor	TCGA_OV	Ovarian_tumor
TCGA_AA_3488_01	1.073	NA	TCGA_COAD	WT
TCGA_F9_A7VF_01	1.07314	Renal_Non_Clear_Cell_Carcinoma	TCGA_KIRP	WT
TCGA_AR_A24X_01	1.07375	Invasive_Breast_Carcinoma	TCGA_BRCA	WT
TCGA_EB_A4OY_01	1.07388	Melanoma	TCGA_SKCM	WT
TCGA_AR_A1AS_01	1.07399	Invasive_Breast_Carcinoma	TCGA_BRCA	WT
TCGA_CH_5788_01	1.07422	Prostate_Adenocarcinoma	TCGA_PRAD	WT
TCGA_B6_A0RG_01	1.07519	Invasive_Breast_Carcinoma	TCGA_BRCA	WT
TCGA_E2_A1IF_01	1.07546	Invasive_Breast_Carcinoma	TCGA_BRCA	WT
TCGA_24_2281_01	1.07662	Ovarian_Epithelial_Tumor	TCGA_OV	Ovarian_tumor
TCGA_EM_A3O7_01	1.07668	Well_Differentiated_Thyroid_Cancer	TCGA_THCA	WT
TCGA_DD_A73D_01	1.07734	Hepatocellular_Carcinoma	TCGA_LIHC	WT
TCGA_AB_2837_03	1.07779	Leukemia	TCGA_LAML	WT
TCGA_BJ_A0ZE_01	1.0782	Well_Differentiated_Thyroid_Cancer	TCGA_THCA	WT
TCGA_DI_A2QT_01	1.07866	Endometrial_Carcinoma	TCGA_UCEC	WT
TCGA_3N_A9WC_06	1.08002	Melanoma	TCGA_SKCM	WT
TCGA_EJ_7218_01	1.08123	Prostate_Adenocarcinoma	NA	WT
TCGA_04_1646_01	1.0827	Ovarian_Epithelial_Tumor	TCGA_OV	Ovarian_tumor
TCGA_AN_A0FV_01	1.08325	Invasive_Breast_Carcinoma	TCGA_BRCA	WT
TCGA_AG_A02N_01	1.08353	NA	TCGA_READ	WT
TCGA_BH_A0HB_01	1.08371	Invasive_Breast_Carcinoma	TCGA_BRCA	WT
TCGA_D8_A1JN_01	1.08384	Invasive_Breast_Carcinoma	TCGA_BRCA	WT
TCGA_AA_3713_01	1.08398	NA	TCGA_COAD	WT
TCGA_EM_A3SX_01	1.0841	Well_Differentiated_Thyroid_Cancer	TCGA_THCA	WT
TCGA_25_2409_01	1.08414	Ovarian_Epithelial_Tumor	TCGA_OV	Ovarian_tumor
TCGA_E9_A1RB_01	1.08422	Invasive_Breast_Carcinoma	TCGA_BRCA	WT
TCGA_AA_3521_01	1.08437	NA	TCGA_COAD	WT
TCGA_A5_A0VQ_01	1.08475	Endometrial_Carcinoma	TCGA_UCEC	WT
TCGA_G9_6384_01	1.08521	Prostate_Adenocarcinoma	TCGA_PRAD	WT
TCGA_D3_A3C6_06	1.08604	Melanoma	TCGA_SKCM	WT
TCGA_EB_A5UN_06	1.08606	Melanoma	TCGA_SKCM	WT
TCGA_AR_A24V_01	1.08611	Invasive_Breast_Carcinoma	TCGA_BRCA	WT
TCGA_AA_3854_01	1.08617	NA	TCGA_COAD	WT
TCGA_A1_A0SN_01	1.08623	Invasive_Breast_Carcinoma	TCGA_BRCA	WT
TCGA_60_2716_01	1.08708	Non_Small_Cell_Lung_Cancer	TCGA_LUSC	WT
TCGA_20_1682_01	1.08722	Ovarian_Epithelial_Tumor	TCGA_OV	Ovarian_tumor
TCGA_CH_5767_01	1.08757	Prostate_Adenocarcinoma	TCGA_PRAD	WT
TCGA_BH_A0GY_01	1.08787	Invasive_Breast_Carcinoma	TCGA_BRCA	WT
TCGA_KC_A7F5_01	1.08815	Prostate_Adenocarcinoma	TCGA_PRAD	WT
TCGA_AB_2959_03	1.08834	Leukemia	TCGA_LAML	WT
TCGA_66_2755_01	1.08853	Non_Small_Cell_Lung_Cancer	TCGA_LUSC	WT
TCGA_04_1638_01	1.08883	Ovarian_Epithelial_Tumor	TCGA_OV	Ovarian_tumor
TCGA_CN_5355_01	1.0889	Head_and_Neck_Squamous_Cell_Carcinoma	TCGA_HNSC	WT
TCGA_C8_A133_01	1.08911	Invasive_Breast_Carcinoma	TCGA_BRCA	WT
TCGA_A8_A086_01	1.08967	Invasive_Breast_Carcinoma	TCGA_BRCA	WT
TCGA_E9_A1RG_01	1.08968	Invasive_Breast_Carcinoma	TCGA_BRCA	WT
TCGA_20_1686_01	1.09006	Ovarian_Epithelial_Tumor	TCGA_OV	Ovarian_tumor
TCGA_61_1918_01	1.09012	Ovarian_Epithelial_Tumor	TCGA_OV	Ovarian_tumor
TCGA_C8_A12W_01	1.0908	Invasive_Breast_Carcinoma	TCGA_BRCA	WT
TCGA_CN_6017_01	1.09146	Head_and_Neck_Squamous_Cell_Carcinoma	TCGA_HNSC	WT
TCGA_BG_A0W2_01	1.09157	Endometrial_Carcinoma	TCGA_UCEC	WT
TCGA_2F_A9KW_01	1.09199	Bladder_Urothelial_Carcinoma	TCGA_BLCA	WT
TCGA_B0_5402_01	1.09215	Renal_Clear_Cell_Carcinoma	TCGA_KIRC	WT
TCGA_CN_5359_01	1.09289	Head_and_Neck_Squamous_Cell_Carcinoma	TCGA_HNSC	WT
TCGA_13_1409_01	1.09291	Ovarian_Epithelial_Tumor	TCGA_OV	Ovarian_tumor
TCGA_E2_A10F_01	1.09364	Invasive_Breast_Carcinoma	TCGA_BRCA	WT
TCGA_X6_A7W8_01	1.09383	Sarcoma	TCGA_SARC	WT
TCGA_CN_4727_01	1.09412	Head_and_Neck_Squamous_Cell_Carcinoma	TCGA_HNSC	WT
TCGA_BP_4797_01	1.09517	NA	TCGA_KIRC	WT
TCGA_AR_A0TP_01	1.09567	Invasive_Breast_Carcinoma	TCGA_BRCA	WT
TCGA_BH_A0HW_01	1.09572	Invasive_Breast_Carcinoma	TCGA_BRCA	WT
TCGA_FS_A1ZE_06	1.09595	Melanoma	TCGA_SKCM	DICER_other
TCGA_D8_A1J9_01	1.09606	Invasive_Breast_Carcinoma	TCGA_BRCA	WT
TCGA_AB_2931_03	1.09614	Leukemia	TCGA_LAML	WT
TCGA_AA_A00U_01	1.09618	NA	TCGA_COAD	WT
TCGA_25_2391_01	1.09741	Ovarian_Epithelial_Tumor	TCGA_OV	Ovarian_tumor
TCGA_E9_A1R3_01	1.09756	Invasive_Breast_Carcinoma	TCGA_BRCA	WT
TCGA_BH_A0DX_01	1.09947	Invasive_Breast_Carcinoma	TCGA_BRCA	WT
TCGA_BR_A4PE_01	1.10061	Esophagogastric_Adenocarcinoma	TCGA_STAD	WT
TCGA_29_1710_01	1.10092	Ovarian_Epithelial_Tumor	TCGA_OV	DICER_other
TCGA_24_1849_01	1.10097	Ovarian_Epithelial_Tumor	TCGA_OV	Ovarian_tumor
TCGA_DX_A23U_01	1.10101	Sarcoma	TCGA_SARC	WT
TCGA_C8_A12N_01	1.10113	Invasive_Breast_Carcinoma	TCGA_BRCA	WT
TCGA_61_2016_01	1.10117	Ovarian_Epithelial_Tumor	TCGA_OV	Ovarian_tumor
TCGA_G3_A6UC_01	1.10126	Hepatocellular_Carcinoma	TCGA_LIHC	WT
TCGA_HE_A5NF_01	1.1022	Renal_Non_Clear_Cell_Carcinoma	TCGA_KIRP	WT
TCGA_30_1714_01	1.10238	Ovarian_Epithelial_Tumor	TCGA_OV	Ovarian_tumor
TCGA_CW_5588_01	1.10254	Renal_Clear_Cell_Carcinoma	TCGA_KIRC	WT
TCGA_HC_A6AL_01	1.10259	Prostate_Adenocarcinoma	TCGA_PRAD	WT
TCGA_29_1705_01	1.10265	Ovarian_Epithelial_Tumor	TCGA_OV	Ovarian_tumor
TCGA_24_1923_01	1.10296	NA	TCGA_OV	Ovarian_tumor
TCGA_AN_A0XN_01	1.10382	Invasive_Breast_Carcinoma	TCGA_BRCA	WT
TCGA_AR_A24K_01	1.10426	Invasive_Breast_Carcinoma	TCGA_BRCA	WT
TCGA_BS_A0TA_01	1.10486	Endometrial_Carcinoma	TCGA_UCEC	WT
TCGA_CG_4304_01	1.10519	Esophagogastric_Adenocarcinoma	TCGA_STAD	WT
TCGA_AK_3430_01	1.10545	Renal_Clear_Cell_Carcinoma	TCGA_KIRC	WT
TCGA_KK_A6E8_01	1.10556	Prostate_Adenocarcinoma	TCGA_PRAD	WT
TCGA_BR_8686_01	1.10568	Esophagogastric_Adenocarcinoma	TCGA_STAD	WT
TCGA_E7_A6MF_01	1.10592	Bladder_Urothelial_Carcinoma	TCGA_BLCA	WT
TCGA_AA_A00D_01	1.10595	NA	TCGA_COAD	WT
TCGA_HU_A4G9_01	1.10615	Esophagogastric_Adenocarcinoma	TCGA_STAD	WT
TCGA_B5_A11F_01	1.10633	Endometrial_Carcinoma	TCGA_UCEC	WT
TCGA_EJ_7317_01	1.10746	Prostate_Adenocarcinoma	TCGA_PRAD	WT
TCGA_AB_2822_03	1.10815	Leukemia	TCGA_LAML	WT
TCGA_DE_A2OL_01	1.10816	Well_Differentiated_Thyroid_Cancer	TCGA_THCA	WT
TCGA_BP_4994_01	1.10851	Renal_Clear_Cell_Carcinoma	TCGA_KIRC	WT
TCGA_AR_A2LL_01	1.10859	NA	TCGA_BRCA	WT
TCGA_D3_A2JP_06	1.10868	Melanoma	TCGA_SKCM	WT
TCGA_ET_A3BW_01	1.10868	Well_Differentiated_Thyroid_Cancer	TCGA_THCA	WT
TCGA_G9_6364_01	1.10878	Prostate_Adenocarcinoma	TCGA_PRAD	WT
TCGA_63_5131_01	1.10913	Non_Small_Cell_Lung_Cancer	TCGA_LUSC	WT
TCGA_5P_A9JU_01	1.10938	Renal_Non_Clear_Cell_Carcinoma	TCGA_KIRP	WT
TCGA_V5_AASV_01	1.10956	Esophageal_Squamous_Cell_Carcinoma	TCGA_ESCA	WT
TCGA_CC_A8HU_01	1.10963	Hepatocellular_Carcinoma	TCGA_LIHC	WT
TCGA_24_2280_01	1.10986	Ovarian_Epithelial_Tumor	TCGA_OV	Ovarian_tumor
TCGA_BG_A0W1_01	1.11029	Endometrial_Carcinoma	TCGA_UCEC	WT
TCGA_BH_A0C3_01	1.11069	Invasive_Breast_Carcinoma	TCGA_BRCA	WT
TCGA_A3_3363_01	1.11155	Renal_Clear_Cell_Carcinoma	TCGA_KIRC	WT
TCGA_D8_A27M_01	1.11176	Invasive_Breast_Carcinoma	TCGA_BRCA	WT
TCGA_A8_A09X_01	1.11205	Invasive_Breast_Carcinoma	TCGA_BRCA	WT
TCGA_04_1530_01	1.11208	Ovarian_Epithelial_Tumor	TCGA_OV	Ovarian_tumor
TCGA_AO_A1KQ_01	1.11212	Invasive_Breast_Carcinoma	TCGA_BRCA	WT
TCGA_BR_4280_01	1.11266	Esophagogastric_Adenocarcinoma	TCGA_STAD	WT
TCGA_B6_A0RM_01	1.11269	Invasive_Breast_Carcinoma	TCGA_BRCA	WT
TCGA_29_1785_01	1.11279	Ovarian_Epithelial_Tumor	TCGA_OV	Ovarian_tumor
TCGA_S9_A7IZ_01	1.11316	Diffuse_Glioma	TCGA_LGG	WT
TCGA_D3_A1Q1_06	1.11319	Melanoma	TCGA_SKCM	WT
TCGA_A2_A0YI_01	1.11322	Invasive_Breast_Carcinoma	TCGA_BRCA	WT
TCGA_AA_3831_01	1.11375	NA	TCGA_COAD	WT
TCGA_BF_A5ER_01	1.11377	Melanoma	TCGA_SKCM	WT
TCGA_AB_2870_03	1.11421	Leukemia	TCGA_LAML	WT
TCGA_CU_A3QU_01	1.11531	Bladder_Urothelial_Carcinoma	TCGA_BLCA	WT
TCGA_BS_A0UM_01	1.11581	Endometrial_Carcinoma	TCGA_UCEC	WT
TCGA_AF_2692_01	1.11597	NA	TCGA_READ	WT
TCGA_AB_2952_03	1.11743	Leukemia	TCGA_LAML	WT
TCGA_DX_A3M1_01	1.11758	Sarcoma	TCGA_SARC	WT
TCGA_KK_A7AY_01	1.11776	Prostate_Adenocarcinoma	TCGA_PRAD	WT
TCGA_DD_AADS_01	1.11776	Hepatocellular_Carcinoma	TCGA_LIHC	WT
TCGA_A6_5662_01	1.11844	NA	TCGA_COAD	WT
TCGA_WC_A87T_01	1.11866	Ocular_Melanoma	TCGA_UVM	WT
TCGA_EJ_A7NN_01	1.11886	Prostate_Adenocarcinoma	TCGA_PRAD	WT
TCGA_BF_A5ES_01	1.11894	Melanoma	TCGA_SKCM	WT
TCGA_CV_7432_01	1.11944	Head_and_Neck_Squamous_Cell_Carcinoma	TCGA_HNSC	WT
TCGA_DU_6407_01	1.11961	Diffuse_Glioma	TCGA_LGG	WT
TCGA_BH_A0B3_01	1.11967	Invasive_Breast_Carcinoma	TCGA_BRCA	WT
TCGA_ET_A25N_01	1.11983	NA	TCGA_THCA	WT
TCGA_49_4486_01	1.11992	Non_Small_Cell_Lung_Cancer	TCGA_LUAD	WT
TCGA_TM_A84I_01	1.11999	Diffuse_Glioma	TCGA_LGG	WT
TCGA_61_2002_01	1.12006	Ovarian_Epithelial_Tumor	TCGA_OV	Ovarian_tumor
TCGA_TQ_A7RN_01	1.12009	Diffuse_Glioma	TCGA_LGG	WT
TCGA_EE_A3J4_06	1.12018	Melanoma	TCGA_SKCM	WT
TCGA_FD_A3SL_01	1.12086	Bladder_Urothelial_Carcinoma	TCGA_BLCA	WT
TCGA_CZ_5468_01	1.12104	Renal_Clear_Cell_Carcinoma	TCGA_KIRC	WT
TCGA_55_7903_01	1.12131	Non_Small_Cell_Lung_Cancer	TCGA_LUAD	WT
TCGA_F2_6880_01	1.12142	Pancreatic_Adenocarcinoma	TCGA_PAAD	WT
TCGA_J4_A6M7_01	1.12145	Prostate_Adenocarcinoma	TCGA_PRAD	WT
TCGA_DX_AB3B_01	1.12191	Sarcoma	TCGA_SARC	WT
TCGA_VP_A87D_01	1.12202	Prostate_Adenocarcinoma	TCGA_PRAD	WT
TCGA_E7_A678_01	1.12237	Bladder_Urothelial_Carcinoma	TCGA_BLCA	WT
TCGA_AG_3580_01	1.1225	NA	TCGA_READ	WT
TCGA_EL_A3CL_01	1.12266	Well_Differentiated_Thyroid_Cancer	TCGA_THCA	WT
TCGA_13_0894_01	1.12269	Ovarian_Epithelial_Tumor	NA	Ovarian_tumor
TCGA_FP_8209_01	1.1227	Esophagogastric_Adenocarcinoma	TCGA_STAD	WT
TCGA_D8_A1XM_01	1.12281	Invasive_Breast_Carcinoma	TCGA_BRCA	WT
TCGA_BR_4255_01	1.12326	Esophagogastric_Adenocarcinoma	TCGA_STAD	WT
TCGA_AN_A0FW_01	1.12367	Invasive_Breast_Carcinoma	TCGA_BRCA	WT
TCGA_OR_A5JD_01	1.12376	Adrenocortical_Carcinoma	TCGA_ACC	WT
TCGA_BH_A0DL_01	1.12427	Invasive_Breast_Carcinoma	TCGA_BRCA	WT
TCGA_G3_A25U_01	1.12437	Hepatocellular_Carcinoma	TCGA_LIHC	WT
TCGA_YL_A8HM_01	1.12482	Prostate_Adenocarcinoma	TCGA_PRAD	WT
TCGA_DX_A7ET_01	1.12486	Sarcoma	TCGA_SARC	WT
TCGA_AO_A0JA_01	1.12528	Invasive_Breast_Carcinoma	TCGA_BRCA	WT
TCGA_24_1924_01	1.12557	Ovarian_Epithelial_Tumor	TCGA_OV	Ovarian_tumor
TCGA_A2_A04V_01	1.12571	Invasive_Breast_Carcinoma	TCGA_BRCA	WT
TCGA_B6_A0RI_01	1.12585	Invasive_Breast_Carcinoma	TCGA_BRCA	WT
TCGA_44_6145_01	1.126	Non_Small_Cell_Lung_Cancer	TCGA_LUAD	WT
TCGA_38_4625_01	1.12672	Non_Small_Cell_Lung_Cancer	TCGA_LUAD	WT
TCGA_B0_4847_01	1.12715	NA	TCGA_KIRC	WT
TCGA_BS_A0TE_01	1.12823	Endometrial_Carcinoma	TCGA_UCEC	WT
TCGA_B9_7268_01	1.1283	Renal_Non_Clear_Cell_Carcinoma	TCGA_KIRP	WT
TCGA_F4_6704_01	1.12914	NA	TCGA_COAD	DICER_other
TCGA_DD_A39Z_01	1.12953	Hepatocellular_Carcinoma	TCGA_LIHC	WT
TCGA_BH_A0B4_01	1.12966	Invasive_Breast_Carcinoma	TCGA_BRCA	WT
TCGA_D8_A1XO_01	1.12971	Invasive_Breast_Carcinoma	TCGA_BRCA	WT
TCGA_MO_A47R_01	1.13039	Sarcoma	TCGA_SARC	WT
TCGA_ER_A19M_06	1.13066	Melanoma	TCGA_SKCM	WT
TCGA_XQ_A8TA_01	1.13072	Prostate_Adenocarcinoma	TCGA_PRAD	WT
TCGA_WE_A8K5_06	1.13088	Melanoma	TCGA_SKCM	WT
TCGA_09_2054_01	1.13128	Ovarian_Epithelial_Tumor	TCGA_OV	Ovarian_tumor
TCGA_AB_3002_03	1.13186	Leukemia	TCGA_LAML	WT
TCGA_AO_A0JB_01	1.13257	Invasive_Breast_Carcinoma	TCGA_BRCA	WT
TCGA_ER_A2NE_06	1.1328	Melanoma	TCGA_SKCM	WT
TCGA_A6_2678_01	1.13286	NA	TCGA_COAD	WT
TCGA_D8_A140_01	1.1331	Invasive_Breast_Carcinoma	TCGA_BRCA	WT
TCGA_FY_A3W9_01	1.13336	Well_Differentiated_Thyroid_Cancer	TCGA_THCA	WT
TCGA_BH_A1FM_01	1.13355	Invasive_Breast_Carcinoma	TCGA_BRCA	WT
TCGA_E2_A108_01	1.13387	Invasive_Breast_Carcinoma	TCGA_BRCA	WT
TCGA_A6_2677_01	1.13388	NA	TCGA_COAD	WT
TCGA_AR_A1AH_01	1.1339	Invasive_Breast_Carcinoma	TCGA_BRCA	WT
TCGA_BS_A0UF_01	1.13429	Endometrial_Carcinoma	TCGA_UCEC	DICER_other
TCGA_IS_A3K8_01	1.13456	Sarcoma	TCGA_SARC	WT
TCGA_E9_A2JS_01	1.13595	Invasive_Breast_Carcinoma	TCGA_BRCA	WT
TCGA_DX_A48N_01	1.13603	Sarcoma	TCGA_SARC	WT
TCGA_BH_A0E2_01	1.13618	Invasive_Breast_Carcinoma	TCGA_BRCA	WT
TCGA_EB_A1NK_01	1.13702	Melanoma	TCGA_SKCM	WT
TCGA_EE_A182_06	1.13739	Melanoma	TCGA_SKCM	WT
TCGA_AB_2865_03	1.13747	Leukemia	TCGA_LAML	WT
TCGA_AP_A0LF_01	1.13802	Endometrial_Carcinoma	TCGA_UCEC	WT
TCGA_DJ_A4UL_01	1.13821	Well_Differentiated_Thyroid_Cancer	TCGA_THCA	WT
TCGA_AN_A0XU_01	1.13831	Invasive_Breast_Carcinoma	TCGA_BRCA	WT
TCGA_AG_A002_01	1.13851	NA	TCGA_READ	WT
TCGA_MK_A4N7_01	1.13865	Well_Differentiated_Thyroid_Cancer	TCGA_THCA	WT
TCGA_HD_7831_01	1.13871	Head_and_Neck_Squamous_Cell_Carcinoma	TCGA_HNSC	WT
TCGA_A7_A4SB_01	1.1401	Invasive_Breast_Carcinoma	TCGA_BRCA	WT
TCGA_CJ_4899_01	1.14034	Renal_Clear_Cell_Carcinoma	TCGA_KIRC	WT
TCGA_B0_5106_01	1.14057	Renal_Clear_Cell_Carcinoma	TCGA_KIRC	WT
TCGA_C8_A12M_01	1.14129	Invasive_Breast_Carcinoma	TCGA_BRCA	WT
TCGA_33_4538_01	1.14178	Non_Small_Cell_Lung_Cancer	TCGA_LUSC	WT
TCGA_29_1774_01	1.1425	Ovarian_Epithelial_Tumor	TCGA_OV	Ovarian_tumor
TCGA_BS_A0U5_01	1.14261	Endometrial_Carcinoma	TCGA_UCEC	WT
TCGA_RC_A7SK_01	1.14324	Hepatocellular_Carcinoma	TCGA_LIHC	WT
TCGA_30_1862_01	1.14325	Ovarian_Epithelial_Tumor	TCGA_OV	Ovarian_tumor
TCGA_A8_A0A9_01	1.14351	Invasive_Breast_Carcinoma	TCGA_BRCA	WT
TCGA_MR_A520_01	1.14357	Hepatocellular_Carcinoma	TCGA_LIHC	WT
TCGA_A8_A0A4_01	1.14363	Invasive_Breast_Carcinoma	TCGA_BRCA	WT
TCGA_BH_A0E6_01	1.14372	Invasive_Breast_Carcinoma	TCGA_BRCA	WT
TCGA_E2_A153_01	1.14375	Invasive_Breast_Carcinoma	TCGA_BRCA	WT
TCGA_AG_3726_01	1.14417	NA	TCGA_READ	WT
TCGA_CH_5748_01	1.14433	Prostate_Adenocarcinoma	TCGA_PRAD	WT
TCGA_A8_A09Z_01	1.14462	Invasive_Breast_Carcinoma	TCGA_BRCA	WT
TCGA_EW_A1PD_01	1.14525	Invasive_Breast_Carcinoma	TCGA_BRCA	WT
TCGA_CN_5374_01	1.14552	Head_and_Neck_Squamous_Cell_Carcinoma	TCGA_HNSC	WT
TCGA_CN_5367_01	1.14583	Head_and_Neck_Squamous_Cell_Carcinoma	TCGA_HNSC	WT
TCGA_A7_A4SF_01	1.14613	Invasive_Breast_Carcinoma	TCGA_BRCA	WT
TCGA_44_3919_01	1.14655	Non_Small_Cell_Lung_Cancer	TCGA_LUAD	WT
TCGA_AA_3846_01	1.14688	NA	TCGA_COAD	WT
TCGA_EL_A3CZ_01	1.14692	Well_Differentiated_Thyroid_Cancer	TCGA_THCA	WT
TCGA_66_2754_01	1.14725	Non_Small_Cell_Lung_Cancer	TCGA_LUSC	WT
TCGA_W3_AA1Q_06	1.14735	Melanoma	TCGA_SKCM	WT
TCGA_AO_A129_01	1.1474	Invasive_Breast_Carcinoma	TCGA_BRCA	WT
TCGA_GN_A8LL_06	1.14761	Melanoma	TCGA_SKCM	WT
TCGA_J8_A4HY_01	1.14837	Well_Differentiated_Thyroid_Cancer	TCGA_THCA	WT
TCGA_AN_A03Y_01	1.14882	Invasive_Breast_Carcinoma	TCGA_BRCA	WT
TCGA_WE_A8ZR_06	1.14987	NA	TCGA_SKCM	WT
TCGA_BP_5181_01	1.15037	NA	TCGA_KIRC	WT
TCGA_25_2397_01	1.15042	Ovarian_Epithelial_Tumor	TCGA_OV	Ovarian_tumor
TCGA_E9_A1R5_01	1.15086	Invasive_Breast_Carcinoma	TCGA_BRCA	WT
TCGA_VD_A8K7_01	1.15161	Ocular_Melanoma	NA	WT
TCGA_CE_A13K_01	1.15202	Well_Differentiated_Thyroid_Cancer	TCGA_THCA	WT
TCGA_AN_A0AR_01	1.15214	Invasive_Breast_Carcinoma	TCGA_BRCA	WT
TCGA_MK_A84Z_01	1.15238	Well_Differentiated_Thyroid_Cancer	TCGA_THCA	WT
TCGA_E9_A1N5_01	1.15272	Invasive_Breast_Carcinoma	TCGA_BRCA	WT
TCGA_66_2793_01	1.15276	Non_Small_Cell_Lung_Cancer	TCGA_LUSC	WT
TCGA_13_0751_01	1.15297	Ovarian_Epithelial_Tumor	TCGA_OV	Ovarian_tumor
TCGA_CR_7383_01	1.15315	Head_and_Neck_Squamous_Cell_Carcinoma	TCGA_HNSC	WT
TCGA_B0_5707_01	1.15355	Renal_Clear_Cell_Carcinoma	TCGA_KIRC	WT
TCGA_EM_A3FL_01	1.15358	Well_Differentiated_Thyroid_Cancer	TCGA_THCA	WT
TCGA_V4_A9EO_01	1.15362	Ocular_Melanoma	TCGA_UVM	WT
TCGA_A8_A0AB_01	1.15377	Invasive_Breast_Carcinoma	TCGA_BRCA	WT
TCGA_AA_3949_01	1.15424	NA	TCGA_COAD	WT
TCGA_RP_A690_06	1.1544	Melanoma	TCGA_SKCM	WT
TCGA_59_2355_01	1.15448	Ovarian_Epithelial_Tumor	TCGA_OV	Ovarian_tumor
TCGA_C8_A12Q_01	1.15459	Invasive_Breast_Carcinoma	TCGA_BRCA	WT
TCGA_BP_4164_01	1.15481	Renal_Clear_Cell_Carcinoma	TCGA_KIRC	WT
TCGA_97_7554_01	1.15529	Non_Small_Cell_Lung_Cancer	TCGA_LUAD	WT
TCGA_BR_7716_01	1.15549	Esophagogastric_Adenocarcinoma	TCGA_STAD	WT
TCGA_E2_A15G_01	1.15565	Invasive_Breast_Carcinoma	TCGA_BRCA	WT
TCGA_33_4583_01	1.15578	Non_Small_Cell_Lung_Cancer	TCGA_LUSC	WT
TCGA_D8_A1XS_01	1.15584	Invasive_Breast_Carcinoma	TCGA_BRCA	WT
TCGA_EB_A97M_01	1.15629	NA	TCGA_SKCM	WT
TCGA_AX_A0IU_01	1.15718	Endometrial_Carcinoma	TCGA_UCEC	WT
TCGA_AB_2918_03	1.15766	Leukemia	TCGA_LAML	WT
TCGA_5P_A9K0_01	1.15769	Renal_Non_Clear_Cell_Carcinoma	TCGA_KIRP	WT
TCGA_C8_A12T_01	1.1583	Invasive_Breast_Carcinoma	TCGA_BRCA	WT
TCGA_M7_A722_01	1.15844	Prostate_Adenocarcinoma	TCGA_PRAD	WT
TCGA_AA_3524_01	1.15863	NA	TCGA_COAD	WT
TCGA_KK_A8ID_01	1.15883	Prostate_Adenocarcinoma	TCGA_PRAD	WT
TCGA_DB_5281_01	1.15927	Diffuse_Glioma	TCGA_LGG	WT
TCGA_13_1408_01	1.15988	Ovarian_Epithelial_Tumor	TCGA_OV	Ovarian_tumor
TCGA_XF_A8HB_01	1.16013	Bladder_Urothelial_Carcinoma	TCGA_BLCA	WT
TCGA_D3_A8GC_06	1.16062	Melanoma	TCGA_SKCM	WT
TCGA_DU_A5TS_01	1.16112	Diffuse_Glioma	TCGA_LGG	WT
TCGA_D8_A1XJ_01	1.1613	Invasive_Breast_Carcinoma	TCGA_BRCA	WT
TCGA_LK_A4NW_01	1.16156	Pleural_Mesothelioma	TCGA_MESO	WT
TCGA_EB_A44O_01	1.16195	Melanoma	TCGA_SKCM	WT
TCGA_A8_A076_01	1.16289	Invasive_Breast_Carcinoma	TCGA_BRCA	WT
TCGA_EO_A22R_01	1.16332	Endometrial_Carcinoma	TCGA_UCEC	R944Q
TCGA_AG_3609_01	1.1634	NA	TCGA_READ	WT
TCGA_C5_A1BN_01	1.16381	Cervical_Squamous_Cell_Carcinoma	NA	WT
TCGA_AX_A0IW_01	1.1642	Endometrial_Carcinoma	TCGA_UCEC	WT
TCGA_2K_A9WE_01	1.16436	Renal_Non_Clear_Cell_Carcinoma	TCGA_KIRP	WT
TCGA_78_7160_01	1.16503	Non_Small_Cell_Lung_Cancer	TCGA_LUAD	WT
TCGA_E2_A105_01	1.1653	Invasive_Breast_Carcinoma	TCGA_BRCA	WT
TCGA_EW_A1OV_01	1.16536	Invasive_Breast_Carcinoma	TCGA_BRCA	WT
TCGA_AB_2921_03	1.16589	Leukemia	TCGA_LAML	WT
TCGA_A1_A0SI_01	1.16636	Invasive_Breast_Carcinoma	TCGA_BRCA	WT
TCGA_D1_A0ZR_01	1.1665	Endometrial_Carcinoma	TCGA_UCEC	WT
TCGA_EU_5907_01	1.16664	Renal_Clear_Cell_Carcinoma	TCGA_KIRC	WT
TCGA_BP_5192_01	1.16674	Renal_Clear_Cell_Carcinoma	TCGA_KIRC	WT
TCGA_XK_AAJ3_01	1.16677	NA	TCGA_PRAD	WT
TCGA_A8_A08G_01	1.16683	Invasive_Breast_Carcinoma	TCGA_BRCA	WT
TCGA_K1_A42W_01	1.16736	Sarcoma	TCGA_SARC	WT
TCGA_57_1993_01	1.16753	Ovarian_Epithelial_Tumor	TCGA_OV	Ovarian_tumor
TCGA_AA_A02Y_01	1.16761	NA	TCGA_COAD	WT
TCGA_AO_A0JC_01	1.16764	Invasive_Breast_Carcinoma	TCGA_BRCA	WT
TCGA_G9_6343_01	1.16806	Prostate_Adenocarcinoma	TCGA_PRAD	WT
TCGA_BJ_A0Z9_01	1.16815	Well_Differentiated_Thyroid_Cancer	TCGA_THCA	WT
TCGA_FV_A4ZQ_01	1.16835	Hepatocellular_Carcinoma	TCGA_LIHC	WT
TCGA_XF_A8HF_01	1.16852	Bladder_Urothelial_Carcinoma	TCGA_BLCA	WT
TCGA_CJ_4912_01	1.16875	Renal_Clear_Cell_Carcinoma	TCGA_KIRC	WT
TCGA_13_1481_01	1.16903	Ovarian_Epithelial_Tumor	TCGA_OV	Ovarian_tumor
TCGA_BH_A1F8_01	1.16903	Invasive_Breast_Carcinoma	TCGA_BRCA	WT
TCGA_55_7911_01	1.16911	Non_Small_Cell_Lung_Cancer	TCGA_LUAD	WT
TCGA_C5_A8XJ_01	1.16915	Cervical_Squamous_Cell_Carcinoma	TCGA_CESC	WT
TCGA_24_1417_01	1.16962	Ovarian_Epithelial_Tumor	TCGA_OV	Ovarian_tumor
TCGA_A2_A0EY_01	1.16983	Invasive_Breast_Carcinoma	TCGA_BRCA	WT
TCGA_VS_A8EJ_01	1.17074	Cervical_Squamous_Cell_Carcinoma	TCGA_CESC	WT
TCGA_E2_A10A_01	1.17177	Invasive_Breast_Carcinoma	TCGA_BRCA	WT
TCGA_A2_A0T4_01	1.17181	Invasive_Breast_Carcinoma	TCGA_BRCA	WT
TCGA_AP_A053_01	1.172	NA	TCGA_UCEC	WT
TCGA_25_1323_01	1.17264	Ovarian_Epithelial_Tumor	TCGA_OV	Ovarian_tumor
TCGA_D8_A1JA_01	1.17312	Invasive_Breast_Carcinoma	TCGA_BRCA	WT
TCGA_CF_A27C_01	1.1735	Bladder_Urothelial_Carcinoma	TCGA_BLCA	WT
TCGA_24_2027_01	1.17388	Ovarian_Epithelial_Tumor	TCGA_OV	Ovarian_tumor
TCGA_BQ_5875_01	1.17431	Renal_Non_Clear_Cell_Carcinoma	TCGA_KIRP	WT
TCGA_29_1697_01	1.17492	Ovarian_Epithelial_Tumor	TCGA_OV	Ovarian_tumor
TCGA_DD_A4NA_01	1.17524	Hepatocellular_Carcinoma	TCGA_LIHC	WT
TCGA_EE_A3AC_06	1.17566	Melanoma	TCGA_SKCM	WT
TCGA_13_0791_01	1.17583	Ovarian_Epithelial_Tumor	TCGA_OV	Ovarian_tumor
TCGA_55_7910_01	1.17595	Non_Small_Cell_Lung_Cancer	TCGA_LUAD	WT
TCGA_D3_A1Q3_06	1.17667	Melanoma	TCGA_SKCM	WT
TCGA_DD_AAD6_01	1.17743	Hepatocellular_Carcinoma	TCGA_LIHC	WT
TCGA_24_1556_01	1.17757	Ovarian_Epithelial_Tumor	TCGA_OV	Ovarian_tumor
TCGA_50_6595_01	1.1776	Non_Small_Cell_Lung_Cancer	TCGA_LUAD	WT
TCGA_DX_AB3C_01	1.17761	Sarcoma	TCGA_SARC	WT
TCGA_EY_A2OP_01	1.17763	Endometrial_Carcinoma	TCGA_UCEC	WT
TCGA_HC_A6AS_01	1.17769	Prostate_Adenocarcinoma	TCGA_PRAD	WT
TCGA_EE_A2GJ_06	1.17792	Melanoma	TCGA_SKCM	WT
TCGA_BH_A0WA_01	1.178	Invasive_Breast_Carcinoma	TCGA_BRCA	WT
TCGA_ER_A2NF_01	1.17816	Melanoma	TCGA_SKCM	WT
TCGA_ET_A3BT_01	1.17853	Well_Differentiated_Thyroid_Cancer	TCGA_THCA	WT
TCGA_AA_A022_01	1.1786	NA	TCGA_COAD	WT
TCGA_G3_A7M5_01	1.17878	Hepatocellular_Carcinoma	TCGA_LIHC	WT
TCGA_BR_8367_01	1.17915	Esophagogastric_Adenocarcinoma	TCGA_STAD	WT
TCGA_AA_3845_01	1.17947	NA	TCGA_COAD	WT
TCGA_EE_A2MJ_06	1.17953	Melanoma	TCGA_SKCM	DICER_other
TCGA_DK_A3IL_01	1.17985	Bladder_Urothelial_Carcinoma	TCGA_BLCA	WT
TCGA_70_6722_01	1.18009	Non_Small_Cell_Lung_Cancer	TCGA_LUSC	WT
TCGA_BR_4183_01	1.1807	Esophagogastric_Adenocarcinoma	TCGA_STAD	WT
TCGA_AA_3534_01	1.18281	NA	TCGA_COAD	WT
TCGA_66_2742_01	1.18292	Non_Small_Cell_Lung_Cancer	TCGA_LUSC	WT
TCGA_V4_A9F1_01	1.18332	Ocular_Melanoma	TCGA_UVM	WT
TCGA_13_0799_01	1.18406	Ovarian_Epithelial_Tumor	TCGA_OV	Ovarian_tumor
TCGA_CJ_4634_01	1.18519	Renal_Clear_Cell_Carcinoma	TCGA_KIRC	WT
TCGA_A2_A4RW_01	1.18529	Invasive_Breast_Carcinoma	TCGA_BRCA	WT
TCGA_AG_3878_01	1.18604	NA	TCGA_READ	WT
TCGA_ZF_A9RF_01	1.18622	Bladder_Urothelial_Carcinoma	TCGA_BLCA	WT
TCGA_SH_A7BH_01	1.18628	Pleural_Mesothelioma	TCGA_MESO	WT
TCGA_04_1654_01	1.18657	NA	TCGA_OV	Ovarian_tumor
TCGA_BH_A1FG_01	1.18714	Invasive_Breast_Carcinoma	TCGA_BRCA	WT
TCGA_24_2289_01	1.18721	Ovarian_Epithelial_Tumor	TCGA_OV	Ovarian_tumor
TCGA_D3_A51J_06	1.18729	Melanoma	TCGA_SKCM	WT
TCGA_61_1914_01	1.18744	Ovarian_Epithelial_Tumor	TCGA_OV	Ovarian_tumor
TCGA_AG_A01Y_01	1.18761	NA	TCGA_READ	WT
TCGA_EL_A3H3_01	1.18769	Well_Differentiated_Thyroid_Cancer	TCGA_THCA	WT
TCGA_WE_A8ZT_06	1.18823	Melanoma	TCGA_SKCM	WT
TCGA_WE_A8ZY_06	1.18848	Melanoma	TCGA_SKCM	WT
TCGA_G3_AAV5_01	1.1897	Hepatocellular_Carcinoma	TCGA_LIHC	WT
TCGA_24_1463_01	1.1898	Ovarian_Epithelial_Tumor	TCGA_OV	Ovarian_tumor
TCGA_23_2081_01	1.19019	Ovarian_Epithelial_Tumor	TCGA_OV	Ovarian_tumor
TCGA_ED_A8O6_01	1.19034	Hepatocellular_Carcinoma	TCGA_LIHC	WT
TCGA_EW_A1PG_01	1.19041	Invasive_Breast_Carcinoma	TCGA_BRCA	WT
TCGA_AP_A0L8_01	1.19058	Endometrial_Carcinoma	TCGA_UCEC	WT
TCGA_AB_2862_03	1.19081	Leukemia	TCGA_LAML	WT
TCGA_AQ_A54N_01	1.19088	Invasive_Breast_Carcinoma	TCGA_BRCA	WT
TCGA_61_2003_01	1.19145	Ovarian_Epithelial_Tumor	TCGA_OV	Ovarian_tumor
TCGA_B0_4815_01	1.19189	Renal_Clear_Cell_Carcinoma	TCGA_KIRC	WT
TCGA_XR_A8TC_01	1.19244	NA	TCGA_LIHC	WT
TCGA_OY_A56Q_01	1.19279	Ovarian_Epithelial_Tumor	TCGA_OV	Ovarian_tumor
TCGA_E2_A15K_06	1.19293	NA	TCGA_BRCA	WT
TCGA_EE_A180_06	1.19298	Melanoma	TCGA_SKCM	WT
TCGA_C8_A137_01	1.19308	Invasive_Breast_Carcinoma	TCGA_BRCA	WT
TCGA_A5_A7WJ_01	1.19328	NA	TCGA_UCEC	WT
TCGA_B6_A0RT_01	1.19351	Invasive_Breast_Carcinoma	TCGA_BRCA	WT
TCGA_DX_A1L3_01	1.19417	Sarcoma	TCGA_SARC	WT
TCGA_B8_4154_01	1.19461	Renal_Clear_Cell_Carcinoma	TCGA_KIRC	WT
TCGA_E9_A1NI_01	1.19481	Invasive_Breast_Carcinoma	TCGA_BRCA	WT
TCGA_69_7764_01	1.19531	Non_Small_Cell_Lung_Cancer	TCGA_LUAD	WT
TCGA_AA_3667_01	1.19544	NA	TCGA_COAD	WT
TCGA_AX_A2HK_01	1.19567	Endometrial_Carcinoma	TCGA_UCEC	WT
TCGA_DK_A1AB_01	1.19617	Bladder_Urothelial_Carcinoma	TCGA_BLCA	WT
TCGA_E9_A1N6_01	1.19631	Invasive_Breast_Carcinoma	TCGA_BRCA	WT
TCGA_EW_A1IY_01	1.19645	Invasive_Breast_Carcinoma	TCGA_BRCA	WT
TCGA_24_1928_01	1.19683	Ovarian_Epithelial_Tumor	TCGA_OV	Ovarian_tumor
TCGA_EE_A3AD_06	1.19691	Melanoma	TCGA_SKCM	DICER_other
TCGA_A3_3385_01	1.19721	Renal_Clear_Cell_Carcinoma	TCGA_KIRC	WT
TCGA_69_7765_01	1.19725	Non_Small_Cell_Lung_Cancer	TCGA_LUAD	WT
TCGA_A6_3810_01	1.19741	NA	TCGA_COAD	WT
TCGA_CW_5590_01	1.19797	NA	TCGA_KIRC	WT
TCGA_DE_A0Y2_01	1.19806	Well_Differentiated_Thyroid_Cancer	TCGA_THCA	WT
TCGA_W5_AA39_01	1.19865	Cholangiocarcinoma	TCGA_CHOL	RNAseIIIB_S1344L_biallelic
TCGA_3B_A9HX_01	1.1989	Sarcoma	TCGA_SARC	WT
TCGA_GN_A26D_06	1.199	Melanoma	TCGA_SKCM	WT
TCGA_KK_A8II_01	1.19913	Prostate_Adenocarcinoma	TCGA_PRAD	WT
TCGA_B6_A0RV_01	1.19974	Invasive_Breast_Carcinoma	TCGA_BRCA	WT
TCGA_AK_3456_01	1.20043	Renal_Clear_Cell_Carcinoma	TCGA_KIRC	WT
TCGA_B2_4099_01	1.20077	Renal_Clear_Cell_Carcinoma	TCGA_KIRC	WT
TCGA_BH_A0E0_01	1.20085	Invasive_Breast_Carcinoma	TCGA_BRCA	WT
TCGA_V1_A8WV_01	1.20118	Prostate_Adenocarcinoma	TCGA_PRAD	WT
TCGA_N1_A6IA_01	1.2013	Sarcoma	TCGA_SARC	WT
TCGA_JW_A5VK_01	1.20136	Cervical_Squamous_Cell_Carcinoma	TCGA_CESC	WT
TCGA_B6_A0I2_01	1.20176	Invasive_Breast_Carcinoma	TCGA_BRCA	WT
TCGA_EJ_5496_01	1.2019	Prostate_Adenocarcinoma	TCGA_PRAD	WT
TCGA_LN_A7HW_01	1.20275	Esophageal_Squamous_Cell_Carcinoma	TCGA_ESCA	WT
TCGA_D9_A6EA_06	1.20279	Melanoma	TCGA_SKCM	WT
TCGA_AR_A0U4_01	1.20372	Invasive_Breast_Carcinoma	TCGA_BRCA	WT
TCGA_A4_A5XZ_01	1.20377	Renal_Non_Clear_Cell_Carcinoma	TCGA_KIRP	WT
TCGA_WN_AB4C_01	1.20389	Renal_Non_Clear_Cell_Carcinoma	TCGA_KIRP	WT
TCGA_A1_A0SJ_01	1.20444	Invasive_Breast_Carcinoma	TCGA_BRCA	WT
TCGA_QQ_A8VF_01	1.20457	Sarcoma	TCGA_SARC	WT
TCGA_D8_A1JC_01	1.20472	Invasive_Breast_Carcinoma	TCGA_BRCA	WT
TCGA_XJ_A9DX_01	1.20501	Prostate_Adenocarcinoma	TCGA_PRAD	WT
TCGA_VD_A8KL_01	1.20501	Ocular_Melanoma	TCGA_UVM	WT
TCGA_KO_8403_01	1.20525	Renal_Non_Clear_Cell_Carcinoma	TCGA_KICH	WT
TCGA_A8_A09A_01	1.2055	Invasive_Breast_Carcinoma	TCGA_BRCA	WT
TCGA_D8_A27R_01	1.20565	Invasive_Breast_Carcinoma	TCGA_BRCA	WT
TCGA_A3_3347_01	1.2057	Renal_Clear_Cell_Carcinoma	TCGA_KIRC	WT
TCGA_A8_A093_01	1.20587	Invasive_Breast_Carcinoma	TCGA_BRCA	WT
TCGA_VP_A87H_01	1.20656	Prostate_Adenocarcinoma	TCGA_PRAD	WT
TCGA_24_1470_01	1.2066	Ovarian_Epithelial_Tumor	TCGA_OV	Ovarian_tumor
TCGA_VN_A943_01	1.20662	Prostate_Adenocarcinoma	TCGA_PRAD	WT
TCGA_A6_2686_01	1.2069	NA	TCGA_COAD	WT
TCGA_AR_A1AN_01	1.20721	Invasive_Breast_Carcinoma	TCGA_BRCA	WT
TCGA_D1_A0ZU_01	1.20747	Endometrial_Carcinoma	TCGA_UCEC	WT
TCGA_BP_4756_01	1.2086	Renal_Clear_Cell_Carcinoma	TCGA_KIRC	WT
TCGA_TM_A84M_01	1.20867	Diffuse_Glioma	TCGA_LGG	WT
TCGA_A2_A0EU_01	1.20868	Invasive_Breast_Carcinoma	TCGA_BRCA	WT
TCGA_W3_AA1V_06	1.20944	Melanoma	NA	DICER_other
TCGA_AB_2913_03	1.20944	Leukemia	TCGA_LAML	WT
TCGA_66_2734_01	1.20952	Non_Small_Cell_Lung_Cancer	TCGA_LUSC	WT
TCGA_HR_A2OH_06	1.2098	Melanoma	TCGA_SKCM	WT
TCGA_E2_A14Q_01	1.20991	Invasive_Breast_Carcinoma	TCGA_BRCA	WT
TCGA_61_2098_01	1.2102	Ovarian_Epithelial_Tumor	TCGA_OV	Ovarian_tumor
TCGA_AA_3972_01	1.2103	NA	TCGA_COAD	WT
TCGA_A8_A09N_01	1.21032	Invasive_Breast_Carcinoma	TCGA_BRCA	WT
TCGA_EA_A1QS_01	1.21037	Cervical_Squamous_Cell_Carcinoma	TCGA_CESC	WT
TCGA_HZ_7924_01	1.21124	Pancreatic_Adenocarcinoma	TCGA_PAAD	WT
TCGA_61_1910_01	1.21124	Ovarian_Epithelial_Tumor	TCGA_OV	Ovarian_tumor
TCGA_B9_A5W8_01	1.2116	Renal_Non_Clear_Cell_Carcinoma	TCGA_KIRP	WT
TCGA_DA_A95Y_06	1.21257	Melanoma	TCGA_SKCM	WT
TCGA_B6_A40C_01	1.21286	Invasive_Breast_Carcinoma	TCGA_BRCA	WT
TCGA_KN_8418_01	1.21353	Renal_Non_Clear_Cell_Carcinoma	TCGA_KICH	WT
TCGA_CN_4740_01	1.21358	Head_and_Neck_Squamous_Cell_Carcinoma	TCGA_HNSC	WT
TCGA_AN_A03X_01	1.21364	Invasive_Breast_Carcinoma	TCGA_BRCA	WT
TCGA_CR_5247_01	1.21438	Head_and_Neck_Squamous_Cell_Carcinoma	TCGA_HNSC	WT
TCGA_AO_A1KP_01	1.21442	Invasive_Breast_Carcinoma	TCGA_BRCA	WT
TCGA_A2_A0YD_01	1.21537	Invasive_Breast_Carcinoma	TCGA_BRCA	WT
TCGA_WB_A81I_01	1.21637	Pheochromocytoma	TCGA_PCPG	WT
TCGA_FS_A1ZY_06	1.21687	Melanoma	TCGA_SKCM	WT
TCGA_V4_A9EF_01	1.21713	Ocular_Melanoma	TCGA_UVM	WT
TCGA_B8_A54G_01	1.21753	Renal_Clear_Cell_Carcinoma	TCGA_KIRC	WT
TCGA_YS_A95B_01	1.21778	Pleural_Mesothelioma	TCGA_MESO	WT
TCGA_05_4426_01	1.21792	Non_Small_Cell_Lung_Cancer	TCGA_LUAD	WT
TCGA_BH_A0H7_01	1.21936	Invasive_Breast_Carcinoma	TCGA_BRCA	WT
TCGA_79_5596_01	1.2196	Non_Small_Cell_Lung_Cancer	TCGA_LUSC	WT
TCGA_BF_A1PU_01	1.21967	Melanoma	TCGA_SKCM	DICER_other
TCGA_AG_3581_01	1.21979	NA	TCGA_READ	WT
TCGA_A4_8630_01	1.22038	Renal_Non_Clear_Cell_Carcinoma	TCGA_KIRP	WT
TCGA_EE_A2GR_06	1.22067	Melanoma	TCGA_SKCM	WT
TCGA_FR_A8YD_06	1.22074	Melanoma	TCGA_SKCM	WT
TCGA_BH_A1FH_11	1.22121	NA	NA	WT
TCGA_B6_A0WW_01	1.22156	Invasive_Breast_Carcinoma	TCGA_BRCA	WT
TCGA_ER_A3EV_06	1.22179	Melanoma	TCGA_SKCM	WT
TCGA_FS_A1ZN_01	1.22202	Melanoma	TCGA_SKCM	DICER_other
TCGA_AR_A0TR_01	1.22204	Invasive_Breast_Carcinoma	TCGA_BRCA	WT
TCGA_AB_2937_03	1.2223	Leukemia	TCGA_LAML	WT
TCGA_DX_A7ER_01	1.22241	Sarcoma	TCGA_SARC	WT
TCGA_FX_A3NK_01	1.22246	Sarcoma	TCGA_SARC	WT
TCGA_AA_A00O_01	1.22276	NA	TCGA_COAD	WT
TCGA_EY_A5W2_01	1.22291	Endometrial_Carcinoma	TCGA_UCEC	WT
TCGA_VD_AA8M_01	1.22327	Ocular_Melanoma	TCGA_UVM	WT
TCGA_A8_A08T_01	1.22338	Invasive_Breast_Carcinoma	TCGA_BRCA	WT
TCGA_BG_A0MG_01	1.22364	Endometrial_Carcinoma	TCGA_UCEC	WT
TCGA_D8_A1Y1_01	1.22433	Invasive_Breast_Carcinoma	TCGA_BRCA	WT
TCGA_DV_5576_01	1.22437	Renal_Clear_Cell_Carcinoma	TCGA_KIRC	WT
TCGA_AX_A06J_01	1.22442	Endometrial_Carcinoma	TCGA_UCEC	WT
TCGA_C8_A9FZ_01	1.22466	Invasive_Breast_Carcinoma	TCGA_BRCA	WT
TCGA_DX_AB2W_01	1.22577	Sarcoma	TCGA_SARC	WT
TCGA_AZ_4313_01	1.2266	NA	TCGA_COAD	WT
TCGA_59_2354_01	1.2268	Ovarian_Epithelial_Tumor	TCGA_OV	Ovarian_tumor
TCGA_A3_3373_01	1.22695	Renal_Clear_Cell_Carcinoma	TCGA_KIRC	WT
TCGA_5P_A9K3_01	1.22739	Renal_Non_Clear_Cell_Carcinoma	TCGA_KIRP	WT
TCGA_2J_AABP_01	1.22796	Pancreatic_Adenocarcinoma	TCGA_PAAD	WT
TCGA_D8_A1XT_01	1.22799	Invasive_Breast_Carcinoma	TCGA_BRCA	WT
TCGA_A6_2674_01	1.22804	NA	TCGA_COAD	WT
TCGA_21_1078_01	1.22812	NA	TCGA_LUSC	WT
TCGA_KK_A7B4_01	1.22823	Prostate_Adenocarcinoma	TCGA_PRAD	WT
TCGA_N8_A4PP_01	1.22824	Endometrial_Carcinoma	TCGA_UCS	WT
TCGA_BR_8380_01	1.22834	Esophagogastric_Adenocarcinoma	TCGA_STAD	WT
TCGA_AA_3977_01	1.22837	NA	TCGA_COAD	R944Q
TCGA_D3_A1Q4_06	1.2286	Melanoma	TCGA_SKCM	WT
TCGA_EE_A3JA_06	1.22964	Melanoma	TCGA_SKCM	WT
TCGA_IS_A3K6_01	1.22966	Sarcoma	TCGA_SARC	WT
TCGA_DK_A6AW_01	1.22984	Bladder_Urothelial_Carcinoma	TCGA_BLCA	RNAseIIIB_hotspot
TCGA_O1_A52J_01	1.23044	Non_Small_Cell_Lung_Cancer	TCGA_LUAD	WT
TCGA_DJ_A3UT_01	1.23047	Well_Differentiated_Thyroid_Cancer	TCGA_THCA	WT
TCGA_BG_A0MU_01	1.2308	Endometrial_Carcinoma	TCGA_UCEC	WT
TCGA_A2_A4S3_01	1.23145	Invasive_Breast_Carcinoma	TCGA_BRCA	WT
TCGA_A5_A0G5_01	1.23149	Endometrial_Carcinoma	TCGA_UCEC	WT
TCGA_AB_2929_03	1.2318	Leukemia	TCGA_LAML	WT
TCGA_24_2271_01	1.23209	Ovarian_Epithelial_Tumor	TCGA_OV	Ovarian_tumor
TCGA_EJ_7789_01	1.23267	Prostate_Adenocarcinoma	TCGA_PRAD	WT
TCGA_E2_A15I_01	1.23276	Invasive_Breast_Carcinoma	TCGA_BRCA	WT
TCGA_21_5787_01	1.23278	Non_Small_Cell_Lung_Cancer	TCGA_LUSC	WT
TCGA_B0_5096_01	1.23287	Renal_Clear_Cell_Carcinoma	TCGA_KIRC	WT
TCGA_DX_AB2J_01	1.23289	Sarcoma	TCGA_SARC	WT
TCGA_P3_A6T2_01	1.23296	Head_and_Neck_Squamous_Cell_Carcinoma	TCGA_HNSC	WT
TCGA_CR_7364_01	1.23324	Head_and_Neck_Squamous_Cell_Carcinoma	TCGA_HNSC	WT
TCGA_24_2029_01	1.23346	NA	TCGA_OV	Ovarian_tumor
TCGA_29_A5NZ_01	1.23366	Ovarian_Epithelial_Tumor	TCGA_OV	Ovarian_tumor
TCGA_HC_7233_01	1.23374	Prostate_Adenocarcinoma	TCGA_PRAD	WT
TCGA_A8_A07O_01	1.23416	Invasive_Breast_Carcinoma	TCGA_BRCA	WT
TCGA_FE_A23A_01	1.23439	Well_Differentiated_Thyroid_Cancer	TCGA_THCA	WT
TCGA_13_1500_01	1.23456	Ovarian_Epithelial_Tumor	TCGA_OV	Ovarian_tumor
TCGA_KM_8477_01	1.23471	Renal_Non_Clear_Cell_Carcinoma	TCGA_KICH	WT
TCGA_66_2765_01	1.23483	Non_Small_Cell_Lung_Cancer	TCGA_LUSC	WT
TCGA_CC_A8HT_01	1.23487	Hepatocellular_Carcinoma	TCGA_LIHC	WT
TCGA_44_2657_01	1.23497	Non_Small_Cell_Lung_Cancer	TCGA_LUAD	WT
TCGA_A1_A0SG_01	1.23497	Invasive_Breast_Carcinoma	TCGA_BRCA	WT
TCGA_GR_7353_01	1.23529	NA	TCGA_DLBC	WT
TCGA_C8_A12P_01	1.23579	Invasive_Breast_Carcinoma	TCGA_BRCA	WT
TCGA_N6_A4V9_01	1.23594	Endometrial_Carcinoma	TCGA_UCS	WT
TCGA_DX_A1L4_01	1.23707	Sarcoma	TCGA_SARC	WT
TCGA_GU_AATP_01	1.23727	Bladder_Urothelial_Carcinoma	TCGA_BLCA	WT
TCGA_AN_A04D_01	1.23736	Invasive_Breast_Carcinoma	TCGA_BRCA	WT
TCGA_BA_5151_01	1.23745	Head_and_Neck_Squamous_Cell_Carcinoma	TCGA_HNSC	WT
TCGA_EE_A2A1_06	1.23761	Melanoma	TCGA_SKCM	WT
TCGA_KO_8411_01	1.23781	Renal_Non_Clear_Cell_Carcinoma	TCGA_KICH	WT
TCGA_EW_A424_01	1.23819	Invasive_Breast_Carcinoma	TCGA_BRCA	WT
TCGA_EB_A85I_01	1.23837	NA	TCGA_SKCM	WT
TCGA_13_1489_02	1.23848	NA	TCGA_OV	Ovarian_tumor
TCGA_HC_7211_01	1.23855	Prostate_Adenocarcinoma	TCGA_PRAD	WT
TCGA_BB_A5HU_01	1.23886	Head_and_Neck_Squamous_Cell_Carcinoma	TCGA_HNSC	WT
TCGA_5P_A9JY_01	1.23911	Renal_Non_Clear_Cell_Carcinoma	TCGA_KIRP	WT
TCGA_66_2795_01	1.23946	Non_Small_Cell_Lung_Cancer	TCGA_LUSC	WT
TCGA_A2_A0T2_01	1.23974	Invasive_Breast_Carcinoma	TCGA_BRCA	WT
TCGA_CD_8533_01	1.2398	Esophagogastric_Adenocarcinoma	TCGA_STAD	WT
TCGA_EE_A29X_06	1.23996	Melanoma	TCGA_SKCM	WT
TCGA_CJ_4873_01	1.23996	NA	TCGA_KIRC	WT
TCGA_A8_A09E_01	1.2401	NA	TCGA_BRCA	WT
TCGA_BP_5173_01	1.24015	Renal_Clear_Cell_Carcinoma	TCGA_KIRC	WT
TCGA_A8_A08I_01	1.24022	Invasive_Breast_Carcinoma	TCGA_BRCA	WT
TCGA_ET_A39L_01	1.24023	Well_Differentiated_Thyroid_Cancer	TCGA_THCA	WT
TCGA_C5_A3HD_01	1.24033	Cervical_Squamous_Cell_Carcinoma	NA	WT
TCGA_AG_3598_01	1.24048	NA	TCGA_READ	WT
TCGA_WP_A9GB_01	1.24051	Sarcoma	TCGA_SARC	WT
TCGA_CJ_4884_01	1.24064	Renal_Clear_Cell_Carcinoma	TCGA_KIRC	WT
TCGA_N8_A4PQ_01	1.24086	Endometrial_Carcinoma	TCGA_UCS	WT
TCGA_BR_6563_01	1.24105	Esophagogastric_Adenocarcinoma	TCGA_STAD	WT
TCGA_BG_A0LX_01	1.24136	Endometrial_Carcinoma	TCGA_UCEC	WT
TCGA_09_2050_01	1.24364	Ovarian_Epithelial_Tumor	TCGA_OV	Ovarian_tumor
TCGA_BR_A4J5_01	1.24383	Esophagogastric_Adenocarcinoma	TCGA_STAD	WT
TCGA_AX_A2HC_01	1.24392	Endometrial_Carcinoma	TCGA_UCEC	DICER_other
TCGA_38_4627_01	1.24408	Non_Small_Cell_Lung_Cancer	TCGA_LUAD	WT
TCGA_CG_4444_01	1.24427	Esophagogastric_Adenocarcinoma	TCGA_STAD	WT
TCGA_BH_A0DG_01	1.24469	Invasive_Breast_Carcinoma	TCGA_BRCA	WT
TCGA_EQ_A4SO_01	1.24535	Esophagogastric_Adenocarcinoma	TCGA_STAD	WT
TCGA_FA_A4BB_01	1.2454	Mature_B_Cell_Neoplasms	TCGA_DLBC	WT
TCGA_HC_7819_01	1.24571	Prostate_Adenocarcinoma	TCGA_PRAD	WT
TCGA_EJ_5532_01	1.24627	Prostate_Adenocarcinoma	TCGA_PRAD	WT
TCGA_DD_A113_01	1.24638	Hepatocellular_Carcinoma	TCGA_LIHC	WT
TCGA_AG_3727_01	1.24674	NA	TCGA_READ	WT
TCGA_AO_A126_01	1.24683	Invasive_Breast_Carcinoma	TCGA_BRCA	WT
TCGA_CX_7085_01	1.24684	Head_and_Neck_Squamous_Cell_Carcinoma	TCGA_HNSC	WT
TCGA_C8_A135_01	1.247	Invasive_Breast_Carcinoma	TCGA_BRCA	WT
TCGA_EB_A5VU_01	1.24704	Melanoma	TCGA_SKCM	WT
TCGA_EB_A5SG_06	1.24725	Melanoma	TCGA_SKCM	WT
TCGA_CZ_4861_01	1.24733	Renal_Clear_Cell_Carcinoma	TCGA_KIRC	WT
TCGA_BF_AAOU_01	1.24739	NA	TCGA_SKCM	WT
TCGA_IE_A4EK_01	1.24753	Sarcoma	TCGA_SARC	WT
TCGA_FD_A3B5_01	1.24755	Bladder_Urothelial_Carcinoma	TCGA_BLCA	WT
TCGA_L6_A4ET_01	1.24786	Well_Differentiated_Thyroid_Cancer	TCGA_THCA	WT
TCGA_EJ_A65D_01	1.24803	Prostate_Adenocarcinoma	TCGA_PRAD	WT
TCGA_G9_7525_01	1.24985	Prostate_Adenocarcinoma	TCGA_PRAD	WT
TCGA_A2_A0D2_01	1.24991	Invasive_Breast_Carcinoma	TCGA_BRCA	WT
TCGA_AA_3850_01	1.2501	NA	TCGA_COAD	WT
TCGA_AK_3454_01	1.2501	NA	TCGA_KIRC	WT
TCGA_EW_A1P3_01	1.25015	Invasive_Breast_Carcinoma	TCGA_BRCA	WT
TCGA_D1_A15X_01	1.25028	Endometrial_Carcinoma	TCGA_UCEC	WT
TCGA_EL_A3T1_01	1.25082	Well_Differentiated_Thyroid_Cancer	TCGA_THCA	WT
TCGA_BS_A0U7_01	1.25095	Endometrial_Carcinoma	TCGA_UCEC	WT
TCGA_13_1407_01	1.25132	Ovarian_Epithelial_Tumor	TCGA_OV	Ovarian_tumor
TCGA_BH_A8FY_01	1.25185	Invasive_Breast_Carcinoma	TCGA_BRCA	WT
TCGA_AP_A0LI_01	1.25198	Endometrial_Carcinoma	TCGA_UCEC	WT
TCGA_E1_5322_01	1.25214	Diffuse_Glioma	TCGA_LGG	WT
TCGA_A2_A0CT_01	1.25224	Invasive_Breast_Carcinoma	TCGA_BRCA	WT
TCGA_XV_AB01_01	1.25244	NA	NA	WT
TCGA_CR_7397_01	1.25247	Head_and_Neck_Squamous_Cell_Carcinoma	TCGA_HNSC	WT
TCGA_K1_A42X_02	1.25291	NA	TCGA_SARC	WT
TCGA_G9_6332_01	1.25292	Prostate_Adenocarcinoma	TCGA_PRAD	WT
TCGA_AB_2973_03	1.25302	Leukemia	TCGA_LAML	WT
TCGA_KL_8342_01	1.25326	Renal_Non_Clear_Cell_Carcinoma	TCGA_KICH	WT
TCGA_DX_A48P_01	1.25329	Sarcoma	TCGA_SARC	WT
TCGA_NG_A4VW_01	1.25364	Endometrial_Carcinoma	TCGA_UCS	WT
TCGA_61_2095_01	1.2537	Ovarian_Epithelial_Tumor	TCGA_OV	Ovarian_tumor
TCGA_MB_A5YA_01	1.25451	Sarcoma	TCGA_SARC	WT
TCGA_5R_AAAM_01	1.25487	Hepatocellular_Carcinoma	TCGA_LIHC	WT
TCGA_CH_5761_01	1.25496	Prostate_Adenocarcinoma	TCGA_PRAD	WT
TCGA_S5_AA26_01	1.25506	Bladder_Urothelial_Carcinoma	TCGA_BLCA	WT
TCGA_D8_A1X6_01	1.25528	Invasive_Breast_Carcinoma	TCGA_BRCA	WT
TCGA_B0_5116_01	1.25539	Renal_Clear_Cell_Carcinoma	TCGA_KIRC	WT
TCGA_EL_A3T2_01	1.25566	Well_Differentiated_Thyroid_Cancer	TCGA_THCA	WT
TCGA_63_A5MW_01	1.25578	Non_Small_Cell_Lung_Cancer	TCGA_LUSC	WT
TCGA_04_1349_01	1.2559	Ovarian_Epithelial_Tumor	TCGA_OV	Ovarian_tumor
TCGA_AA_A010_01	1.25595	NA	TCGA_COAD	DICER_other
TCGA_09_1668_01	1.25629	Ovarian_Epithelial_Tumor	NA	Ovarian_tumor
TCGA_AP_A1DP_01	1.25635	Endometrial_Carcinoma	TCGA_UCEC	WT
TCGA_SQ_A6I6_01	1.25651	Pheochromocytoma	TCGA_PCPG	WT
TCGA_3B_A9I0_01	1.25669	Sarcoma	TCGA_SARC	WT
TCGA_13_1509_01	1.25677	Ovarian_Epithelial_Tumor	TCGA_OV	Ovarian_tumor
TCGA_AG_3599_01	1.25768	NA	TCGA_READ	WT
TCGA_AA_3939_01	1.25786	NA	TCGA_COAD	WT
TCGA_39_5034_01	1.2583	Non_Small_Cell_Lung_Cancer	TCGA_LUSC	WT
TCGA_D9_A4Z3_01	1.25872	Melanoma	TCGA_SKCM	WT
TCGA_DX_A3M2_01	1.25906	Sarcoma	TCGA_SARC	WT
TCGA_XF_A9SV_01	1.25952	Bladder_Urothelial_Carcinoma	TCGA_BLCA	WT
TCGA_FT_A3EE_01	1.2596	Bladder_Urothelial_Carcinoma	TCGA_BLCA	WT
TCGA_BH_A0H0_01	1.25963	Invasive_Breast_Carcinoma	TCGA_BRCA	WT
TCGA_AA_A029_01	1.25978	NA	TCGA_COAD	WT
TCGA_B0_5117_01	1.26019	Renal_Clear_Cell_Carcinoma	TCGA_KIRC	WT
TCGA_GF_A3OT_06	1.26035	Melanoma	TCGA_SKCM	DICER_other
TCGA_CV_7100_01	1.26072	Head_and_Neck_Squamous_Cell_Carcinoma	TCGA_HNSC	WT
TCGA_OL_A66P_01	1.26075	Invasive_Breast_Carcinoma	TCGA_BRCA	WT
TCGA_UZ_A9PV_01	1.26082	Renal_Non_Clear_Cell_Carcinoma	TCGA_KIRP	WT
TCGA_EB_A3XC_01	1.26091	Melanoma	TCGA_SKCM	WT
TCGA_ER_A2NB_01	1.26129	Melanoma	TCGA_SKCM	WT
TCGA_61_2109_01	1.26129	Ovarian_Epithelial_Tumor	TCGA_OV	Ovarian_tumor
TCGA_R6_A8WC_01	1.26152	Esophagogastric_Adenocarcinoma	TCGA_ESCA	WT
TCGA_SX_A71V_01	1.26166	Renal_Non_Clear_Cell_Carcinoma	TCGA_KIRP	WT
TCGA_D8_A1XA_01	1.26176	Invasive_Breast_Carcinoma	TCGA_BRCA	WT
TCGA_KP_A3W3_01	1.26176	Endometrial_Carcinoma	TCGA_UCEC	WT
TCGA_AA_3870_01	1.26212	NA	TCGA_COAD	WT
TCGA_BH_A0DS_01	1.26222	Invasive_Breast_Carcinoma	TCGA_BRCA	WT
TCGA_AX_A2HH_01	1.26271	Endometrial_Carcinoma	TCGA_UCEC	WT
TCGA_N7_A4Y5_01	1.26285	Endometrial_Carcinoma	TCGA_UCS	WT
TCGA_G3_A5SI_01	1.26304	Hepatocellular_Carcinoma	TCGA_LIHC	WT
TCGA_K4_A5RJ_01	1.26327	Bladder_Urothelial_Carcinoma	TCGA_BLCA	WT
TCGA_G3_A7M6_01	1.26348	Hepatocellular_Carcinoma	TCGA_LIHC	WT
TCGA_AA_3970_01	1.26378	NA	TCGA_COAD	WT
TCGA_A2_A0D3_01	1.26383	Invasive_Breast_Carcinoma	TCGA_BRCA	WT
TCGA_BF_A3DN_01	1.26427	Melanoma	TCGA_SKCM	WT
TCGA_AB_2912_03	1.26433	Leukemia	TCGA_LAML	WT
TCGA_AZ_6607_01	1.26451	NA	TCGA_COAD	WT
TCGA_HU_A4GP_01	1.26458	Esophagogastric_Adenocarcinoma	TCGA_STAD	WT
TCGA_A5_A2K2_01	1.26473	Endometrial_Carcinoma	TCGA_UCEC	WT
TCGA_FF_A7CW_01	1.26482	Mature_B_Cell_Neoplasms	TCGA_DLBC	WT
TCGA_E9_A5UP_01	1.26484	Invasive_Breast_Carcinoma	TCGA_BRCA	WT
TCGA_DX_AB2T_01	1.26497	Sarcoma	TCGA_SARC	WT
TCGA_FY_A3BL_01	1.26508	Well_Differentiated_Thyroid_Cancer	TCGA_THCA	WT
TCGA_AB_2917_03	1.26516	Leukemia	TCGA_LAML	WT
TCGA_39_5011_01	1.26536	Non_Small_Cell_Lung_Cancer	TCGA_LUSC	DICER_other
TCGA_CD_8528_01	1.26544	Esophagogastric_Adenocarcinoma	TCGA_STAD	WT
TCGA_MH_A55Z_01	1.26572	Renal_Non_Clear_Cell_Carcinoma	TCGA_KIRP	WT
TCGA_AA_3956_01	1.26588	NA	TCGA_COAD	WT
TCGA_CN_4729_01	1.26621	Head_and_Neck_Squamous_Cell_Carcinoma	TCGA_HNSC	WT
TCGA_D8_A27I_01	1.2667	Invasive_Breast_Carcinoma	TCGA_BRCA	WT
TCGA_BG_A0MI_01	1.26705	Endometrial_Carcinoma	TCGA_UCEC	WT
TCGA_BH_A1FJ_11	1.26722	NA	NA	WT
TCGA_QK_A6VB_01	1.26732	Head_and_Neck_Squamous_Cell_Carcinoma	TCGA_HNSC	WT
TCGA_BR_8683_01	1.26753	Esophagogastric_Adenocarcinoma	TCGA_STAD	WT
TCGA_AA_3695_01	1.26802	NA	TCGA_COAD	WT
TCGA_FE_A239_01	1.26812	Well_Differentiated_Thyroid_Cancer	TCGA_THCA	WT
TCGA_QU_A6IL_01	1.26823	Prostate_Adenocarcinoma	TCGA_PRAD	WT
TCGA_EJ_A65J_01	1.26853	Prostate_Adenocarcinoma	TCGA_PRAD	WT
TCGA_BH_A0BL_01	1.26882	Invasive_Breast_Carcinoma	TCGA_BRCA	WT
TCGA_BR_A4PF_01	1.2691	Esophagogastric_Adenocarcinoma	TCGA_STAD	WT
TCGA_BR_8682_01	1.2693	Esophagogastric_Adenocarcinoma	TCGA_STAD	WT
TCGA_CV_6933_01	1.26969	Head_and_Neck_Squamous_Cell_Carcinoma	TCGA_HNSC	WT
TCGA_A8_A097_01	1.27003	Invasive_Breast_Carcinoma	TCGA_BRCA	WT
TCGA_A8_A079_01	1.2702	Invasive_Breast_Carcinoma	TCGA_BRCA	WT
TCGA_FS_A1YY_06	1.27021	Melanoma	TCGA_SKCM	WT
TCGA_AA_A01S_01	1.2704	NA	TCGA_COAD	WT
TCGA_A2_A0T5_01	1.27086	Invasive_Breast_Carcinoma	TCGA_BRCA	WT
TCGA_YG_AA3P_06	1.27101	Melanoma	TCGA_SKCM	WT
TCGA_AR_A1AT_01	1.27129	Invasive_Breast_Carcinoma	TCGA_BRCA	WT
TCGA_A4_7583_01	1.27145	Renal_Non_Clear_Cell_Carcinoma	TCGA_KIRP	WT
TCGA_V4_A9EW_01	1.27173	Ocular_Melanoma	TCGA_UVM	WT
TCGA_BH_A1FE_01	1.27213	Invasive_Breast_Carcinoma	TCGA_BRCA	WT
TCGA_SX_A7SR_01	1.27291	Renal_Non_Clear_Cell_Carcinoma	TCGA_KIRP	WT
TCGA_55_1595_01	1.27305	Non_Small_Cell_Lung_Cancer	TCGA_LUAD	WT
TCGA_CG_4465_01	1.2736	Esophagogastric_Adenocarcinoma	TCGA_STAD	WT
TCGA_BP_4975_01	1.27381	Renal_Clear_Cell_Carcinoma	TCGA_KIRC	WT
TCGA_04_1514_01	1.27402	Ovarian_Epithelial_Tumor	TCGA_OV	Ovarian_tumor
TCGA_A2_A0ER_01	1.27403	Invasive_Breast_Carcinoma	TCGA_BRCA	WT
TCGA_D1_A101_01	1.27423	Endometrial_Carcinoma	TCGA_UCEC	WT
TCGA_AP_A0LV_01	1.27502	Endometrial_Carcinoma	TCGA_UCEC	WT
TCGA_CZ_4859_01	1.27561	Renal_Clear_Cell_Carcinoma	TCGA_KIRC	WT
TCGA_EE_A183_06	1.27585	Melanoma	TCGA_SKCM	DICER_other
TCGA_AO_A0JG_01	1.27589	Invasive_Breast_Carcinoma	TCGA_BRCA	WT
TCGA_CR_7391_01	1.276	Head_and_Neck_Squamous_Cell_Carcinoma	TCGA_HNSC	WT
TCGA_CV_6956_01	1.27614	Head_and_Neck_Squamous_Cell_Carcinoma	TCGA_HNSC	WT
TCGA_N5_A4RN_01	1.2765	Endometrial_Carcinoma	TCGA_UCS	WT
TCGA_RP_A693_06	1.27668	Melanoma	TCGA_SKCM	WT
TCGA_2Z_A9J8_01	1.27678	Renal_Non_Clear_Cell_Carcinoma	TCGA_KIRP	WT
TCGA_DU_A7TJ_01	1.27681	Diffuse_Glioma	TCGA_LGG	WT
TCGA_DD_A11A_01	1.27736	Hepatocellular_Carcinoma	TCGA_LIHC	WT
TCGA_FR_A7U9_06	1.2774	Melanoma	TCGA_SKCM	WT
TCGA_30_1857_01	1.27794	Ovarian_Epithelial_Tumor	TCGA_OV	Ovarian_tumor
TCGA_CJ_4886_01	1.27854	Renal_Clear_Cell_Carcinoma	TCGA_KIRC	WT
TCGA_B6_A0WT_01	1.27901	Invasive_Breast_Carcinoma	TCGA_BRCA	WT
TCGA_BH_A1FR_11	1.27981	NA	NA	WT
TCGA_BG_A0VT_01	1.27993	Endometrial_Carcinoma	TCGA_UCEC	WT
TCGA_AA_3489_01	1.28018	NA	TCGA_COAD	WT
TCGA_V4_A9EM_01	1.2804	Ocular_Melanoma	TCGA_UVM	WT
TCGA_AB_2880_03	1.28041	Leukemia	TCGA_LAML	WT
TCGA_E2_A3DX_01	1.28044	Invasive_Breast_Carcinoma	TCGA_BRCA	WT
TCGA_CZ_5984_01	1.28044	Renal_Clear_Cell_Carcinoma	TCGA_KIRC	WT
TCGA_EM_A4FK_01	1.28059	Well_Differentiated_Thyroid_Cancer	TCGA_THCA	WT
TCGA_CZ_4856_01	1.28063	Renal_Clear_Cell_Carcinoma	TCGA_KIRC	WT
TCGA_AB_2963_03	1.28093	Leukemia	TCGA_LAML	WT
TCGA_50_5932_01	1.28096	Non_Small_Cell_Lung_Cancer	TCGA_LUAD	WT
TCGA_W2_A7HB_01	1.28106	Pheochromocytoma	TCGA_PCPG	WT
TCGA_GN_A263_01	1.28113	Melanoma	TCGA_SKCM	WT
TCGA_44_2662_01	1.28144	Non_Small_Cell_Lung_Cancer	TCGA_LUAD	WT
TCGA_HT_7606_01	1.28167	Diffuse_Glioma	TCGA_LGG	WT
TCGA_IN_A6RO_01	1.28234	Esophagogastric_Adenocarcinoma	TCGA_STAD	WT
TCGA_AA_A00L_01	1.2824	NA	TCGA_COAD	WT
TCGA_BR_4362_01	1.28256	Esophagogastric_Adenocarcinoma	TCGA_STAD	WT
TCGA_HC_7752_01	1.283	Prostate_Adenocarcinoma	TCGA_PRAD	WT
TCGA_A8_A07L_01	1.28309	Invasive_Breast_Carcinoma	TCGA_BRCA	WT
TCGA_AL_3467_01	1.28341	Renal_Non_Clear_Cell_Carcinoma	TCGA_KIRP	WT
TCGA_BQ_7062_01	1.28348	Renal_Non_Clear_Cell_Carcinoma	TCGA_KIRP	WT
TCGA_HT_A4DS_01	1.28408	Diffuse_Glioma	TCGA_LGG	WT
TCGA_DC_6155_01	1.28437	NA	TCGA_READ	WT
TCGA_AG_3611_01	1.28446	NA	TCGA_READ	WT
TCGA_QU_A6IO_01	1.28458	Prostate_Adenocarcinoma	TCGA_PRAD	WT
TCGA_A2_A0CU_01	1.28465	Invasive_Breast_Carcinoma	TCGA_BRCA	WT
TCGA_L5_A88W_01	1.28491	Esophageal_Squamous_Cell_Carcinoma	TCGA_ESCA	WT
TCGA_A5_A1OK_01	1.2851	Endometrial_Carcinoma	TCGA_UCEC	WT
TCGA_SX_A7SO_01	1.28544	Renal_Non_Clear_Cell_Carcinoma	TCGA_KIRP	WT
TCGA_AP_A1DO_01	1.28634	Endometrial_Carcinoma	TCGA_UCEC	WT
TCGA_CJ_4888_01	1.28634	NA	TCGA_KIRC	WT
TCGA_DS_A0VL_01	1.28641	Cervical_Squamous_Cell_Carcinoma	TCGA_CESC	WT
TCGA_GD_A3OQ_01	1.28661	Bladder_Urothelial_Carcinoma	TCGA_BLCA	WT
TCGA_EJ_A7NM_01	1.28697	Prostate_Adenocarcinoma	TCGA_PRAD	WT
TCGA_DX_A48R_01	1.28702	Sarcoma	TCGA_SARC	WT
TCGA_DX_A1KY_01	1.28712	Sarcoma	TCGA_SARC	WT
TCGA_A8_A06Y_01	1.28718	Invasive_Breast_Carcinoma	TCGA_BRCA	WT
TCGA_N5_A4RO_01	1.28739	Endometrial_Carcinoma	TCGA_UCS	WT
TCGA_13_0765_01	1.28762	Ovarian_Epithelial_Tumor	TCGA_OV	Ovarian_tumor
TCGA_2A_A8W1_01	1.28769	Prostate_Adenocarcinoma	TCGA_PRAD	WT
TCGA_GF_A4EO_06	1.28817	Melanoma	TCGA_SKCM	WT
TCGA_V1_A8WN_01	1.28817	Prostate_Adenocarcinoma	TCGA_PRAD	WT
TCGA_HM_A6W2_06	1.28837	NA	TCGA_CESC	WT
TCGA_GL_A9DE_01	1.28878	Renal_Non_Clear_Cell_Carcinoma	TCGA_KIRP	WT
TCGA_AB_2871_03	1.28888	Leukemia	TCGA_LAML	WT
TCGA_M7_A721_01	1.28896	Prostate_Adenocarcinoma	TCGA_PRAD	WT
TCGA_BP_4353_01	1.28919	NA	TCGA_KIRC	WT
TCGA_ET_A3BV_01	1.28946	Well_Differentiated_Thyroid_Cancer	TCGA_THCA	WT
TCGA_A2_A25E_01	1.29	Invasive_Breast_Carcinoma	TCGA_BRCA	WT
TCGA_CC_A7IH_01	1.29024	Hepatocellular_Carcinoma	TCGA_LIHC	DICER_other
TCGA_AA_3852_01	1.2903	NA	TCGA_COAD	WT
TCGA_C5_A1BF_01	1.29051	Cervical_Squamous_Cell_Carcinoma	NA	WT
TCGA_AA_3715_01	1.29056	NA	TCGA_COAD	WT
TCGA_29_1702_01	1.29084	Ovarian_Epithelial_Tumor	TCGA_OV	Ovarian_tumor
TCGA_EW_A1J6_01	1.29085	Invasive_Breast_Carcinoma	TCGA_BRCA	WT
TCGA_CZ_4866_01	1.29101	Renal_Clear_Cell_Carcinoma	TCGA_KIRC	WT
TCGA_BF_AAP4_01	1.29118	NA	TCGA_SKCM	WT
TCGA_2Y_A9GY_01	1.2913	Hepatocellular_Carcinoma	TCGA_LIHC	WT
TCGA_ER_A19D_06	1.29143	Melanoma	TCGA_SKCM	WT
TCGA_B0_4828_01	1.29168	NA	TCGA_KIRC	WT
TCGA_AC_A2FM_11	1.29176	NA	NA	WT
TCGA_44_8117_01	1.29218	Non_Small_Cell_Lung_Cancer	TCGA_LUAD	WT
TCGA_31_1959_01	1.29268	Ovarian_Epithelial_Tumor	TCGA_OV	Ovarian_tumor
TCGA_AN_A04C_01	1.29275	Invasive_Breast_Carcinoma	TCGA_BRCA	WT
TCGA_29_1769_01	1.29309	Ovarian_Epithelial_Tumor	TCGA_OV	Ovarian_tumor
TCGA_63_5128_01	1.29324	Non_Small_Cell_Lung_Cancer	TCGA_LUSC	WT
TCGA_25_1877_01	1.29349	Ovarian_Epithelial_Tumor	TCGA_OV	Ovarian_tumor
TCGA_A7_A0D9_01	1.29372	Invasive_Breast_Carcinoma	TCGA_BRCA	WT
TCGA_46_6025_01	1.29397	Non_Small_Cell_Lung_Cancer	TCGA_LUSC	WT
TCGA_BP_4969_01	1.29423	NA	TCGA_KIRC	WT
TCGA_P4_A5EB_01	1.29423	Renal_Non_Clear_Cell_Carcinoma	TCGA_KIRP	WT
TCGA_AC_A2BK_01	1.29452	Invasive_Breast_Carcinoma	TCGA_BRCA	WT
TCGA_OR_A5LM_01	1.29456	Adrenocortical_Carcinoma	TCGA_ACC	WT
TCGA_BH_A202_01	1.29468	Invasive_Breast_Carcinoma	TCGA_BRCA	WT
TCGA_B3_4103_01	1.29517	Renal_Non_Clear_Cell_Carcinoma	TCGA_KIRP	WT
TCGA_KS_A41L_01	1.29554	Well_Differentiated_Thyroid_Cancer	TCGA_THCA	WT
TCGA_A2_A0YC_01	1.29565	Invasive_Breast_Carcinoma	TCGA_BRCA	WT
TCGA_E9_A229_01	1.29632	Invasive_Breast_Carcinoma	TCGA_BRCA	WT
TCGA_B0_5102_01	1.29634	Renal_Clear_Cell_Carcinoma	TCGA_KIRC	WT
TCGA_B5_A0K2_01	1.29711	Endometrial_Carcinoma	TCGA_UCEC	WT
TCGA_XF_A9T4_01	1.2977	Bladder_Urothelial_Carcinoma	TCGA_BLCA	WT
TCGA_AB_2920_03	1.29777	Leukemia	TCGA_LAML	WT
TCGA_KC_A7F3_01	1.29778	Prostate_Adenocarcinoma	TCGA_PRAD	WT
TCGA_61_1915_01	1.29789	Ovarian_Epithelial_Tumor	TCGA_OV	Ovarian_tumor
TCGA_AA_3952_01	1.29793	NA	TCGA_COAD	WT
TCGA_DX_A3LW_01	1.29796	Sarcoma	TCGA_SARC	WT
TCGA_BH_A1FH_01	1.29812	Invasive_Breast_Carcinoma	TCGA_BRCA	WT
TCGA_24_2297_01	1.29833	Ovarian_Epithelial_Tumor	TCGA_OV	Ovarian_tumor
TCGA_A2_A3KD_01	1.2984	Invasive_Breast_Carcinoma	TCGA_BRCA	WT
TCGA_5P_A9KH_01	1.29847	Renal_Non_Clear_Cell_Carcinoma	TCGA_KIRP	WT
TCGA_D8_A27N_01	1.29861	Invasive_Breast_Carcinoma	TCGA_BRCA	WT
TCGA_AB_2976_03	1.29888	Leukemia	TCGA_LAML	WT
TCGA_39_5028_01	1.29892	Non_Small_Cell_Lung_Cancer	TCGA_LUSC	DICER_other
TCGA_FC_A66V_01	1.29903	Prostate_Adenocarcinoma	TCGA_PRAD	WT
TCGA_AB_2933_03	1.29914	Leukemia	TCGA_LAML	WT
TCGA_AX_A05T_01	1.29917	Endometrial_Carcinoma	TCGA_UCEC	WT
TCGA_FW_A3TU_06	1.29925	Melanoma	TCGA_SKCM	WT
TCGA_D9_A1JW_06	1.29953	Melanoma	TCGA_SKCM	WT
TCGA_ZD_A8I3_01	1.30034	Cholangiocarcinoma	TCGA_CHOL	WT
TCGA_X6_A7WB_01	1.30052	Sarcoma	TCGA_SARC	WT
TCGA_36_1575_01	1.30055	Ovarian_Epithelial_Tumor	TCGA_OV	Ovarian_tumor
TCGA_AA_3529_01	1.30059	NA	TCGA_COAD	WT
TCGA_13_0795_01	1.30111	Ovarian_Epithelial_Tumor	TCGA_OV	Ovarian_tumor
TCGA_66_2782_01	1.30169	Non_Small_Cell_Lung_Cancer	TCGA_LUSC	WT
TCGA_61_1895_01	1.3017	Ovarian_Epithelial_Tumor	TCGA_OV	Ovarian_tumor
TCGA_EY_A1GW_01	1.30174	Endometrial_Carcinoma	TCGA_UCEC	WT
TCGA_EM_A4FU_01	1.30235	Well_Differentiated_Thyroid_Cancer	TCGA_THCA	WT
TCGA_QK_A6IH_01	1.30257	Head_and_Neck_Squamous_Cell_Carcinoma	TCGA_HNSC	WT
TCGA_FX_A2QS_01	1.30298	Sarcoma	TCGA_SARC	WT
TCGA_CH_5769_01	1.30339	Prostate_Adenocarcinoma	TCGA_PRAD	WT
TCGA_E2_A107_01	1.30372	Invasive_Breast_Carcinoma	TCGA_BRCA	WT
TCGA_EM_A22O_01	1.30392	Well_Differentiated_Thyroid_Cancer	TCGA_THCA	WT
TCGA_AA_3679_01	1.30394	NA	TCGA_COAD	WT
TCGA_DJ_A3V5_01	1.30437	Well_Differentiated_Thyroid_Cancer	TCGA_THCA	WT
TCGA_GS_A9TZ_01	1.30444	Mature_B_Cell_Neoplasms	TCGA_DLBC	WT
TCGA_BH_A203_01	1.30534	Invasive_Breast_Carcinoma	TCGA_BRCA	WT
TCGA_ED_A4XI_01	1.30557	Hepatocellular_Carcinoma	TCGA_LIHC	WT
TCGA_AB_2972_03	1.30568	Leukemia	TCGA_LAML	WT
TCGA_BH_A0C0_01	1.30618	Invasive_Breast_Carcinoma	TCGA_BRCA	WT
TCGA_A2_A04Y_01	1.30649	Invasive_Breast_Carcinoma	TCGA_BRCA	WT
TCGA_C8_A12Y_01	1.30687	Invasive_Breast_Carcinoma	TCGA_BRCA	WT
TCGA_B6_A0IP_01	1.30725	Invasive_Breast_Carcinoma	TCGA_BRCA	WT
TCGA_FP_7916_01	1.30725	Esophagogastric_Adenocarcinoma	TCGA_STAD	WT
TCGA_VD_A8KJ_01	1.30747	Ocular_Melanoma	TCGA_UVM	WT
TCGA_D8_A1XD_01	1.30758	Invasive_Breast_Carcinoma	TCGA_BRCA	WT
TCGA_E2_A1L6_01	1.3076	Invasive_Breast_Carcinoma	TCGA_BRCA	WT
TCGA_XF_A9T8_01	1.30785	Bladder_Urothelial_Carcinoma	TCGA_BLCA	WT
TCGA_61_1736_01	1.30786	Ovarian_Epithelial_Tumor	NA	Ovarian_tumor
TCGA_D8_A1JJ_01	1.30787	Invasive_Breast_Carcinoma	TCGA_BRCA	WT
TCGA_AO_A03O_01	1.30839	Invasive_Breast_Carcinoma	TCGA_BRCA	WT
TCGA_EB_A431_01	1.30858	Melanoma	TCGA_SKCM	WT
TCGA_ER_A19B_06	1.30867	Melanoma	TCGA_SKCM	WT
TCGA_39_5039_01	1.30875	Non_Small_Cell_Lung_Cancer	TCGA_LUSC	WT
TCGA_DU_5872_01	1.30909	Diffuse_Glioma	TCGA_LGG	WT
TCGA_CK_6747_01	1.30923	NA	TCGA_COAD	WT
TCGA_G3_AAV1_01	1.30934	Hepatocellular_Carcinoma	TCGA_LIHC	WT
TCGA_G8_6907_01	1.30938	NA	TCGA_DLBC	WT
TCGA_D8_A1JU_01	1.30946	Invasive_Breast_Carcinoma	TCGA_BRCA	WT
TCGA_33_4589_01	1.30961	Non_Small_Cell_Lung_Cancer	TCGA_LUSC	WT
TCGA_A8_A06U_01	1.30986	Invasive_Breast_Carcinoma	TCGA_BRCA	WT
TCGA_A2_A0ES_01	1.30996	Invasive_Breast_Carcinoma	TCGA_BRCA	WT
TCGA_66_2758_01	1.31017	Non_Small_Cell_Lung_Cancer	TCGA_LUSC	WT
TCGA_A2_A0T3_01	1.31021	Invasive_Breast_Carcinoma	TCGA_BRCA	WT
TCGA_TM_A84H_01	1.31026	Diffuse_Glioma	TCGA_LGG	WT
TCGA_E1_5305_01	1.31042	Diffuse_Glioma	TCGA_LGG	WT
TCGA_24_0968_01	1.31042	Ovarian_Epithelial_Tumor	TCGA_OV	Ovarian_tumor
TCGA_78_7146_01	1.31106	Non_Small_Cell_Lung_Cancer	TCGA_LUAD	WT
TCGA_BH_A1F6_11	1.31164	NA	NA	WT
TCGA_AB_3008_03	1.31182	Leukemia	TCGA_LAML	WT
TCGA_A8_A07G_01	1.3121	Invasive_Breast_Carcinoma	TCGA_BRCA	WT
TCGA_EO_A1Y7_01	1.31244	Endometrial_Carcinoma	TCGA_UCEC	WT
TCGA_AB_2977_03	1.31264	Leukemia	TCGA_LAML	WT
TCGA_RC_A6M4_01	1.31271	Hepatocellular_Carcinoma	TCGA_LIHC	WT
TCGA_V1_A8ML_01	1.31296	Prostate_Adenocarcinoma	TCGA_PRAD	WT
TCGA_29_2414_02	1.31305	NA	TCGA_OV	Ovarian_tumor
TCGA_AN_A0XV_01	1.31343	Invasive_Breast_Carcinoma	TCGA_BRCA	WT
TCGA_AZ_4681_01	1.31346	NA	TCGA_COAD	WT
TCGA_C8_A26Z_01	1.31358	Invasive_Breast_Carcinoma	TCGA_BRCA	WT
TCGA_AR_A0U2_01	1.31377	Invasive_Breast_Carcinoma	TCGA_BRCA	WT
TCGA_WE_A8ZO_06	1.31386	Melanoma	TCGA_SKCM	WT
TCGA_B6_A1KI_01	1.31393	Invasive_Breast_Carcinoma	TCGA_BRCA	WT
TCGA_AQ_A0Y5_01	1.31432	Invasive_Breast_Carcinoma	TCGA_BRCA	WT
TCGA_XK_AAIV_01	1.31434	Prostate_Adenocarcinoma	TCGA_PRAD	WT
TCGA_46_3767_01	1.31475	Non_Small_Cell_Lung_Cancer	TCGA_LUSC	WT
TCGA_BH_A0EI_01	1.31481	Invasive_Breast_Carcinoma	TCGA_BRCA	WT
TCGA_AO_A124_01	1.31501	Invasive_Breast_Carcinoma	TCGA_BRCA	WT
TCGA_HI_7170_01	1.31519	Prostate_Adenocarcinoma	TCGA_PRAD	WT
TCGA_ER_A3ES_06	1.3156	Melanoma	TCGA_SKCM	WT
TCGA_UZ_A9PL_01	1.3159	Renal_Non_Clear_Cell_Carcinoma	TCGA_KIRP	WT
TCGA_AJ_A3BG_01	1.3159	Endometrial_Carcinoma	TCGA_UCEC	WT
TCGA_DV_5568_01	1.3162	NA	TCGA_KIRC	WT
TCGA_FF_8061_01	1.31652	Mature_B_Cell_Neoplasms	TCGA_DLBC	WT
TCGA_CC_A9FU_01	1.31704	Hepatocellular_Carcinoma	TCGA_LIHC	WT
TCGA_ZP_A9D0_01	1.31738	Hepatocellular_Carcinoma	TCGA_LIHC	WT
TCGA_49_4510_01	1.31747	Non_Small_Cell_Lung_Cancer	TCGA_LUAD	WT
TCGA_EM_A2CN_01	1.3178	Well_Differentiated_Thyroid_Cancer	TCGA_THCA	WT
TCGA_55_7994_01	1.31784	Non_Small_Cell_Lung_Cancer	TCGA_LUAD	WT
TCGA_B8_4146_01	1.31809	Renal_Clear_Cell_Carcinoma	NA	WT
TCGA_CV_7255_01	1.31815	Head_and_Neck_Squamous_Cell_Carcinoma	TCGA_HNSC	WT
TCGA_LL_A9Q3_01	1.31818	Invasive_Breast_Carcinoma	TCGA_BRCA	WT
TCGA_35_4123_01	1.31821	Non_Small_Cell_Lung_Cancer	TCGA_LUAD	WT
TCGA_BF_A1PV_01	1.31825	Melanoma	TCGA_SKCM	WT
TCGA_CW_5580_01	1.31844	Renal_Clear_Cell_Carcinoma	TCGA_KIRC	WT
TCGA_A7_A0CE_01	1.31846	Invasive_Breast_Carcinoma	TCGA_BRCA	WT
TCGA_G3_A25W_01	1.31861	Hepatocellular_Carcinoma	TCGA_LIHC	WT
TCGA_KL_8323_01	1.31874	Renal_Non_Clear_Cell_Carcinoma	TCGA_KICH	WT
TCGA_EW_A1OX_01	1.319	Invasive_Breast_Carcinoma	TCGA_BRCA	WT
TCGA_G3_A7M8_01	1.319	Hepatocellular_Carcinoma	TCGA_LIHC	WT
TCGA_AK_3460_01	1.31904	NA	TCGA_KIRC	WT
TCGA_BH_A0HO_01	1.31991	Invasive_Breast_Carcinoma	TCGA_BRCA	WT
TCGA_D8_A141_01	1.32023	Invasive_Breast_Carcinoma	TCGA_BRCA	WT
TCGA_BR_4366_01	1.32056	Esophagogastric_Adenocarcinoma	TCGA_STAD	WT
TCGA_HC_8256_01	1.3206	Prostate_Adenocarcinoma	TCGA_PRAD	WT
TCGA_61_1900_01	1.3206	Ovarian_Epithelial_Tumor	TCGA_OV	Ovarian_tumor
TCGA_A8_A075_01	1.32065	Invasive_Breast_Carcinoma	TCGA_BRCA	WT
TCGA_ED_A7PY_01	1.32072	Hepatocellular_Carcinoma	TCGA_LIHC	WT
TCGA_BH_A0C1_01	1.32096	Invasive_Breast_Carcinoma	TCGA_BRCA	WT
TCGA_AR_A256_01	1.321	Invasive_Breast_Carcinoma	TCGA_BRCA	WT
TCGA_B0_5077_01	1.321	Renal_Clear_Cell_Carcinoma	TCGA_KIRC	WT
TCGA_CN_5373_01	1.32103	Head_and_Neck_Squamous_Cell_Carcinoma	TCGA_HNSC	WT
TCGA_24_2260_01	1.32143	Ovarian_Epithelial_Tumor	TCGA_OV	Ovarian_tumor
TCGA_CH_5753_01	1.32163	Prostate_Adenocarcinoma	TCGA_PRAD	WT
TCGA_B0_5081_01	1.32229	Renal_Clear_Cell_Carcinoma	TCGA_KIRC	WT
TCGA_E1_A7YS_01	1.32235	Diffuse_Glioma	TCGA_LGG	WT
TCGA_30_1853_01	1.32241	Ovarian_Epithelial_Tumor	TCGA_OV	Ovarian_tumor
TCGA_AP_A0LD_01	1.32299	Endometrial_Carcinoma	TCGA_UCEC	WT
TCGA_E2_A15T_01	1.32324	Invasive_Breast_Carcinoma	TCGA_BRCA	WT
TCGA_AN_A0XW_01	1.32377	Invasive_Breast_Carcinoma	TCGA_BRCA	WT
TCGA_CK_4951_01	1.32385	NA	TCGA_COAD	WT
TCGA_ET_A2MX_01	1.32399	Well_Differentiated_Thyroid_Cancer	TCGA_THCA	WT
TCGA_BR_4370_01	1.32406	Esophagogastric_Adenocarcinoma	TCGA_STAD	WT
TCGA_DJ_A3UN_01	1.32424	Well_Differentiated_Thyroid_Cancer	TCGA_THCA	WT
TCGA_38_4628_01	1.32459	Non_Small_Cell_Lung_Cancer	TCGA_LUAD	WT
TCGA_XV_AAZV_01	1.32517	NA	TCGA_SKCM	WT
TCGA_EV_5902_01	1.3255	Renal_Non_Clear_Cell_Carcinoma	TCGA_KIRP	WT
TCGA_BH_A0DP_01	1.3255	Invasive_Breast_Carcinoma	TCGA_BRCA	WT
TCGA_BR_4201_01	1.32554	Esophagogastric_Adenocarcinoma	TCGA_STAD	WT
TCGA_M7_A724_01	1.32588	Prostate_Adenocarcinoma	TCGA_PRAD	WT
TCGA_UB_A7MB_01	1.3259	Hepatocellular_Carcinoma	TCGA_LIHC	WT
TCGA_E2_A14X_01	1.32595	Invasive_Breast_Carcinoma	TCGA_BRCA	WT
TCGA_KC_A7FE_01	1.326	Prostate_Adenocarcinoma	TCGA_PRAD	WT
TCGA_HE_A5NH_01	1.3262	Renal_Non_Clear_Cell_Carcinoma	TCGA_KIRP	WT
TCGA_A5_A0R6_01	1.32631	Endometrial_Carcinoma	TCGA_UCEC	WT
TCGA_60_2722_01	1.3264	Non_Small_Cell_Lung_Cancer	TCGA_LUSC	WT
TCGA_B5_A11S_01	1.32725	Endometrial_Carcinoma	TCGA_UCEC	WT
TCGA_E1_A7Z2_01	1.32754	Diffuse_Glioma	TCGA_LGG	WT
TCGA_EE_A3J7_06	1.32797	Melanoma	TCGA_SKCM	WT
TCGA_AA_3556_01	1.32797	NA	TCGA_COAD	WT
TCGA_EE_A2A2_06	1.32799	Melanoma	TCGA_SKCM	WT
TCGA_EL_A4JV_01	1.32801	Well_Differentiated_Thyroid_Cancer	TCGA_THCA	WT
TCGA_ZG_A8QY_01	1.32827	Prostate_Adenocarcinoma	TCGA_PRAD	WT
TCGA_DD_A4NI_01	1.32831	Hepatocellular_Carcinoma	TCGA_LIHC	WT
TCGA_D8_A1X8_01	1.32847	Invasive_Breast_Carcinoma	TCGA_BRCA	WT
TCGA_J2_8194_01	1.32853	Non_Small_Cell_Lung_Cancer	TCGA_LUAD	WT
TCGA_AB_2971_03	1.32854	Leukemia	TCGA_LAML	WT
TCGA_CJ_4638_01	1.32941	Renal_Clear_Cell_Carcinoma	TCGA_KIRC	WT
TCGA_AB_2841_03	1.32953	Leukemia	TCGA_LAML	WT
TCGA_13_1483_01	1.32972	Ovarian_Epithelial_Tumor	TCGA_OV	Ovarian_tumor
TCGA_38_4629_01	1.33025	NA	TCGA_LUAD	WT
TCGA_A4_A48D_01	1.33034	Renal_Non_Clear_Cell_Carcinoma	TCGA_KIRP	WT
TCGA_JV_A5VE_01	1.33053	Sarcoma	TCGA_SARC	WT
TCGA_YS_AA4M_01	1.33098	Pleural_Mesothelioma	TCGA_MESO	WT
TCGA_FR_A3R1_01	1.33108	Melanoma	TCGA_SKCM	WT
TCGA_FF_A7CR_01	1.33176	Mature_B_Cell_Neoplasms	TCGA_DLBC	WT
TCGA_AZ_4682_01	1.3323	NA	NA	WT
TCGA_A3_3307_01	1.33231	Renal_Clear_Cell_Carcinoma	TCGA_KIRC	WT
TCGA_ZB_A964_01	1.33233	Thymic_Epithelial_Tumor	TCGA_THYM	WT
TCGA_BH_A0BD_01	1.33238	Invasive_Breast_Carcinoma	TCGA_BRCA	WT
TCGA_AR_A1AQ_01	1.3325	Invasive_Breast_Carcinoma	TCGA_BRCA	WT
TCGA_D8_A27K_01	1.33261	Invasive_Breast_Carcinoma	TCGA_BRCA	WT
TCGA_GM_A2DH_01	1.33275	Invasive_Breast_Carcinoma	TCGA_BRCA	WT
TCGA_AR_A24N_01	1.3328	Invasive_Breast_Carcinoma	TCGA_BRCA	WT
TCGA_A1_A0SQ_01	1.33295	Invasive_Breast_Carcinoma	TCGA_BRCA	WT
TCGA_FR_A7UA_06	1.33317	Melanoma	TCGA_SKCM	WT
TCGA_CV_7102_01	1.33337	Head_and_Neck_Squamous_Cell_Carcinoma	TCGA_HNSC	WT
TCGA_AX_A05U_01	1.33361	Endometrial_Carcinoma	TCGA_UCEC	WT
TCGA_EM_A4FN_01	1.33379	Well_Differentiated_Thyroid_Cancer	TCGA_THCA	WT
TCGA_J8_A3O1_01	1.33392	Well_Differentiated_Thyroid_Cancer	TCGA_THCA	WT
TCGA_FC_A4JI_01	1.33403	Prostate_Adenocarcinoma	TCGA_PRAD	WT
TCGA_DX_A48U_01	1.33415	Sarcoma	TCGA_SARC	WT
TCGA_DE_A69K_01	1.33422	Well_Differentiated_Thyroid_Cancer	TCGA_THCA	WT
TCGA_E9_A6HE_01	1.3347	Invasive_Breast_Carcinoma	TCGA_BRCA	WT
TCGA_BR_4363_01	1.33483	Esophagogastric_Adenocarcinoma	TCGA_STAD	WT
TCGA_5X_AA5U_01	1.33489	Ovarian_Epithelial_Tumor	TCGA_OV	Ovarian_tumor
TCGA_A8_A082_01	1.3349	Invasive_Breast_Carcinoma	TCGA_BRCA	WT
TCGA_AA_3861_01	1.335	NA	TCGA_COAD	WT
TCGA_BR_8589_01	1.33505	Esophagogastric_Adenocarcinoma	TCGA_STAD	WT
TCGA_AN_A0XR_01	1.33594	Invasive_Breast_Carcinoma	TCGA_BRCA	WT
TCGA_43_2581_01	1.33607	Non_Small_Cell_Lung_Cancer	TCGA_LUSC	WT
TCGA_04_1652_01	1.33616	Ovarian_Epithelial_Tumor	TCGA_OV	Ovarian_tumor
TCGA_KS_A4I9_01	1.33618	Well_Differentiated_Thyroid_Cancer	TCGA_THCA	WT
TCGA_05_4403_01	1.33618	Non_Small_Cell_Lung_Cancer	TCGA_LUAD	WT
TCGA_B9_4617_01	1.33634	Renal_Non_Clear_Cell_Carcinoma	TCGA_KIRP	WT
TCGA_AA_3693_01	1.33645	NA	TCGA_COAD	WT
TCGA_D5_6920_01	1.33646	NA	TCGA_COAD	WT
TCGA_ET_A3BO_01	1.33647	Well_Differentiated_Thyroid_Cancer	TCGA_THCA	WT
TCGA_A8_A09G_01	1.33691	Invasive_Breast_Carcinoma	TCGA_BRCA	WT
TCGA_86_7713_01	1.33764	Non_Small_Cell_Lung_Cancer	TCGA_LUAD	WT
TCGA_UE_A6QT_01	1.3377	Sarcoma	TCGA_SARC	WT
TCGA_YL_A8S8_01	1.33796	Prostate_Adenocarcinoma	TCGA_PRAD	WT
TCGA_AX_A3GI_01	1.338	Endometrial_Carcinoma	TCGA_UCEC	WT
TCGA_D1_A103_01	1.33844	Endometrial_Carcinoma	TCGA_UCEC	DICER_other
TCGA_XF_A9T6_01	1.33853	Bladder_Urothelial_Carcinoma	TCGA_BLCA	WT
TCGA_61_2009_01	1.33864	Ovarian_Epithelial_Tumor	TCGA_OV	Ovarian_tumor
TCGA_HC_A76W_01	1.33907	Prostate_Adenocarcinoma	TCGA_PRAD	WT
TCGA_CJ_4640_01	1.33916	Renal_Clear_Cell_Carcinoma	TCGA_KIRC	WT
TCGA_EM_A3OB_01	1.33948	Well_Differentiated_Thyroid_Cancer	TCGA_THCA	WT
TCGA_AN_A04A_01	1.33985	Invasive_Breast_Carcinoma	TCGA_BRCA	WT
TCGA_FF_8047_01	1.34015	Mature_B_Cell_Neoplasms	TCGA_DLBC	WT
TCGA_BH_A209_01	1.34021	Invasive_Breast_Carcinoma	TCGA_BRCA	WT
TCGA_A8_A0A2_01	1.3403	Invasive_Breast_Carcinoma	TCGA_BRCA	WT
TCGA_DX_A2IZ_01	1.34047	Sarcoma	TCGA_SARC	WT
TCGA_AA_3496_01	1.34062	NA	TCGA_COAD	WT
TCGA_ER_A19N_06	1.34096	Melanoma	TCGA_SKCM	WT
TCGA_HC_7080_01	1.34111	Prostate_Adenocarcinoma	TCGA_PRAD	WT
TCGA_W2_A7HF_01	1.34114	Pheochromocytoma	TCGA_PCPG	WT
TCGA_A2_A0SW_01	1.34158	Invasive_Breast_Carcinoma	TCGA_BRCA	WT
TCGA_HT_A74O_01	1.3416	Diffuse_Glioma	TCGA_LGG	WT
TCGA_D1_A2G7_01	1.34196	Endometrial_Carcinoma	TCGA_UCEC	WT
TCGA_G9_7519_01	1.34197	Prostate_Adenocarcinoma	TCGA_PRAD	WT
TCGA_E2_A14Z_01	1.34218	Invasive_Breast_Carcinoma	TCGA_BRCA	WT
TCGA_DD_AACT_01	1.34238	Hepatocellular_Carcinoma	TCGA_LIHC	DICER_other
TCGA_EM_A3O8_01	1.34257	Well_Differentiated_Thyroid_Cancer	TCGA_THCA	WT
TCGA_AG_3583_01	1.34292	NA	TCGA_READ	WT
TCGA_B8_5550_01	1.34308	Renal_Clear_Cell_Carcinoma	TCGA_KIRC	WT
TCGA_AX_A0IZ_01	1.3433	NA	TCGA_UCEC	WT
TCGA_DD_A4NR_01	1.34352	Hepatocellular_Carcinoma	TCGA_LIHC	WT
TCGA_RW_A689_01	1.34375	Pheochromocytoma	TCGA_PCPG	WT
TCGA_G9_6378_01	1.3442	Prostate_Adenocarcinoma	TCGA_PRAD	WT
TCGA_DD_A3A2_01	1.3443	Hepatocellular_Carcinoma	TCGA_LIHC	WT
TCGA_AA_3833_01	1.34457	NA	TCGA_COAD	WT
TCGA_DD_AACU_01	1.34461	Hepatocellular_Carcinoma	TCGA_LIHC	WT
TCGA_AG_3885_01	1.34463	NA	TCGA_READ	WT
TCGA_BA_A6DG_01	1.34474	Head_and_Neck_Squamous_Cell_Carcinoma	TCGA_HNSC	WT
TCGA_E9_A22A_01	1.34489	Invasive_Breast_Carcinoma	TCGA_BRCA	WT
TCGA_AG_4005_01	1.34528	NA	TCGA_READ	WT
TCGA_ET_A2N4_01	1.34539	Well_Differentiated_Thyroid_Cancer	TCGA_THCA	WT
TCGA_GC_A3WC_01	1.34605	Bladder_Urothelial_Carcinoma	TCGA_BLCA	WT
TCGA_BR_8363_01	1.34619	Esophagogastric_Adenocarcinoma	TCGA_STAD	WT
TCGA_AO_A03N_01	1.34623	Invasive_Breast_Carcinoma	NA	WT
TCGA_TQ_A7RU_01	1.34678	Diffuse_Glioma	TCGA_LGG	WT
TCGA_EK_A3GK_01	1.34678	Cervical_Adenocarcinoma	TCGA_CESC	WT
TCGA_DD_AAVW_01	1.34683	Hepatocellular_Carcinoma	TCGA_LIHC	WT
TCGA_AA_A00W_01	1.34689	NA	TCGA_COAD	WT
TCGA_AB_2983_03	1.34701	Leukemia	TCGA_LAML	WT
TCGA_DD_A119_01	1.34713	Hepatocellular_Carcinoma	TCGA_LIHC	WT
TCGA_C5_A1MJ_01	1.34729	Cervical_Adenocarcinoma	TCGA_CESC	WT
TCGA_BH_A1EW_01	1.34739	Invasive_Breast_Carcinoma	TCGA_BRCA	WT
TCGA_77_8007_01	1.34757	Non_Small_Cell_Lung_Cancer	TCGA_LUSC	WT
TCGA_EY_A1GK_01	1.34789	Endometrial_Carcinoma	TCGA_UCEC	WT
TCGA_AZ_4614_01	1.3482	NA	TCGA_COAD	WT
TCGA_E6_A1M0_01	1.34834	Endometrial_Carcinoma	TCGA_UCEC	WT
TCGA_D3_A2J6_06	1.34853	Melanoma	TCGA_SKCM	WT
TCGA_BR_6457_01	1.34854	Esophagogastric_Adenocarcinoma	TCGA_STAD	WT
TCGA_CH_5791_01	1.34855	Prostate_Adenocarcinoma	TCGA_PRAD	WT
TCGA_AN_A0XL_01	1.34872	Invasive_Breast_Carcinoma	TCGA_BRCA	WT
TCGA_B6_A1KF_01	1.34877	Invasive_Breast_Carcinoma	TCGA_BRCA	WT
TCGA_AG_3608_01	1.34956	NA	TCGA_READ	WT
TCGA_AN_A0XT_01	1.34962	Invasive_Breast_Carcinoma	TCGA_BRCA	WT
TCGA_HZ_8005_01	1.34981	Pancreatic_Adenocarcinoma	TCGA_PAAD	WT
TCGA_MO_A47P_01	1.34999	Sarcoma	TCGA_SARC	WT
TCGA_EI_6882_01	1.35076	NA	TCGA_READ	WT
TCGA_AP_A059_01	1.3512	Endometrial_Carcinoma	TCGA_UCEC	DICER_other
TCGA_CR_6493_01	1.35122	Head_and_Neck_Squamous_Cell_Carcinoma	TCGA_HNSC	WT
TCGA_DA_A1IC_06	1.3514	Melanoma	TCGA_SKCM	WT
TCGA_D8_A1JD_01	1.35144	Invasive_Breast_Carcinoma	TCGA_BRCA	WT
TCGA_N7_A4Y8_01	1.35147	Endometrial_Carcinoma	TCGA_UCS	WT
TCGA_86_8279_01	1.35148	Non_Small_Cell_Lung_Cancer	TCGA_LUAD	WT
TCGA_E2_A1AZ_01	1.35161	Invasive_Breast_Carcinoma	TCGA_BRCA	WT
TCGA_DX_A3UC_01	1.35182	Sarcoma	TCGA_SARC	DICER_other
TCGA_J9_A8CN_01	1.35184	Prostate_Adenocarcinoma	TCGA_PRAD	WT
TCGA_QD_A8IV_01	1.35193	Well_Differentiated_Thyroid_Cancer	TCGA_THCA	WT
TCGA_31_1956_01	1.35218	Ovarian_Epithelial_Tumor	TCGA_OV	Ovarian_tumor
TCGA_VD_AA8Q_01	1.35229	Ocular_Melanoma	TCGA_UVM	WT
TCGA_DD_AACX_01	1.35267	Hepatocellular_Carcinoma	TCGA_LIHC	WT
TCGA_AX_A3FW_01	1.35278	Endometrial_Carcinoma	TCGA_UCEC	WT
TCGA_CJ_5680_01	1.35299	Renal_Clear_Cell_Carcinoma	TCGA_KIRC	WT
TCGA_EY_A1GU_01	1.35332	Endometrial_Carcinoma	TCGA_UCEC	WT
TCGA_HF_A5NB_01	1.35355	Esophagogastric_Adenocarcinoma	TCGA_STAD	WT
TCGA_QQ_A5V2_01	1.35392	Sarcoma	TCGA_SARC	WT
TCGA_MW_A4EC_01	1.35399	Renal_Clear_Cell_Carcinoma	TCGA_KIRC	WT
TCGA_EJ_A65E_01	1.35411	Prostate_Adenocarcinoma	TCGA_PRAD	WT
TCGA_B6_A0IG_01	1.35461	Invasive_Breast_Carcinoma	TCGA_BRCA	WT
TCGA_D3_A3MV_06	1.35461	Melanoma	TCGA_SKCM	DICER_other
TCGA_GM_A2DM_01	1.35518	Invasive_Breast_Carcinoma	TCGA_BRCA	WT
TCGA_DJ_A3US_01	1.35528	Well_Differentiated_Thyroid_Cancer	TCGA_THCA	WT
TCGA_BH_A18V_06	1.35543	NA	TCGA_BRCA	WT
TCGA_FI_A3PX_01	1.35559	Endometrial_Carcinoma	TCGA_UCEC	WT
TCGA_D9_A4Z5_01	1.35575	Melanoma	TCGA_SKCM	WT
TCGA_E3_A3E1_01	1.35576	Well_Differentiated_Thyroid_Cancer	TCGA_THCA	WT
TCGA_EJ_7314_01	1.35578	Prostate_Adenocarcinoma	TCGA_PRAD	WT
TCGA_77_8130_01	1.35583	Non_Small_Cell_Lung_Cancer	TCGA_LUSC	WT
TCGA_BR_8371_01	1.35604	Esophagogastric_Adenocarcinoma	TCGA_STAD	WT
TCGA_AA_A02K_01	1.35625	NA	TCGA_COAD	WT
TCGA_J4_A67K_01	1.35647	Prostate_Adenocarcinoma	TCGA_PRAD	WT
TCGA_BH_A0AZ_01	1.35672	Invasive_Breast_Carcinoma	TCGA_BRCA	WT
TCGA_E3_A3E3_01	1.35674	Well_Differentiated_Thyroid_Cancer	TCGA_THCA	WT
TCGA_ZG_A9L6_01	1.35681	Prostate_Adenocarcinoma	TCGA_PRAD	WT
TCGA_FK_A3SD_01	1.35689	Well_Differentiated_Thyroid_Cancer	TCGA_THCA	WT
TCGA_DD_A73B_01	1.35703	Hepatocellular_Carcinoma	TCGA_LIHC	WT
TCGA_KL_8346_01	1.35725	Renal_Non_Clear_Cell_Carcinoma	TCGA_KICH	WT
TCGA_A6_2679_01	1.35744	NA	TCGA_COAD	WT
TCGA_B0_5084_01	1.35766	Renal_Clear_Cell_Carcinoma	TCGA_KIRC	WT
TCGA_VN_A88M_01	1.3577	Prostate_Adenocarcinoma	TCGA_PRAD	WT
TCGA_AC_A62V_01	1.3578	Invasive_Breast_Carcinoma	TCGA_BRCA	WT
TCGA_V4_A9E7_01	1.35787	Ocular_Melanoma	TCGA_UVM	WT
TCGA_DK_A1A6_01	1.35801	Bladder_Urothelial_Carcinoma	TCGA_BLCA	WT
TCGA_E2_A14Y_01	1.35809	Invasive_Breast_Carcinoma	TCGA_BRCA	WT
TCGA_ER_A195_06	1.35827	Melanoma	TCGA_SKCM	WT
TCGA_A4_7732_01	1.35855	Renal_Non_Clear_Cell_Carcinoma	TCGA_KIRP	WT
TCGA_VD_AA8S_01	1.35867	Ocular_Melanoma	NA	WT
TCGA_AG_A036_01	1.35869	NA	TCGA_READ	WT
[truncated: 7,920 more rows]

## Sheet: Figure 4A Western data
Figure 4A	Western blotting
	the left panels were used to generate the Figure 4A and cropped as shown.
				anti-Dicer
				anti-ß-tubulin

## Sheet: Figure 4B Northern data
Figure 4B	Northern blotting, of sequentially stripped and reprobed membranes.
	the panels were cropped to generate the main Figure as shown
miR-151-5p probe							miR-199a-1-5p probe
miR-151-3p probe							miR-199a-3p probe
							miR-144-3p probe
miR-144-3p probe
							miR-451 probe
miR-451 probe
							U6 probe
U6 probe

## Sheet: Figure 6B 6C data
Figures 6B and 6C	Differential expression of mRNAs in DICER hotspot vs WT UCEC cases
Gene ID	logFC	AveExpr	t	P.Value	adj.P.Val	B
HMGA2|8091	3.70852	2.69145	6.75541	1.01597e-10	1.66192e-06	13.785
IGDCC3|9543	3.64839	-0.847136	6.18917	2.50119e-09	4.09144e-05	9.97293
ACVR2B|93	1.2111	4.01037	5.9669	8.34698e-09	0.00013654	9.68399
MMP16|4325	2.33316	-0.836017	5.30378	2.52066e-07	0.00412329	5.53175
C17orf63|55731	0.782182	5.68898	5.28251	2.7982e-07	0.0045773	6.49061
ADAMTS7|11173	1.9937	4.30066	5.07519	7.62168e-07	0.0124675	5.56682
IGF2BP2|10644	3.2943	2.97718	4.92736	1.52893e-06	0.0250102	4.92508
FAM171B|165215	1.80194	2.59571	4.85488	2.13873e-06	0.0349853	4.56267
MGAT5B|146664	2.87529	-0.515969	4.83401	2.35414e-06	0.0385091	4.00408
KIAA1324L|222223	2.28173	1.77683	4.77603	3.0682e-06	0.0501896	4.20631
TET3|200424	0.950753	5.34881	4.76143	3.27859e-06	0.0536312	4.2306
NDST2|8509	0.725268	4.59629	4.75159	3.4283e-06	0.0560802	4.18393
PCDHGB4|8641	2.5862	-0.473201	4.58283	7.28852e-06	0.119226	3.03257
SMURF2|64750	0.789495	4.16241	4.4696	1.1949e-05	0.195462	3.04714
UCP2|7351	-1.36479	8.7313	-4.44768	1.31347e-05	0.214858	2.96356
LATS2|26524	0.842282	3.98633	4.43654	1.37795e-05	0.225405	2.917
ZNF521|25925	1.84619	2.031	4.38291	1.73341e-05	0.283551	2.66301
ANKRD52|283373	0.915392	5.97532	4.38081	1.74893e-05	0.28609	2.70252
SFXN1|94081	0.776533	5.02271	4.35767	1.92963e-05	0.315649	2.61516
CDC23|8697	0.632545	4.89902	4.34385	2.04594e-05	0.334675	2.56281
FAM19A5|25817	2.05478	2.32315	4.2517	3.01145e-05	0.492613	2.20575
TET1|80312	1.29112	2.03422	4.25129	3.01662e-05	0.493459	2.1191
GDPD1|284161	1.23182	0.458131	4.23155	3.27422e-05	0.535596	1.74624
THBS4|7060	2.1785	2.99092	4.22632	3.34594e-05	0.547328	2.12003
ZBTB39|9880	0.918291	3.27709	4.2199	3.43607e-05	0.562072	2.08408
HIF1AN|55662	0.53868	5.69107	4.16486	4.30954e-05	0.704954	1.8846
PLAG1|5324	2.32435	0.316411	4.15918	4.41074e-05	0.721509	1.68718
AKAP10|11216	0.899739	3.45725	4.1499	4.58118e-05	0.74939	1.83422
PTPN4|5775	0.711261	3.36387	4.14134	4.74415e-05	0.776048	1.79561
PDE3B|5140	1.76157	0.379571	4.1162	5.2547e-05	0.859565	1.43551
GPR3|2827	1.71489	0.419246	4.11371	5.30798e-05	0.868279	1.43855
TBX3|6926	1.59396	3.56413	4.05708	6.66985e-05	1	1.50036
C1QL4|338761	2.50618	0.63458	4.01698	7.82909e-05	1	1.2802
GPC2|221914	1.76048	1.24854	4.00807	8.11133e-05	1	1.2329
PHF19|26147	0.993034	4.33194	3.9886	8.76259e-05	1	1.25309
KDM3A|55818	0.713866	5.88414	3.98093	9.0322e-05	1	1.21413
COL9A3|1299	2.34084	1.22358	3.97741	9.15886e-05	1	1.18942
CCNJL|79616	1.41452	2.77678	3.97332	9.30779e-05	1	1.20491
LUZP1|7798	0.651128	4.86936	3.95473	0.000100152	1	1.12977
MTMR4|9110	0.66573	5.27523	3.95099	0.000101635	1	1.11161
C5orf62|85027	1.15307	3.46407	3.93466	0.000108358	1	1.07151
MAP2|4133	1.73003	3.00269	3.90429	0.000122001	1	0.966168
SHROOM4|57477	0.862647	3.54844	3.90361	0.000122325	1	0.964876
HR|55806	1.46297	2.3399	3.89819	0.000124928	1	0.935796
KIF5C|3800	1.74563	1.59305	3.89355	0.000127203	1	0.886161
FAM101B|359845	1.05651	3.68655	3.88913	0.000129401	1	0.912709
TMEM100|55273	2.46341	-0.42838	3.88866	0.00012964	1	0.69998
FIGN|55137	2.01698	0.534484	3.87492	0.000136731	1	0.727801
CASC3|22794	0.671189	6.6324	3.86478	0.000142194	1	0.804945
PCDHB3|56132	1.59159	2.82526	3.86373	0.000142773	1	0.828731
[truncated: 16,308 more rows]

## Sheet: GDC TCGA miRNA files
id	filename	md5	size	state
[truncated: 10,725 more rows]
